# Supplementary material for: CD103–CD8+ T cells promote neurotoxic inflammation in Alzheimer’s disease via granzyme K–PAR-1 signaling
Source: Nat Commun. 2025 Sep 24;16:8372. doi: 10.1038/s41467-025-62405-6 (PMC12460627; doi:10.1038/s41467-025-62405-6)
Supplement: Supplementary file 6 — Supplementary Data 1 [file 41467_2025_62405_MOESM6_ESM.xlsx]

## Sheet: Biomarker genes CD8 subsets 
Top features	Teff	p-value	FC	CD103+ Trm	p-value	FC	CD103- Trm	p-value	FC	TrmPROL	p-value	FC	Tcm	p-value	FC
1	Gzma (ENSMUSG00000023132)	0.0	7408400330642010	Gstp3 (ENSMUSG00000058216)	0.00177265	1.51932e+16	Cxcr6 (ENSMUSG00000048521)	3.00962e-26	1.64927e+16	Chek1 (ENSMUSG00000032113)	6.13408e-82	1.94362e+16	Sell (ENSMUSG00000026581)	2.7051e-120	169490290867965
2	S1pr5 (ENSMUSG00000045087)	9.88497e-307	5.52702e+16	Foxo1 (ENSMUSG00000044167)	0.00292258	1510183255323540	Cxcr3 (ENSMUSG00000050232)	7.49998e-12	1.79385e+16	Stmn1 (ENSMUSG00000028832)	5.13645e-79	1.73232e+16	Ccr7 (ENSMUSG00000037944)	3.91573e-98	1.79476e+16
3	Cx3cr1 (ENSMUSG00000052336)	7.95304e-274	4943361160097710	Jaml (ENSMUSG00000048534)	0.000846872	1718431247022510	Gzmk (ENSMUSG00000042385)	3.66852e-10	1.98919e+16	Mcm5 (ENSMUSG00000005410)	1.97267e-55	6496575510815420	Dapl1 (ENSMUSG00000026989)	3.04964e-67	1.62969e+16
4	Zeb2 (ENSMUSG00000026872)	9.48093e-175	1.19001e+16	Ikzf2 (ENSMUSG00000025997)	0.086422	1.58082e+16	Ltb (ENSMUSG00000024399)	1.22015e-07	1.52131e+16	Rad51 (ENSMUSG00000027323)	1.637e-54	1.30488e+16	Nsg2 (ENSMUSG00000020297)	3.5462e-67	1.10596e+16
5	Klrg1 (ENSMUSG00000030114)	1.91775e-125	1.21004e+16	Gbp5 (ENSMUSG00000105504)	3.3543	2117241283858760	Ctla2a (ENSMUSG00000044258)	3.0411e-07	1747022183440690	Cks1b (ENSMUSG00000028044)	2.85753e-45	9172078791608880	Cpne4 (ENSMUSG00000032564)	4.7819e-37	1.33175e+16
6	Klf2 (ENSMUSG00000055148)	4.64203e-88	624724700177104	Eya2 (ENSMUSG00000017897)	6.82017	1.84835e+16	Xcl1 (ENSMUSG00000026573)	9.70692	1.63671e+16	E2f1 (ENSMUSG00000027490)	1.08319e-42	1.13405e+16	Actn1 (ENSMUSG00000015143)	1.56333e-34	8875804199524600
7	Dtx1 (ENSMUSG00000029603)	1.18027e-72	1.55343e+16	Tnfsf8 (ENSMUSG00000028362)	85.4801	1.90072e+16	Itga1 (ENSMUSG00000042284)	325.902	1845691470910630	Pclaf (ENSMUSG00000040204)	3.34341e-41	1.11073e+16	Slamf6 (ENSMUSG00000015314)	6.41429e-28	5466854091291660
8	Klre1 (ENSMUSG00000050241)	1.07051e-68	6.86181e+16	Capg (ENSMUSG00000056737)	139.269	1.90776e+16	Fgl2 (ENSMUSG00000039899)	1.22881e+10	1522825109925540	Cdc6 (ENSMUSG00000017499)	4.07759e-42	1809854449725360	Cmah (ENSMUSG00000016756)	1.65868e-27	585753904726117
9	As3mt (ENSMUSG00000003559)	2.85528e-68	2.08842e+16	Tiam1 (ENSMUSG00000002489)	48106.3	2074092694868720	Tnf (ENSMUSG00000024401)	9.27753e+09	1.60983e+16	Cdca7 (ENSMUSG00000055612)	1.40683e-36	845216578009159	Igfbp4 (ENSMUSG00000017493)	3.22038e-27	1862337661454860
10	Il18rap (ENSMUSG00000026068)	1.50052e-59	623004420547196	Gstt2 (ENSMUSG00000033318)	5511.86	1.62792e+16	Ier5l (ENSMUSG00000089762)	1.0784e+11	2712797224660000	Hells (ENSMUSG00000025001)	3.73696e-37	6.01267e+16	Rflnb (ENSMUSG00000020846)	1.25681e-25	6.81206e+16
11	Rap1gap2 (ENSMUSG00000038807)	1.23757e-56	1.79193e+16	Il3ra (ENSMUSG00000068758)	7158.31	1.79719e+16	Qpct (ENSMUSG00000024084)	1.16939e+12	2.15248e+16	Gins2 (ENSMUSG00000031821)	7.87812e-34	986983858219466	S1pr1 (ENSMUSG00000045092)	2.93608e-24	3.89524e+16
12	Rasgrp2 (ENSMUSG00000032946)	9.08929e-53	5521496094429020	Cd74 (ENSMUSG00000024610)	8295.18	1.67911e+16	Atp8a2 (ENSMUSG00000021983)	1.86239e+12	3157262889105010	Rad51ap1 (ENSMUSG00000030346)	3.56328e-32	1.2807e+16	Tdrp (ENSMUSG00000050052)	9.91136e-24	1.05952e+16
13	Kcnj8 (ENSMUSG00000030247)	4.71164e-51	8453865591825180	Pgap2 (ENSMUSG00000030990)	8301.52	1.65224e+16	Pmepa1 (ENSMUSG00000038400)	8.276e+11	1.72514e+16	Mcm3 (ENSMUSG00000041859)	5.28297e-32	5866439751014060	Satb1 (ENSMUSG00000023927)	3.77141e-22	5835787021549080
14	Gzmb (ENSMUSG00000015437)	1.29724e-45	4289891000900110	Cd200r1 (ENSMUSG00000022667)	965.946	1.68017e+16	Cdh1 (ENSMUSG00000000303)	0.0011157624929411952	1.96165e+16	Dhfr (ENSMUSG00000021707)	5.13176e-29	6550149985157670	Il6ra (ENSMUSG00000027947)	4.99843e-22	7521087837301180
15	Klrd1 (ENSMUSG00000030165)	6.57468e-43	3.79538e+16	Stx6 (ENSMUSG00000026470)	127191	1.50168e+16	Samd3 (ENSMUSG00000051354)	0.0016358273956770242	1.55603e+16	Tipin (ENSMUSG00000032397)	6.72992e-27	5515187642225440	Rapgef4 (ENSMUSG00000049044)	9.76081e-22	9706525533172470
16	Stard10 (ENSMUSG00000030688)	8.74975e-39	8198313623730670	Oma1 (ENSMUSG00000035069)	130582	1.54167e+16	Ccr3 (ENSMUSG00000035448)	0.0017469139662600645	2951190691728550	Kntc1 (ENSMUSG00000029414)	2.96757e-25	1.11343e+16	Lef1 (ENSMUSG00000027985)	1.25774e-19	5643713488137710
17	Actb (ENSMUSG00000029580)	4.86725e-37	1662539878124620	St6gal1 (ENSMUSG00000022885)	71537.2	2208615167403530	2900026A02Rik (ENSMUSG00000051339)	0.0023828932742776224	2.52918e+16	Mcm2 (ENSMUSG00000002870)	1.2182e-22	5012013140059840	Emb (ENSMUSG00000021728)	3.7595e-18	3514266558209390
18	Ccl5 (ENSMUSG00000035042)	2.13031e-30	2.81013e+16	Lmf2 (ENSMUSG00000022614)	85225.5	1.61988e+16	Tcrg-C2 (ENSMUSG00000076752)	0.0027049446019869455	1.76192e+16	Rmi2 (ENSMUSG00000037991)	2.52445e-20	6627974300965110	Sh3bp5 (ENSMUSG00000021892)	7.72552e-19	7618503364945430
19	Klf3 (ENSMUSG00000029178)	1.00925e-25	41826975627716	Shtn1 (ENSMUSG00000041362)	89255.8	2.74998e+16	Eomes (ENSMUSG00000032446)	0.002776912016337748	1560320756534960	Ncapg2 (ENSMUSG00000042029)	1.1913e-19	7315686577485260	Cd55 (ENSMUSG00000026399)	1.16112e-14	5920635110626560
20	Klrb1c (ENSMUSG00000030325)	1.09418e-23	8579766576790390	Cybb (ENSMUSG00000015340)	1.49926e+06	2912414091701410	Ppp2r2c (ENSMUSG00000029120)	0.0034995028129253887	2255027079662150	Mcm6 (ENSMUSG00000026355)	5.08303e-20	3786914297945900	Il7r (ENSMUSG00000003882)	1.51298e-14	3496283376478790
21	D1Ertd622e (ENSMUSG00000044768)	2.37994e-23	6334970461765230	Grn (ENSMUSG00000034708)	174205	1.61665e+16	Ftx (ENSMUSG00000086370)	0.004237264786533948	1.81808e+16	Nrm (ENSMUSG00000059791)	1.99808e-20	446732767120164	Aff3 (ENSMUSG00000037138)	3.45864e-15	8597953025649020
22	Rap1b (ENSMUSG00000052681)	3.17494e-24	3132330234726580	Actn1 (ENSMUSG00000015143)	2.03058e+06	1.53492e+16	Osgin1 (ENSMUSG00000074063)	0.005632779627161083	2.48361e+16	Lig1 (ENSMUSG00000056394)	2.60806e-16	5005769557630850	Tcf7 (ENSMUSG00000000782)	6.71379e-14	2.85925e+16
23	Borcs7 (ENSMUSG00000062376)	5.11016e-23	7386391893819860	Rassf4 (ENSMUSG00000042129)	203356	2445471979385750	Pou6f1 (ENSMUSG00000009739)	0.006119746389638712	2032410030182640	Brip1 (ENSMUSG00000034329)	2.61787e-17	1.09708e+16	Auts2 (ENSMUSG00000029673)	1.56633e-12	1.41233e+16
24	Klra9 (ENSMUSG00000033024)	1.44742e-22	8015014683575890	Irak4 (ENSMUSG00000059883)	206208	1537786927470320	Hist3h2a (ENSMUSG00000078851)	0.007054668026397158	1.83891e+16	Mcm4 (ENSMUSG00000022673)	5.91467e-17	3.59382e+16	Cd2ap (ENSMUSG00000061665)	4.04531e-13	4344048763820300
25	Nhsl2 (ENSMUSG00000079481)	3.5259e-21	1.8693e+16	Prxl2a (ENSMUSG00000021792)	2.23958e+06	1978779496181870	Tox (ENSMUSG00000041272)	0.0075455037470214545	1.58096e+16	Dut (ENSMUSG00000027203)	4.1354e-16	3407641583957120	Klf2 (ENSMUSG00000055148)	3.00005e-10	2162066402577360
26	Flna (ENSMUSG00000031328)	2.64883e-19	3.18036e+16	Slamf6 (ENSMUSG00000015314)	4.30455e+06	1.62307e+16	Eif4e3 (ENSMUSG00000093661)	0.008343123692609814	1787464042141390	Cenps (ENSMUSG00000073705)	4.76232e-16	6261754312083340	Myb (ENSMUSG00000019982)	4.70421e-11	8400925605267410
27	Gpx8 (ENSMUSG00000021760)	4.7704e-20	2132827306008260	Ciita (ENSMUSG00000022504)	4.3574e+06	2.49658e+16	Rasgef1b (ENSMUSG00000089809)	0.00844616278055873	2.05623e+16	Ccnb2 (ENSMUSG00000032218)	9.78933e-16	1.36114e+16	Socs3 (ENSMUSG00000053113)	1.63826e-07	4033805167508590
28	Cmklr1 (ENSMUSG00000042190)	2.17365e-18	1.24564e+16	Dusp4 (ENSMUSG00000031530)	43965.6	2.65229e+16	1700012D14Rik (ENSMUSG00000110424)	0.008950778282520484	1.88155e+16	Cenpm (ENSMUSG00000068101)	1.735e-15	980821733067147	Kbtbd11 (ENSMUSG00000055675)	3.88846e-08	2.7741e+16
29	Lgals1 (ENSMUSG00000068220)	2.5547e-18	3011392033151170	Ddx1 (ENSMUSG00000037149)	483569	1.54965e+16	Ehbp1 (ENSMUSG00000042302)	0.009854264666499787	2.90464e+16	Uhrf1 (ENSMUSG00000001228)	2.09384e-15	5480590221849720	Sidt1 (ENSMUSG00000022696)	4.38457e-07	3.1247e+16
30	Txk (ENSMUSG00000054892)	8.98842e-17	3.25462e+16	Agpat5 (ENSMUSG00000031467)	749141	1.64497e+16	Plac8 (ENSMUSG00000029322)	0.010761971118467134	1.51366e+16	Ppia (ENSMUSG00000071866)	1.76293e-13	1.6714e+16	Treml2 (ENSMUSG00000071068)	8.84606e-08	9929445813516510
31	Pogk (ENSMUSG00000040596)	1.09658e-15	6554400938158710	Swap70 (ENSMUSG00000031015)	780556	1633851885980820	Fsd2 (ENSMUSG00000038663)	0.013637359974554248	2.94692e+16	Syce2 (ENSMUSG00000003824)	2.12661e-14	7408311338415200	Id3 (ENSMUSG00000007872)	1.92485e-07	4694724849876040
32	H2afz (ENSMUSG00000037894)	2.31019e-09	2.45586e+16	Ly75 (ENSMUSG00000026980)	794022	1.57557e+16	Serpinc1 (ENSMUSG00000026715)	0.013783859331899769	2.73924e+16	Mcm7 (ENSMUSG00000029730)	3.52393e-15	4843049057725870	St8sia6 (ENSMUSG00000003418)	8.03491e-07	9755632282273210
33	Slamf7 (ENSMUSG00000038179)	1.97856e-09	3.57621e+16	Lrig1 (ENSMUSG00000030029)	917263	2041241202421310	Adam19 (ENSMUSG00000011256)	0.014912582193748745	1.60427e+16	Timeless (ENSMUSG00000039994)	3.17475e-12	6124587829514070	Trib2 (ENSMUSG00000020601)	2.61232e-07	6282398091083900
34	Cd48 (ENSMUSG00000015355)	1.46905e-06	2637621559296360	Gbp6 (ENSMUSG00000104713)	1.37379e+06	1.60285e+16	Lmo1 (ENSMUSG00000036111)	0.016345999921121526	2590032889761690	Pmf1 (ENSMUSG00000028066)	3.78587e-12	3172158471732430	Xkrx (ENSMUSG00000031258)	3.94802e-06	7524874647853110
35	Pth1r (ENSMUSG00000032492)	2.60692e-07	1.23144e+16	Gm20069 (ENSMUSG00000095174)	1.40487e+07	1.5698e+16	Ildr1 (ENSMUSG00000022900)	0.016349928402677436	1.75888e+16	Spc24 (ENSMUSG00000074476)	1.35558e-11	8077842771639920	Gpr183 (ENSMUSG00000051212)	1.41703e-05	2.91918e+16
36	Ier2 (ENSMUSG00000053560)	3.07354e-05	2.57813e+16	Cep70 (ENSMUSG00000056267)	1.48738e+07	1976213504603930	Cd101 (ENSMUSG00000086564)	0.01885191709971181	2066340693168730	Dscc1 (ENSMUSG00000022422)	2.2197e-12	8075744816492600	Klf3 (ENSMUSG00000029178)	0.000192997	2.53649e+16
37	Nebl (ENSMUSG00000053702)	0.000190973	4.43683e+16	Slfn5 (ENSMUSG00000054404)	1.55035e+07	1.78883e+16	Rcbtb2 (ENSMUSG00000022106)	0.0249826986403735	1.57682e+16	Ranbp1 (ENSMUSG00000005732)	2.51142e-11	2.61267e+16	Atp1b1 (ENSMUSG00000026576)	0.000265804	5219952245240050
38	Emp1 (ENSMUSG00000030208)	3.48969e-05	4529047165234810	Ahr (ENSMUSG00000019256)	1.80213e+07	1.54476e+16	Zfp612 (ENSMUSG00000044676)	0.025572301725213267	2.34322e+16	Gins1 (ENSMUSG00000027454)	1.55984e-10	914577450069851	Pde2a (ENSMUSG00000110195)	6.07079e-06	371917402260616
39	Ripor2 (ENSMUSG00000036006)	0.00106684	3.14922e+16	Ext1 (ENSMUSG00000061731)	1.83028e+07	2.10002e+16	4931415C17Rik (ENSMUSG00000054910)	0.025743536823821713	2168227023604220	Nek2 (ENSMUSG00000026622)	2.4823e-11	7656203844388110	Rps28 (ENSMUSG00000067288)	8.20175e-06	1.55416e+16
40	Cdc42ep1 (ENSMUSG00000049521)	0.00133901	1.1953e+16	Dok3 (ENSMUSG00000035711)	2.6427e+07	3.4345e+16	Epha3 (ENSMUSG00000052504)	0.026362078635401714	1.69647e+16	Snrpd1 (ENSMUSG00000002477)	7.64858e-11	2.35261e+16	Il6st (ENSMUSG00000021756)	0.00304779	3.80275e+16
41	Klrk1 (ENSMUSG00000030149)	0.017218	2.34931e+16	Oas1a (ENSMUSG00000052776)	469337	1.6058e+16	Gm4425 (ENSMUSG00000093846)	0.026593048501537844	2197583669009620	Mcm10 (ENSMUSG00000026669)	9.44759e-11	8916803510735040	Txk (ENSMUSG00000054892)	0.000816951	2210818206299420
42	Spn (ENSMUSG00000051457)	0.0633608	2614968152543190	Rpp14 (ENSMUSG00000023156)	5.86832e+06	1538911084271	Trpc1 (ENSMUSG00000032839)	0.02976257690302427	1.52685e+16	Rexo2 (ENSMUSG00000032026)	1.80328e-09	2200000072067640	Rps19 (ENSMUSG00000040952)	9.15861e-05	1.63975e+16
43	Tnfrsf25 (ENSMUSG00000024793)	0.00705343	6441325084523720	Izumo1r (ENSMUSG00000031933)	6.77417e+06	1.70172e+16	Rnf165 (ENSMUSG00000025427)	0.030181179583179965	2.1089e+16	Ssr2 (ENSMUSG00000041355)	1.97882e-09	239136334702746	Rps20 (ENSMUSG00000028234)	0.0237932	1717751763082850
44	Ccl9 (ENSMUSG00000019122)	0.00744585	1.3912e+16	Nenf (ENSMUSG00000037499)	7.0479e+06	1.70243e+16	Gm30211 (ENSMUSG00000105646)	0.030946882197847914	224122201871977	Birc5 (ENSMUSG00000017716)	2.46193e-09	1.34279e+16	Rbpms (ENSMUSG00000031586)	0.0582574	4414283794775120
45	Zmiz1 (ENSMUSG00000007817)	0.193414	2.7661e+16	Slc7a8 (ENSMUSG00000022180)	7.50887e+06	3920677545708740	Gm26802 (ENSMUSG00000097266)	0.035506865683926074	2.888e+16	Ddx39 (ENSMUSG00000005481)	3.50522e-09	2.26339e+16	Dgka (ENSMUSG00000025357)	0.00625331	2.38062e+16
46	Tmem163 (ENSMUSG00000026347)	0.412004	407138956977614	Acadsb (ENSMUSG00000030861)	7.94857e+06	1.54028e+16	Zfp512 (ENSMUSG00000062761)	0.03625379136355722	1.59121e+16	Dctpp1 (ENSMUSG00000042462)	7.93933e-10	3.41889e+16	Ttc28 (ENSMUSG00000033209)	0.00804109	5470436507833450
47	Ryr1 (ENSMUSG00000030592)	0.0466151	4.49185e+16	H2-Ab1 (ENSMUSG00000073421)	817572	1681060516671370	Trbv12-2 (ENSMUSG00000094525)	0.03724243901599767	2.25391e+16	Banf1 (ENSMUSG00000024844)	1.54619e-08	2253042271716660	Adk (ENSMUSG00000039197)	0.11236	4577083015577520
48	Nr4a1 (ENSMUSG00000023034)	0.0837066	2.78918e+16	Foxp3 (ENSMUSG00000039521)	1.09148e+08	4539414925307880	Tbl2 (ENSMUSG00000005374)	0.03957602341388149	1.88609e+16	Ung (ENSMUSG00000029591)	1.68604e-08	4853611679381780	Gm16152 (ENSMUSG00000087131)	0.00147769	6651773216684070
49	S1pr1 (ENSMUSG00000045092)	0.0961854	2665557505297070	Pim2 (ENSMUSG00000031155)	1.23666e+08	1.50295e+16	Gprasp1 (ENSMUSG00000043384)	0.043229498760861435	1.66242e+16	Chaf1b (ENSMUSG00000022945)	2.34057e-09	5353083618383860	Pdk1 (ENSMUSG00000006494)	0.25242	2924853281339650
50	Gadd45g (ENSMUSG00000021453)	1.41729	3.85105e+16	Arhgap21 (ENSMUSG00000036591)	1.39309e+07	2.37755e+16	Kcnh3 (ENSMUSG00000037579)	0.04411352731851917	2326620221659910	Cdc45 (ENSMUSG00000000028)	2.10175e-07	6839213658298850	Atp1b3 (ENSMUSG00000032412)	0.0385954	2.04274e+16
51	Plek (ENSMUSG00000020120)	0.473161	4402264808202270	Pik3r6 (ENSMUSG00000046207)	1.40304e+08	2375746365731510	Ifit3 (ENSMUSG00000074896)	0.045423738103014984	1.54634e+16	Fignl1 (ENSMUSG00000035455)	2.33353e-07	7164489179618390	Art4 (ENSMUSG00000030217)	0.0420618	6907359799079010
52	Tbkbp1 (ENSMUSG00000038517)	0.487647	4358830609400950	Ccr4 (ENSMUSG00000047898)	1.60943e+08	2.89428e+16	Fam241b (ENSMUSG00000020083)	0.04740120999970775	1.57737e+16	Pole2 (ENSMUSG00000020974)	3.56931e-07	5605907884951630	Pecam1 (ENSMUSG00000020717)	0.426794	4.87778e+16
53	Ccnd3 (ENSMUSG00000034165)	0.55388	2.23414e+16	Hspbap1 (ENSMUSG00000022849)	1.75363e+08	1.54495e+16	Slc9a3r2 (ENSMUSG00000002504)	0.04858484752204721	1.72055e+16	Tuba1b (ENSMUSG00000023004)	4.16593e-08	3467559789155140	Dpp4 (ENSMUSG00000035000)	0.0609683	3566731921921990
54	Nfic (ENSMUSG00000055053)	15.9822	3329055238953770	Mapk12 (ENSMUSG00000022610)	1.96345e+08	2590128873427400	Gm20655 (ENSMUSG00000093672)	0.04929915734687721	2038018054051660	Snrpd3 (ENSMUSG00000020180)	7.67301e-08	1.90591e+16	Gm9889 (ENSMUSG00000052769)	0.000665336	1174324815754920
55	Gnptab (ENSMUSG00000035311)	2.47512	4033651162231200	Tnfrsf4 (ENSMUSG00000029075)	2.2567e+06	1.77152e+16	Klrc3 (ENSMUSG00000033027)	0.050437748160485095	1988426409967740	Fabp5 (ENSMUSG00000027533)	9.2812e-09	3.10252e+16	Ripor2 (ENSMUSG00000036006)	1.03944	2121945213298580
56	Arhgef18 (ENSMUSG00000004568)	2.52552	2.74134e+16	Hmbs (ENSMUSG00000032126)	2.26141e+08	1.56176e+16	Gm19261 (ENSMUSG00000100529)	0.05441781104018121	2.11567e+16	Nme1 (ENSMUSG00000037601)	1.29497e-06	2.14223e+16	Gm48321 (ENSMUSG00000114504)	0.16174	3771325978397370
57	Esm1 (ENSMUSG00000042379)	2.93876	3385155209859890	Tbc1d8b (ENSMUSG00000042473)	2.35702e+08	1.74426e+16	Nr4a2 (ENSMUSG00000026826)	0.06100825667090275	1.5484e+16	Ppp1r14b (ENSMUSG00000056612)	2.30975e-06	2226427417530940	H2-Ob (ENSMUSG00000041538)	1.93494	7100709116763480
58	Chsy1 (ENSMUSG00000032640)	51.9937	2541443705413400	Cep95 (ENSMUSG00000018372)	2.36391e+08	1.59251e+16	Bcas3os1 (ENSMUSG00000086199)	0.06148021979473532	2006752107713770	Asf1b (ENSMUSG00000005470)	2.67748e-07	414793499419413	Gprc5b (ENSMUSG00000008734)	2.62507	8211010192951250
59	Actg1 (ENSMUSG00000062825)	7.83894	1.82346e+16	Il2ra (ENSMUSG00000026770)	2.58243e+07	1.98628e+16	Fgfrl1 (ENSMUSG00000008090)	0.06169174713856768	2.24357e+16	Cenpe (ENSMUSG00000045328)	1.00163e-05	7360061295679910	Arl5c (ENSMUSG00000038352)	0.494085	3578748287586990
60	Gna15 (ENSMUSG00000034792)	8.29778	3323163169801730	Nrgn (ENSMUSG00000053310)	2.60969e+08	4926897592366020	Gm48876 (ENSMUSG00000114869)	0.062121526636084334	1.58856e+16	Nhp2 (ENSMUSG00000001056)	1.05128e-05	2.21758e+16	Rgs10 (ENSMUSG00000030844)	0.570619	3183638566480820
61	Baiap3 (ENSMUSG00000047507)	9.02322	2.72568e+16	Syk (ENSMUSG00000021457)	2.75806e+08	1.9504e+16	Cldn34c1 (ENSMUSG00000079450)	0.06250081359937318	2.05519e+16	Smc2 (ENSMUSG00000028312)	1.08202e-05	2.65247e+16	Foxp1 (ENSMUSG00000030067)	0.605311	2281447565588020
62	Arl4c (ENSMUSG00000049866)	9.79065	2.16317e+16	Il1rl1 (ENSMUSG00000026069)	3.50511e+07	3.09865e+16	Gm31597 (ENSMUSG00000109602)	0.06255314990060822	2399595889011100	Brca2 (ENSMUSG00000041147)	1.56669e-05	5179254657992490	Sox4 (ENSMUSG00000076431)	0.610059	2.07747e+16
63	Cmah (ENSMUSG00000016756)	132.711	4413331952293610	Usp18 (ENSMUSG00000030107)	4.27723e+07	1.91715e+16	Apol9b (ENSMUSG00000068246)	0.06284653719282056	1.87307e+16	Fdps (ENSMUSG00000059743)	3.61564e-06	3.69267e+16	Tnfrsf26 (ENSMUSG00000045362)	15.3014	5039652767747690
64	Fbxl2 (ENSMUSG00000032507)	274.958	666064061903144	Scaper (ENSMUSG00000034007)	5.102e+08	1.55913e+16	Gm16094 (ENSMUSG00000090103)	0.06287113426306797	1.98842e+16	Ccl1 (ENSMUSG00000020702)	3.84751e-05	1088678059755900	Ighm (ENSMUSG00000076617)	0.252061	1.94717e+16
65	Klrb1f (ENSMUSG00000030154)	82.0366	4175089219856080	Trio (ENSMUSG00000022263)	5.35115e+08	1.6008e+16	Gm6034 (ENSMUSG00000073407)	0.06326497285291403	1.85103e+16	Tfdp1 (ENSMUSG00000038482)	0.000102269	2.70323e+16	Ssh2 (ENSMUSG00000037926)	26.8652	1.70663e+16
66	Ccdc180 (ENSMUSG00000035539)	82.6313	5981402861450530	Atp10a (ENSMUSG00000025324)	6.32182e+07	1.5131e+16	Hist2h2ab (ENSMUSG00000063689)	0.06444282930327491	1991872504464260	Tk1 (ENSMUSG00000025574)	0.000154043	6.28335e+16	Gm4258 (ENSMUSG00000098243)	30.1396	1.26484e+16
67	Junb (ENSMUSG00000052837)	1067.77	2136874665707090	Dhdds (ENSMUSG00000012117)	6.68847e+07	1.52029e+16	Cables1 (ENSMUSG00000040957)	0.06468401180235285	1.96003e+16	Cct5 (ENSMUSG00000022234)	0.000230894	1.78847e+16	Gm14085 (ENSMUSG00000079071)	11.1905	9974199505349830
68	Emp3 (ENSMUSG00000040212)	1093.07	2.24928e+16	Ccdc91 (ENSMUSG00000030301)	8.78966e+06	1.89448e+16	Glp1r (ENSMUSG00000024027)	0.06470042451281094	2.49577e+16	Dnph1 (ENSMUSG00000040658)	3.36783e-05	5146812927858410	Vipr1 (ENSMUSG00000032528)	37.8487	4.37049e+16
69	Stmn1 (ENSMUSG00000028832)	1521.63	1.78981e+16	Ramp3 (ENSMUSG00000041046)	1.01e+08	2.90542e+16	Dok4 (ENSMUSG00000040631)	0.06561526702551579	2222938815638870	Erh (ENSMUSG00000021131)	4.01031e-05	2.0074e+16	Rab3ip (ENSMUSG00000064181)	511.711	3.3398e+16
70	Tbx21 (ENSMUSG00000001444)	3469.18	2.66974e+16	Pecam1 (ENSMUSG00000020717)	1.11597e+09	1616813734452750	Prss2 (ENSMUSG00000057163)	0.06661588292211221	2.13028e+16	Actb (ENSMUSG00000029580)	5.93169e-05	1.53192e+16	Bicdl1 (ENSMUSG00000041609)	1927.68	3.62471e+16
71	Elovl7 (ENSMUSG00000021696)	355.114	6.9832e+16	Poglut1 (ENSMUSG00000034064)	1.24815e+09	1.63746e+16	Kyat3 (ENSMUSG00000040213)	0.06913436674878137	2469563278183890	Clspn (ENSMUSG00000042489)	6.50074e-05	5057723942004450	Ifngr2 (ENSMUSG00000022965)	37.2924	5491919098270860
72	Klf7 (ENSMUSG00000025959)	480.433	3143745742150670	Trpm1 (ENSMUSG00000030523)	1.26617e+09	4073989828689350	Gm48529 (ENSMUSG00000111521)	0.07384275899093459	1.93426e+16	Fanca (ENSMUSG00000032815)	6.8726e-05	5266988892961710	Kcna2 (ENSMUSG00000040724)	413.74	4737637464947700
73	D930028M14Rik (ENSMUSG00000074274)	560.17	4479136325402760	Kcnf1 (ENSMUSG00000051726)	1.53999e+09	2.62907e+16	Igf2bp2 (ENSMUSG00000033581)	0.0743573335083521	2.32041e+16	Orc1 (ENSMUSG00000028587)	7.37267e-05	6528733215500720	Gm8369 (ENSMUSG00000058470)	604.849	2453197666473900
74	Ncr1 (ENSMUSG00000062524)	571.567	9189437334227710	Galns (ENSMUSG00000015027)	1.5783e+09	1.75966e+16	F8 (ENSMUSG00000031196)	0.07574286634802033	1.85112e+16	Nop58 (ENSMUSG00000026020)	8.0621e-05	2.02786e+16	A930005H10Rik (ENSMUSG00000054426)	698.472	3081511304322150
75	Tmem37 (ENSMUSG00000050777)	849.06	4.19646e+16	Fam149a (ENSMUSG00000070044)	1.60242e+09	2320884541896610	Pygl (ENSMUSG00000021069)	0.07578133405547893	2084436375352040	Chaf1a (ENSMUSG00000002835)	9.3912e-05	5275466316042150	Peli1 (ENSMUSG00000020134)	917.138	1624886709222750
76	Cdkn2d (ENSMUSG00000096472)	880.407	239311836317498	Prdm5 (ENSMUSG00000029913)	1.62409e+09	2624453291338180	Bik (ENSMUSG00000016758)	0.07704579559187782	1.8888e+16	Rex1bd (ENSMUSG00000058833)	0.00017554	1.94708e+16	1110032F04Rik (ENSMUSG00000046999)	10499.3	5313848442302390
77	Rac3 (ENSMUSG00000018012)	14988.5	7605032773399530	Tlr3 (ENSMUSG00000031639)	1.91863e+09	3.34641e+16	2310002F09Rik (ENSMUSG00000097178)	0.07866879016968056	1961638228037030	Psma5 (ENSMUSG00000068749)	0.0019305	1.96647e+16	Crlf3 (ENSMUSG00000017561)	13501.6	1.96738e+16
78	Prag1 (ENSMUSG00000050271)	21678.4	538983238195835	Twsg1 (ENSMUSG00000024098)	2.04451e+09	1.63382e+16	Aplp1 (ENSMUSG00000006651)	0.07943973718406418	1.8243e+16	Ndufb2 (ENSMUSG00000002416)	0.000259063	1937909619902220	Gm42809 (ENSMUSG00000105941)	20631.7	586005167863116
79	Zyx (ENSMUSG00000029860)	26227.6	1.95258e+16	Iqcc (ENSMUSG00000040795)	2.10145e+09	1.50817e+16	Rmrp (ENSMUSG00000115420)	0.07950580368480328	1.93677e+16	Rad51b (ENSMUSG00000059060)	0.000269756	6970756994382780	Pik3ip1 (ENSMUSG00000034614)	20985.4	2.06887e+16
80	Capn2 (ENSMUSG00000026509)	41937.6	2.50194e+16	Coil (ENSMUSG00000033983)	2.12045e+08	1.53058e+16	Pde3b (ENSMUSG00000030671)	0.07958182446867142	1552773075250120	Cycs (ENSMUSG00000063694)	0.0028387	1.7867e+16	Plekha6 (ENSMUSG00000041757)	23780.3	4990566317181630
81	Tpm4 (ENSMUSG00000031799)	50059.3	2.35521e+16	Polh (ENSMUSG00000023953)	2.12868e+09	1.65507e+16	Izumo4 (ENSMUSG00000055862)	0.08073087534347621	1.62277e+16	Bub1b (ENSMUSG00000040084)	0.00293923	6626772840946030	Osbpl6 (ENSMUSG00000042359)	26621.1	5.16855e+16
82	Bhlhe40 (ENSMUSG00000030103)	52629	2.20017e+16	Adk (ENSMUSG00000039197)	2.20938e+09	1.5691e+16	Gas6 (ENSMUSG00000031451)	0.08268087342133146	1.94578e+16	Eif1ax (ENSMUSG00000067194)	0.000298493	1.73563e+16	Mtss1 (ENSMUSG00000022353)	2933.23	5662656720351490
83	Gm10522 (ENSMUSG00000104340)	119297	7332958999553110	Col1a1 (ENSMUSG00000001506)	2.29473e+09	2.78764e+16	Sccpdh (ENSMUSG00000038936)	0.08284607173153531	1.95207e+16	Prim1 (ENSMUSG00000025395)	0.00347075	352586420530554	Gramd4 (ENSMUSG00000035900)	156004	2.92244e+16
84	Klra8 (ENSMUSG00000089727)	134583	1.25402e+16	Sdc4 (ENSMUSG00000017009)	2.31375e+07	2734406942345330	Gm49871 (ENSMUSG00000117250)	0.08532250976407457	1.65529e+16	Rad54l (ENSMUSG00000028702)	0.00358408	6.96334e+16	Ccr9 (ENSMUSG00000029530)	23844.7	5969943182301670
85	Sypl (ENSMUSG00000020570)	148860	3.3165e+16	Ankrd52 (ENSMUSG00000014498)	2.43389e+08	1641050484621040	4930549G23Rik (ENSMUSG00000118134)	0.08549709557322586	1.69661e+16	Gmnn (ENSMUSG00000006715)	0.000468463	3.03086e+16	1500035N22Rik (ENSMUSG00000059631)	259965	3.05375e+16
86	Rap2b (ENSMUSG00000036894)	20740.7	2670797503120560	Pld2 (ENSMUSG00000020828)	3.27121e+09	1.90227e+16	Gm27200 (ENSMUSG00000098729)	0.08630837698255456	2026686322681710	Dtl (ENSMUSG00000037474)	0.00119361	3180512657883730	A530021J07Rik (ENSMUSG00000053528)	266162	3371788641319020
87	Sept11 (ENSMUSG00000058013)	283813	2197060200379780	Itgae (ENSMUSG00000005947)	3.3715e+09	1.91078e+16	Sgip1 (ENSMUSG00000028524)	0.08643026835945444	1.55544e+16	Anp32b (ENSMUSG00000028333)	0.0130378	1.82899e+16	Nkd2 (ENSMUSG00000021567)	289993	3044427263127770
88	Arl4d (ENSMUSG00000034936)	28644.1	3.11523e+16	Fgd2 (ENSMUSG00000024013)	4.1213e+08	2.25253e+16	4732465J04Rik (ENSMUSG00000101517)	0.08702878084944515	1.93674e+16	Pole (ENSMUSG00000007080)	0.0139233	5173940028450560	Gm128 (ENSMUSG00000068860)	31677.1	3124736104300910
89	E2f2 (ENSMUSG00000018983)	46262.6	3.98167e+16	Phactr2 (ENSMUSG00000062866)	4.23829e+09	1.57143e+16	Trp53cor1 (ENSMUSG00000085912)	0.0871145329884901	1.57839e+16	Mettl1 (ENSMUSG00000006732)	0.0149919	3.54043e+16	Gpr83 (ENSMUSG00000031932)	54089.6	3.99928e+16
90	Hsd11b1 (ENSMUSG00000016194)	66892	2.52107e+16	Rnf128 (ENSMUSG00000031438)	5.17034e+08	2143129498740360	Abhd15 (ENSMUSG00000000686)	0.08832180682044884	2264566080910100	Atp5o (ENSMUSG00000022956)	0.018322	1.79474e+16	Gm29455 (ENSMUSG00000101179)	87326.8	442971133164209
91	Serpinb9 (ENSMUSG00000045827)	69178.3	2990226444784050	Emid1 (ENSMUSG00000034164)	6.24059e+07	2837710013316510	Ctla2b (ENSMUSG00000074874)	0.08841856899223677	1584948591727660	Tesc (ENSMUSG00000029359)	0.0203519	2.30135e+16	Pacsin1 (ENSMUSG00000040276)	1.00842e+06	3.18766e+16
92	Txndc5 (ENSMUSG00000038991)	75169.6	3.03676e+16	Polr3h (ENSMUSG00000022476)	6.51901e+08	1873225663621050	Enho (ENSMUSG00000028445)	0.08856629533098694	1.86136e+16	Pgk1 (ENSMUSG00000062070)	0.00224007	1.771e+16	Itga6 (ENSMUSG00000027111)	1.14558e+06	2.41104e+16
93	Klra3 (ENSMUSG00000067591)	83220.2	7642705924015760	Nat9 (ENSMUSG00000015542)	6.76282e+08	1.60217e+16	2600002D14Rik (ENSMUSG00000116797)	0.09206188416364468	1537673322199630	Cit (ENSMUSG00000029516)	0.00239277	4456413319087950	Rapgef6 (ENSMUSG00000037533)	1.24101e+06	1.79327e+16
94	Xrn2 (ENSMUSG00000027433)	1.08666e+06	2023125687974240	5730480H06Rik (ENSMUSG00000029089)	6.8971e+08	1.5764e+16	Crybb3 (ENSMUSG00000029352)	0.09314062006066227	1.80502e+16	Ass1 (ENSMUSG00000076441)	0.024458	2.76035e+16	Col3a1 (ENSMUSG00000026043)	185337	4078016642738940
95	Ncald (ENSMUSG00000051359)	1.52449e+06	2.96234e+16	Mrc1 (ENSMUSG00000026712)	8.35035e+08	2088774893426720	Nek1 (ENSMUSG00000031644)	0.09353045128488398	1.53069e+16	Cdk4 (ENSMUSG00000006728)	0.000247318	1.99041e+16	Hmgn1 (ENSMUSG00000040681)	1.90964e+06	1.80566e+16
96	Abracl (ENSMUSG00000078453)	1.75431e+06	2.0476e+16	Brat1 (ENSMUSG00000000148)	9.32178e+07	152119710455228	Adgrg1 (ENSMUSG00000031785)	0.0938457619651698	1.7394e+16	Polr2j (ENSMUSG00000039771)	0.00520765	1.76886e+16	Arhgap5 (ENSMUSG00000035133)	2.23583e+06	2.61184e+16
97	Efnb3 (ENSMUSG00000003934)	294436	4964559061353300	Id3 (ENSMUSG00000007872)	9.63793e+08	1.52868e+16	Spink10 (ENSMUSG00000044176)	0.09455433717256083	1.86971e+16	Rfc3 (ENSMUSG00000033970)	0.00547592	3165737668995460	Gm2682 (ENSMUSG00000115681)	2.31148e+06	1.93311e+16
98	Itgb2 (ENSMUSG00000000290)	297769	1.96594e+16	Ift80 (ENSMUSG00000027778)	1.0284e+09	1.5329e+16	D330023K18Rik (ENSMUSG00000087269)	0.09585811887215555	1.89231e+16	Psmb2 (ENSMUSG00000028837)	0.0652475	1.77278e+16	Tmem108 (ENSMUSG00000042757)	270409	652506390255058
99	Mt2 (ENSMUSG00000031762)	3.13059e+06	4918101192113490	Rsl1 (ENSMUSG00000058900)	1.0525e+10	1.8352e+16	Gm9993 (ENSMUSG00000117505)	0.09659140690552451	1788868108150070	Prdx1 (ENSMUSG00000028691)	0.00922896	1954792476888850	Tha1 (ENSMUSG00000017713)	3.06532e+06	3.99066e+16
100	Nmnat2 (ENSMUSG00000042751)	38438.6	6116940698287980	Pigh (ENSMUSG00000021120)	1.05893e+10	1531580798955510	Wipi1 (ENSMUSG00000041895)	0.0988490420316066	1.64739e+16	Selenoh (ENSMUSG00000076437)	0.0094648	2.13176e+16	St6gal1 (ENSMUSG00000022885)	3.21083e+06	4262046292898480
101	Kdm6b (ENSMUSG00000018476)	387104	2.40022e+16	Prkci (ENSMUSG00000037643)	1.13282e+09	1.82214e+16	Kcnj13 (ENSMUSG00000079436)	0.09911165978969373	1.78583e+16	Tkt (ENSMUSG00000021957)	0.00999659	1.89055e+16	Slc16a5 (ENSMUSG00000045775)	343835	5400284643358150
102	Fam89a (ENSMUSG00000043068)	605482	4937976555899060	Fcer1g (ENSMUSG00000058715)	1.48884e+10	3.52943e+16	Nrn1l (ENSMUSG00000044287)	0.10253575961327206	1.68241e+16	Fbl (ENSMUSG00000046865)	0.10037	1890688712302310	Dnajb4 (ENSMUSG00000028035)	64909.5	2239394107556680
103	Vps37b (ENSMUSG00000066278)	643718	2216451831235620	Zkscan17 (ENSMUSG00000020472)	1.53646e+10	1.59187e+16	Ndrg1 (ENSMUSG00000005125)	0.10303272967307671	2277004118436450	Prr36 (ENSMUSG00000064125)	0.194214	5412810719450790	Rasgrp2 (ENSMUSG00000032946)	772856	171310436766951
104	Tuba1a (ENSMUSG00000072235)	711272	2107855247657680	Slc15a3 (ENSMUSG00000024737)	1.54936e+10	2.07111e+16	2410018L13Rik (ENSMUSG00000073164)	0.10338424575945146	1.60468e+16	Lsm4 (ENSMUSG00000031848)	0.197456	1.66859e+16	mt-Nd2 (ENSMUSG00000064345)	982412	1.51305e+16
105	Mt1 (ENSMUSG00000031765)	769567	3.54028e+16	Ramp1 (ENSMUSG00000034353)	1.57916e+10	1536525668807070	Cgref1 (ENSMUSG00000029161)	0.10462233114495582	1568544370608090	Shmt2 (ENSMUSG00000025403)	0.203636	2.80491e+16	Bach2 (ENSMUSG00000040270)	1.00084e+07	3.41946e+16
106	Laptm5 (ENSMUSG00000028581)	825087	1.61851e+16	Zfp709 (ENSMUSG00000056019)	1.77499e+10	1827540882490820	Ccdc92 (ENSMUSG00000037979)	0.10551758127221587	1.60959e+16	Rfc2 (ENSMUSG00000023104)	0.21596	2319337283809320	Zscan12 (ENSMUSG00000036721)	1.46119e+07	4964273113456740
107	Atg4d (ENSMUSG00000002820)	939548	276345717546988	Vat1 (ENSMUSG00000034993)	1.84999e+09	1676238581446810	Chrnb1 (ENSMUSG00000041189)	0.10644089715565813	1.79032e+16	Chchd1 (ENSMUSG00000063787)	0.218405	1.98079e+16	Amt (ENSMUSG00000032607)	2.03665e+06	4.38468e+16
108	Klf6 (ENSMUSG00000000078)	972708	1.76785e+16	Ell2 (ENSMUSG00000001542)	1.86988e+10	1507611272093700	A830009L08Rik (ENSMUSG00000097182)	0.10841708065379582	2014423813369950	Mthfd1 (ENSMUSG00000021048)	0.222907	3307722025433360	Usp28 (ENSMUSG00000032267)	2.09987e+07	3.95963e+16
109	Dusp5 (ENSMUSG00000034765)	1.09052e+07	2467585263777320	Klk1b27 (ENSMUSG00000063177)	1.96011e+09	1.66087e+16	Xlr (ENSMUSG00000054626)	0.1085249158369445	1.75697e+16	Fkbp2 (ENSMUSG00000056629)	0.301287	255809689153134	Dph5 (ENSMUSG00000033554)	2.18235e+07	2014573331992120
110	Lats2 (ENSMUSG00000021959)	3.39213e+06	2683870965618050	Scd2 (ENSMUSG00000025203)	2.05313e+10	1597240643526880	Ache (ENSMUSG00000023328)	0.1085714537733092	1.97794e+16	Rps27l (ENSMUSG00000036781)	0.307032	1.91936e+16	Lef1os1 (ENSMUSG00000106086)	2.26034e+07	3.53948e+16
111	Rhbdf2 (ENSMUSG00000020806)	4.77879e+06	371905390252101	Mccc2 (ENSMUSG00000021646)	2.19916e+10	159562583353119	Crebl2 (ENSMUSG00000032652)	0.10908179228916394	1.63869e+16	Mthfd2 (ENSMUSG00000005667)	0.402826	2.67625e+16	Ntrk3 (ENSMUSG00000059146)	2.77366e+07	3.66937e+16
112	Racgap1 (ENSMUSG00000023015)	5.05958e+06	2560809750810910	Zfp984 (ENSMUSG00000078495)	2.2445e+10	1.56455e+16	Ociad2 (ENSMUSG00000029153)	0.11101904621891223	2.5997e+16	Pfdn4 (ENSMUSG00000052033)	0.456392	2.00923e+16	Usp53 (ENSMUSG00000039701)	2.85823e+07	2.3173e+16
113	S1pr4 (ENSMUSG00000044199)	5.78996e+06	2.38617e+16	Treml2 (ENSMUSG00000071068)	2.28053e+10	2.21665e+16	Gm49322 (ENSMUSG00000035370)	0.11189094754278381	1.86003e+16	Prmt1 (ENSMUSG00000109324)	0.0463928	1.7713e+16	Nrip1 (ENSMUSG00000048490)	3.37168e+07	1939947500615600
114	Lair1 (ENSMUSG00000055541)	9.97281e+06	3.53743e+16	Il17rb (ENSMUSG00000015966)	2.49492e+09	2.33553e+16	C1qtnf4 (ENSMUSG00000040794)	0.11271364884707462	1.72472e+16	Orc6 (ENSMUSG00000031697)	0.0476831	2850263602189330	Tcp11l2 (ENSMUSG00000020034)	431645	1.90965e+16
115	S100a13 (ENSMUSG00000042312)	1.02144e+08	1.79988e+16	Ptdss2 (ENSMUSG00000025495)	2.51871e+10	1.66752e+16	Gm12992 (ENSMUSG00000085667)	0.11294433090246234	1.85991e+16	Ppil1 (ENSMUSG00000024007)	0.051434	2.73527e+16	Ppp1r15a (ENSMUSG00000040435)	5.1862e+06	1.51095e+16
116	Mir22hg (ENSMUSG00000085148)	1.25399e+08	3.52806e+16	Gm4737 (ENSMUSG00000048087)	2.5849e+10	2.44357e+16	4933423P22Rik (ENSMUSG00000085471)	0.11304542264129817	1.5112e+16	Topbp1 (ENSMUSG00000032555)	0.0581878	2.70828e+16	Cnr2 (ENSMUSG00000062585)	599775	4249786133954450
117	Ddx28 (ENSMUSG00000045538)	1.29092e+08	3666426097008770	Cacnb1 (ENSMUSG00000020882)	2.70028e+10	2301301015850250	Slc6a8 (ENSMUSG00000019558)	0.1137854907903318	212697403863806	Plp2 (ENSMUSG00000031146)	0.00656864	2.05577e+16	Ranbp10 (ENSMUSG00000037415)	6.64324e+06	2.33962e+16
118	Adgre5 (ENSMUSG00000002885)	1.29369e+08	201479673640973	Dynlt1a (ENSMUSG00000092074)	2.7816e+10	1.52919e+16	Gm4724 (ENSMUSG00000078897)	0.11443699423914139	1.86361e+16	Psma6 (ENSMUSG00000021024)	0.0740546	1.58098e+16	Mdn1 (ENSMUSG00000058006)	6.83754e+06	2.12341e+16
119	Atp1b3 (ENSMUSG00000032412)	1.44838e+08	2067144630790890	Arhgap11a (ENSMUSG00000041219)	2.88682e+08	1.64415e+16	Iqcg (ENSMUSG00000035578)	0.11481950925432989	2.0402e+16	Alyref (ENSMUSG00000025134)	0.0831814	1.83265e+16	Map4k4 (ENSMUSG00000026074)	8.94455e+06	1.74399e+16
120	Fam78b (ENSMUSG00000060568)	1.56854e+08	5152895061006170	Ptrh1 (ENSMUSG00000053746)	3.20347e+09	2456754690159310	Trav5-4 (ENSMUSG00000095607)	0.11651841606155083	1.61192e+16	Psmb5 (ENSMUSG00000022193)	1.19474	1.57977e+16	Smc4 (ENSMUSG00000034349)	1.16863e+08	2.25022e+16
121	Ccl3 (ENSMUSG00000000982)	1.62451e+08	3108625735141810	Crybg3 (ENSMUSG00000022723)	3.29942e+10	1877715311765280	Col6a3 (ENSMUSG00000048126)	0.11687021188171111	1.92092e+16	Ppa1 (ENSMUSG00000020089)	1.41575	2.20709e+16	Ccdc117 (ENSMUSG00000020482)	1.22046e+08	2011881657382520
122	Mxd1 (ENSMUSG00000001156)	1.7708e+08	2241059499416500	Plxnd1 (ENSMUSG00000030123)	3.39366e+09	1563570885809420	Gm49870 (ENSMUSG00000117335)	0.11734696551611475	1.95826e+16	Mrpl18 (ENSMUSG00000057388)	1.43717	1.78437e+16	Fam118a (ENSMUSG00000022434)	126782	3015155544729100
123	Pmaip1 (ENSMUSG00000024521)	1.99733e+07	2680905052762570	AI597479 (ENSMUSG00000010290)	3.51441e+09	1522748683632860	Gm49492 (ENSMUSG00000116180)	0.11826551829851847	1.7826e+16	Ssrp1 (ENSMUSG00000027067)	1.67108	1.77208e+16	Rpl35 (ENSMUSG00000062997)	1.29962e+07	1.51916e+16
124	Vopp1 (ENSMUSG00000037788)	2.16794e+08	2865268939088180	Ift22 (ENSMUSG00000007987)	3.5583e+10	2.14448e+16	Adam8 (ENSMUSG00000025473)	0.11935872547417399	1.77446e+16	Apex1 (ENSMUSG00000035960)	2.04676	3270736019494500	Irf6 (ENSMUSG00000026638)	1.51738e+08	6260199009569210
125	2610528A11Rik (ENSMUSG00000096001)	2.64555e+08	412961141629576	Nlrp1b (ENSMUSG00000070390)	3.8658e+07	2375308963699860	Gm47061 (ENSMUSG00000114936)	0.11974721643356595	1733196247081040	Psma4 (ENSMUSG00000032301)	2.21249	1.78301e+16	Stk38 (ENSMUSG00000024006)	1.67632e+08	1.65862e+16
126	Runx1 (ENSMUSG00000022952)	2.71651e+08	2058029808234050	Clec10a (ENSMUSG00000000318)	4.02582e+10	2.39158e+16	Tapbpl (ENSMUSG00000038213)	0.11987471391671965	1.56823e+16	Srm (ENSMUSG00000006442)	2.23867	2751678804265510	Zfas1 (ENSMUSG00000074578)	2.49486e+07	1.70187e+16
127	Hopx (ENSMUSG00000059325)	2.77917e+08	1.78285e+16	Cd40 (ENSMUSG00000017652)	4.25841e+09	2.13587e+16	Fcrl6 (ENSMUSG00000070504)	0.12122124010055219	2.04581e+16	Uqcc2 (ENSMUSG00000024208)	2.26165	1.64755e+16	mt-Nd3 (ENSMUSG00000064360)	2.93177e+07	1547164065121780
128	Csrnp1 (ENSMUSG00000032515)	3.33954e+07	2.86316e+16	Tnfsf13b (ENSMUSG00000031497)	4.33398e+09	1.62602e+16	Snta1 (ENSMUSG00000027488)	0.12125265352591076	1.57168e+16	E2f7 (ENSMUSG00000020185)	0.0229431	5375787532743900	Patj (ENSMUSG00000061859)	3.05249e+07	4244550228201840
129	Gpd2 (ENSMUSG00000026827)	3.58324e+06	2.73046e+16	Tlr8 (ENSMUSG00000040522)	5.45295e+09	2006081473861460	Prune2 (ENSMUSG00000039126)	0.12190985282884827	1.7028e+16	Sdf2l1 (ENSMUSG00000022769)	0.256198	2.29726e+16	Pbld2 (ENSMUSG00000020072)	3.33601e+07	4450552222648850
130	Krtcap2 (ENSMUSG00000042747)	3.76669e+07	1.66938e+16	Parp12 (ENSMUSG00000038507)	5.72966e+10	1567025729891640	Cmya5 (ENSMUSG00000047419)	0.12243056809986262	1696885704906550	Mki67 (ENSMUSG00000031004)	0.275847	4848009459834110	Adh1 (ENSMUSG00000074207)	3.57729e+08	42463632484139
131	Gss (ENSMUSG00000027610)	3.92216e+07	3.95834e+16	Nsg2 (ENSMUSG00000020297)	6.09728e+09	1644620008488710	Gdpd5 (ENSMUSG00000035314)	0.12314014923445765	1.95421e+16	Mif (ENSMUSG00000033307)	2.80296	2.0514e+16	Pcgf5 (ENSMUSG00000024805)	3.861e+08	2312572361385520
132	Lgals3 (ENSMUSG00000050335)	4.56175e+07	1.68174e+16	Cd9 (ENSMUSG00000030342)	6.38699e+09	2252954701248730	Mapk8ip2 (ENSMUSG00000022619)	0.12339120553144595	2.18397e+16	Ran (ENSMUSG00000029430)	0.30254	1846695686549650	Rps26 (ENSMUSG00000025362)	4.11865e+07	1.5495e+16
133	Kcnab2 (ENSMUSG00000028931)	5.16256e+08	2384322486932350	Abhd14b (ENSMUSG00000042073)	6.47617e+09	1.84773e+16	Arhgef16 (ENSMUSG00000029032)	0.1252222772294845	1.58572e+16	Atad5 (ENSMUSG00000017550)	0.308341	3527582223557050	Galnt11 (ENSMUSG00000038072)	4.36612e+08	2.02219e+16
134	Gm15987 (ENSMUSG00000085786)	5.38448e+06	5167544422308760	Pdgfrb (ENSMUSG00000024620)	6.69129e+09	2565690806669100	Sh3d19 (ENSMUSG00000028082)	0.1265733085950193	1.5858e+16	C1qbp (ENSMUSG00000018446)	0.374535	171780318880804	Igsf3 (ENSMUSG00000042035)	4.53638e+07	4577683085293640
135	Serpinb6b (ENSMUSG00000042842)	5.61147e+07	2920039482517720	Spry2 (ENSMUSG00000022114)	7.23033e+09	1.79734e+16	Amdhd1 (ENSMUSG00000015890)	0.12741582077642707	1.93196e+16	Phgdh (ENSMUSG00000053398)	0.381122	2.12224e+16	N4bp2 (ENSMUSG00000037795)	5.05775e+07	3170780326932850
136	Cma1 (ENSMUSG00000022225)	6.55392e+07	7613651841263700	Armcx4 (ENSMUSG00000049804)	7.26375e+08	1.91746e+16	Slc25a47 (ENSMUSG00000048856)	0.12758344963343465	1.57657e+16	Polr2f (ENSMUSG00000033020)	0.54855	1.77777e+16	Arl4c (ENSMUSG00000049866)	5.77317e+07	1.51084e+16
137	Gm19585 (ENSMUSG00000100150)	6.89259e+07	2178644939351570	Gm13012 (ENSMUSG00000085823)	7.30651e+09	1.89283e+16	Pelo (ENSMUSG00000042275)	0.12791669833049957	1.61093e+16	Cenpx (ENSMUSG00000025144)	0.642835	1.68777e+16	Srpk2 (ENSMUSG00000062604)	6.12717e+07	1.82191e+16
138	Cytip (ENSMUSG00000026832)	7.74677e+07	1.80787e+16	Fam122b (ENSMUSG00000036022)	8.00296e+09	1.7008e+16	Zic5 (ENSMUSG00000041703)	0.12843435690378424	1.83863e+16	Atp5k (ENSMUSG00000050856)	0.793678	1.86113e+16	B630019A10Rik (ENSMUSG00000068463)	6.28814e+07	3982480507291720
139	St3gal1 (ENSMUSG00000013846)	8.36598e+06	2.92176e+16	Tlcd2 (ENSMUSG00000038217)	8.04457e+09	1.94686e+16	Trp53i13 (ENSMUSG00000044328)	0.1299204642612577	1.66112e+16	Fen1 (ENSMUSG00000024742)	0.807805	3345371963514050	Foxo1 (ENSMUSG00000044167)	9.72718e+07	1.85596e+16
140	Rara (ENSMUSG00000037992)	8.80559e+07	2.84728e+16	Pkp4 (ENSMUSG00000026991)	8.28864e+09	2.12124e+16	Bex1 (ENSMUSG00000050071)	0.13036603474449313	1.61125e+16	Tacc3 (ENSMUSG00000037313)	0.840122	4700007726589660	Slc17a9 (ENSMUSG00000023393)	1.00984e+09	2.77724e+16
141	Hsp90aa1 (ENSMUSG00000021270)	9.0366e+07	1.50475e+16	Tgfbi (ENSMUSG00000035493)	8.59626e+08	1.71217e+16	Gm960 (ENSMUSG00000071691)	0.13054889111863147	1.60772e+16	Psmd1 (ENSMUSG00000026229)	0.953645	1.80437e+16	Mast4 (ENSMUSG00000034751)	1.01309e+09	413943689508145
142	Dock5 (ENSMUSG00000044447)	1.01853e+09	2702708735321080	Dst (ENSMUSG00000026131)	8.62988e+09	1.78288e+16	Bbs7 (ENSMUSG00000037325)	0.13253402611275175	1.53728e+16	Tmem256 (ENSMUSG00000070394)	0.969708	1.8341e+16	Stim1 (ENSMUSG00000030987)	1.09105e+09	1.69485e+16
143	Cdkn1a (ENSMUSG00000023067)	1.11708e+09	2.44615e+16	Prr5l (ENSMUSG00000032841)	8.67487e+09	1702811922776860	Pcsk1n (ENSMUSG00000039278)	0.13268946883345592	1.58456e+16	Polr2h (ENSMUSG00000021018)	10.223	213948393079599	Selenop (ENSMUSG00000064373)	1.12858e+09	1992017489120890
144	Prf1 (ENSMUSG00000037202)	1.25242e+09	262905502483077	Pomk (ENSMUSG00000037251)	8.92743e+09	1.91736e+16	Rhbdl1 (ENSMUSG00000025735)	0.13447141610702623	1.85381e+16	Acot7 (ENSMUSG00000028937)	1.1049	1.86562e+16	1700061G19Rik (ENSMUSG00000024209)	1.30974e+09	2.92303e+16
145	Cfl1 (ENSMUSG00000056201)	1.44038e+09	1.54825e+16	Lyn (ENSMUSG00000042228)	9.10919e+08	2011281923979860	Ankrd35 (ENSMUSG00000038354)	0.13491962401560087	1.95177e+16	Mrpl51 (ENSMUSG00000030335)	13.347	1.68481e+16	Dusp18 (ENSMUSG00000047205)	1.33691e+09	4780933596776080
146	Sgk1 (ENSMUSG00000019970)	1.5759e+09	2.99039e+16	Klra1 (ENSMUSG00000079853)	9.79731e+08	4472926123872800	Tstd1 (ENSMUSG00000103711)	0.13520886498420745	1.93688e+16	Nubp1 (ENSMUSG00000022503)	14.8871	2238398448574860	Cytip (ENSMUSG00000026832)	1.55083e+08	1745942853494340
147	Tsga10 (ENSMUSG00000060771)	2.03536e+08	4145951076151200	Gm29340 (ENSMUSG00000099470)	1.26007e+11	2.09538e+16	Gm45148 (ENSMUSG00000109165)	0.13677594777734928	1679547524878790	Snrpc (ENSMUSG00000024217)	15.1489	1.57802e+16	BC051537 (ENSMUSG00000098197)	1.56198e+09	3065490228666830
148	Serpinb9b (ENSMUSG00000021403)	2.5851e+09	6967978162641420	Cpne2 (ENSMUSG00000034361)	1.29418e+11	1.74233e+16	Nap1l3 (ENSMUSG00000055733)	0.13704831535944417	223375120046042	Lsm7 (ENSMUSG00000035215)	19.55	1.75934e+16	Usp3 (ENSMUSG00000032376)	1.83071e+09	1.67005e+16
149	Map7d1 (ENSMUSG00000028849)	2.62388e+08	2393189762730410	B3galt6 (ENSMUSG00000050796)	1.3027e+11	1.56004e+16	Napsa (ENSMUSG00000002204)	0.13712172051570778	153314887975559	Ptma (ENSMUSG00000026238)	2.00092	1.97933e+16	Zbtb20 (ENSMUSG00000022708)	2.05877e+09	1.88001e+16
150	Snx10 (ENSMUSG00000038301)	2.80296e+09	2354109328289640	Iigp1 (ENSMUSG00000054072)	1.32577e+11	1.81671e+16	Ppp1r14c (ENSMUSG00000040653)	0.13755756268095554	1.82574e+16	Ywhah (ENSMUSG00000018965)	21.7137	1.79954e+16	Ikbke (ENSMUSG00000042349)	2.08563e+08	2.21332e+16
151	Slc2a3 (ENSMUSG00000003153)	2.98297e+08	2.21248e+16	Fgr (ENSMUSG00000028874)	1.33529e+11	1.50953e+16	Sass6 (ENSMUSG00000027959)	0.1379271111359092	1.65148e+16	Hpf1 (ENSMUSG00000038005)	24.9087	1.78193e+16	Amigo2 (ENSMUSG00000048218)	2.21003e+09	3.81313e+16
152	Sfxn3 (ENSMUSG00000025212)	4.05472e+08	2.57296e+16	4930417O13Rik (ENSMUSG00000108129)	1.34187e+11	1.84034e+16	Gm13256 (ENSMUSG00000086618)	0.13844141584569916	1.99654e+16	Nop16 (ENSMUSG00000025869)	2.51317	2.89172e+16	Loxl3 (ENSMUSG00000000693)	2.26051e+09	3467155750050540
153	Rilpl2 (ENSMUSG00000029401)	4.38245e+08	2.4592e+16	Cep19 (ENSMUSG00000035790)	1.35268e+10	1.50713e+16	Prrt1 (ENSMUSG00000015476)	0.13855890616866154	1.53947e+16	Nap1l1 (ENSMUSG00000058799)	25.3899	1.75248e+16	Gm26583 (ENSMUSG00000097476)	2.55365e+08	4196271358979760
154	Sdcbp (ENSMUSG00000028249)	4.38304e+09	1.98021e+16	Cxcl16 (ENSMUSG00000018920)	1.35651e+11	2.3838e+16	Tert (ENSMUSG00000021611)	0.13914929706115745	1.6016e+16	Ndufv2 (ENSMUSG00000024099)	26.411	165284987964348	D930028M14Rik (ENSMUSG00000074274)	2.85226e+09	2133623248080860
155	Pcdhgc4 (ENSMUSG00000023036)	5.16511e+08	3086994100560080	Zfp41 (ENSMUSG00000047003)	1.43981e+11	154574377092012	Rps6ka2 (ENSMUSG00000023809)	0.1397463379938105	1772962636704950	Bub1 (ENSMUSG00000027379)	29.0949	5.73249e+16	Maml3 (ENSMUSG00000061143)	2.95705e+09	6040559201299570
156	Tuba1c (ENSMUSG00000043091)	6.10617e+08	2.42942e+16	Chaf1b (ENSMUSG00000022945)	1.45413e+11	1.56847e+16	Zik1 (ENSMUSG00000030393)	0.14000712337636106	1.76895e+16	Snrpa1 (ENSMUSG00000030512)	4.05713	1.8806e+16	Slc49a4 (ENSMUSG00000022848)	3.24746e+08	2693934647123370
157	Ostf1 (ENSMUSG00000024725)	6.85228e+08	1.82503e+16	9030025P20Rik (ENSMUSG00000116953)	1.45659e+11	1.8117e+16	Tcaim (ENSMUSG00000046603)	0.14023588119959182	1.74569e+16	Exo1 (ENSMUSG00000039748)	4.44793	5591101219218840	Gm26930 (ENSMUSG00000102142)	3.74552e+08	3906012946430070
158	AW011738 (ENSMUSG00000078349)	8.07183e+08	3.21722e+16	Ighm (ENSMUSG00000076617)	1.49234e+10	1.71787e+16	Gm10244 (ENSMUSG00000068601)	0.14092822367424537	1.88843e+16	Cisd1 (ENSMUSG00000037710)	4.59876	2.33291e+16	Arhgap15 (ENSMUSG00000049744)	3.84232e+09	1.61265e+16
159	Adrb2 (ENSMUSG00000045730)	9.18962e+08	3.05679e+16	E2f3 (ENSMUSG00000016477)	1.5846e+10	1541729882220850	Tssk4 (ENSMUSG00000007591)	0.1412511683963196	1.78318e+16	Mrpl23 (ENSMUSG00000037772)	5.02455	1689897656187200	Dag1 (ENSMUSG00000039952)	3.93468e+08	3.35242e+16
160	Rasa3 (ENSMUSG00000031453)	1.03907e+10	2333359697483200	Gm973 (ENSMUSG00000047361)	1.65563e+11	274438800708431	Gm48960 (ENSMUSG00000115829)	0.14150284681321804	1.58449e+16	Psmc3ip (ENSMUSG00000019303)	5.25718	4031620653764280	S100a7a (ENSMUSG00000063767)	4.05359e+08	3060928452753210
161	Nrp2 (ENSMUSG00000025969)	1.04544e+10	4.55801e+16	Tmem50b (ENSMUSG00000022964)	1.65775e+11	1.55843e+16	Gm49067 (ENSMUSG00000115154)	0.14168074732882008	1.58006e+16	Magoh (ENSMUSG00000028609)	5.64141	1641144002728150	Als2cl (ENSMUSG00000044037)	4.13089e+09	2.55086e+16
162	Gm48682 (ENSMUSG00000113380)	1.07102e+10	3.55939e+16	Afdn (ENSMUSG00000068036)	1.67912e+10	2.16963e+16	Ccl12 (ENSMUSG00000035352)	0.1417002867223425	1.61217e+16	Coa3 (ENSMUSG00000017188)	5.90867	1.56042e+16	Klhdc2 (ENSMUSG00000020978)	4.39695e+08	239173959798006
163	Jup (ENSMUSG00000001552)	1.12226e+10	526430789885621	Mast4 (ENSMUSG00000034751)	1.83404e+11	1.86467e+16	Rnd2 (ENSMUSG00000001313)	0.14204348005703699	1.55714e+16	Phb2 (ENSMUSG00000004264)	6.91274	1.58379e+16	Zc3h12d (ENSMUSG00000039981)	4.4593e+09	2.60281e+16
164	Zeb2os (ENSMUSG00000052248)	1.13012e+09	6761903611618140	Cfp (ENSMUSG00000001128)	1.85541e+11	1.52138e+16	Pdgfb (ENSMUSG00000000489)	0.1430060864587874	1564956711803570	Siva1 (ENSMUSG00000064326)	7.41834	2.09259e+16	Gm11579 (ENSMUSG00000086795)	4.68418e+08	4.83409e+16
165	a (ENSMUSG00000027596)	1.26036e+10	4545266885895800	Vipr2 (ENSMUSG00000011171)	1.93214e+11	2346300675131710	Hcn3 (ENSMUSG00000028051)	0.14343970963075436	1.83019e+16	Lsm6 (ENSMUSG00000031683)	0.798944	1.73793e+16	Tent5c (ENSMUSG00000044468)	4.7967e+08	1.9957e+16
166	Mir142hg (ENSMUSG00000084796)	1.3317e+10	2.8356e+16	Ube2c (ENSMUSG00000001403)	1.99358e+11	2329745684052030	Rps6kl1 (ENSMUSG00000019235)	0.14418342829011865	1.58512e+16	Psmd14 (ENSMUSG00000026914)	0.993777	1.77806e+16	Sgk3 (ENSMUSG00000025915)	4.86462e+08	4047842183346110
167	Plekha6 (ENSMUSG00000041757)	1.40072e+10	4717127191790290	Ccdc102a (ENSMUSG00000063605)	2.00305e+10	1700169525698120	Mm2pr (ENSMUSG00000097191)	0.14436111895810794	1.68567e+16	Pa2g4 (ENSMUSG00000025364)	115.435	1.97462e+16	Dusp10 (ENSMUSG00000039384)	5.33653e+08	2596007320485480
168	Egr3 (ENSMUSG00000033730)	1.46184e+10	3370911041111530	Stab2 (ENSMUSG00000035459)	2.06567e+11	3138435967975510	Hist2h3c2 (ENSMUSG00000081058)	0.14595393896093245	1692955325357960	Snrpd2 (ENSMUSG00000040824)	12.2568	1602979862546190	Gm12167 (ENSMUSG00000085853)	5.3486e+08	4091239842491420
169	Lrg1 (ENSMUSG00000037095)	1.66431e+10	5.16627e+16	Trdc (ENSMUSG00000104876)	2.07872e+11	1840732224841100	Prx (ENSMUSG00000053198)	0.14711937780839784	1503227578721130	Psmb7 (ENSMUSG00000026750)	129.153	1.73516e+16	Bcl9l (ENSMUSG00000063382)	5.37362e+08	1.9785e+16
170	Klk8 (ENSMUSG00000064023)	1.68128e+10	1.91548e+16	Gm43330 (ENSMUSG00000106341)	2.08754e+11	1523778323245150	Ppp1r9a (ENSMUSG00000032827)	0.14720646113235095	1703007338327450	Anxa2 (ENSMUSG00000032231)	13.6293	2001868473814020	Acsl3 (ENSMUSG00000032883)	5.47023e+08	5709097863540000
171	Ccdc69 (ENSMUSG00000049588)	1.75741e+10	2.30716e+16	1700019D03Rik (ENSMUSG00000043629)	2.15476e+10	1642869706801660	Pvrig (ENSMUSG00000109713)	0.14726773679950197	190959445202745	Snrpf (ENSMUSG00000020018)	188.708	1.71763e+16	Izumo1r (ENSMUSG00000031933)	6.20819e+08	3.37041e+16
172	Ahnak (ENSMUSG00000069833)	1.90192e+10	1.76975e+16	Lss (ENSMUSG00000033105)	2.17054e+11	1.52616e+16	Msrb3 (ENSMUSG00000051236)	0.14727572644710277	1.55057e+16	Pycard (ENSMUSG00000030793)	197.484	1.93834e+16	Sh3pxd2a (ENSMUSG00000053617)	6.35003e+08	4424482682353800
173	Sertad3 (ENSMUSG00000055200)	2.10233e+09	2589423868710360	Cxcl10 (ENSMUSG00000034855)	2.20754e+11	396872012012652	Zfand4 (ENSMUSG00000042213)	0.14755316540441218	1.7535e+16	Slc25a5 (ENSMUSG00000016319)	21.3326	1.63256e+16	Smchd1 (ENSMUSG00000024054)	6.9657e+08	1.6369e+16
174	Ccl4 (ENSMUSG00000018930)	2.13067e+09	2.413e+16	Gm43914 (ENSMUSG00000107792)	2.22996e+11	1.61794e+16	Ncam1 (ENSMUSG00000039542)	0.14819027656818182	2033135802165230	Atpif1 (ENSMUSG00000054428)	21.7624	1.61707e+16	Rictor (ENSMUSG00000050310)	6.99039e+08	1.57002e+16
175	Kif19a (ENSMUSG00000010021)	2.31212e+09	404718624254554	Purg (ENSMUSG00000049184)	2.26797e+10	2095382757982310	Padi2 (ENSMUSG00000028927)	0.14911367557758598	1.5728e+16	Rfc4 (ENSMUSG00000022881)	2.40309	2.63422e+16	Gria3 (ENSMUSG00000001986)	7.08371e+08	2.9881e+16
176	Tspan2 (ENSMUSG00000027858)	2.70332e+10	414443318103215	Pbx4 (ENSMUSG00000031860)	2.29091e+11	1.83882e+16	Il2 (ENSMUSG00000027720)	0.15081480698744534	1.66999e+16	Smc1a (ENSMUSG00000041133)	250.646	1.74779e+16	Gm49066 (ENSMUSG00000115810)	7.22555e+08	363430165868225
177	1700025G04Rik (ENSMUSG00000032666)	2.73373e+10	2485561716456130	Pbx1 (ENSMUSG00000052534)	2.33936e+10	190996948470138	Usp11 (ENSMUSG00000031066)	0.15168468840733104	1.50534e+16	Cdca7l (ENSMUSG00000021175)	261.148	2523230754681160	Washc4 (ENSMUSG00000034560)	7.29676e+07	1.6131e+16
178	Zbtb7b (ENSMUSG00000028042)	2.78353e+08	2690039658491830	Lig4 (ENSMUSG00000049717)	2.36923e+11	1.84301e+16	Rasl12 (ENSMUSG00000041696)	0.15380123474195684	2.17398e+16	Erg28 (ENSMUSG00000021252)	282.107	1.97015e+16	Add3 (ENSMUSG00000025026)	7.54347e+08	1.67238e+16
179	Ccl6 (ENSMUSG00000018927)	2.87801e+09	4791924410736220	Hddc3 (ENSMUSG00000030532)	2.42465e+10	1.6795e+16	Adgrl2 (ENSMUSG00000028184)	0.1569253878394263	1.58056e+16	Tagln2 (ENSMUSG00000026547)	2.82243	1936502254835900	Bend4 (ENSMUSG00000092060)	9.8069e+08	4288000339355320
180	Arpc1b (ENSMUSG00000029622)	2.94096e+10	1.5441e+16	Ddr1 (ENSMUSG00000003534)	2.63511e+11	2095808620995450	Ttl (ENSMUSG00000027394)	0.15754673278592576	1.87604e+16	AI662270 (ENSMUSG00000087107)	28.2712	1876282780234680	Kctd12b (ENSMUSG00000041633)	1.01148e+10	3.54704e+16
181	2600006K01Rik (ENSMUSG00000039798)	3.21395e+10	4029830221941380	Gm20324 (ENSMUSG00000100199)	2.67864e+11	1595663146937450	Fndc3b (ENSMUSG00000039286)	0.15865526768751279	2.02685e+16	Rfc5 (ENSMUSG00000029363)	283.381	2610240163029190	Pip4k2a (ENSMUSG00000026737)	1.02439e+10	1.50773e+16
182	Cd160 (ENSMUSG00000038304)	3.56102e+10	2.18246e+16	Ttn (ENSMUSG00000051747)	2.68394e+11	3.09686e+16	Prss16 (ENSMUSG00000006179)	0.1616039044161237	2045334931146710	Cenph (ENSMUSG00000045273)	30.5222	627317862879599	Ldlrap1 (ENSMUSG00000037295)	1.06676e+10	2.45842e+16
183	Asrgl1 (ENSMUSG00000024654)	3.90627e+08	2.5934e+16	Lpar1 (ENSMUSG00000038668)	2.70058e+09	1.86212e+16	B3gnt7 (ENSMUSG00000079445)	0.162170370441399	1840464920638300	Txnl4a (ENSMUSG00000057130)	321.62	1.71417e+16	Fbxl22 (ENSMUSG00000050503)	1.10324e+09	3.61012e+16
184	Il17ra (ENSMUSG00000002897)	3.95309e+08	2097619376383850	Fam120c (ENSMUSG00000025262)	2.75711e+10	1836360182364550	Lrp1 (ENSMUSG00000040249)	0.16346696146211495	2.18829e+16	Neil3 (ENSMUSG00000039396)	322.921	5981109312119100	Nsun5 (ENSMUSG00000000916)	1.11659e+10	2414632323467630
185	Rap2a (ENSMUSG00000051615)	4.60926e+09	2.73936e+16	Gm27003 (ENSMUSG00000098024)	2.81337e+10	2038232571017480	Pccb (ENSMUSG00000032527)	0.16449454623512386	1771476789714560	Mms22l (ENSMUSG00000045751)	328.009	3348049418911350	Dnal1 (ENSMUSG00000042523)	1.2313e+10	309241011065854
186	2810468N07Rik (ENSMUSG00000091475)	4.79119e+09	4772542946459300	Cd83 (ENSMUSG00000015396)	3.29862e+10	1793700136465620	Spo11 (ENSMUSG00000005883)	0.16452383911253313	1.62183e+16	Tpi1 (ENSMUSG00000023456)	39.2775	1.93525e+16	BC106179 (ENSMUSG00000045231)	1.26042e+10	3577406036926350
187	Msn (ENSMUSG00000031207)	5.06312e+09	1.59677e+16	Ptgs2 (ENSMUSG00000032487)	3.38998e+10	2.20597e+16	Gm42717 (ENSMUSG00000106197)	0.16547418756400806	1.76115e+16	Mrpl42 (ENSMUSG00000062981)	415.486	1.62671e+16	Ms4a7 (ENSMUSG00000024672)	1.35872e+08	4650317223190250
188	Ppp4r2 (ENSMUSG00000052144)	5.31092e+09	1.92118e+16	Capn10 (ENSMUSG00000026270)	3.59957e+10	1.55959e+16	Dcbld2 (ENSMUSG00000035107)	0.1658623617378298	1.84746e+16	Anapc5 (ENSMUSG00000029472)	441.652	1.68843e+16	Plcxd2 (ENSMUSG00000087141)	1.39955e+10	1.78896e+16
189	Ier5 (ENSMUSG00000056708)	5.36949e+09	1.74445e+16	Mocos (ENSMUSG00000039616)	3.61379e+11	1680573881306040	Ramp2 (ENSMUSG00000001240)	0.16626055937406747	1.59382e+16	Shcbp1 (ENSMUSG00000022322)	484.416	4.95761e+16	Hes5 (ENSMUSG00000048001)	1.47726e+10	5433372780978700
190	Nptn (ENSMUSG00000032336)	5.5276e+09	2.07818e+16	Kifc3 (ENSMUSG00000031788)	3.76956e+10	1.83428e+16	Gm17055 (ENSMUSG00000090576)	0.16993010793373167	1782508643989460	Manf (ENSMUSG00000032575)	51.4665	1.61102e+16	Trmt1 (ENSMUSG00000001909)	1.55679e+10	1895431431010060
191	Cd244a (ENSMUSG00000004709)	6.52743e+10	2374748921532950	Lypd6b (ENSMUSG00000026765)	3.77554e+10	2514849619987460	A430018G15Rik (ENSMUSG00000085315)	0.16999288934897633	1.87697e+16	Dnmt1 (ENSMUSG00000004099)	52.1074	213556245495801	Diras2 (ENSMUSG00000047842)	1.61407e+10	2274011376614490
192	Fbxw7 (ENSMUSG00000028086)	6.62837e+09	2.50917e+16	Tmem106a (ENSMUSG00000034947)	4.04857e+10	1.79727e+16	Arsg (ENSMUSG00000020604)	0.1701929695013793	1.90269e+16	Hprt (ENSMUSG00000025630)	55.1909	1.51146e+16	Aldh1a3 (ENSMUSG00000015134)	1.73262e+10	2082700759075720
193	Gm2682 (ENSMUSG00000115681)	7.07177e+09	1.97082e+16	Cryz (ENSMUSG00000028199)	4.20137e+10	1.96831e+16	Plekhb1 (ENSMUSG00000030701)	0.17040583748264923	1.73051e+16	Ebna1bp2 (ENSMUSG00000028729)	58.994	1.64824e+16	Mustn1 (ENSMUSG00000042485)	1.81632e+10	4.19205e+16
194	Aven (ENSMUSG00000003604)	7.67016e+09	2493955594823680	Gm14320 (ENSMUSG00000085914)	4.24357e+11	1.8304e+16	Ccdc62 (ENSMUSG00000061882)	0.17121594829375308	1.99695e+16	Atp5g3 (ENSMUSG00000018770)	59.7731	1.56993e+16	Cnksr3 (ENSMUSG00000015202)	1.8482e+10	3.91544e+16
195	Pcyt1a (ENSMUSG00000005615)	7.96988e+09	2.61149e+16	Far2 (ENSMUSG00000030303)	4.2592e+09	1.8647e+16	Tnfsf10 (ENSMUSG00000039304)	0.176127624191289	1.60499e+16	Ndufa11 (ENSMUSG00000002379)	68.4064	1581990516306890	Dennd2d (ENSMUSG00000027901)	2.04114e+10	1.74165e+16
196	Parm1 (ENSMUSG00000034981)	8.51956e+09	3.04924e+16	Tnfrsf13b (ENSMUSG00000010142)	4.31709e+11	1666012347907650	Cdo1 (ENSMUSG00000033022)	0.17638508753708634	1667419944834500	Commd1 (ENSMUSG00000051355)	7.43109	1.94921e+16	Traf5 (ENSMUSG00000026637)	2.04522e+10	22004938388821
197	Chpt1 (ENSMUSG00000060002)	8.86413e+09	2.11911e+16	Zfhx4 (ENSMUSG00000025255)	4.33124e+10	1.61915e+16	1700039M10Rik (ENSMUSG00000097933)	0.17769112056503433	1.68693e+16	Psmd13 (ENSMUSG00000025487)	7.72636	1655098868579400	Gm2447 (ENSMUSG00000102785)	2.2182e+09	2232122696039190
198	Kras (ENSMUSG00000030265)	9.56131e+09	2024608360759710	Evc (ENSMUSG00000029122)	4.4246e+10	1593837984065340	Gm15234 (ENSMUSG00000085250)	0.177710047935837	1.74926e+16	D430020J02Rik (ENSMUSG00000112980)	83.8073	4770227573751930	Gm26740 (ENSMUSG00000097705)	2.30769e+10	1682327734924920
199	Morrbid (ENSMUSG00000074813)	1.02551e+11	3010533059138890	Eps8 (ENSMUSG00000015766)	4.46845e+10	1.82774e+16	Gm20544 (ENSMUSG00000092569)	0.17809576923647477	1.83353e+16	Wdr83os (ENSMUSG00000059355)	1253.68	1550878670291540	Mcc (ENSMUSG00000071856)	2.34562e+08	2.57267e+16
200	Lamb3 (ENSMUSG00000026639)	1.04499e+10	1.93463e+16	Sgk3 (ENSMUSG00000025915)	4.49198e+10	1.56307e+16	Gm47112 (ENSMUSG00000111079)	0.1811667791729386	2.04561e+16	Atp5g1 (ENSMUSG00000006057)	1386.16	1.72519e+16	Epb41l4aos (ENSMUSG00000087590)	2.35441e+10	2.04903e+16
201	Sytl3 (ENSMUSG00000041831)	1.05906e+11	2018970297914140	Rasgrp4 (ENSMUSG00000030589)	4.57655e+10	1.82233e+16	Dynlt1b (ENSMUSG00000096255)	0.18153133417757575	1.7359e+16	Txn1 (ENSMUSG00000028367)	1551	1.81889e+16	Col6a4 (ENSMUSG00000032572)	2.41609e+10	293414288733969
202	P3h4 (ENSMUSG00000006931)	1.13596e+11	3.58235e+16	Arhgef11 (ENSMUSG00000041977)	4.70409e+09	1.61697e+16	Apoa2 (ENSMUSG00000005681)	0.18497247691794638	1.51551e+16	Pold1 (ENSMUSG00000038644)	1570.9	2.93478e+16	BE692007 (ENSMUSG00000099757)	2.44736e+10	1738482164793460
203	Zswim6 (ENSMUSG00000032846)	1.15837e+11	2.49602e+16	Ptpn21 (ENSMUSG00000021009)	4.78355e+11	2063139467153000	Nefl (ENSMUSG00000022055)	0.18542537023162467	1.99035e+16	Alad (ENSMUSG00000028393)	1604.57	2.129e+16	Mapk4 (ENSMUSG00000024558)	2.67634e+09	2.62084e+16
204	Neat1 (ENSMUSG00000092274)	1.30451e+11	1.94001e+16	Thg1l (ENSMUSG00000011254)	4.86451e+10	1586512577161050	Rab27b (ENSMUSG00000024511)	0.18561832985780644	1.81157e+16	Ipo5 (ENSMUSG00000030662)	1674.52	2.34153e+16	2900005J15Rik (ENSMUSG00000043833)	2.69065e+10	4232816750617640
205	Gm29336 (ENSMUSG00000100367)	1.35686e+11	4527696097636150	Dscam (ENSMUSG00000050272)	4.94774e+10	2404820753873710	Gm32772 (ENSMUSG00000108782)	0.18578288594289846	1.90356e+16	Pcna (ENSMUSG00000027342)	1772.41	1997043871930970	Gpr85 (ENSMUSG00000048216)	2.70096e+10	2766527063363630
206	Slc7a1 (ENSMUSG00000041313)	1.47141e+11	2436831425269220	Il1rn (ENSMUSG00000026981)	5.29706e+10	1.98552e+16	Gm44175 (ENSMUSG00000108132)	0.18587865863257896	1.62852e+16	Uqcrb (ENSMUSG00000021520)	181.521	1556806998451530	Dntt (ENSMUSG00000025014)	2.70659e+10	3.85605e+16
207	Smad3 (ENSMUSG00000032402)	1.51249e+11	2.19297e+16	Espn (ENSMUSG00000028943)	5.31747e+11	1.55855e+16	Tmem159 (ENSMUSG00000030917)	0.18870786581488702	1.59145e+16	Lsm2 (ENSMUSG00000007050)	2119.43	2.00343e+16	Fam3c (ENSMUSG00000029672)	2.77985e+09	1.8204e+16
208	Gm33782 (ENSMUSG00000112290)	1.57059e+11	2.54471e+16	Plbd1 (ENSMUSG00000030214)	5.33182e+10	1714671210423910	4930519P11Rik (ENSMUSG00000097602)	0.19267212807376863	1.52208e+16	Prim2 (ENSMUSG00000026134)	230.776	2899880645512840	Gm29107 (ENSMUSG00000100775)	2.82707e+09	2.62371e+16
209	Nipal3 (ENSMUSG00000028803)	1.5733e+11	2.46289e+16	Mycl (ENSMUSG00000028654)	5.45893e+10	1577126759571280	Gm20705 (ENSMUSG00000093559)	0.19481595553723585	1.70651e+16	Pomp (ENSMUSG00000029649)	263.73	1669602875228770	Tnfrsf22 (ENSMUSG00000010751)	2.83587e+09	3406875271096940
210	Mdm1 (ENSMUSG00000020212)	1.6109e+11	502643509864378	Natd1 (ENSMUSG00000018931)	5.48618e+11	1.74983e+16	Tinagl1 (ENSMUSG00000028776)	0.195961922946463	1923856385919700	Cdc123 (ENSMUSG00000039128)	3086.34	1.70788e+16	Scml4 (ENSMUSG00000044770)	2.88782e+09	2.2931e+16
211	Evi2a (ENSMUSG00000078771)	1.80556e+11	1.81461e+16	Kdm4d (ENSMUSG00000053914)	5.51465e+10	1.77387e+16	Cul7 (ENSMUSG00000038545)	0.19804696194587015	1.57875e+16	Impa2 (ENSMUSG00000024525)	308.732	2.12427e+16	Hes1 (ENSMUSG00000022528)	2.90945e+10	2.63588e+16
212	Pde2a (ENSMUSG00000110195)	1.81903e+11	2.54009e+16	Adamtsl2 (ENSMUSG00000036040)	5.65132e+10	1.62945e+16	Tpk1 (ENSMUSG00000029735)	0.19846256509429305	2131345904946230	Lsm8 (ENSMUSG00000044155)	339.865	1.64706e+16	Slc16a9 (ENSMUSG00000037762)	3.01658e+10	2569617402754170
213	Meis3 (ENSMUSG00000041420)	2.02688e+10	2.84441e+16	Palld (ENSMUSG00000058056)	5.6822e+10	2.05054e+16	Cryab (ENSMUSG00000032060)	0.1992425830402932	1.84109e+16	Stoml2 (ENSMUSG00000028455)	345.415	1984352429489470	Adam28 (ENSMUSG00000014725)	3.0222e+10	2.26465e+16
214	Notch3 (ENSMUSG00000038146)	2.09666e+11	3.30555e+16	4930430E12Rik (ENSMUSG00000085295)	5.73195e+10	1727899378890340	3110083C13Rik (ENSMUSG00000097303)	0.20062037824509818	192434798827332	Vdac1 (ENSMUSG00000020402)	365.205	1602772367182580	Arrdc2 (ENSMUSG00000002910)	3.02853e+09	2.50388e+16
215	Rrbp1 (ENSMUSG00000027422)	2.20258e+10	1783802914276700	9930111J21Rik1 (ENSMUSG00000069893)	5.78823e+11	1529828786699880	Arvcf (ENSMUSG00000000325)	0.20131537336601132	1.62048e+16	Vdac3 (ENSMUSG00000008892)	365.619	1.63551e+16	Crym (ENSMUSG00000030905)	3.03808e+10	2117705362166220
216	Sh3bp2 (ENSMUSG00000054520)	2.34336e+11	3.37168e+16	Ankrd29 (ENSMUSG00000057766)	5.80402e+10	1.82641e+16	Hist1h3d (ENSMUSG00000099583)	0.20141257692286402	1909289737132970	Psmb6 (ENSMUSG00000018286)	390.501	1.63557e+16	Hoxa7 (ENSMUSG00000038236)	3.41918e+09	1.756e+16
217	Srcin1 (ENSMUSG00000038453)	2.40108e+11	431876884240815	Spry4 (ENSMUSG00000024427)	5.80592e+10	1.78345e+16	Foxm1 (ENSMUSG00000001517)	0.20164050801991454	1.5641e+16	Ldha (ENSMUSG00000063229)	4042.06	1.67299e+16	1700012B09Rik (ENSMUSG00000031927)	3.49049e+09	2306101755443090
218	Ywhaq (ENSMUSG00000076432)	2.49955e+10	1.68693e+16	Pirb (ENSMUSG00000058818)	5.90128e+11	1858510990394650	Perp (ENSMUSG00000019851)	0.20164841452878032	1.84344e+16	Uqcr11 (ENSMUSG00000020163)	4221.65	1.70143e+16	Gm8113 (ENSMUSG00000089901)	3.51017e+09	2752316456781840
219	Klri2 (ENSMUSG00000043932)	2.51266e+11	2.71865e+16	Tpm3-rs7 (ENSMUSG00000058126)	6.08744e+10	1.55997e+16	Trdv2-2 (ENSMUSG00000076866)	0.20443594876188695	1.61946e+16	Prdx2 (ENSMUSG00000005161)	425.244	1.65153e+16	Grm6 (ENSMUSG00000000617)	3.54882e+09	1.90192e+16
220	Gm44066 (ENSMUSG00000107946)	2.53151e+11	3.83143e+16	March8 (ENSMUSG00000025702)	6.27245e+10	2192775132937740	Smarcd3 (ENSMUSG00000028949)	0.20490315455690972	1.71261e+16	Snrpa (ENSMUSG00000061479)	42.7646	1.9231e+16	Ift80 (ENSMUSG00000027778)	3.61897e+10	3.0953e+16
221	Lpin1 (ENSMUSG00000020593)	2.60462e+11	2918613569692840	Gm29112 (ENSMUSG00000100815)	6.37795e+10	2.04846e+16	2810414N06Rik (ENSMUSG00000100594)	0.20650829466144324	1510502079377150	Timm23 (ENSMUSG00000013701)	497.184	1.77086e+16	Btnl2 (ENSMUSG00000024340)	3.72901e+10	2.76164e+16
222	Cpt1a (ENSMUSG00000024900)	3.02291e+11	2.35659e+16	D030028A08Rik (ENSMUSG00000078700)	6.41366e+10	1.70184e+16	Tlcd1 (ENSMUSG00000019437)	0.20698036660458835	1.60191e+16	Taldo1 (ENSMUSG00000025503)	523.722	1514297776829550	Rgs6 (ENSMUSG00000021219)	4.02577e+09	3.61091e+16
223	Tnfrsf12a (ENSMUSG00000023905)	3.21897e+10	3848719063925780	Cnn3 (ENSMUSG00000053931)	6.49444e+10	1855374946204520	Cachd1 (ENSMUSG00000028532)	0.20721943245715063	1.5203e+16	Tcf19 (ENSMUSG00000050410)	55.5627	443566549163891	Gm13563 (ENSMUSG00000085767)	4.03139e+09	2495433985213020
224	Fhl2 (ENSMUSG00000008136)	3.33093e+11	2738152194234550	Lrrn3 (ENSMUSG00000036295)	6.5356e+09	1.74052e+16	Wbp1 (ENSMUSG00000030035)	0.21153538152396587	1.54329e+16	Gapdh (ENSMUSG00000057666)	572.813	1.95337e+16	Sptbn1 (ENSMUSG00000020315)	4.12201e+09	1.79827e+16
225	Tpst2 (ENSMUSG00000029344)	3.75585e+10	180106616966306	Klc3 (ENSMUSG00000040714)	6.53837e+10	1.75987e+16	Oplah (ENSMUSG00000022562)	0.21163749829295836	1.60084e+16	Ddost (ENSMUSG00000028757)	606.673	1.56538e+16	Col26a1 (ENSMUSG00000004415)	4.21022e+09	2.02679e+16
226	Atf3 (ENSMUSG00000026628)	3.96145e+10	3.01017e+16	Iqck (ENSMUSG00000073856)	6.81878e+10	2.28153e+16	Gm26660 (ENSMUSG00000097601)	0.21187268126060596	172712520432044	Hspa9 (ENSMUSG00000024359)	617.243	1.7566e+16	Fzd2 (ENSMUSG00000050288)	4.35989e+09	3.23852e+16
227	Gm44174 (ENSMUSG00000108289)	4.29713e+10	4224159684156630	Tbc1d8 (ENSMUSG00000003134)	7.04651e+09	1.73269e+16	Sema4c (ENSMUSG00000026121)	0.21210632775652083	1778436855723500	Ticrr (ENSMUSG00000046591)	655.982	3608840850634280	Gm16146 (ENSMUSG00000089744)	4.36904e+09	2.2139e+16
228	Uap1 (ENSMUSG00000026670)	4.31389e+11	2.63215e+16	Armc3 (ENSMUSG00000037683)	7.35843e+10	1.86663e+16	Dmrt2 (ENSMUSG00000048138)	0.21212587406923972	2015131337497720	Timm10 (ENSMUSG00000027076)	817.634	2.09014e+16	Snhg1 (ENSMUSG00000108414)	4.44456e+10	1531774007334740
229	Ccdc12 (ENSMUSG00000019659)	4.33414e+10	1.71107e+16	Vars2 (ENSMUSG00000038838)	7.48157e+10	1.52939e+16	Garnl3 (ENSMUSG00000038860)	0.2146467530455536	1603953502979090	Ndufa12 (ENSMUSG00000020022)	874.24	1522857168615800	Ms4a1 (ENSMUSG00000024673)	4.48602e+09	3.84717e+16
230	Kcnk1 (ENSMUSG00000033998)	4.40944e+10	3.0611e+16	Tjp2 (ENSMUSG00000024812)	7.57382e+10	1.91255e+16	Anxa11os (ENSMUSG00000098609)	0.21499355621072538	1.80825e+16	Oip5 (ENSMUSG00000072980)	10902.6	6232412083932470	5430421F17Rik (ENSMUSG00000110140)	4.4973e+09	4629332329789130
231	Gm31763 (ENSMUSG00000112925)	4.56591e+10	4552204955322180	Klra7 (ENSMUSG00000067599)	8.32487e+10	1880266331238550	Gnb4 (ENSMUSG00000027669)	0.2151785112351293	1.72167e+16	Csrp1 (ENSMUSG00000026421)	12321.3	2018540898991430	Gm29291 (ENSMUSG00000101903)	4.52173e+10	1760816477570930
232	Dlg4 (ENSMUSG00000020886)	5.20472e+11	3203804938871920	Apol9a (ENSMUSG00000057346)	8.70305e+10	1.96523e+16	Cep89 (ENSMUSG00000023072)	0.21619749303542965	1.83308e+16	Gars (ENSMUSG00000029777)	12795.6	1.76959e+16	Dact1 (ENSMUSG00000044548)	4.6584e+09	2.15863e+16
233	Plcg2 (ENSMUSG00000034330)	5.46202e+10	3218051222115560	Iglc3 (ENSMUSG00000105547)	8.75629e+10	2187774887982680	Gm27184 (ENSMUSG00000098447)	0.21637556654628753	1.56633e+16	Naa10 (ENSMUSG00000031388)	13249.3	1800244034197630	Dnajb9 (ENSMUSG00000014905)	4.73507e+09	1.75275e+16
234	Adamtsl5 (ENSMUSG00000043822)	5.54371e+11	3.42499e+16	Tdrd7 (ENSMUSG00000035517)	9.42093e+10	1.90525e+16	Epdr1 (ENSMUSG00000002808)	0.21730322054146295	1575935716591520	Dnajc19 (ENSMUSG00000027679)	13995.8	162240017231018	Mal (ENSMUSG00000027375)	4.87458e+09	2397222109973660
235	Nfatc3 (ENSMUSG00000031902)	5.85856e+10	1.9063e+16	Inpp5f (ENSMUSG00000042105)	9.44234e+10	16272236449041	1700001L05Rik (ENSMUSG00000075511)	0.2183274729055954	1528215415831810	Slc7a5 (ENSMUSG00000040010)	14705.2	2.96857e+16	Gm29019 (ENSMUSG00000100552)	4.89478e+09	2.16169e+16
236	Cdh17 (ENSMUSG00000028217)	5.99185e+11	2.54281e+16	Acad10 (ENSMUSG00000029456)	9.89538e+09	1.7317e+16	Apbb1 (ENSMUSG00000037032)	0.21861993922666423	1750377247407580	Eif3i (ENSMUSG00000028798)	1478.49	1558593921530130	St8sia1 (ENSMUSG00000030283)	5.06329e+10	2956702946276930
237	Foxn3 (ENSMUSG00000033713)	6.10066e+10	1.86587e+16	Qser1 (ENSMUSG00000074994)	1.01506e+12	2.41444e+16	Cttnbp2nl (ENSMUSG00000062127)	0.2194747357621105	1.50008e+16	Hmgn2 (ENSMUSG00000003038)	1502.82	2.42128e+16	Maob (ENSMUSG00000040147)	5.09266e+09	209884514194049
238	1500004A13Rik (ENSMUSG00000098912)	6.24262e+09	2.62609e+16	Rnf144a (ENSMUSG00000020642)	1.03834e+11	1.81401e+16	Slc17a5 (ENSMUSG00000049624)	0.22131655163031563	1.78149e+16	Polr2l (ENSMUSG00000038489)	1855.18	1.75103e+16	Lamb1 (ENSMUSG00000002900)	5.23246e+09	2461259242061910
239	Avil (ENSMUSG00000025432)	6.28796e+09	2749559208679580	Zfp599 (ENSMUSG00000062794)	1.06654e+12	1.73304e+16	Tlr12 (ENSMUSG00000062545)	0.22142091525070992	1632426607919290	Pfn1 (ENSMUSG00000018293)	19009	1564150557909270	Col6a1 (ENSMUSG00000001119)	5.33729e+09	2.55101e+16
240	Pla2r1 (ENSMUSG00000054580)	7.08958e+10	2665116462592430	Pla2g15 (ENSMUSG00000031903)	1.10851e+12	1.9343e+16	Ophn1 (ENSMUSG00000031214)	0.22142680008165339	1.54066e+16	Mad2l1 (ENSMUSG00000029910)	19497.2	2.95744e+16	Mfap3l (ENSMUSG00000031647)	5.39051e+09	2122068118935240
241	Gm49887 (ENSMUSG00000117245)	7.62122e+10	2.10702e+16	Tox2 (ENSMUSG00000074607)	1.14515e+12	1.92658e+16	Cenpn (ENSMUSG00000031756)	0.2216896162318431	1822760558085930	Rps2 (ENSMUSG00000044533)	23014.3	1.67442e+16	Olfr1535 (ENSMUSG00000054890)	5.45791e+09	2.70179e+16
242	Itga4 (ENSMUSG00000027009)	8.09534e+10	1.55358e+16	Hp (ENSMUSG00000031722)	1.22464e+11	1.83082e+16	Gm49077 (ENSMUSG00000115546)	0.22235581283815464	1.78358e+16	Mrpl20 (ENSMUSG00000029066)	23844.6	1.5649e+16	Cdiptos (ENSMUSG00000097075)	5.72051e+09	2.4908e+16
243	Gm10687 (ENSMUSG00000097617)	8.58391e+10	2504306883425900	Cd151 (ENSMUSG00000025510)	1.24462e+12	1623978632260470	Baiap2l2 (ENSMUSG00000018126)	0.222379930224878	1.62641e+16	Rbm3 (ENSMUSG00000031167)	25133.8	1.86923e+16	Rnf138 (ENSMUSG00000024317)	5.83884e+10	1.66718e+16
244	F2rl2 (ENSMUSG00000021675)	8.74754e+10	3.37449e+16	Tmem221 (ENSMUSG00000043664)	1.29108e+12	1.93737e+16	Gm16023 (ENSMUSG00000086682)	0.22276995354320944	1.61589e+16	Cct6a (ENSMUSG00000029447)	25814.9	1.59263e+16	Gm13822 (ENSMUSG00000087477)	5.93745e+09	2122689138997380
245	St3gal4 (ENSMUSG00000032038)	9.10864e+09	2.0733e+16	Il10 (ENSMUSG00000016529)	1.31457e+12	2.0672e+16	Actn2 (ENSMUSG00000052374)	0.22317645194951355	1.66548e+16	Snrpe (ENSMUSG00000090553)	2917.65	1.65656e+16	Fignl2 (ENSMUSG00000095440)	6.08596e+09	1.96511e+16
246	Tnfaip3 (ENSMUSG00000019850)	9.36233e+10	2100076212919550	Gm44148 (ENSMUSG00000107736)	1.37333e+12	2.38496e+16	Pank1 (ENSMUSG00000033610)	0.22358939024305444	1.97425e+16	Lyar (ENSMUSG00000067367)	30655.4	2.20751e+16	Col5a3 (ENSMUSG00000004098)	6.14262e+09	2.68683e+16
247	Casp8 (ENSMUSG00000026029)	1.00193e+12	1950008919292620	Gm26981 (ENSMUSG00000098041)	1.38525e+12	2.06664e+16	Tmem216 (ENSMUSG00000024667)	0.22440873595389138	1.73211e+16	Pgd (ENSMUSG00000028961)	3293.98	1.78577e+16	Mid2 (ENSMUSG00000000266)	6.90415e+08	2.37956e+16
248	Agpat3 (ENSMUSG00000001211)	1.03561e+12	1.85588e+16	Isg15 (ENSMUSG00000035692)	1.47866e+12	1.60454e+16	Myo6 (ENSMUSG00000033577)	0.2249031054310087	1.65932e+16	Cdkn3 (ENSMUSG00000037628)	3643.98	5007594609747830	Snca (ENSMUSG00000025889)	6.92841e+09	3.59685e+16
249	Tle1 (ENSMUSG00000008305)	1.10404e+12	4.09921e+16	Thbd (ENSMUSG00000074743)	1.48257e+12	1.85066e+16	Gm29666 (ENSMUSG00000100967)	0.22526285147938144	1.59279e+16	0610010K14Rik (ENSMUSG00000020831)	45404.4	1.6497e+16	Fgf13 (ENSMUSG00000031137)	7.04685e+09	2736273318572900
250	Hesx1 (ENSMUSG00000040726)	1.11828e+12	2.66135e+16	Pard3 (ENSMUSG00000025812)	1.56419e+12	1.70322e+16	Islr (ENSMUSG00000037206)	0.22585336273449244	1.69826e+16	Psma2 (ENSMUSG00000015671)	4629.43	1.51248e+16	Eml5 (ENSMUSG00000051166)	7.41517e+09	2211878128947140
251	Dstn (ENSMUSG00000015932)	1.18721e+12	2.18255e+16	Spi1 (ENSMUSG00000002111)	1.58459e+12	1.78532e+16	Acvr2a (ENSMUSG00000052155)	0.22785621738830575	2.03958e+16	Psmc2 (ENSMUSG00000028932)	4709.74	1.63739e+16	Cnst (ENSMUSG00000038949)	7.46253e+10	2368194599887160
252	Ifitm10 (ENSMUSG00000045777)	1.20644e+12	1.87249e+16	Ddc (ENSMUSG00000020182)	1.58939e+12	2.58808e+16	Acacb (ENSMUSG00000042010)	0.2286093740064367	1.88318e+16	Etfb (ENSMUSG00000004610)	5044.2	1.61897e+16	Nt5e (ENSMUSG00000032420)	7.71805e+08	19883648850377
253	Timp2 (ENSMUSG00000017466)	1.23162e+12	2254055527908190	2900005J15Rik (ENSMUSG00000043833)	1.59224e+11	2.10759e+16	Cnnm3 (ENSMUSG00000001138)	0.22989635227157626	1.52874e+16	Timm50 (ENSMUSG00000003438)	505.037	2190621891547620	Rasa3 (ENSMUSG00000031453)	7.90468e+08	1.64851e+16
254	Klf11 (ENSMUSG00000020653)	1.24925e+11	2841589330041330	Zfp629 (ENSMUSG00000045639)	1.59514e+12	1.9736e+16	2410004P03Rik (ENSMUSG00000071398)	0.23275787983123214	1.80898e+16	Cisd3 (ENSMUSG00000078695)	5669.9	2.22788e+16	Ccnjl (ENSMUSG00000044707)	8.46312e+09	1.90043e+16
255	Hist1h1b (ENSMUSG00000058773)	1.25506e+12	2.77775e+16	Hba-a1 (ENSMUSG00000069919)	1.72334e+12	2.53431e+16	Pou5f1 (ENSMUSG00000024406)	0.23329817749515316	1.8468e+16	Eif3b (ENSMUSG00000056076)	6943.08	1.73044e+16	Hey2 (ENSMUSG00000019789)	8.73026e+09	3856652531873720
256	Adgrl4 (ENSMUSG00000039167)	1.26022e+12	2.96683e+16	Ifit1 (ENSMUSG00000034459)	1.77935e+12	1.61965e+16	Mboat4 (ENSMUSG00000071113)	0.23491893097411415	1.83786e+16	Fam162a (ENSMUSG00000003955)	7607.58	1.98019e+16	Ecm1 (ENSMUSG00000028108)	8.90929e+09	3331844575135390
257	Sertad1 (ENSMUSG00000008384)	1.37835e+11	2.15154e+16	Rtn4ip1 (ENSMUSG00000019864)	1.80165e+11	1.64447e+16	Naip5 (ENSMUSG00000071203)	0.23621803560787968	1.6568e+16	Tyms (ENSMUSG00000025747)	8148.83	2.57055e+16	Cd72 (ENSMUSG00000028459)	9.13558e+09	2.37371e+16
258	Cap1 (ENSMUSG00000028656)	1.39207e+11	1.60148e+16	Sema6d (ENSMUSG00000027200)	1.80228e+12	2.05819e+16	Lbhd1 (ENSMUSG00000096740)	0.2383853689286639	164306330538047	Plce1 (ENSMUSG00000024998)	8297.28	4566617697477870	A930033H14Rik (ENSMUSG00000090622)	9.576e+09	1.84685e+16
259	Tmem71 (ENSMUSG00000036944)	1.42763e+12	2.06766e+16	Cygb (ENSMUSG00000020810)	1.94744e+11	2.05775e+16	Ppp1r1a (ENSMUSG00000022490)	0.23866518018588012	1.68739e+16	Etf1 (ENSMUSG00000024360)	834.32	1.76544e+16	Itga7 (ENSMUSG00000025348)	1.00929e+11	4970320849296770
260	Cnn2 (ENSMUSG00000004665)	1.49006e+12	1541486225062580	Btbd8 (ENSMUSG00000111375)	1.98108e+12	1.61217e+16	Siah3 (ENSMUSG00000091722)	0.23950098969823258	1.705e+16	Bak1 (ENSMUSG00000057789)	9124.74	1784601304965990	Plat (ENSMUSG00000031538)	1.13353e+11	1.17142e+16
261	Pitpnc1 (ENSMUSG00000040430)	1.50286e+11	1762178367775140	Zfp11 (ENSMUSG00000051034)	2.03413e+11	2341403502306460	Cebpe (ENSMUSG00000052435)	0.23958579162874022	1721846238791870	Nolc1 (ENSMUSG00000015176)	9251.25	1.52554e+16	Gm15411 (ENSMUSG00000085971)	1.17932e+11	3215203065445140
262	Atp2b1 (ENSMUSG00000019943)	1.51547e+10	1681384133813980	Grk3 (ENSMUSG00000042249)	2.05051e+12	1.81728e+16	Gm43597 (ENSMUSG00000107096)	0.23973158149396978	2041007477959500	Ncapg (ENSMUSG00000015880)	9867.59	4465416782820000	Gadd45a (ENSMUSG00000036390)	1.1912e+11	3.14726e+16
263	Lfng (ENSMUSG00000029570)	1.72718e+12	1.78014e+16	Mef2c (ENSMUSG00000005583)	2.05954e+12	3.15234e+16	Timp3 (ENSMUSG00000020044)	0.24014193385954474	2.12496e+16	Nans (ENSMUSG00000028334)	992.825	1.6524e+16	Gm10640 (ENSMUSG00000100985)	1.43779e+11	3258779447876160
264	Inpp4a (ENSMUSG00000026113)	1.77026e+12	2.03761e+16	Ndufaf6 (ENSMUSG00000050323)	2.11314e+12	1504068871251590	Lrig3 (ENSMUSG00000020105)	0.2409686515848097	1.5838e+16	Fis1 (ENSMUSG00000019054)	107056	150325180559475	Iqcb1 (ENSMUSG00000022837)	1.45502e+11	258039698547497
265	Tnfaip8l2 (ENSMUSG00000013707)	1.87332e+11	2.09904e+16	Tdrd5 (ENSMUSG00000060985)	2.11969e+12	2336084042170540	5830432E09Rik (ENSMUSG00000097471)	0.24223056744831645	1.5298e+16	Nme2 (ENSMUSG00000020857)	110159	1.85823e+16	CAAA01066123.1 (ENSMUSG00000118181)	1.48658e+11	3231472506981640
266	Ptbp3 (ENSMUSG00000028382)	1.87968e+11	1.53435e+16	Gm36723 (ENSMUSG00000113669)	2.2306e+12	1.70373e+16	A430033K04Rik (ENSMUSG00000056014)	0.24349382806806852	1.54575e+16	Psmd12 (ENSMUSG00000020720)	112170	1.52878e+16	Grk4 (ENSMUSG00000052783)	1.51028e+11	3.56206e+16
267	Car5b (ENSMUSG00000031373)	1.94181e+12	3093914295101440	Stac3 (ENSMUSG00000040287)	2.33698e+12	1.968e+16	Gm16014 (ENSMUSG00000086479)	0.2451713577266245	2007033508884610	Bzw2 (ENSMUSG00000020547)	123415	1.93469e+16	Cdc14b (ENSMUSG00000033102)	1.51503e+11	2.23808e+16
268	Cfap46 (ENSMUSG00000049571)	2.03681e+12	3675806541770060	Ifih1 (ENSMUSG00000026896)	2.43798e+12	1.51172e+16	Stac2 (ENSMUSG00000017400)	0.24934335834288604	1.77542e+16	Ndufab1 (ENSMUSG00000030869)	126277	1.59393e+16	Gm20163 (ENSMUSG00000110611)	1.53414e+10	2790924800199000
269	Gm26881 (ENSMUSG00000096974)	2.13291e+12	3447577910062350	Ebf1 (ENSMUSG00000057098)	2.45451e+11	2.41445e+16	Gm17484 (ENSMUSG00000091514)	0.2495061936887693	1.55217e+16	Rcc1 (ENSMUSG00000028896)	132367	3.36639e+16	Nsg1 (ENSMUSG00000029126)	1.54502e+11	3.63388e+16
270	Ccdc124 (ENSMUSG00000007721)	2.60555e+11	1.78875e+16	A530040E14Rik (ENSMUSG00000072109)	2.46225e+12	1921525792729820	Csta2 (ENSMUSG00000095620)	0.2501933817505291	1717857338831230	Ndufb7 (ENSMUSG00000033938)	133341	1500503521946160	Pdlim1 (ENSMUSG00000055044)	1.73401e+11	1.90723e+16
271	Sbk1 (ENSMUSG00000042978)	2.66767e+12	2728151992073260	Chdh (ENSMUSG00000015970)	2.5514e+11	1759959754291340	Plcd1 (ENSMUSG00000010660)	0.25155851351375846	1.79586e+16	Rbmxl1 (ENSMUSG00000037070)	135537	2083157568927190	Adrb2 (ENSMUSG00000045730)	1.73863e+10	1959033912709360
272	Trim8 (ENSMUSG00000025034)	2.67558e+12	2.09745e+16	Il17re (ENSMUSG00000043088)	2.56266e+11	2252574710528280	Cib2 (ENSMUSG00000037493)	0.25304321738461377	1.71349e+16	Hat1 (ENSMUSG00000027018)	145286	1.8732e+16	Prss12 (ENSMUSG00000027978)	1.77593e+11	3.54796e+16
273	Gm19951 (ENSMUSG00000113136)	2.83771e+12	4083868358798840	Zfp516 (ENSMUSG00000058881)	2.65052e+12	1.71112e+16	Gpr135 (ENSMUSG00000043398)	0.25836599041541125	1769651380116980	Sf3b4 (ENSMUSG00000068856)	155911	1.5804e+16	Thada (ENSMUSG00000024251)	1.80169e+11	1938380629855360
274	Haao (ENSMUSG00000000673)	2.96305e+11	2.65403e+16	H2-Oa (ENSMUSG00000024334)	2.67753e+11	1581744211350180	Ift57 (ENSMUSG00000032965)	0.26007019548798943	1734135097710700	Utp20 (ENSMUSG00000004356)	161582	2274396443379350	Adamts2 (ENSMUSG00000036545)	1.86755e+11	3629284500346380
275	Rasl11b (ENSMUSG00000049907)	3.02394e+11	2.64421e+16	Ccdc28b (ENSMUSG00000028795)	2.738e+12	1.74448e+16	Apold1 (ENSMUSG00000090698)	0.26031689736887936	1531673436077570	Pkm (ENSMUSG00000032294)	1725.34	1.52309e+16	Uvssa (ENSMUSG00000037355)	1.94173e+11	1.9758e+16
276	Yes1 (ENSMUSG00000014932)	3.10578e+10	2.53833e+16	Plk2 (ENSMUSG00000021701)	2.73841e+11	1.80634e+16	Gm47512 (ENSMUSG00000097274)	0.26106334414648436	1.84746e+16	Psme3 (ENSMUSG00000078652)	205368	1.83759e+16	Cblb (ENSMUSG00000022637)	1.95405e+11	1522216858916520
277	Cdc42 (ENSMUSG00000006699)	3.46194e+11	1507980541234050	Deptor (ENSMUSG00000022419)	2.77443e+11	1.82334e+16	Hist1h2ac (ENSMUSG00000069270)	0.2636440061496554	1.56172e+16	Best1 (ENSMUSG00000037418)	212755	3140634169113660	Slc16a1 (ENSMUSG00000032902)	1.96265e+10	2.0969e+16
278	Ybx3 (ENSMUSG00000030189)	3.92678e+11	16591914150612	Tmem158 (ENSMUSG00000054871)	2.78283e+10	2104615517381380	Gm13031 (ENSMUSG00000087698)	0.2640226755389725	1.734e+16	Ola1 (ENSMUSG00000027108)	234348	1.59551e+16	Ctla4 (ENSMUSG00000026011)	1.98909e+10	1.84045e+16
279	Slc9a7 (ENSMUSG00000037341)	3.93155e+11	2.80854e+16	Enah (ENSMUSG00000022995)	2.78974e+11	1.66888e+16	Usp44 (ENSMUSG00000020020)	0.2645098815991874	1.67948e+16	5033406O09Rik (ENSMUSG00000113769)	241443	3.59612e+16	Tspan13 (ENSMUSG00000020577)	2.05958e+11	1.68879e+16
280	Pim1 (ENSMUSG00000024014)	4.08231e+12	1.8441e+16	Ppic (ENSMUSG00000024538)	2.86346e+11	1.90071e+16	Gm36266 (ENSMUSG00000106617)	0.26470908163818113	1.64768e+16	Pask (ENSMUSG00000026274)	242343	4.70135e+16	Serinc2 (ENSMUSG00000023232)	2.14301e+09	2.12256e+16
281	Nfil3 (ENSMUSG00000056749)	4.08476e+12	2454325378681560	Kif3a (ENSMUSG00000018395)	2.87869e+11	1584133397577450	Fabp7 (ENSMUSG00000019874)	0.2668732453358111	2094403578013140	Dbi (ENSMUSG00000026385)	245170	1.74716e+16	Slc13a3 (ENSMUSG00000018459)	2.17294e+10	3.62613e+16
282	Pgm2 (ENSMUSG00000029171)	4.50965e+11	2247385204823650	Lrrc24 (ENSMUSG00000033707)	2.89344e+11	209276702243645	Optn (ENSMUSG00000026672)	0.26793075708756664	1.86939e+16	Asns (ENSMUSG00000029752)	255611	2539094039924850	4732496C06Rik (ENSMUSG00000108456)	2.2043e+11	1.65569e+16
283	Mafg (ENSMUSG00000051510)	4.63018e+11	1.96743e+16	A530072M11Rik (ENSMUSG00000085112)	2.92555e+12	1.98968e+16	Trbv12-1 (ENSMUSG00000095574)	0.26817592218157693	1.7026e+16	Galk1 (ENSMUSG00000020766)	281199	2688651178246530	Gm11769 (ENSMUSG00000085636)	2.20789e+10	3210027136755660
284	Prkab1 (ENSMUSG00000029513)	4.88665e+11	1907131271442380	Gkap1 (ENSMUSG00000021552)	2.96385e+11	1.66604e+16	Cxadr (ENSMUSG00000022865)	0.2682771675859764	1.794e+16	Canx (ENSMUSG00000020368)	30536.9	1.56587e+16	Fbxo17 (ENSMUSG00000030598)	2.22693e+11	2286230874402450
285	Card9 (ENSMUSG00000026928)	4.96018e+11	333019517855474	Rnf150 (ENSMUSG00000047747)	3.02085e+12	1.86184e+16	Zfp341 (ENSMUSG00000059842)	0.26891000611124893	1.51239e+16	Nmral1 (ENSMUSG00000063445)	30962.5	3.73275e+16	Srp54a (ENSMUSG00000073079)	2.31969e+11	2095286879634610
286	Csgalnact2 (ENSMUSG00000042042)	4.96075e+11	2208343380481290	Tmem91 (ENSMUSG00000061702)	3.05994e+11	1.94132e+16	Sphk2 (ENSMUSG00000057342)	0.26924620203506877	1.55916e+16	Rpf2 (ENSMUSG00000038510)	312861	1.9798e+16	Ralgps2 (ENSMUSG00000026594)	2.32507e+11	1.93991e+16
287	Nfyb (ENSMUSG00000020248)	5.47171e+11	1.82959e+16	Atcayos (ENSMUSG00000085779)	3.06412e+11	2.12139e+16	Meg3 (ENSMUSG00000021268)	0.2720170130680319	1550243197235450	Rpa3 (ENSMUSG00000012483)	342204	1.89271e+16	Klhl4 (ENSMUSG00000025597)	2.3631e+11	3.10036e+16
288	Pilra (ENSMUSG00000046245)	5.7942e+11	2.66922e+16	Cpd (ENSMUSG00000020841)	3.15058e+12	1.77583e+16	Icam4 (ENSMUSG00000001014)	0.27310492784293094	1.66459e+16	Raly (ENSMUSG00000027593)	37479.2	1561680003027290	Armcx2 (ENSMUSG00000033436)	2.47919e+11	3.06991e+16
289	Gabarapl1 (ENSMUSG00000030161)	5.89258e+11	2.24097e+16	Car2 (ENSMUSG00000027562)	3.22587e+10	1.6944e+16	Gm20478 (ENSMUSG00000092474)	0.27384807575975967	1.71247e+16	Prelid1 (ENSMUSG00000021486)	378880	1549530141726430	Taf4b (ENSMUSG00000054321)	2.67724e+11	2.48262e+16
290	Ccl17 (ENSMUSG00000031780)	6.62707e+11	2944276980407950	Mtss1 (ENSMUSG00000022353)	3.35845e+11	1997307822693400	Plod2 (ENSMUSG00000032374)	0.2754645610065792	1.85449e+16	Eif5a (ENSMUSG00000078812)	381174	1.63919e+16	Gm43017 (ENSMUSG00000105656)	2.77244e+11	3119705992115120
291	Cadm3 (ENSMUSG00000005338)	6.72363e+11	1.62738e+16	Zfp995 (ENSMUSG00000078546)	3.45761e+12	1.58101e+16	Mfsd13b (ENSMUSG00000030877)	0.2755007767552464	1.74503e+16	Eif3c (ENSMUSG00000030738)	39140.4	1503512199870270	Eef1aknmt (ENSMUSG00000026694)	2.83044e+11	2.42245e+16
292	Ccdc88c (ENSMUSG00000021182)	7.01913e+11	1537308743012060	Gm15964 (ENSMUSG00000085337)	3.45957e+12	1820492524952840	Selenon (ENSMUSG00000050989)	0.27739695913711826	1.52916e+16	Rrs1 (ENSMUSG00000061024)	43865.4	1.97511e+16	Tnfsf8 (ENSMUSG00000028362)	2.91094e+11	2.05564e+16
293	Plec (ENSMUSG00000022565)	7.18086e+11	1.82912e+16	Zfp456 (ENSMUSG00000078995)	3.46158e+11	1.59474e+16	Trav16d-dv11 (ENSMUSG00000076796)	0.28025070649108547	1.65112e+16	Etfa (ENSMUSG00000032314)	459561	1.55051e+16	Rbm27 (ENSMUSG00000024491)	3.11372e+11	1699907812827510
294	Arpc2 (ENSMUSG00000006304)	8.2247e+11	1.55056e+16	Agap1 (ENSMUSG00000055013)	3.51185e+12	1.86821e+16	Cst6 (ENSMUSG00000024846)	0.2838425387698495	2.11204e+16	Rabggtb (ENSMUSG00000038975)	47050.5	1711460922914750	Tagap1 (ENSMUSG00000052031)	3.34155e+10	2.39709e+16
295	Arl5b (ENSMUSG00000017418)	8.29998e+11	1.97171e+16	Kif11 (ENSMUSG00000012443)	3.51466e+11	1746942625410790	Ska3 (ENSMUSG00000021965)	0.2854218800026757	1.78752e+16	Cdk1 (ENSMUSG00000019942)	47170.5	3.90975e+16	4833412C05Rik (ENSMUSG00000097697)	3.38429e+10	2.48207e+16
296	Gfod1 (ENSMUSG00000051335)	8.31055e+11	1.91548e+16	Ctnna2 (ENSMUSG00000063063)	3.60965e+12	1.70748e+16	Gm10382 (ENSMUSG00000072612)	0.2875639552154341	1558454718602310	Mrps28 (ENSMUSG00000040269)	54287.9	1.92426e+16	Gm10260 (ENSMUSG00000069117)	3.51103e+11	4262220057210210
297	Zfand2a (ENSMUSG00000053581)	8.77836e+11	2007341053769450	Gm19331 (ENSMUSG00000102332)	3.63129e+12	1.98166e+16	Kazald1 (ENSMUSG00000025213)	0.2878258834097572	1.61696e+16	Ap1s3 (ENSMUSG00000054702)	544392	2.65743e+16	Sesn1 (ENSMUSG00000038332)	4.16137e+10	1.78991e+16
298	Fam124b (ENSMUSG00000043230)	8.93938e+11	4194779302792980	St6galnac6 (ENSMUSG00000026811)	3.69295e+11	1.88501e+16	Mul1 (ENSMUSG00000041241)	0.2891891946448339	1.59089e+16	Cks2 (ENSMUSG00000062248)	5703.2	2195587299579600	Tnip1 (ENSMUSG00000020400)	4.19468e+10	1.71117e+16
299	Gm31793 (ENSMUSG00000112742)	9.18965e+11	3.00609e+16	Pkd1l3 (ENSMUSG00000048827)	3.71166e+11	1.77674e+16	Gm43560 (ENSMUSG00000106057)	0.2906162838369966	1.89787e+16	Lmnb1 (ENSMUSG00000024590)	57866.1	1920663238593370	Whrn (ENSMUSG00000039137)	4.26745e+10	2301482739271700
300	Bcl10 (ENSMUSG00000028191)	9.24927e+11	1.74087e+16	Stab1 (ENSMUSG00000042286)	3.75165e+12	2.00872e+16	Smpd5 (ENSMUSG00000071724)	0.29203345739765624	1.5512e+16	Nudt5 (ENSMUSG00000025817)	6470.92	1.72314e+16	Acot2 (ENSMUSG00000021226)	4.31351e+10	2.01003e+16
301	Nab2 (ENSMUSG00000025402)	9.57353e+11	2349240655214860	Gm26631 (ENSMUSG00000097445)	3.77161e+11	1.98225e+16	Sipa1l3 (ENSMUSG00000030583)	0.29237744308758323	1.54095e+16	Lgals1 (ENSMUSG00000068220)	73738.1	1.83717e+16	Gm15672 (ENSMUSG00000086873)	4.32966e+10	3.11375e+16
302	Galnt10 (ENSMUSG00000020520)	9.86911e+11	2.22967e+16	Bckdhb (ENSMUSG00000032263)	3.91651e+11	1.70906e+16	Prr22 (ENSMUSG00000090273)	0.2945372561611746	1.50028e+16	Cdc20 (ENSMUSG00000006398)	89862.6	3993707223725140	Utp14b (ENSMUSG00000079470)	4.40002e+11	4157697177436080
303	Atg9b (ENSMUSG00000038295)	0.0010171540713059452	3.34076e+16	Gm4258 (ENSMUSG00000098243)	3.93609e+11	1.6786e+16	A930041C12Rik (ENSMUSG00000085900)	0.29636763183130954	1.54489e+16	Hnrnpa3 (ENSMUSG00000059005)	9548.59	1595855960114550	Cux1 (ENSMUSG00000029705)	4.40296e+10	1.85168e+16
304	Snx5 (ENSMUSG00000027423)	0.0010171545100823253	1.68452e+16	Cntn1 (ENSMUSG00000055022)	3.99963e+11	1.50234e+16	Gm11175 (ENSMUSG00000080058)	0.29928244568716783	1788716838373350	Kpna3 (ENSMUSG00000021929)	9550.96	1.76721e+16	Col23a1 (ENSMUSG00000063564)	4.5047e+11	3.20497e+16
305	Fam49a (ENSMUSG00000020589)	0.0010421928954794173	1.98999e+16	Ifi204 (ENSMUSG00000073489)	4.09337e+11	2257622579367950	Zfp763 (ENSMUSG00000067430)	0.3004718443410588	1.62425e+16	Timm8a1 (ENSMUSG00000048007)	1.03626e+06	2.21152e+16	Ubfd1 (ENSMUSG00000030870)	4.67612e+11	1.74113e+16
306	Commd5 (ENSMUSG00000055041)	0.0011149680490082133	3110031211209230	Rnd3 (ENSMUSG00000017144)	4.10326e+11	1.67363e+16	Tmem205 (ENSMUSG00000040883)	0.30150438658384554	1.93603e+16	Samd1 (ENSMUSG00000079003)	1.03863e+06	2184993760507630	Stamos (ENSMUSG00000086657)	4.9409e+10	3270249237627270
307	Cyth4 (ENSMUSG00000018008)	0.0011734020229014427	1575246536264990	Tubd1 (ENSMUSG00000020513)	4.10379e+11	1.54794e+16	Sez6l2 (ENSMUSG00000030683)	0.30167966169189436	1.53088e+16	Lars (ENSMUSG00000024493)	1.08362e+06	1.58722e+16	5730414N17Rik (ENSMUSG00000116506)	4.96251e+10	3297014244008990
308	Nrp1 (ENSMUSG00000025810)	0.0011905724745992973	2050362285920530	Klra6 (ENSMUSG00000061769)	4.13435e+12	2.57466e+16	E130102H24Rik (ENSMUSG00000086782)	0.3020176408195773	1.70842e+16	Pfdn6 (ENSMUSG00000024309)	1.10004e+06	1.66118e+16	Sgk1 (ENSMUSG00000019970)	4.96947e+11	1.56481e+16
309	Rasal1 (ENSMUSG00000029602)	0.001204354379890845	3.78144e+16	Efnb1 (ENSMUSG00000031217)	4.13873e+11	2280906098277270	Gm2629 (ENSMUSG00000117613)	0.30380285294504267	1728470895598220	Pola2 (ENSMUSG00000024833)	1.12225e+06	2134562637696300	Mtln (ENSMUSG00000051319)	4.9958e+11	1672271190585420
310	Ubc (ENSMUSG00000008348)	0.0012144824092889547	159885047405771	1700113H08Rik (ENSMUSG00000047129)	4.24257e+10	2.23208e+16	Gm43647 (ENSMUSG00000105963)	0.3044420770521733	1.8257e+16	Dnajc6 (ENSMUSG00000028528)	1.16416e+06	4319051295844330	Rgcc (ENSMUSG00000022018)	5.09839e+11	2128415478606250
311	Bin2 (ENSMUSG00000098112)	0.0012270806274953987	1745293599251310	Cd163 (ENSMUSG00000008845)	4.34051e+11	2.58305e+16	Slc2a6 (ENSMUSG00000036067)	0.30712992962941876	1.53695e+16	Ndufs6 (ENSMUSG00000021606)	1.17407e+06	1.50457e+16	Btla (ENSMUSG00000052013)	5.12233e+10	2.46093e+16
312	N4bp1 (ENSMUSG00000031652)	0.0012801473726173596	1.869e+16	Fbxo30 (ENSMUSG00000047648)	4.46442e+11	1.60154e+16	Plekha7 (ENSMUSG00000045659)	0.31034695934074064	1.58895e+16	Atp5j (ENSMUSG00000022890)	1.22278e+06	1516714855607350	Tgfb3 (ENSMUSG00000021253)	5.13164e+10	3.382e+16
313	Chst3 (ENSMUSG00000057337)	0.001324312994340038	2.1611e+16	Gpm6b (ENSMUSG00000031342)	4.50641e+12	1.57389e+16	Tafa3 (ENSMUSG00000055865)	0.3108806070190875	1.52821e+16	Vim (ENSMUSG00000026728)	123081	2.04804e+16	Igf2 (ENSMUSG00000048583)	5.42023e+10	3.51576e+16
314	Hoxaas3 (ENSMUSG00000085696)	0.001406378864232031	2671027326062720	Bag2 (ENSMUSG00000042215)	4.57906e+12	153946338353342	Gm10874 (ENSMUSG00000075591)	0.3116930242452051	1.63769e+16	Ostc (ENSMUSG00000041084)	123705	1517898202238340	Frat2 (ENSMUSG00000047604)	5.62062e+10	1.95944e+16
315	Maged2 (ENSMUSG00000025268)	0.001461667030398371	3.42901e+16	Pkdcc (ENSMUSG00000024247)	4.71395e+11	1734373303820590	Ccdc14 (ENSMUSG00000022833)	0.31232550092310823	1.73244e+16	Mcmbp (ENSMUSG00000048170)	1.25438e+06	1.66753e+16	Magi3 (ENSMUSG00000052539)	5.64911e+10	2439088337419380
316	Itgb7 (ENSMUSG00000001281)	0.0014779253745724691	1.68679e+16	Insrr (ENSMUSG00000005640)	4.739e+12	1932642574552150	Dusp22 (ENSMUSG00000069255)	0.3123705452428742	1765907407762150	Pola1 (ENSMUSG00000006678)	130183	2.90706e+16	Gm45716 (ENSMUSG00000110344)	5.73307e+11	2027367171686400
317	Klrc2 (ENSMUSG00000052736)	0.001480501295687251	2890809858081460	Ryr3 (ENSMUSG00000057378)	4.76137e+12	1707853581720770	Tex11 (ENSMUSG00000009670)	0.31270638920680366	1.70366e+16	Tsr1 (ENSMUSG00000038335)	1.3032e+06	2.20533e+16	Gm38190 (ENSMUSG00000102302)	5.942e+11	2340951628426520
318	Btg2 (ENSMUSG00000020423)	0.001483708345280121	1.51872e+16	Il18bp (ENSMUSG00000070427)	4.82607e+11	1710400724347440	Pgpep1 (ENSMUSG00000056204)	0.31404671969119663	1748199294783320	Eif3l (ENSMUSG00000033047)	1.32157e+06	1.57566e+16	Pate2 (ENSMUSG00000074452)	6.03611e+10	3112934287773330
319	Apol8 (ENSMUSG00000056656)	0.0015207947675289462	2.79483e+16	Ahnak2 (ENSMUSG00000072812)	5.03739e+11	1.60026e+16	Trav1 (ENSMUSG00000076758)	0.3158514306648394	1720163273600040	Rrm1 (ENSMUSG00000030978)	1.34326e+06	1.76095e+16	Atad2 (ENSMUSG00000022360)	6.12685e+10	1.5869e+16
320	Fkbp10 (ENSMUSG00000001555)	0.0015249123546811196	2.30399e+16	3830403N18Rik (ENSMUSG00000031125)	5.22155e+11	1924823978049940	4930578M07Rik (ENSMUSG00000110586)	0.3168532013185104	1.60508e+16	Cox5a (ENSMUSG00000000088)	1.38341e+06	1.59661e+16	Lrrc75b (ENSMUSG00000046807)	6.20313e+10	2.70553e+16
321	Mest (ENSMUSG00000051855)	0.0015315425596399395	2160263113751470	Csf2ra (ENSMUSG00000059326)	5.39127e+11	1.5911e+16	Gm38394 (ENSMUSG00000094410)	0.3174269050143374	1.60302e+16	Top2a (ENSMUSG00000020914)	1.42678e+06	2.12098e+16	Scmh1 (ENSMUSG00000000085)	6.31677e+10	2815830769086160
322	Osbpl8 (ENSMUSG00000020189)	0.0015637331733026215	2095070150477620	Smpx (ENSMUSG00000041476)	5.39869e+11	1.50386e+16	Castor2 (ENSMUSG00000015944)	0.31796737546302556	1.76597e+16	Mrto4 (ENSMUSG00000028741)	151199	2.0742e+16	Snhg3 (ENSMUSG00000085241)	6.47157e+10	1.60105e+16
323	Nck2 (ENSMUSG00000066877)	0.0015750383874927763	2.23357e+16	Mcoln3 (ENSMUSG00000036853)	5.46836e+11	1525271901822250	4933429H19Rik (ENSMUSG00000097786)	0.31981920591808727	1.5879e+16	Tomm40 (ENSMUSG00000002984)	1.8263e+06	1847283890774000	Gzmm (ENSMUSG00000054206)	6.53609e+10	2.56298e+16
324	Gpr155 (ENSMUSG00000041762)	0.0015981299550473969	2.72835e+16	Ppp1r3e (ENSMUSG00000072494)	5.48634e+11	1.97081e+16	Gtf2ird2 (ENSMUSG00000015942)	0.32301845596242534	1.57816e+16	Apool (ENSMUSG00000025525)	1.8825e+06	1797681940591790	Ntn4 (ENSMUSG00000020019)	6.54707e+09	3.21114e+16
325	Plekho2 (ENSMUSG00000050721)	0.0016052509782850406	1.92455e+16	Lrp11 (ENSMUSG00000019796)	5.69468e+11	2.04674e+16	Hist1h1d (ENSMUSG00000052565)	0.3294998334901309	1.56195e+16	Exosc8 (ENSMUSG00000027752)	191391	1.50209e+16	Klhdc1 (ENSMUSG00000051890)	6.77384e+10	2.22467e+16
326	Tiparp (ENSMUSG00000034640)	0.0016349666526706938	2067575766271810	Hmgn3 (ENSMUSG00000066456)	5.72895e+11	1.94e+16	Kctd21 (ENSMUSG00000044952)	0.3296274011665038	1.57995e+16	Adsl (ENSMUSG00000022407)	2.01431e+06	1.77732e+16	Rassf3 (ENSMUSG00000025795)	7.1919e+10	2.53382e+16
327	Zfhx2 (ENSMUSG00000040721)	0.0016769097186284457	2.27341e+16	6030442K20Rik (ENSMUSG00000097760)	5.89108e+10	1.7174e+16	P4htm (ENSMUSG00000006675)	0.3316545975358144	1708178816575010	Cops3 (ENSMUSG00000019373)	2.02948e+06	1.73596e+16	Rpgrip1 (ENSMUSG00000057132)	7.70685e+10	3.14327e+16
328	B430305J03Rik (ENSMUSG00000053706)	0.0016872261159290639	3045166893889000	Gpr55 (ENSMUSG00000049608)	5.96123e+11	1.56586e+16	A930007I19Rik (ENSMUSG00000097855)	0.3322006530678567	164252924585063	Cotl1 (ENSMUSG00000031827)	20775.9	1.70754e+16	Gm3448 (ENSMUSG00000079710)	7.74179e+10	2.01977e+16
329	Hbegf (ENSMUSG00000024486)	0.0016936608235844435	2.69911e+16	Ifi205 (ENSMUSG00000054203)	6.04535e+11	1731551155546470	Gaa (ENSMUSG00000025579)	0.3325966922811769	1.70375e+16	Dna2 (ENSMUSG00000036875)	2.53815e+06	5375032958524830	Scrn2 (ENSMUSG00000020877)	7.9989e+10	3.30161e+16
330	4632428C04Rik (ENSMUSG00000097184)	0.0017168751695410243	3.31752e+16	Marveld2 (ENSMUSG00000021636)	6.05165e+11	1.97283e+16	Olfr77 (ENSMUSG00000051118)	0.33364835631824313	1.53125e+16	Larp7 (ENSMUSG00000027968)	261248	1.83923e+16	Stt3b (ENSMUSG00000032437)	8.46463e+10	1.50517e+16
331	Chil5 (ENSMUSG00000043873)	0.001757984268691278	2200153262421020	Gm12207 (ENSMUSG00000086920)	6.18099e+09	1.66588e+16	Cd300a (ENSMUSG00000034652)	0.33465965288231103	1.7484e+16	Mlf1 (ENSMUSG00000048416)	2.61977e+06	3.75476e+16	Cd9 (ENSMUSG00000030342)	8.65939e+09	2.12133e+16
332	Stx11 (ENSMUSG00000039232)	0.0018139682023005452	1.90354e+16	Lif (ENSMUSG00000034394)	6.23948e+11	2039769301711630	Fam174b (ENSMUSG00000078670)	0.3351848213120187	1.67317e+16	Tnfrsf4 (ENSMUSG00000029075)	263171	6344508761880290	Parp11 (ENSMUSG00000037997)	9.1692e+10	1.88051e+16
333	Arap3 (ENSMUSG00000024451)	0.0018217870322717268	2726632905264880	Etaa1os (ENSMUSG00000086468)	6.37193e+11	1.63004e+16	Gm13546 (ENSMUSG00000086862)	0.33558572985255314	1.52623e+16	Kpnb1 (ENSMUSG00000001440)	2.64023e+06	1.56988e+16	Gm32200 (ENSMUSG00000103114)	9.28134e+10	3.00869e+16
334	Anxa6 (ENSMUSG00000018340)	0.0018402680963621701	1575001543245070	Paqr8 (ENSMUSG00000025931)	6.41272e+11	2.28344e+16	2900060B14Rik (ENSMUSG00000107722)	0.33582139924892335	1568636129312210	Uqcrq (ENSMUSG00000044894)	264533	1595840037280900	Dalrd3 (ENSMUSG00000019039)	9.35053e+10	1.72103e+16
335	Fkbp11 (ENSMUSG00000003355)	0.0018487300050518947	3.0645e+16	Sspn (ENSMUSG00000030255)	6.65187e+11	1540286815527770	5430402O13Rik (ENSMUSG00000085776)	0.33665081729040486	1.58682e+16	Ripk3 (ENSMUSG00000022221)	2.80169e+06	2.6034e+16	Tma16 (ENSMUSG00000025591)	9.37584e+10	2288142080203780
336	F730043M19Rik (ENSMUSG00000052125)	0.001849318183777159	2.16153e+16	Top1mt (ENSMUSG00000000934)	6.67252e+11	1.87607e+16	Tent4a (ENSMUSG00000034575)	0.33837757507982585	1.67274e+16	Metrn (ENSMUSG00000002274)	287855	2068367982565350	Trmt10a (ENSMUSG00000004127)	9.64747e+10	1.95167e+16
337	Rgl1 (ENSMUSG00000026482)	0.001857320121214286	3.41018e+16	Tmod1 (ENSMUSG00000028328)	6.74808e+11	1697556627305980	Gm44053 (ENSMUSG00000108137)	0.3390287654412572	1814860827905870	Snrnp25 (ENSMUSG00000040767)	2.88238e+06	1844091872298220	Scg5 (ENSMUSG00000023236)	9.76756e+10	3.41695e+16
338	Serpinb1a (ENSMUSG00000044734)	0.001941640731912175	3501589600154470	Csf3 (ENSMUSG00000038067)	6.75831e+11	1.71852e+16	Gm47794 (ENSMUSG00000114907)	0.3401334325254804	1.6922e+16	Gar1 (ENSMUSG00000028010)	308405	1959089293538960	A630023P12Rik (ENSMUSG00000048215)	9.95471e+10	3154186783786770
339	A730011C13Rik (ENSMUSG00000084846)	0.001962461661112176	342982362917995	Pde5a (ENSMUSG00000053965)	6.76386e+10	1.54445e+16	Krt18 (ENSMUSG00000023043)	0.34093070554182076	1.52051e+16	Psph (ENSMUSG00000029446)	3.10043e+06	1891829905417630	Asf1a (ENSMUSG00000019857)	1.00167e+11	1.61068e+16
340	Heatr9 (ENSMUSG00000018925)	0.0020354806915669544	2938013447684230	Plagl1 (ENSMUSG00000019817)	6.78113e+11	1504018515272370	Gm43149 (ENSMUSG00000105229)	0.3452665531776483	1520083842084490	Zranb3 (ENSMUSG00000036086)	3.15768e+06	3742992603856440	Pced1b (ENSMUSG00000044250)	1.04965e+12	1.55064e+16
341	Depdc1b (ENSMUSG00000021697)	0.002043533319810496	2.5228e+16	Gm26704 (ENSMUSG00000097875)	6.89572e+11	1513594002820190	Hdc (ENSMUSG00000027360)	0.3474818244436267	2.68751e+16	Cdca3 (ENSMUSG00000023505)	3.22274e+06	4003304138567840	P2ry10 (ENSMUSG00000050921)	1.0675e+12	1560084866435720
342	Zdhhc15 (ENSMUSG00000033906)	0.0021969620624610357	2.40467e+16	Nnat (ENSMUSG00000067786)	7.00371e+11	1.84311e+16	Cdc25c (ENSMUSG00000044201)	0.34891577714501393	1524606283793140	Tubb4b (ENSMUSG00000036752)	3.26895e+06	1.77905e+16	Ganc (ENSMUSG00000062646)	1.09981e+12	1.96468e+16
343	Ankrd44 (ENSMUSG00000052331)	0.0022497374706111407	1.50923e+16	Zbtb46 (ENSMUSG00000027583)	7.03291e+11	1920067578152290	Gm26670 (ENSMUSG00000097416)	0.3505170550426559	1.6257e+16	Lrrc59 (ENSMUSG00000020869)	339904	1.78041e+16	Gm42937 (ENSMUSG00000104737)	1.13525e+12	2.62285e+16
344	Nab1 (ENSMUSG00000002881)	0.0022608389881329824	1.73572e+16	Hepacam2 (ENSMUSG00000044156)	7.07053e+11	1.83851e+16	Zfp438 (ENSMUSG00000050945)	0.3507186465258909	1.57294e+16	Ap2s1 (ENSMUSG00000008036)	3.44107e+06	1656928494684300	Ubxn7 (ENSMUSG00000053774)	1.13787e+11	1.70539e+16
345	Cdc34 (ENSMUSG00000020307)	0.0022914890905503084	1821835580616120	Gm50217 (ENSMUSG00000118000)	7.09979e+09	1.5243e+16	Gm9958 (ENSMUSG00000054945)	0.350745434683667	1.54534e+16	Pgam1 (ENSMUSG00000011752)	364342	1.6439e+16	Rnf145 (ENSMUSG00000019189)	1.14731e+12	1.60053e+16
346	Inka1 (ENSMUSG00000042106)	0.0023261820076429522	2.47446e+16	Gm9918 (ENSMUSG00000097050)	7.17608e+10	1.97211e+16	Spsb1 (ENSMUSG00000039911)	0.35119062177136295	1.77842e+16	Nsd2 (ENSMUSG00000057406)	3.86452e+06	1753851918307320	Gm49708 (ENSMUSG00000116656)	1.15153e+12	2.48928e+16
347	Nr4a3 (ENSMUSG00000028341)	0.00239543321888314	1.85639e+16	L2hgdh (ENSMUSG00000020988)	7.18656e+11	1.61904e+16	Mxra8 (ENSMUSG00000029070)	0.3543396746351605	1854025855190260	1600002K03Rik (ENSMUSG00000035595)	3.90529e+06	2.0216e+16	Mboat7 (ENSMUSG00000035596)	1.16257e+12	1.56294e+16
348	Spice1 (ENSMUSG00000043065)	0.0023981519362508523	2.71375e+16	Cldn11 (ENSMUSG00000037625)	7.19622e+11	1.68018e+16	Trim36 (ENSMUSG00000033949)	0.3553318245644744	1.60608e+16	Hspa14 (ENSMUSG00000109865)	4.21308e+06	1.60861e+16	Ramp1 (ENSMUSG00000034353)	1.1796e+12	2578063295570590
349	Qprt (ENSMUSG00000030674)	0.002450153343049893	2.2181e+16	Gm49838 (ENSMUSG00000117313)	7.42089e+11	1.85681e+16	Prmt2 (ENSMUSG00000020230)	0.35808907248987676	1.67227e+16	Rnaseh2b (ENSMUSG00000021932)	4.27606e+06	2367830588423450	Acvrl1 (ENSMUSG00000000530)	1.189e+12	366767087884038
350	Clec4b1 (ENSMUSG00000030147)	0.002451163151946346	2607944950797100	Zgrf1 (ENSMUSG00000051278)	7.63205e+11	1.53718e+16	Trav3-3 (ENSMUSG00000094828)	0.36152480498551615	2.14918e+16	Zdhhc2 (ENSMUSG00000039470)	4.56098e+06	1.73597e+16	2310068J16Rik (ENSMUSG00000100084)	1.21126e+12	422787948390324
351	Jak1 (ENSMUSG00000028530)	0.002463479595816921	1.51525e+16	Tlr5 (ENSMUSG00000079164)	7.6716e+10	1.55103e+16	2310022B05Rik (ENSMUSG00000031983)	0.36244510666122093	1.59891e+16	Mrpl14 (ENSMUSG00000023939)	474178	1.52221e+16	Ctse (ENSMUSG00000004552)	1.21911e+12	1540840747767960
352	Crybg1 (ENSMUSG00000019866)	0.00254925569174089	1.80688e+16	Cdk14 (ENSMUSG00000028926)	7.89138e+11	1.8712e+16	Prss41 (ENSMUSG00000024114)	0.3630715908490139	1.50701e+16	Lage3 (ENSMUSG00000015289)	503100	1.81129e+16	Cdon (ENSMUSG00000038119)	1.22198e+11	2603570819336920
353	Slc27a3 (ENSMUSG00000027932)	0.0025805698247879554	1.52434e+16	Klrb1a (ENSMUSG00000030361)	8.32604e+11	2.0292e+16	Ccdc85c (ENSMUSG00000084883)	0.36312933575057305	1.53529e+16	Rars (ENSMUSG00000018848)	504650	1824905360791130	Gpr146 (ENSMUSG00000044197)	1.26248e+12	2122316201899950
354	Myl1 (ENSMUSG00000061816)	0.0026241763030054885	3.14247e+16	Dpysl3 (ENSMUSG00000024501)	8.35928e+11	1.71621e+16	Zfp82 (ENSMUSG00000098022)	0.36385705206109964	1.6287e+16	Tufm (ENSMUSG00000073838)	576664	151774743127434	Brwd1 (ENSMUSG00000022914)	1.26643e+12	1.50901e+16
355	Dnajb13 (ENSMUSG00000030708)	0.0026808319066900788	2.42818e+16	Pecr (ENSMUSG00000026189)	8.4062e+11	2130718556505200	Igfbp3 (ENSMUSG00000020427)	0.36625095111406747	1533558744360280	Pkmyt1 (ENSMUSG00000023908)	58235.2	2480651335609980	Prkcb (ENSMUSG00000052889)	1.27435e+12	1.61821e+16
356	5330426L24Rik (ENSMUSG00000105501)	0.0027364003806529483	1.66487e+16	Cntnap1 (ENSMUSG00000017167)	8.46275e+11	1.52775e+16	Krtcap3 (ENSMUSG00000029149)	0.3711001285466903	1.73256e+16	Atic (ENSMUSG00000026192)	587196	1.59923e+16	Gm34680 (ENSMUSG00000116957)	1.28217e+12	3.32563e+16
357	Xdh (ENSMUSG00000024066)	0.0027737005049716197	2.7853e+16	Syt14 (ENSMUSG00000016200)	8.46463e+11	1.69146e+16	Vill (ENSMUSG00000038775)	0.3737895961253206	1.73753e+16	Actg1 (ENSMUSG00000062825)	604994	1.58744e+16	Tex30 (ENSMUSG00000026049)	1.39614e+12	1.76237e+16
358	Fcgr2b (ENSMUSG00000026656)	0.0028242182527753712	3.22081e+16	Gm20658 (ENSMUSG00000093765)	8.48522e+09	2.08679e+16	Cyp20a1 (ENSMUSG00000049439)	0.3747089123395946	1736897135545870	Mpc1 (ENSMUSG00000023861)	609445	1523961551582640	Parp8 (ENSMUSG00000021725)	1.42137e+11	1.69784e+16
359	Gramd4 (ENSMUSG00000035900)	0.0028306050084225256	2.14602e+16	Hr (ENSMUSG00000022096)	8.51228e+11	1.5145e+16	Fbxl19 (ENSMUSG00000030811)	0.3772347357722439	1.65582e+16	9530018F02Rik (ENSMUSG00000112150)	626061	3.16741e+16	Marcksl1 (ENSMUSG00000047945)	1.45732e+11	1.93809e+16
360	Snx15 (ENSMUSG00000024787)	0.002863383412962344	1949402930820850	Cd14 (ENSMUSG00000051439)	8.52634e+11	2.00869e+16	Gm16751 (ENSMUSG00000085303)	0.3778998680825998	1.61458e+16	Gins4 (ENSMUSG00000031546)	629191	1.97996e+16	Srebf2 (ENSMUSG00000022463)	1.46792e+12	1.56827e+16
361	Pnpla1 (ENSMUSG00000043286)	0.0029019086867739046	2.05644e+16	Ncf2 (ENSMUSG00000026480)	8.68256e+11	1.92643e+16	Trbv13-2 (ENSMUSG00000076469)	0.37804489461186097	1.60609e+16	Gcsh (ENSMUSG00000034424)	648219	2.61655e+16	Pabpc4 (ENSMUSG00000011257)	1.52747e+10	2.08598e+16
362	Cpne8 (ENSMUSG00000052560)	0.0029321321547713677	2.12193e+16	Tmem47 (ENSMUSG00000025666)	8.80672e+11	1538856201195130	Gm15834 (ENSMUSG00000085054)	0.3781936687605488	1.63099e+16	Msh6 (ENSMUSG00000005370)	658635	2.82109e+16	Chka (ENSMUSG00000024843)	1.57135e+12	1.67556e+16
363	Gm26532 (ENSMUSG00000097296)	0.0030106892466924763	204663565517186	Nutf2 (ENSMUSG00000008450)	8.82567e+10	1.8541e+16	Bgn (ENSMUSG00000031375)	0.38155573181148994	1.73204e+16	Ndufb6 (ENSMUSG00000071014)	666384	15332854547827	D830025C05Rik (ENSMUSG00000043794)	1.58777e+12	1606793870380970
364	Cmpk1 (ENSMUSG00000028719)	0.003177583953930976	1.57478e+16	Kifap3 (ENSMUSG00000026585)	8.85534e+11	1.5748e+16	Snhg14 (ENSMUSG00000100826)	0.3816934986130876	1.61089e+16	Snhg15 (ENSMUSG00000085156)	690640	2409191371346060	Traf1 (ENSMUSG00000026875)	1.63762e+12	1.52538e+16
365	Slc4a11 (ENSMUSG00000074796)	0.0032711239316912393	1.79074e+16	2610307P16Rik (ENSMUSG00000085936)	8.87145e+11	1.6803e+16	Pnp2 (ENSMUSG00000068417)	0.38212739909837423	2.03845e+16	Uqcr10 (ENSMUSG00000059534)	693678	1.51636e+16	Gpr18 (ENSMUSG00000050350)	1.66565e+12	2.05527e+16
366	Gm14029 (ENSMUSG00000086652)	0.0033143667324029777	1810133047193970	Brsk1 (ENSMUSG00000035390)	8.94456e+11	1.69492e+16	Rab3a (ENSMUSG00000031840)	0.38853939096177775	1.56312e+16	Tubb5 (ENSMUSG00000001525)	714040	2.08104e+16	Zfp993 (ENSMUSG00000063245)	1.70712e+12	2.99719e+16
367	Gapt (ENSMUSG00000046006)	0.003327536796193227	186747229546282	Capn5 (ENSMUSG00000035547)	8.99694e+11	1.86391e+16	Ccdc136 (ENSMUSG00000029769)	0.38972690270320226	1.7156e+16	Rapsn (ENSMUSG00000002104)	719895	3.08892e+16	A330084C13Rik (ENSMUSG00000114210)	1.7444e+12	2.61262e+16
368	Ackr1 (ENSMUSG00000037872)	0.003386549240586172	1.60385e+16	Tcea3 (ENSMUSG00000001604)	9.06383e+11	1.55328e+16	Syce1 (ENSMUSG00000025480)	0.3951728993049219	1582841195417030	Rcc2 (ENSMUSG00000040945)	812748	1.56264e+16	9330104G04Rik (ENSMUSG00000097842)	1.74833e+12	257937056551259
369	Clip2 (ENSMUSG00000063146)	0.003436587467555921	2758834954045440	Ckap4 (ENSMUSG00000046841)	9.07201e+11	1.65124e+16	Cpe (ENSMUSG00000037852)	0.40143697368298786	1.66044e+16	Slc25a39 (ENSMUSG00000018677)	813590	1.71965e+16	Galnt9 (ENSMUSG00000033316)	1.75923e+12	4223853833257200
370	Snai2 (ENSMUSG00000022676)	0.00348545962419062	1700220546474160	Plpp3 (ENSMUSG00000028517)	9.29209e+11	1.74645e+16	Nat8f4 (ENSMUSG00000068299)	0.40166226994280646	1.63574e+16	S100a4 (ENSMUSG00000001020)	820109	2044388551721620	Mirt1 (ENSMUSG00000097636)	1.78504e+12	1.65256e+16
371	Cercam (ENSMUSG00000039787)	0.0035031890340262413	3025516508305440	Stk36 (ENSMUSG00000033276)	9.3193e+11	1.5607e+16	Ntf5 (ENSMUSG00000074121)	0.40205858292295826	1.51545e+16	Rnaseh2a (ENSMUSG00000052926)	831812	187072374311708	Fam169b (ENSMUSG00000074071)	1.89387e+12	1770537831373350
372	Miat (ENSMUSG00000097767)	0.0035322570828780014	1.6947e+16	Cenpf (ENSMUSG00000026605)	9.45652e+11	1947210261591350	A230072C01Rik (ENSMUSG00000086877)	0.40668670225510023	1.63531e+16	Hspbp1 (ENSMUSG00000063802)	847542	218205537946088	Stx1a (ENSMUSG00000007207)	1.89524e+11	2435106961815690
373	Tagap (ENSMUSG00000033450)	0.0035662708261211926	1.82423e+16	Gm15513 (ENSMUSG00000086291)	9.64081e+11	2.04208e+16	Mapre3 (ENSMUSG00000029166)	0.40774794103342554	1.64728e+16	Ppih (ENSMUSG00000060288)	862132	1971493202523420	Adm (ENSMUSG00000030790)	1.92044e+12	2.53158e+16
374	Gm15728 (ENSMUSG00000086075)	0.00357940019884711	1.74904e+16	Zfp108 (ENSMUSG00000030486)	9.65253e+11	1767603044388680	Gm32846 (ENSMUSG00000108441)	0.41569744770901174	1.70375e+16	Tmem126a (ENSMUSG00000030615)	865220	1.65657e+16	Vps37b (ENSMUSG00000066278)	2.01722e+11	1.65284e+16
375	Efemp1 (ENSMUSG00000020467)	0.0036141814209090565	1.85738e+16	Ect2 (ENSMUSG00000027699)	9.77655e+10	1523070431749410	Cdh11 (ENSMUSG00000031673)	0.4174645969415834	1579190044293930	Sf3a1 (ENSMUSG00000002129)	881170	1545138294520490	Prrg4 (ENSMUSG00000027171)	2.07327e+12	3.03444e+16
376	Gm20621 (ENSMUSG00000093394)	0.0036412267334634315	3.13648e+16	A630023P12Rik (ENSMUSG00000048215)	9.83407e+11	1.51341e+16	9630013D21Rik (ENSMUSG00000059027)	0.42235626316366714	1.5852e+16	Mtfp1 (ENSMUSG00000004748)	936194	3.69915e+16	Slc11a2 (ENSMUSG00000023030)	2.0808e+11	2.03082e+16
377	Col4a5 (ENSMUSG00000031274)	0.003703562289434065	2.03165e+16	Gm7644 (ENSMUSG00000114553)	9.8645e+11	1.53712e+16	Gfra2 (ENSMUSG00000022103)	0.4260168529758598	1.81341e+16	Sumo3 (ENSMUSG00000020265)	977788	1.54657e+16	2010204K13Rik (ENSMUSG00000063018)	2.09622e+11	339183510100825
378	Hspa1b (ENSMUSG00000090877)	0.0037952779160491624	1.63443e+16	Kpna2 (ENSMUSG00000018362)	9.98558e+11	1.51884e+16	Ankrd24 (ENSMUSG00000054708)	0.4272658666716253	1708888814693210	Psat1 (ENSMUSG00000024640)	989766	2.06589e+16	Maip1 (ENSMUSG00000025971)	2.12077e+12	2099050916479400
379	Tagln (ENSMUSG00000032085)	0.003869521563194899	2.43327e+16	Pcdhga8 (ENSMUSG00000103897)	0.0010020936897649976	1.57821e+16	Chrne (ENSMUSG00000014609)	0.4291883114111757	1504924951121840	Hmgb2 (ENSMUSG00000054717)	1.00442e+07	2.16429e+16	Gm49756 (ENSMUSG00000116951)	2.12759e+12	2.89481e+16
380	Dagla (ENSMUSG00000035735)	0.003935021270113447	3.65091e+16	Gm50070 (ENSMUSG00000117557)	0.0010142390708366693	1.59546e+16	Kank3 (ENSMUSG00000042099)	0.4314241546160929	1.56579e+16	Aifm1 (ENSMUSG00000036932)	1.00685e+07	2.15886e+16	Carf (ENSMUSG00000026017)	2.1276e+12	2330603367253340
381	Qrfp (ENSMUSG00000043102)	0.0040158961143120986	3123978743968680	2610042L04Rik (ENSMUSG00000079388)	0.0010193605372016503	1.75293e+16	Rasgrf1 (ENSMUSG00000032356)	0.4327373277225597	1.75032e+16	Mrpl21 (ENSMUSG00000024829)	1.11556e+07	1.54978e+16	Gm26532 (ENSMUSG00000097296)	2.15528e+12	1654478448863510
382	Tnfsf12 (ENSMUSG00000097328)	0.004021815814041268	4287184277651390	Fam110b (ENSMUSG00000049119)	0.0010241420859962906	1.67962e+16	Ptgr1 (ENSMUSG00000028378)	0.4349527571428702	1.63724e+16	Paqr4 (ENSMUSG00000023909)	1.18928e+07	3715894000051460	Cd4 (ENSMUSG00000023274)	2.18031e+11	1.80836e+16
383	1700047K16Rik (ENSMUSG00000087347)	0.004073107118645333	3.10587e+16	Camk2n2 (ENSMUSG00000051146)	0.0010293773320645678	2194968986157950	Gm16576 (ENSMUSG00000087543)	0.43678086117602505	1.60141e+16	Gfm1 (ENSMUSG00000027774)	1.19969e+07	1.92184e+16	Trpm1 (ENSMUSG00000030523)	2.30663e+12	3.35529e+16
384	Napepld (ENSMUSG00000044968)	0.004081793378987716	3.21234e+16	Pcdhgc3 (ENSMUSG00000102918)	0.0010361967215296172	1.72614e+16	Nfkbid (ENSMUSG00000036931)	0.4368127418759787	1.51417e+16	Vma21 (ENSMUSG00000073131)	1.22843e+07	1.66237e+16	Kdm6b (ENSMUSG00000018476)	2.3652e+11	1.85631e+16
385	Stx2 (ENSMUSG00000029428)	0.004083501170957527	2.6021e+16	4930445N18Rik (ENSMUSG00000097738)	0.0010464961078190907	1.6553e+16	Lysmd4 (ENSMUSG00000043831)	0.437885554836477	1.68765e+16	Jpt2 (ENSMUSG00000024165)	1.30403e+07	3.24958e+16	Tbc1d4 (ENSMUSG00000033083)	2.46231e+12	2.26141e+16
386	Hps6 (ENSMUSG00000074811)	0.004085677564655263	3200628319538470	Rtl5 (ENSMUSG00000049191)	0.0010593347620897853	1600229305362800	Dnajc27 (ENSMUSG00000020657)	0.4401114744079035	1.60504e+16	Isyna1 (ENSMUSG00000019139)	1.31628e+06	1.96044e+16	Bmyc (ENSMUSG00000049086)	2.51019e+11	2.31225e+16
387	Casp4 (ENSMUSG00000033538)	0.0041492466948688505	1.82324e+16	Adgrd1 (ENSMUSG00000044017)	0.001059516706774119	1.73518e+16	4930542C12Rik (ENSMUSG00000090724)	0.44087702813971447	1.65731e+16	Timm17b (ENSMUSG00000031158)	1.33386e+07	1.65798e+16	Dyrk2 (ENSMUSG00000028630)	2.56369e+10	1.5324e+16
388	Nxpe4 (ENSMUSG00000044229)	0.004192363766224235	1.98725e+16	Grik5 (ENSMUSG00000003378)	0.001060450664487604	1.54744e+16	Dse (ENSMUSG00000039497)	0.440990653223211	1557734391000160	Mrpl34 (ENSMUSG00000034880)	1.39217e+07	1.50907e+16	Celsr1 (ENSMUSG00000016028)	2.56859e+11	1.91788e+16
389	Abcb1a (ENSMUSG00000040584)	0.004260970048855711	1.78129e+16	Ccdc88a (ENSMUSG00000032740)	0.0010791624354805328	1.67322e+16	Gm48045 (ENSMUSG00000111905)	0.4461914009028355	1.56988e+16	Abcf2 (ENSMUSG00000028953)	1.53316e+07	1.77407e+16	Nbdy (ENSMUSG00000086316)	2572105967052	1.79584e+16
390	Cdc42ep4 (ENSMUSG00000041598)	0.004301552237036239	2.86121e+16	Upb1 (ENSMUSG00000033427)	0.001079464547738954	2.49442e+16	Gm44686 (ENSMUSG00000108563)	0.44834370197422546	1.56566e+16	Hirip3 (ENSMUSG00000042606)	1.54741e+07	2.33484e+16	Dop1a (ENSMUSG00000034973)	2.57345e+12	1.54982e+16
391	D630045J12Rik (ENSMUSG00000063455)	0.004304681226108084	1.83178e+16	Flywch2 (ENSMUSG00000023911)	0.0010798078175829067	1.5757e+16	Kcnh2 (ENSMUSG00000038319)	0.4487705431269587	1.60186e+16	Pigf (ENSMUSG00000024145)	1.68271e+07	2057065302324360	Ipcef1 (ENSMUSG00000064065)	2.58384e+12	1699313669749070
392	Pde8a (ENSMUSG00000025584)	0.004315840560110202	2991274566801230	Pcdhga7 (ENSMUSG00000103472)	0.001093853437740699	1634806176002890	Gm20139 (ENSMUSG00000111052)	0.45327366141433995	1.59678e+16	Mybl2 (ENSMUSG00000017861)	1.68889e+07	4399197421082160	Gm11998 (ENSMUSG00000087452)	2.64985e+12	3.91892e+16
393	Gpd1 (ENSMUSG00000023019)	0.004403227646269408	1.77285e+16	2310015A10Rik (ENSMUSG00000097729)	0.001094463425154046	1.64275e+16	Gm16845 (ENSMUSG00000096981)	0.4542595911235843	1.53718e+16	Tpx2 (ENSMUSG00000027469)	1.80826e+06	5700955835257460	Cyth1 (ENSMUSG00000017132)	2.65658e+12	1.63381e+16
394	Tspan5 (ENSMUSG00000028152)	0.004447903213509888	2333733163451050	Prickle1 (ENSMUSG00000036158)	0.0011365064440447754	246092136772755	Crb3 (ENSMUSG00000044279)	0.45961565049712366	1.54271e+16	Oxct1 (ENSMUSG00000022186)	1.83719e+07	1.64188e+16	Trmt10c (ENSMUSG00000044763)	2.69149e+11	1743652368907380
395	C4a (ENSMUSG00000015451)	0.004464781196769206	2.09232e+16	Cacna1a (ENSMUSG00000034656)	0.0011366793297695054	1.57265e+16	Eid2b (ENSMUSG00000070705)	0.46305434091174796	1.62322e+16	H2afx (ENSMUSG00000049932)	2.02507e+07	1.59709e+16	A930029G22Rik (ENSMUSG00000096988)	2.70829e+11	2608835985154040
396	Wbp1l (ENSMUSG00000047731)	0.004539994908617033	1.87289e+16	Mgl2 (ENSMUSG00000040950)	0.0011575176475158693	1.81691e+16	Hal (ENSMUSG00000020017)	0.46329086848958073	1.55685e+16	Igfbp2 (ENSMUSG00000039323)	2.22066e+07	4187832782534490	Pou2f2 (ENSMUSG00000008496)	2.73965e+10	2104957067716560
397	Rhof (ENSMUSG00000029449)	0.0045483954585582255	1590490787215960	Aplf (ENSMUSG00000030051)	0.0011666722984070299	1.62155e+16	Olfr655 (ENSMUSG00000051182)	0.46460964127354865	1.54626e+16	Rad23a (ENSMUSG00000003813)	2.27883e+07	1.52485e+16	Cenpa (ENSMUSG00000029177)	2.79103e+12	1.51215e+16
398	Trav9-1 (ENSMUSG00000096900)	0.004556622963715733	3989401480098260	Nlrx1 (ENSMUSG00000032109)	0.0011735359190363191	1.86452e+16	Morn2 (ENSMUSG00000045257)	0.4675891989433441	1.88684e+16	Nop14 (ENSMUSG00000036693)	2.31296e+06	2.09296e+16	Zbtb11os1 (ENSMUSG00000102101)	2.80298e+12	2056822625040820
399	Tmprss13 (ENSMUSG00000037129)	0.004609779564500212	3462149273524380	Gm16244 (ENSMUSG00000090235)	0.0012169155854102629	1679320924712430	Mobp (ENSMUSG00000032517)	0.4726796150087515	1608803552001950	Chst2 (ENSMUSG00000033350)	2.4403e+07	1.77255e+16	Mboat1 (ENSMUSG00000038732)	2.8478e+11	2.24573e+16
400	AU015336 (ENSMUSG00000090203)	0.004617222767657935	2.10428e+16	Wdr5b (ENSMUSG00000034379)	0.0012184445112952951	1.52292e+16	Ddb2 (ENSMUSG00000002109)	0.47542753313363656	157500993189034	Arhgap33 (ENSMUSG00000036882)	2.46212e+07	3877087312331630	Map7 (ENSMUSG00000019996)	2.95805e+11	3.10253e+16
401	Rcan2 (ENSMUSG00000039601)	0.004654842626324294	216310001789457	Syde1 (ENSMUSG00000032714)	0.0012385453561331774	1.94095e+16	Gm27019 (ENSMUSG00000097998)	0.4755085812063727	1.67356e+16	Pno1 (ENSMUSG00000020116)	2.50716e+07	1969440008701440	9530046B11Rik (ENSMUSG00000086047)	2.97091e+11	2712795175440400
402	Prkd1 (ENSMUSG00000002688)	0.004705526357686626	2370118018079910	Fam229b (ENSMUSG00000051736)	0.001268182269899719	2.09229e+16	Gm24362 (ENSMUSG00000097995)	0.476311939541043	158508435012272	Cenpf (ENSMUSG00000026605)	2.56475e+06	3974537204272700	Gm47230 (ENSMUSG00000111378)	3.0044e+12	5193606829714330
403	Tbc1d25 (ENSMUSG00000039201)	0.004706132520557856	2687059322610490	2810429I04Rik (ENSMUSG00000097709)	0.001285427785093675	2.03578e+16	Spns3 (ENSMUSG00000020798)	0.4793892356787567	1.71538e+16	Cenpw (ENSMUSG00000075266)	2.62658e+07	2315970176813310	Gm17021 (ENSMUSG00000091661)	3.06245e+12	2290499995160320
404	Tmem53 (ENSMUSG00000048772)	0.004746916829412489	2.25341e+16	Cd80 (ENSMUSG00000075122)	0.0012861218419512582	1.56724e+16	1700020D05Rik (ENSMUSG00000100937)	0.4834980342861219	1.59022e+16	Slc43a3 (ENSMUSG00000027074)	2.64502e+07	3.52961e+16	Ptger1 (ENSMUSG00000019464)	3.08089e+11	2.53944e+16
405	1700064M15Rik (ENSMUSG00000100211)	0.004867378227263298	2.77245e+16	Trim30c (ENSMUSG00000078616)	0.00128668231405768	1.88106e+16	Pde1c (ENSMUSG00000004347)	0.48435446302287305	1.53389e+16	Idh3a (ENSMUSG00000032279)	2.66076e+06	1.52385e+16	Il27ra (ENSMUSG00000005465)	3.116e+12	1.50815e+16
406	Plekhh1 (ENSMUSG00000060716)	0.004892528600392177	1.63288e+16	Zfp608 (ENSMUSG00000052713)	0.0013021055754360467	1.90195e+16	Zfp968 (ENSMUSG00000078898)	0.48680559192379225	1566079159415780	Wdr74 (ENSMUSG00000042729)	2.68954e+07	1.76809e+16	Bicd1 (ENSMUSG00000003452)	3.16612e+11	2.88823e+16
407	Itga8 (ENSMUSG00000026768)	0.00498164813227731	2.07266e+16	Ptafr (ENSMUSG00000056529)	0.0013156884123123435	1.74776e+16	Kcnc3 (ENSMUSG00000062785)	0.487270895033754	1.55874e+16	Mrpl35 (ENSMUSG00000052962)	2.75346e+06	1.52335e+16	Sgms1 (ENSMUSG00000040451)	3.19699e+12	1.6272e+16
408	Uhrf1bp1l (ENSMUSG00000019951)	0.005107223375289653	2100169773034370	Rbm11 (ENSMUSG00000032940)	0.0013396761328559252	1756442100754100	Gm14286 (ENSMUSG00000087445)	0.48837060106607894	1.63026e+16	Timm8b (ENSMUSG00000039016)	2.91985e+07	1591939373965580	Pgap1 (ENSMUSG00000073678)	3.20599e+11	2.40439e+16
409	Tshz3 (ENSMUSG00000021217)	0.005115895271693965	3.26448e+16	6430548M08Rik (ENSMUSG00000031824)	0.0013421262002896882	1.77925e+16	Dusp6 (ENSMUSG00000019960)	0.4884409018207236	1.57221e+16	Mthfd1l (ENSMUSG00000040675)	2.97603e+07	2171405310563670	Lmo4 (ENSMUSG00000028266)	3.21636e+11	1.99248e+16
410	AL845275.1 (ENSMUSG00000118578)	0.0052689120323666915	2.45641e+16	Elavl4 (ENSMUSG00000028546)	0.0013509389599590414	1.73848e+16	Gm29093 (ENSMUSG00000100201)	0.488856612271041	1521660506688840	Melk (ENSMUSG00000035683)	3.30487e+07	5804206999606400	Hexim1 (ENSMUSG00000048878)	3.27559e+11	173107592891473
411	Prom1 (ENSMUSG00000029086)	0.005324575236127223	2.07224e+16	Sestd1 (ENSMUSG00000042272)	0.0013585829972036615	1.77121e+16	Lynx1 (ENSMUSG00000022594)	0.4890248455213846	1.61528e+16	Ly6a (ENSMUSG00000075602)	3.30861e+06	1583601525562460	Zfp277 (ENSMUSG00000055917)	3.28928e+12	170122897624327
412	Xylt1 (ENSMUSG00000030657)	0.00543962326932407	1.96457e+16	Cald1 (ENSMUSG00000029761)	0.0013630181987696545	2043399298587800	Mrgprb1 (ENSMUSG00000070547)	0.4980716386097677	1.59272e+16	Ube2c (ENSMUSG00000001403)	3.31673e+07	5322214180408980	Tnni1 (ENSMUSG00000026418)	3.34721e+12	2.3593e+16
413	Csde1 (ENSMUSG00000068823)	0.005487139961329781	1.61611e+16	Bcl11a (ENSMUSG00000000861)	0.0013690297386288583	1.62788e+16	Thbs1 (ENSMUSG00000040152)	0.5002635570603104	1.65067e+16	Hsd17b12 (ENSMUSG00000027195)	3.34536e+07	1.82767e+16	Mia2 (ENSMUSG00000021000)	3.55245e+11	1.59481e+16
414	Gm15473 (ENSMUSG00000084772)	0.005520097186538214	3.25176e+16	Rskr (ENSMUSG00000037593)	0.0013723962748533442	1.96591e+16	Plekhg3 (ENSMUSG00000052609)	0.5009226529784186	1.702e+16	Kif4 (ENSMUSG00000034311)	3.62376e+06	3.47876e+16	Dnajc28 (ENSMUSG00000039763)	3.60138e+11	2.26677e+16
415	Slc16a11 (ENSMUSG00000040938)	0.005561360566758854	2.24197e+16	Clnk (ENSMUSG00000039315)	0.0013809621924266069	1.55873e+16	Apol7e (ENSMUSG00000071716)	0.5014743653201391	1588524453898450	Dcp2 (ENSMUSG00000024472)	3.68626e+06	1.67815e+16	Per1 (ENSMUSG00000020893)	3.60963e+11	1.64656e+16
416	Slc2a1 (ENSMUSG00000028645)	0.005613449007830964	2.12241e+16	Slc22a21 (ENSMUSG00000063652)	0.001392527453461395	1.50184e+16	Tmem273 (ENSMUSG00000041707)	0.5049624980749207	1.6166e+16	Sigmar1 (ENSMUSG00000036078)	415826	2.33736e+16	Znrf3 (ENSMUSG00000041961)	3.66978e+11	1627352950433860
417	Bysl (ENSMUSG00000023988)	0.005690408565732252	201060269049432	Pla2g4c (ENSMUSG00000033847)	0.0013927463517176897	1.78795e+16	Gm50232 (ENSMUSG00000117743)	0.5069228943960458	1.65161e+16	Cfl1 (ENSMUSG00000056201)	4.19196e+06	1.54935e+16	Phpt1 (ENSMUSG00000036504)	3.68033e+12	1.88779e+16
418	Jph3 (ENSMUSG00000025318)	0.005713647769736185	1705404860228520	Sh3tc1 (ENSMUSG00000036553)	0.0014306150178368443	1.98255e+16	Actrt3 (ENSMUSG00000037737)	0.5071014102280319	1.53603e+16	Lmnb2 (ENSMUSG00000062075)	4.40003e+07	2720858043481500	Cep97 (ENSMUSG00000022604)	3.75767e+12	1.7079e+16
419	Nfkbia (ENSMUSG00000021025)	0.005736403720863819	1.99588e+16	Swsap1 (ENSMUSG00000051238)	0.001439109331092312	1.57416e+16	Zbtb42 (ENSMUSG00000037638)	0.5091841160307752	1618223150311750	Mrpl27 (ENSMUSG00000024414)	4.41203e+06	1.6822e+16	Uck2 (ENSMUSG00000026558)	3.83036e+12	2074911330420160
420	Gm20703 (ENSMUSG00000093622)	0.005796459479241847	1.59944e+16	Arg1 (ENSMUSG00000019987)	0.0014592597002202575	2.9593e+16	Gm28151 (ENSMUSG00000100213)	0.5113477720082298	1.52591e+16	Ulbp1 (ENSMUSG00000079685)	4.44239e+06	2368520276977300	Rnf144a (ENSMUSG00000020642)	3.92501e+11	370302540608555
421	Ajm1 (ENSMUSG00000029419)	0.005895235280401043	2.10671e+16	Slc41a3 (ENSMUSG00000030089)	0.0014808911342073135	1693682695114140	C130026I21Rik (ENSMUSG00000052477)	0.5138254692737021	1.53351e+16	Pole3 (ENSMUSG00000028394)	445037	1.84425e+16	Cnga1 (ENSMUSG00000067220)	4.00025e+12	2.34829e+16
422	Coro7 (ENSMUSG00000039637)	0.006020220504889767	199193484157856	Fap (ENSMUSG00000000392)	0.0014824249196352065	1.793e+16	Chchd10 (ENSMUSG00000049422)	0.5149743597249032	1525157240936390	Cdca8 (ENSMUSG00000028873)	4.59165e+06	3.37997e+16	Mid1 (ENSMUSG00000035299)	4.06942e+12	2.20909e+16
423	Dixdc1 (ENSMUSG00000032064)	0.00609341252588391	1795580765199700	Rad54b (ENSMUSG00000078773)	0.001548920742320835	1.75333e+16	Clybl (ENSMUSG00000025545)	0.5165350021163638	1.59963e+16	Ppat (ENSMUSG00000029246)	4.63699e+06	1.80534e+16	Slc12a9 (ENSMUSG00000037344)	4.08565e+11	1.78696e+16
424	Rrm2 (ENSMUSG00000020649)	0.006170964703293527	3.19994e+16	Gm11423 (ENSMUSG00000085175)	0.001575191815253944	1529388635870960	Rbm44 (ENSMUSG00000070732)	0.5167446075689475	1.52484e+16	Coq9 (ENSMUSG00000031782)	4.66233e+06	2.25107e+16	4831440D22Rik (ENSMUSG00000110138)	4.12135e+10	2.98583e+16
425	Ezr (ENSMUSG00000052397)	0.006316467528090913	1728121114037830	Hist1h2ab (ENSMUSG00000061615)	0.0015802152263213476	1.72493e+16	Rbm47 (ENSMUSG00000070780)	0.5188720854428313	1.73528e+16	Tsfm (ENSMUSG00000040521)	4.6993e+06	1.63625e+16	Galnt6 (ENSMUSG00000037280)	4.32063e+12	1.50762e+16
426	Scn4b (ENSMUSG00000046480)	0.006320111491114625	2059264475725610	Coro2b (ENSMUSG00000041729)	0.0015906567255025608	1.62325e+16	Grin2d (ENSMUSG00000002771)	0.520575082376034	1.54937e+16	Odc1 (ENSMUSG00000011179)	4.96571e+06	1.53652e+16	Cd320 (ENSMUSG00000002308)	4.47195e+11	2.29465e+16
427	Dusp8 (ENSMUSG00000037887)	0.006424522917914703	2.24836e+16	Gm45187 (ENSMUSG00000109130)	0.001641741114376261	1.51921e+16	Gm7160 (ENSMUSG00000099843)	0.5255495218985743	1638664595112250	Ybx1 (ENSMUSG00000028639)	5.12628e+07	1.52264e+16	Rcbtb1 (ENSMUSG00000035469)	4.57898e+12	1800345468134300
428	Mmp25 (ENSMUSG00000023903)	0.0065082431376398174	3123872513399600	Flrt3 (ENSMUSG00000051379)	0.00164554995021222	1.91044e+16	Trbv2 (ENSMUSG00000076462)	0.5321389956775786	1.71709e+16	Pfdn1 (ENSMUSG00000024346)	516716	1.60446e+16	Mttp (ENSMUSG00000028158)	4.59485e+12	2.60256e+16
429	Slc16a4 (ENSMUSG00000027896)	0.006537012733365453	1606480292628580	Hk1os (ENSMUSG00000085347)	0.0016599276687506838	1669463234646630	Enpp5 (ENSMUSG00000023960)	0.5343061876152718	1.565e+16	Smdt1 (ENSMUSG00000022452)	5.17287e+06	1530127277245020	Gm20513 (ENSMUSG00000092415)	4.64058e+12	2476429162830860
430	Mreg (ENSMUSG00000039395)	0.0066183511552943605	2.69871e+16	Zfyve9 (ENSMUSG00000034557)	0.0016688161975167033	196313864772889	Acad11 (ENSMUSG00000090150)	0.5343825518209772	1.90871e+16	Eif2s1 (ENSMUSG00000021116)	5.47227e+06	1.5045e+16	Slc25a27 (ENSMUSG00000023912)	4.73024e+12	3260818585036160
431	Prdx4 (ENSMUSG00000025289)	0.006718844062581124	2096195355510120	Zfp229 (ENSMUSG00000061544)	0.001689854543492552	1.7737e+16	4933407K13Rik (ENSMUSG00000087396)	0.5349443757070022	1560493939378980	Bdh1 (ENSMUSG00000046598)	5.56427e+07	2119701859614950	Rab32 (ENSMUSG00000019832)	4.73491e+12	3583659233388950
432	Rapgef3 (ENSMUSG00000022469)	0.006780831054357498	2703054466651390	Pcp4 (ENSMUSG00000090223)	0.001725141899765937	1.87708e+16	Stxbp1 (ENSMUSG00000026797)	0.5368111521707059	1.5294e+16	Zcwpw1 (ENSMUSG00000037108)	5.5798e+06	2.84364e+16	Zmym2 (ENSMUSG00000021945)	4.8165e+12	1.51693e+16
433	Gm15441 (ENSMUSG00000074398)	0.006823916103849662	3.2417e+16	Pcdhga9 (ENSMUSG00000102440)	0.0017658502631498737	1531576366187720	Mxi1 (ENSMUSG00000025025)	0.537031362154062	1531905790202180	Mybbp1a (ENSMUSG00000040463)	559548	1.64093e+16	Ppic (ENSMUSG00000024538)	4.82855e+12	2518853827829910
434	Asb4 (ENSMUSG00000042607)	0.006881515536334955	1.85137e+16	Tlr1 (ENSMUSG00000044827)	0.0017662326277336066	1674311134728800	Col1a2 (ENSMUSG00000029661)	0.5374849790338152	1534490282695790	Cdt1 (ENSMUSG00000006585)	5.59888e+07	1.89996e+16	Adcy1 (ENSMUSG00000020431)	4.88088e+12	3.25007e+16
435	Layn (ENSMUSG00000060594)	0.006905897441828717	2353137475820640	Gm43111 (ENSMUSG00000106472)	0.0017772423896305102	1.58705e+16	Dcn (ENSMUSG00000019929)	0.538318089160316	1.61551e+16	Hmmr (ENSMUSG00000020330)	5.74095e+06	4341357484908650	Gm38163 (ENSMUSG00000102770)	4.9472e+11	3.37419e+16
436	Styk1 (ENSMUSG00000032899)	0.007008715470197676	1.9269e+16	Gm10451 (ENSMUSG00000073000)	0.0018297217660079488	1.81908e+16	Lzts1 (ENSMUSG00000036306)	0.5394863808379963	1.56412e+16	Gstp3 (ENSMUSG00000058216)	585862	1.61994e+16	Clcf1 (ENSMUSG00000040663)	5.16468e+11	1.60722e+16
437	Pxylp1 (ENSMUSG00000043587)	0.007063898811528506	2.19e+16	Gm3739 (ENSMUSG00000091472)	0.0018455420088619107	1.9737e+16	Fbxo32 (ENSMUSG00000022358)	0.540501164695624	1.53186e+16	H2afz (ENSMUSG00000037894)	5.92937e+07	1654085999837030	Zfp280d (ENSMUSG00000038535)	5.25617e+10	1.60332e+16
438	4930570N18Rik (ENSMUSG00000089683)	0.007225817427572102	2.31418e+16	Klra2 (ENSMUSG00000030187)	0.0018764631325632625	1.54642e+16	Tmem147os (ENSMUSG00000097320)	0.5470368462550849	1532646819266180	Anapc15 (ENSMUSG00000030649)	6.20291e+06	1.95424e+16	Pikfyve (ENSMUSG00000025949)	5.33015e+10	1.80042e+16
439	Sema6a (ENSMUSG00000019647)	0.007254296521631854	2.50837e+16	Pid1 (ENSMUSG00000045658)	0.001886481337326156	1.91591e+16	Tesk2 (ENSMUSG00000033985)	0.5498610673908869	1842937702257050	Fxn (ENSMUSG00000059363)	6.84929e+07	2.26205e+16	Qsox2 (ENSMUSG00000036327)	5.44955e+11	225786930979801
440	Casp7 (ENSMUSG00000025076)	0.007312389643056497	1.97929e+16	Ogfrl1 (ENSMUSG00000026158)	0.0018943368250933206	1.5596e+16	Frs3 (ENSMUSG00000023266)	0.5501657143498252	1.59461e+16	Sfxn1 (ENSMUSG00000021474)	6.85717e+06	1.52609e+16	Fbxl6 (ENSMUSG00000022559)	5.60272e+11	1600481454872220
441	Tek (ENSMUSG00000006386)	0.007312599008131773	1.60919e+16	Ikbip (ENSMUSG00000019975)	0.0019384492877150287	1869569793564190	Ccdc173 (ENSMUSG00000070883)	0.5533872828719879	1.78155e+16	Mzt1 (ENSMUSG00000033186)	718945	1.55115e+16	Hecw2 (ENSMUSG00000042807)	5.67979e+11	2.2517e+16
442	Ptpn6 (ENSMUSG00000004266)	0.007353473088800349	1.61238e+16	Cym (ENSMUSG00000046213)	0.001938675987152114	1.90664e+16	Gm15634 (ENSMUSG00000086279)	0.5574307895030199	1.57117e+16	Pdia6 (ENSMUSG00000020571)	7.78441e+06	1.50227e+16	Gm34006 (ENSMUSG00000111293)	5.6968e+11	2888202705706870
443	Zfp296 (ENSMUSG00000011267)	0.007382205393457669	3.3514e+16	5430431A17Rik (ENSMUSG00000108322)	0.00194354291621722	1.77258e+16	Gm45669 (ENSMUSG00000109947)	0.5607312877985023	1.52408e+16	Eif4a1 (ENSMUSG00000059796)	7.83345e+06	1.50035e+16	Arid4a (ENSMUSG00000048118)	5.81669e+11	1.51993e+16
444	Hmgcs2 (ENSMUSG00000027875)	0.0074047539280067375	1.88609e+16	Gm12185 (ENSMUSG00000048852)	0.001968811418452867	1.52526e+16	Ropn1l (ENSMUSG00000022236)	0.5659496670523694	1.53478e+16	Psmc1 (ENSMUSG00000021178)	9.15916e+06	1523005227676500	Shmt1 (ENSMUSG00000020534)	6.15324e+11	3689871050309370
445	Enpp6 (ENSMUSG00000038173)	0.00740758761269221	1.52742e+16	Usp54 (ENSMUSG00000034235)	0.0019888890747086388	1.73566e+16	Pfkfb2 (ENSMUSG00000026409)	0.5674832772252714	1.55665e+16	Gsto1 (ENSMUSG00000025068)	9.16528e+06	1.91541e+16	Abcb4 (ENSMUSG00000042476)	6.15973e+11	4043013376620470
446	Mtmr6 (ENSMUSG00000021987)	0.0075080439222189165	1.8422e+16	F830016B08Rik (ENSMUSG00000090942)	0.0020060440304835274	2096196307378100	Rgs18 (ENSMUSG00000026357)	0.5696719598508517	171297807463631	Crip2 (ENSMUSG00000006356)	9.22877e+06	4181578759228620	B230303O12Rik (ENSMUSG00000106547)	6.35249e+11	3.55219e+16
447	Ssh1 (ENSMUSG00000042121)	0.007532294089512872	1713491203637860	Irgc1 (ENSMUSG00000062028)	0.002007980288785827	1.61563e+16	Hlx (ENSMUSG00000039377)	0.5707671161681521	1677551913416200	Nasp (ENSMUSG00000028693)	1.02152e+08	1.70474e+16	Tstd2 (ENSMUSG00000035495)	6.67706e+11	2.15038e+16
448	Mapk6 (ENSMUSG00000042688)	0.007639218064356807	1.82513e+16	Rsad2 (ENSMUSG00000020641)	0.002111610933181371	1844085804065770	4933406I18Rik (ENSMUSG00000087475)	0.5731356457882346	1.53843e+16	Nol12 (ENSMUSG00000033099)	1.09293e+08	1.56275e+16	Dync2li1 (ENSMUSG00000024253)	6.76033e+11	3142965290270600
449	Dtl (ENSMUSG00000037474)	0.007691357130303141	2.35842e+16	Zswim3 (ENSMUSG00000045822)	0.0021322501114943017	1.62014e+16	Pip5k1b (ENSMUSG00000024867)	0.5745462724756994	1.61662e+16	Ifi30 (ENSMUSG00000031838)	1.14649e+08	2.00233e+16	Ppp1r13b (ENSMUSG00000021285)	6.76501e+11	1781642411549690
450	Mical1 (ENSMUSG00000019823)	0.007717196509321154	1.74724e+16	C230037L18Rik (ENSMUSG00000084915)	0.002166676202333752	1.53647e+16	5330417C22Rik (ENSMUSG00000040412)	0.5763724402416208	1.65695e+16	Trmt61a (ENSMUSG00000060950)	1.17375e+07	2939774632493710	Cyp2d22 (ENSMUSG00000061740)	6.85549e+11	2294042978127000
451	Sprtn (ENSMUSG00000031986)	0.007769090622842271	2559756669166470	Tjp1 (ENSMUSG00000030516)	0.0021705545679285045	1.67535e+16	Elobl (ENSMUSG00000057534)	0.5767887952625148	1.69937e+16	B230219D22Rik (ENSMUSG00000045767)	1.19113e+08	1.53787e+16	Slc26a11 (ENSMUSG00000039908)	6.91791e+10	1818568592427060
452	Igkv1-135 (ENSMUSG00000096336)	0.007828936329701908	1.944e+16	Gm10802 (ENSMUSG00000118027)	0.0022335997640970363	196857871455769	Alox5ap (ENSMUSG00000060063)	0.5784212655262699	1.56142e+16	Anapc7 (ENSMUSG00000029466)	1.21751e+08	1.66787e+16	Shisa3 (ENSMUSG00000050010)	6.94625e+11	2278385943588350
453	Paqr5 (ENSMUSG00000032278)	0.007829033706239155	2085744859073630	Mlkl (ENSMUSG00000012519)	0.002257003735294389	2.03576e+16	Rpusd3 (ENSMUSG00000051169)	0.5818185702740774	1.50928e+16	Ntrk2 (ENSMUSG00000055254)	1.30104e+08	4748236484259150	Kdm5b (ENSMUSG00000042207)	6.97346e+11	1.5522e+16
454	1700018L02Rik (ENSMUSG00000100075)	0.007855963091004363	2.53322e+16	Olfm1 (ENSMUSG00000026833)	0.002304223146083473	1.70174e+16	Macrod2 (ENSMUSG00000068205)	0.5822343899998333	1.57966e+16	Spcs3 (ENSMUSG00000054408)	1.34527e+08	1.5353e+16	Myct1 (ENSMUSG00000046916)	6.9823e+09	2.57801e+16
455	Slco1c1 (ENSMUSG00000030235)	0.007922212874650765	1.85904e+16	Eepd1 (ENSMUSG00000036611)	0.002371134933181154	1537239627658940	Gm47210 (ENSMUSG00000113647)	0.5887291702036441	1.62232e+16	Ncaph (ENSMUSG00000034906)	1.4831e+08	4222853408392980	Syde2 (ENSMUSG00000036863)	7.02421e+11	3761984406899190
456	Gm8066 (ENSMUSG00000106237)	0.007947706875275011	2.51489e+16	Pcdhgb6 (ENSMUSG00000103088)	0.0023744867227470314	1.5966e+16	Per2 (ENSMUSG00000055866)	0.5889776440335674	1.54891e+16	Atxn10 (ENSMUSG00000016541)	1.51659e+08	1.54311e+16	Slc10a1 (ENSMUSG00000021135)	7.34036e+11	2516525747406300
457	Mmp28 (ENSMUSG00000020682)	0.008027037030914109	1.7869e+16	Elmo3 (ENSMUSG00000014791)	0.0024496775470293727	1727630345647840	Zfp799 (ENSMUSG00000095253)	0.5900388673838538	1.56008e+16	Slirp (ENSMUSG00000021040)	1.52794e+07	1632663833581660	Hyal3 (ENSMUSG00000036091)	7.36557e+11	2.43493e+16
458	Hid1 (ENSMUSG00000034586)	0.008047393270645036	1959349758533020	Art3 (ENSMUSG00000034842)	0.002452714627213101	1.66276e+16	Gm49708 (ENSMUSG00000116656)	0.5911005233647564	1552677089966490	Hmgb3 (ENSMUSG00000015217)	1.5619e+08	2.84808e+16	2410022M11Rik (ENSMUSG00000100017)	7.63998e+10	2044769266732660
459	Atp2a1 (ENSMUSG00000030730)	0.008097568892135608	4.04073e+16	Stard6 (ENSMUSG00000079608)	0.002463053571203799	216283405094587	Dnajc12 (ENSMUSG00000036764)	0.5913058634437711	1.59322e+16	Tnfrsf18 (ENSMUSG00000041954)	1.88193e+08	1.62237e+16	Pth2 (ENSMUSG00000038300)	7.74408e+10	5.70633e+16
460	Cyba (ENSMUSG00000006519)	0.008206920935509121	1.50241e+16	Slc25a15 (ENSMUSG00000031482)	0.002516837395479862	1.70954e+16	Armc2 (ENSMUSG00000071324)	0.5959096351348053	1.59474e+16	Rpl7l1 (ENSMUSG00000063888)	1.96288e+08	1656787698117190	Tle1 (ENSMUSG00000008305)	7.78208e+11	2.19905e+16
461	Tarm1 (ENSMUSG00000053338)	0.008328204642362226	2.93792e+16	Il6ra (ENSMUSG00000027947)	0.0025292495679627536	1.63015e+16	Hist1h2bf (ENSMUSG00000069268)	0.6018481501833831	1.58257e+16	Ubl4a (ENSMUSG00000015290)	2.01762e+07	1.54764e+16	Tdp2 (ENSMUSG00000035958)	8.03317e+11	1525873902893500
462	Oser1 (ENSMUSG00000035399)	0.008338517174371975	1.86725e+16	Gm12764 (ENSMUSG00000086184)	0.0025297030331897967	1.64007e+16	Poc1b (ENSMUSG00000019952)	0.6024070593048101	1520905281433210	Pkp3 (ENSMUSG00000054065)	2.13056e+07	1.54032e+16	Fam221a (ENSMUSG00000047115)	8.07907e+11	2.5853e+16
463	Popdc2 (ENSMUSG00000022803)	0.008373279009346582	2662149098769980	Pde11a (ENSMUSG00000075270)	0.0025462142153692435	1.67983e+16	Gpam (ENSMUSG00000024978)	0.604112087098204	1.57365e+16	Trip13 (ENSMUSG00000021569)	2.15154e+08	3.56749e+16	Hist1h3b (ENSMUSG00000069267)	8.08221e+11	2643027584073130
464	Dok2 (ENSMUSG00000022102)	0.008430166000509897	1605933469759430	Ankrd13b (ENSMUSG00000037907)	0.002569375709152936	1.90433e+16	Cep83os (ENSMUSG00000097164)	0.6055729008844325	1.55033e+16	Idi1 (ENSMUSG00000058258)	2.27352e+08	2.25956e+16	Serpini1 (ENSMUSG00000027834)	8.12562e+11	2208915772115790
465	Clmn (ENSMUSG00000021097)	0.008525591661890214	4347196539051430	Fggy (ENSMUSG00000028573)	0.002625326786746717	1810749686848840	Mfsd12 (ENSMUSG00000034854)	0.6058712754603014	1.76851e+16	Cd4 (ENSMUSG00000023274)	2.2894e+08	1.9798e+16	Gfod2 (ENSMUSG00000013150)	8.14243e+11	2.74641e+16
466	Mall (ENSMUSG00000027377)	0.008628374383270526	1851289552196150	Kis2 (ENSMUSG00000086173)	0.0026273201719393	1.65151e+16	C130013H08Rik (ENSMUSG00000105509)	0.6070866553923449	1.57763e+16	Slc29a1 (ENSMUSG00000023942)	2.45075e+07	1788225073513870	Fam228b (ENSMUSG00000050545)	8.43067e+11	2095477694589990
467	Phf23 (ENSMUSG00000018572)	0.008660597843557346	1.90827e+16	Gm4631 (ENSMUSG00000078899)	0.0026518193449742203	1.53759e+16	8030456M14Rik (ENSMUSG00000117768)	0.6118722060127647	1618148759013620	Prmt7 (ENSMUSG00000060098)	2.45984e+08	1.68674e+16	Cdk2 (ENSMUSG00000025358)	8.44641e+11	175311297376579
468	Slc25a31 (ENSMUSG00000069041)	0.008886941694612915	2.86597e+16	Cnr2 (ENSMUSG00000062585)	0.002673396853200941	1.60225e+16	C3 (ENSMUSG00000024164)	0.6151880538484915	1.72906e+16	Phb (ENSMUSG00000038845)	2.51036e+08	1.58504e+16	Ces2c (ENSMUSG00000061825)	8.773e+11	2989065430122960
469	Ube2g2 (ENSMUSG00000009293)	0.008917066673982305	178952521436682	2310047D07Rik (ENSMUSG00000100783)	0.0026740035866311576	1.68879e+16	Nim1k (ENSMUSG00000095930)	0.6175495114460808	1544595001961930	Tiam1 (ENSMUSG00000002489)	2.57e+08	3.09826e+16	Hsbp1l1 (ENSMUSG00000078963)	8.78173e+10	2406550709408930
470	Hebp1 (ENSMUSG00000042770)	0.009091472110984369	3.04467e+16	Pilrb2 (ENSMUSG00000066682)	0.002683269542520453	1.52841e+16	Apol7b (ENSMUSG00000068252)	0.6185716852254971	1503996917889660	Ltv1 (ENSMUSG00000019814)	2.69165e+07	1.95191e+16	Ankle1 (ENSMUSG00000046295)	8.82224e+11	2.09217e+16
471	Itgb1bp1 (ENSMUSG00000062352)	0.009267147855704773	1.77926e+16	Ffar2 (ENSMUSG00000051314)	0.0027171538036113454	1.69352e+16	C530005A16Rik (ENSMUSG00000085408)	0.6190659844097527	1.54619e+16	B9d1 (ENSMUSG00000001039)	2.72249e+07	3347531139291910	Gm4707 (ENSMUSG00000091831)	8.8225e+10	1748379218189770
472	Tmed5 (ENSMUSG00000063406)	0.009514830245808188	1.59923e+16	Clec4e (ENSMUSG00000030142)	0.0027181337167736545	1959647353509450	4932438H23Rik (ENSMUSG00000039851)	0.621821930409144	1.78897e+16	Gale (ENSMUSG00000028671)	2.95543e+07	299768387359877	Slc16a2 (ENSMUSG00000033965)	8.87033e+11	2.93216e+16
473	Rtn4rl1 (ENSMUSG00000045287)	0.009546167611737072	2.38826e+16	Mocs1 (ENSMUSG00000064120)	0.002729963266626899	1.58208e+16	Ccdc38 (ENSMUSG00000036168)	0.6232340127583545	1.50929e+16	Nbn (ENSMUSG00000028224)	3.13222e+06	2.35216e+16	Lipa (ENSMUSG00000024781)	9.07663e+10	1672803946639210
474	C030014I23Rik (ENSMUSG00000060380)	0.009641907404504746	3045933105992220	Tnfrsf13c (ENSMUSG00000068105)	0.002735512251747037	1.52184e+16	Gm47863 (ENSMUSG00000113165)	0.6289065092743797	1.74663e+16	Ppan (ENSMUSG00000004100)	3.21447e+07	1.66885e+16	Nme4 (ENSMUSG00000024177)	9.17728e+11	3.66951e+16
475	Gm15706 (ENSMUSG00000086013)	0.009712017627384729	3057856000252180	Igf1r (ENSMUSG00000005533)	0.0027408566217876663	1.52591e+16	Pf4 (ENSMUSG00000029373)	0.6300128381195894	1.57024e+16	Pold2 (ENSMUSG00000020471)	3.55726e+07	1.70571e+16	Slco1a4 (ENSMUSG00000030237)	9.35502e+11	2.49016e+16
476	Gm49519 (ENSMUSG00000115756)	0.009792941552994169	2511951262585330	Cacna1d (ENSMUSG00000015968)	0.002822213222882517	1.60695e+16	Plscr4 (ENSMUSG00000032377)	0.6304917296908884	1.56421e+16	Bola3 (ENSMUSG00000045160)	3.59013e+07	1.65699e+16	Mgat5 (ENSMUSG00000036155)	9.59498e+11	1.83933e+16
477	Slc12a4 (ENSMUSG00000017765)	0.009853720302716735	2499129001855470	Adam4 (ENSMUSG00000072972)	0.00284849638724931	1514550858003550	Gm14634 (ENSMUSG00000085891)	0.6327100670703539	1.54496e+16	Cbx5 (ENSMUSG00000009575)	3.66122e+07	1.71499e+16	Vangl2 (ENSMUSG00000026556)	9.93407e+10	2175686928683610
478	Il12rb2 (ENSMUSG00000018341)	0.0099529255682171	1909345441057120	Gm36486 (ENSMUSG00000117575)	0.0028830484043829833	1.71025e+16	Fhl3 (ENSMUSG00000032643)	0.641535693567706	1.51818e+16	Fanci (ENSMUSG00000039187)	3.71454e+07	4111108361225020	Khdrbs3 (ENSMUSG00000022332)	0.0010074763469360925	2265337398869610
479	Pdp1 (ENSMUSG00000049225)	0.009961464688498884	2.03654e+16	Gm17655 (ENSMUSG00000090963)	0.0028839794353775123	1.50838e+16	Trav4-4-dv10 (ENSMUSG00000096096)	0.6481903873901117	1.57367e+16	Nenf (ENSMUSG00000037499)	3.81157e+07	2.21091e+16	Cyp39a1 (ENSMUSG00000023963)	0.0010159887304516482	2.60512e+16
480	Gm4221 (ENSMUSG00000096948)	0.010008751214765518	1.61487e+16	Alpk1 (ENSMUSG00000028028)	0.0029011400430347385	1.59326e+16	Zfp956 (ENSMUSG00000045466)	0.6554752557985302	1.54161e+16	Cd320 (ENSMUSG00000002308)	4.12742e+07	2.5289e+16	Ggt5 (ENSMUSG00000006344)	0.001028708227322132	2.66239e+16
481	Klrb1b (ENSMUSG00000079298)	0.010089355715513839	3547526095804420	Gm26520 (ENSMUSG00000097429)	0.002953115401461283	1.73953e+16	Cdkl2 (ENSMUSG00000029403)	0.6710966880368241	1688701912957680	Trappc1 (ENSMUSG00000049299)	4.4221e+06	1.71192e+16	2700038G22Rik (ENSMUSG00000097180)	0.001034164289955442	2.36893e+16
482	Sema4f (ENSMUSG00000000627)	0.010498011440901704	2.52329e+16	Trav9d-1 (ENSMUSG00000096478)	0.0029954442362252493	2136699873368120	B3galt5 (ENSMUSG00000074892)	0.6802977515076875	1.62435e+16	Slc35a4 (ENSMUSG00000033272)	4.60457e+08	1.68096e+16	Ascl4 (ENSMUSG00000085111)	0.001034195032385673	2.64627e+16
483	Pim3 (ENSMUSG00000035828)	0.010536430849042698	2074530594918620	Poglut2 (ENSMUSG00000026047)	0.0029955593704239026	1.57323e+16	Rfx2 (ENSMUSG00000024206)	0.6828144013239185	1.53918e+16	Mrpl3 (ENSMUSG00000032563)	5.25792e+07	1.64865e+16	Dglucy (ENSMUSG00000021185)	0.0010362451719333025	2.43761e+16
484	Unc119 (ENSMUSG00000002058)	0.010552641650424788	1.63033e+16	Zfhx3 (ENSMUSG00000038872)	0.0030201769385182478	2.06695e+16	Nme7 (ENSMUSG00000026575)	0.6832048954663518	1.56977e+16	Cep55 (ENSMUSG00000024989)	5.27914e+07	3797787401432980	Myzap (ENSMUSG00000041361)	0.0010418306105308367	2.24931e+16
485	Erf (ENSMUSG00000040857)	0.010565929926404724	1964409819751210	Hes1 (ENSMUSG00000022528)	0.003046940185022253	4848124607475010	Trav3-4 (ENSMUSG00000076858)	0.6863543593839959	1612823841251600	Cgas (ENSMUSG00000032344)	5.96856e+07	2249600110995020	Gm15503 (ENSMUSG00000084964)	0.001073169323453746	3.01408e+16
486	Ctbp2 (ENSMUSG00000030970)	0.010570810573437207	263806099207608	Acad12 (ENSMUSG00000042647)	0.003080521882057283	1.77021e+16	Gm15445 (ENSMUSG00000085311)	0.6863695218915663	1.50986e+16	Paics (ENSMUSG00000029247)	6.06999e+07	1.5074e+16	Gm527 (ENSMUSG00000047227)	0.001077993534351	2751872029709650
487	Gm13448 (ENSMUSG00000086001)	0.010588574000559068	2213601524412380	Igsf23 (ENSMUSG00000040498)	0.0031133616348233317	1840827211364790	Klk1b22 (ENSMUSG00000060177)	0.6976898275979017	1.68797e+16	E430002N23Rik (ENSMUSG00000117380)	6.29655e+07	3.37299e+16	Mybpc3 (ENSMUSG00000002100)	0.0010882064941377238	1.80588e+16
488	Ptpn14 (ENSMUSG00000026604)	0.010884774027301501	2.69402e+16	Sdc3 (ENSMUSG00000025743)	0.003185498087392465	1.74444e+16	Arhgef10 (ENSMUSG00000071176)	0.703259032078529	1629345780119340	Magohb (ENSMUSG00000030188)	6.31426e+07	1849854801662660	Gm2000 (ENSMUSG00000078193)	0.0010957487701001131	1.60672e+16
489	Irf1 (ENSMUSG00000018899)	0.011201243252916477	1.51798e+16	Gm20429 (ENSMUSG00000092591)	0.003229664606303661	1.69304e+16	Mvb12b (ENSMUSG00000038740)	0.7042017649367777	1.51522e+16	Impdh2 (ENSMUSG00000062867)	6.39554e+07	1782541590345640	Ampd3 (ENSMUSG00000005686)	0.0010974679274313806	3.17325e+16
490	Ebf3 (ENSMUSG00000010476)	0.0112425157441533	2.61125e+16	Fah (ENSMUSG00000030630)	0.003238503051896043	1.7258e+16	Tmem218 (ENSMUSG00000032121)	0.7090508568691776	1619122744434420	Plk4 (ENSMUSG00000025758)	6.46448e+06	2.19471e+16	Ttc37 (ENSMUSG00000033991)	0.00110155390290416	1.66581e+16
491	Tyrobp (ENSMUSG00000030579)	0.011242810597753573	3.16558e+16	Gm5784 (ENSMUSG00000093908)	0.0033241050875164706	1606306009548710	Klhl3 (ENSMUSG00000014164)	0.7094814088264796	1.66716e+16	Cdc7 (ENSMUSG00000029283)	6.47028e+07	2441245589972520	Gm26682 (ENSMUSG00000097888)	0.0011194993731096796	2600272535233500
492	Arhgap26 (ENSMUSG00000036452)	0.011275337842050788	1.79679e+16	Ceacam1 (ENSMUSG00000074272)	0.00333826714618117	2009567005347310	Uchl1 (ENSMUSG00000029223)	0.7119306628831695	1582592102610170	Osgep (ENSMUSG00000006289)	6.49567e+07	1.68301e+16	Phykpl (ENSMUSG00000020359)	0.0011234136366423228	2.06176e+16
493	Hspd1 (ENSMUSG00000025980)	0.011404443416044135	1.58616e+16	Pxdc1 (ENSMUSG00000021411)	0.003350316942131216	1674249096627850	Gm38979 (ENSMUSG00000109017)	0.7161437040209566	1.64167e+16	Tspan13 (ENSMUSG00000020577)	6.61265e+07	1.54275e+16	Gm37696 (ENSMUSG00000103473)	0.0011376951587172082	2.28447e+16
494	Ddit4 (ENSMUSG00000020108)	0.011468236526347592	2072584118776410	Gm50210 (ENSMUSG00000118064)	0.0034278981240711275	1881885028003050	Tmtc3 (ENSMUSG00000036676)	0.721905946331569	1502848527849680	Glrx (ENSMUSG00000021591)	6.661e+06	1.56162e+16	C030013C21Rik (ENSMUSG00000085078)	0.001170475936858753	2.93629e+16
495	Pea15a (ENSMUSG00000013698)	0.011638164173723362	1787181396934760	Phldb1 (ENSMUSG00000048537)	0.0034897455791507563	1791591026130120	Eaf2 (ENSMUSG00000022838)	0.7301340821166611	1.52009e+16	Shmt1 (ENSMUSG00000020534)	7.05952e+07	3.39797e+16	Mxd3 (ENSMUSG00000021485)	0.0011855942043436307	2.38386e+16
496	N4bp3 (ENSMUSG00000001053)	0.011750403280146749	1.94589e+16	Fhad1 (ENSMUSG00000051435)	0.0035121406156971673	1.72757e+16	Sult2b1 (ENSMUSG00000003271)	0.7376498078578768	1.78097e+16	Ctnnbl1 (ENSMUSG00000027649)	7.11224e+07	1647603740179820	AU040320 (ENSMUSG00000028830)	0.0012037201197099036	1.91676e+16
497	Olfr1369-ps1 (ENSMUSG00000060404)	0.011788473406717117	3.49302e+16	Vtn (ENSMUSG00000017344)	0.0035304465375754954	2909516854251680	Epcam (ENSMUSG00000045394)	0.7427530657876348	1.63432e+16	Haus1 (ENSMUSG00000041840)	7.35896e+07	2.51337e+16	Ppargc1a (ENSMUSG00000029167)	0.0012051988235315366	28802112009182
498	Med12l (ENSMUSG00000056476)	0.011846706839576162	2261584117308950	Clec4b1 (ENSMUSG00000030147)	0.003597228417341262	1.6922e+16	Pdcd1 (ENSMUSG00000026285)	0.7443783448320639	1.58593e+16	Fastkd2 (ENSMUSG00000025962)	7.96956e+07	2425135526198390	Nfix (ENSMUSG00000001911)	0.001211978779570344	2.55787e+16
499	Gm49216 (ENSMUSG00000115383)	0.012172796527704722	3024993695192240	Zbtb32 (ENSMUSG00000006310)	0.0036106056344308896	1.73993e+16	Slc2a8 (ENSMUSG00000026791)	0.744525333635057	1.56393e+16	Aga (ENSMUSG00000031521)	8.10862e+07	1.66689e+16	Syp (ENSMUSG00000031144)	0.001213753679630624	2.0525e+16
500	Rnf216 (ENSMUSG00000045078)	0.012495241457836	1.87024e+16	Gm26885 (ENSMUSG00000097125)	0.003825075408494985	1670583242801570	Rasd1 (ENSMUSG00000049892)	0.7457397196767136	1.52674e+16	Ncbp2 (ENSMUSG00000022774)	8.18092e+07	1635101775328370	Trav4-2 (ENSMUSG00000076826)	0.0012163242375765372	2688022551419800
501	Klra4 (ENSMUSG00000079852)	0.012555333071569431	989179146939771	Gm30373 (ENSMUSG00000111758)	0.0038545947443988297	1.59124e+16	Abca3 (ENSMUSG00000024130)	0.7462031693123068	1.59878e+16	Mrps11 (ENSMUSG00000030611)	8.25092e+07	1.66674e+16	Smg9 (ENSMUSG00000002210)	0.0012167839424776384	1.60267e+16
502	Pafah1b1 (ENSMUSG00000020745)	0.012654415620515787	1.55624e+16	C030005K06Rik (ENSMUSG00000086600)	0.0038860173357044463	2.06599e+16	Rmdn2 (ENSMUSG00000036368)	0.7522199489968143	1.67278e+16	Pycrl (ENSMUSG00000022571)	1.00383e+09	2283158113955290	Sh3yl1 (ENSMUSG00000020669)	0.0012410188264590876	2.54632e+16
503	Gm13075 (ENSMUSG00000086061)	0.01271754375619751	2.67683e+16	Gm46519 (ENSMUSG00000115969)	0.003894411806045845	1.68804e+16	Sbf2 (ENSMUSG00000038371)	0.7538896488246414	1.55945e+16	Arl3 (ENSMUSG00000025035)	1.01869e+08	1.64219e+16	Uckl1os (ENSMUSG00000010492)	0.0012532932709817279	2.49231e+16
504	Elf4 (ENSMUSG00000031103)	0.01275578378619213	1682236829493210	Ccnb1 (ENSMUSG00000041431)	0.003936596004320131	1611809008003270	Asb2 (ENSMUSG00000021200)	0.7632833959973361	1.51797e+16	Fundc1 (ENSMUSG00000025040)	1.02649e+09	1573458295590460	Ctxn3 (ENSMUSG00000069372)	0.0012754333757775413	2.85747e+16
505	Mak16 (ENSMUSG00000031578)	0.012775957997543953	169749024486294	A030005L19Rik (ENSMUSG00000113880)	0.003974103023488983	1.52443e+16	Rgs5 (ENSMUSG00000026678)	0.7705795067790883	2.20564e+16	2610002M06Rik (ENSMUSG00000031242)	1.05565e+09	1.96306e+16	Stambpl1 (ENSMUSG00000024776)	0.0012818215499667543	1691481946941470
506	Cela1 (ENSMUSG00000023031)	0.012779897139843361	2493585150488450	Gm49794 (ENSMUSG00000116879)	0.0040219297593843744	1.50303e+16	Def8 (ENSMUSG00000001482)	0.7707582126952818	1.55295e+16	Nit2 (ENSMUSG00000022751)	1.06366e+09	2152922813278300	Hddc2 (ENSMUSG00000000295)	0.0013116854810835375	1.64763e+16
507	Golm1 (ENSMUSG00000021556)	0.013014753076450577	1.74891e+16	Dtwd2 (ENSMUSG00000024505)	0.004109113418853697	1.54714e+16	Mutyh (ENSMUSG00000028687)	0.7731140519802899	1504117953547610	Troap (ENSMUSG00000032783)	1.07109e+09	3.62417e+16	Ksr2 (ENSMUSG00000061578)	0.0013517990690252242	2.57287e+16
508	Luzp1 (ENSMUSG00000001089)	0.01330554492324182	2167029530310870	Gm19412 (ENSMUSG00000101438)	0.004211909000087439	1884061655801010	Rimkla (ENSMUSG00000048899)	0.77489104299176	1509123728380820	Znhit6 (ENSMUSG00000074182)	1.08238e+09	1807408000330440	Spag6l (ENSMUSG00000022783)	0.0013523041879669666	2303739090094140
509	Dbndd2 (ENSMUSG00000017734)	0.013321288280853171	2191642132477330	Zfp975 (ENSMUSG00000069727)	0.004256585155051344	1.79413e+16	Enpp1 (ENSMUSG00000037370)	0.7788809199444116	1.53645e+16	Kcna7 (ENSMUSG00000038201)	1.13408e+09	444202172318686	Hotairm1 (ENSMUSG00000087658)	0.001359063933395232	2109874757811170
510	Vav2 (ENSMUSG00000009621)	0.01359484506478624	277306350909799	Tnni1 (ENSMUSG00000026418)	0.004291503796026406	2.94952e+16	Galm (ENSMUSG00000035473)	0.7848789609874397	1.56774e+16	Fam98b (ENSMUSG00000027349)	1.21985e+09	1.53291e+16	Kat6b (ENSMUSG00000021767)	0.001378275415096939	1.55421e+16
511	Pex13 (ENSMUSG00000020283)	0.013738962705611786	2.02622e+16	Thrb (ENSMUSG00000021779)	0.004426071736419796	1.7647e+16	Dnmbp (ENSMUSG00000025195)	0.7933791854196232	1.52015e+16	Med6 (ENSMUSG00000002679)	1.28979e+08	1.79132e+16	Trim12a (ENSMUSG00000066258)	0.001384421487848064	1.92118e+16
512	Eloa (ENSMUSG00000028668)	0.01378925170121932	1.78871e+16	Fgfr1 (ENSMUSG00000031565)	0.004426259799683304	1.66704e+16	Wdr92 (ENSMUSG00000078970)	0.8003530019066599	1.5842e+16	Yif1a (ENSMUSG00000024875)	1.29306e+09	1.71775e+16	Aqp3 (ENSMUSG00000028435)	0.0013953093590541685	2.27897e+16
513	Prkag1 (ENSMUSG00000067713)	0.0139517499781346	1.79058e+16	Gm14966 (ENSMUSG00000079467)	0.004436573570977971	1.65929e+16	Spin2c (ENSMUSG00000046550)	0.8220930760713467	1.67121e+16	Ttc39c (ENSMUSG00000024424)	1.30687e+08	1.67014e+16	Zbtb5 (ENSMUSG00000049657)	0.0014057685421906534	2.24893e+16
514	1810034E14Rik (ENSMUSG00000097101)	0.013997329576321462	2.76252e+16	Gm14167 (ENSMUSG00000087433)	0.004440407873828205	1.87165e+16	Gprasp2 (ENSMUSG00000072966)	0.8222157315049233	1.55627e+16	Thyn1 (ENSMUSG00000035443)	1.30779e+09	1.73115e+16	Gm12207 (ENSMUSG00000086920)	0.0014099289400046823	2.37762e+16
515	Trim16 (ENSMUSG00000047821)	0.014024409256744376	2.22948e+16	Sowahc (ENSMUSG00000098188)	0.004495453473861728	1.9286e+16	Lratd1 (ENSMUSG00000020607)	0.8245959118648285	1.56483e+16	Tma16 (ENSMUSG00000025591)	1.33003e+09	2.09071e+16	Sema4b (ENSMUSG00000030539)	0.0014113084307741212	1.90998e+16
516	Tob2 (ENSMUSG00000048546)	0.014239969660941213	1.52703e+16	Mfsd13a (ENSMUSG00000025227)	0.004502549620788214	1.7728e+16	Plxna1 (ENSMUSG00000030084)	0.8275415234206742	1.64818e+16	Ptrh2 (ENSMUSG00000072582)	1.34115e+09	1.79245e+16	Ttyh3 (ENSMUSG00000036565)	0.0014215157974170009	1602703527770210
517	Sgsm2 (ENSMUSG00000038351)	0.01429537987129318	2.18941e+16	Stard9 (ENSMUSG00000033705)	0.004526236582320358	2.12299e+16	Carns1 (ENSMUSG00000075289)	0.8345394299970227	1502537369970480	Brix1 (ENSMUSG00000022247)	1.47847e+09	1538864566814530	Cyp2s1 (ENSMUSG00000040703)	0.0014249359621805533	2733125371886090
518	Zfp652os (ENSMUSG00000086191)	0.014464908431265591	1.99843e+16	Gm37469 (ENSMUSG00000102154)	0.004593913001417619	1.6321e+16	Dram1 (ENSMUSG00000020057)	0.8373197233744458	1.50029e+16	Zmym1 (ENSMUSG00000043872)	1.59464e+09	1.95488e+16	Cadm4 (ENSMUSG00000054793)	0.001432316092227005	2.86777e+16
519	Ern1 (ENSMUSG00000020715)	0.01469293151839555	2306334449534580	Gm38405 (ENSMUSG00000109002)	0.004603615792517034	1.52275e+16	Mettl25 (ENSMUSG00000036009)	0.8374273676719711	1.62496e+16	Dhrs4 (ENSMUSG00000022210)	1.61461e+08	2.41542e+16	Gab1 (ENSMUSG00000031714)	0.0014351611336100773	2.99951e+16
520	Sgpl1 (ENSMUSG00000020097)	0.014961048773814526	1798475519264610	Irf5 (ENSMUSG00000029771)	0.004618263228527667	1.53895e+16	Igsf9b (ENSMUSG00000034275)	0.8383781929240538	1.75858e+16	Dek (ENSMUSG00000021377)	1.68638e+09	1.56391e+16	Kcnq1ot1 (ENSMUSG00000101609)	0.0014460437941700047	1648785369654530
521	Cited2 (ENSMUSG00000039910)	0.01514801815750374	1.5759e+16	Ncf1 (ENSMUSG00000015950)	0.004631857603793354	1.69157e+16	Gpr34 (ENSMUSG00000040229)	0.8396919833555718	1.51041e+16	Rrp15 (ENSMUSG00000001305)	1.70932e+09	1.91131e+16	Fgf11 (ENSMUSG00000042826)	0.0014469913328465714	2.39848e+16
522	Prr14 (ENSMUSG00000030822)	0.015167286779311145	1.675e+16	Gm16341 (ENSMUSG00000087538)	0.004636042004670608	1.63284e+16	Mss51 (ENSMUSG00000021815)	0.8453500022161647	1.66495e+16	Eef1akmt1 (ENSMUSG00000021951)	1.71865e+09	1.54565e+16	Gm30082 (ENSMUSG00000118245)	0.0014488904514932536	2.59802e+16
523	Cisd2 (ENSMUSG00000028165)	0.015187397899154922	1.81891e+16	Tctn3 (ENSMUSG00000025008)	0.004646976107776466	1.54866e+16	Sac3d1 (ENSMUSG00000024790)	0.8485094860000544	1.56106e+16	1110019D14Rik (ENSMUSG00000097616)	1.80349e+09	3.34764e+16	Gm42941 (ENSMUSG00000104693)	0.001456377720416713	2055449209246690
524	Ddr2 (ENSMUSG00000026674)	0.015212215464642357	2911528276167230	Gm26621 (ENSMUSG00000096967)	0.00466122843944199	1.65528e+16	Idua (ENSMUSG00000033540)	0.8608221420739047	1.5446e+16	Ppie (ENSMUSG00000028651)	1.8756e+08	1.57893e+16	Il11ra1 (ENSMUSG00000073889)	0.0014762939617668962	243032238583946
525	Arhgef3 (ENSMUSG00000021895)	0.015405587781455017	1.69999e+16	Cspg5 (ENSMUSG00000032482)	0.004688476248094272	1.77351e+16	Dqx1 (ENSMUSG00000009145)	0.8617577846431987	1.55278e+16	Lingo4 (ENSMUSG00000044505)	1.9741e+09	1.82902e+16	Gm28404 (ENSMUSG00000100672)	0.0014956192264455085	2.92365e+16
526	Tirap (ENSMUSG00000032041)	0.01560401535022884	2.52944e+16	Lipo3 (ENSMUSG00000024766)	0.0047913122439723	1.55391e+16	Gas7 (ENSMUSG00000033066)	0.8668435624056883	1512927594816930	Dtymk (ENSMUSG00000026281)	1.97566e+08	1.57473e+16	Abcf2 (ENSMUSG00000028953)	0.0015000342121878473	1.62297e+16
527	9930004E17Rik (ENSMUSG00000096052)	0.015770918769747146	3047362887816800	5830448L01Rik (ENSMUSG00000115007)	0.004899160665234648	1583001181409260	Kctd12 (ENSMUSG00000098557)	0.8773254468387829	1.5026e+16	Mrpl22 (ENSMUSG00000020514)	2.13356e+09	1.60836e+16	Gm12840 (ENSMUSG00000086320)	0.001507079153458325	1.99233e+16
528	Gm17399 (ENSMUSG00000097402)	0.016044310201735315	2.25572e+16	Gm39326 (ENSMUSG00000110773)	0.004953170813083207	1.69438e+16	Tctex1d2 (ENSMUSG00000014075)	0.8851968782583511	1.5047e+16	Lap3 (ENSMUSG00000039682)	2.31057e+09	1.87213e+16	Spag1 (ENSMUSG00000037617)	0.0015454698671545253	2754466950559300
529	Slc20a1 (ENSMUSG00000027397)	0.016048956422080332	1.68938e+16	Tdrkh (ENSMUSG00000041912)	0.004961175530265969	1.75375e+16	Pigg (ENSMUSG00000029263)	0.9127847384366483	1520789788282720	Psmg4 (ENSMUSG00000071451)	2.41445e+09	1.50624e+16	Itprip (ENSMUSG00000117975)	0.0015616818782510295	1.92326e+16
530	Pdgfa (ENSMUSG00000025856)	0.01637318130201013	2.41172e+16	4930431P03Rik (ENSMUSG00000075042)	0.005025067236036205	1704402695865940	Zfp35 (ENSMUSG00000063281)	0.9166860140364314	1.51458e+16	Gps1 (ENSMUSG00000025156)	2.62182e+09	1.62955e+16	2610204G07Rik (ENSMUSG00000084860)	0.0015626750575999959	1.83253e+16
531	Lrrfip1 (ENSMUSG00000026305)	0.016385787131112713	1590369245490990	Ccdc184 (ENSMUSG00000029875)	0.005116331322962109	1.86772e+16	Fn1 (ENSMUSG00000026193)	0.9210408893999393	175890395246201	Amph (ENSMUSG00000021314)	2.62926e+08	3594861870112070	Elovl6 (ENSMUSG00000041220)	0.0015793761393488653	2.10696e+16
532	Slco4a1 (ENSMUSG00000038963)	0.01644101169164288	2788682203749820	9230102O04Rik (ENSMUSG00000079602)	0.00515397703338987	1.79649e+16	Abcb10 (ENSMUSG00000031974)	0.9323734224718199	1.57394e+16	Rab9 (ENSMUSG00000079316)	2.63635e+08	1.66645e+16	Rcan3 (ENSMUSG00000059713)	0.0015858626306099835	1.96017e+16
533	R3hcc1l (ENSMUSG00000025184)	0.016444718071405608	1.81302e+16	Platr16 (ENSMUSG00000085101)	0.005174953094868625	1.70919e+16	Agbl5 (ENSMUSG00000029165)	0.9474074215618153	1.54617e+16	Hmbs (ENSMUSG00000032126)	2.72401e+08	1995802571614380	Nhsl1 (ENSMUSG00000039835)	0.00158680416025552	1.83354e+16
534	Rom1 (ENSMUSG00000071648)	0.016470324810656255	2.25557e+16	Gm16069 (ENSMUSG00000086718)	0.00517789636576381	1.56614e+16	Cyfip1 (ENSMUSG00000030447)	0.955859274932065	1532924706416490	Cmc2 (ENSMUSG00000014633)	2.80892e+09	1577854619401450	Rasl11a (ENSMUSG00000029641)	0.001592726911236235	2.76517e+16
535	Bzw2 (ENSMUSG00000020547)	0.01661803621922001	1.83486e+16	Rapgefl1 (ENSMUSG00000038020)	0.005216891746760564	1.55742e+16	Zfp365 (ENSMUSG00000037855)	0.9590045974837078	1.53462e+16	Mtcl1 (ENSMUSG00000052105)	2.9114e+09	1.83815e+16	Srms (ENSMUSG00000027579)	0.0016121080547326235	2.20447e+16
536	Gm47015 (ENSMUSG00000112907)	0.016896297121440827	1896205173563600	Gm26810 (ENSMUSG00000097817)	0.005287556856798196	1.50492e+16	Sco1 (ENSMUSG00000069844)	0.9661586826257664	1525191688114640	Gyg (ENSMUSG00000019528)	2.91534e+09	1.52439e+16	Enc1 (ENSMUSG00000041773)	0.0016306392659751194	3.43299e+16
537	Trappc4 (ENSMUSG00000032112)	0.01692033772057752	1.70561e+16	Tpx2 (ENSMUSG00000027469)	0.005407012214575336	1.77617e+16	Trav10 (ENSMUSG00000096551)	0.9669983119756881	1745676314877250	Noct (ENSMUSG00000023087)	3.01482e+08	1.73456e+16	Creld1 (ENSMUSG00000030284)	0.0016414391042644681	2657053734051280
538	Gsap (ENSMUSG00000039934)	0.01693509934353973	1.96405e+16	Aph1b (ENSMUSG00000032375)	0.00566069049038741	1.59938e+16	Hs6st2 (ENSMUSG00000062184)	0.9700286020883754	1.67959e+16	Pop7 (ENSMUSG00000029715)	3.02222e+07	1558548680283390	Wdr12 (ENSMUSG00000026019)	0.0016882752201284427	2.05757e+16
539	Gm21814 (ENSMUSG00000096299)	0.017078683449855827	3.34963e+16	Rab7b (ENSMUSG00000052688)	0.005671940933318024	1546902207574620	Spin4 (ENSMUSG00000071722)	0.9893428239788592	1593425173981040	Ccne2 (ENSMUSG00000028212)	3.0395e+08	3.33617e+16	2010320M18Rik (ENSMUSG00000100691)	0.0016993773132132357	2.83719e+16
540	Mex3a (ENSMUSG00000074480)	0.017160478334975825	2.64935e+16	Napb (ENSMUSG00000027438)	0.005841814107477931	1.70786e+16	Trim7 (ENSMUSG00000040350)	0.9956125076563774	1.53891e+16	Mrps10 (ENSMUSG00000034729)	3.04466e+08	1.62459e+16	Mettl8 (ENSMUSG00000041975)	0.001741819483679415	1.99594e+16
541	Mapre1 (ENSMUSG00000027479)	0.01733273747782947	1605320082663900	Gm43445 (ENSMUSG00000104969)	0.005969577284679796	1.58562e+16				Fsbp (ENSMUSG00000094595)	3.21087e+08	3408493157307240	Syt6 (ENSMUSG00000027849)	0.0017550828024198118	2172614823900100
542	Rsu1 (ENSMUSG00000026727)	0.01735777891600289	1.71827e+16	Gm11672 (ENSMUSG00000085229)	0.005974685650746892	1.73117e+16				BC029722 (ENSMUSG00000074649)	3.46496e+09	1.58816e+16	Tmem121b (ENSMUSG00000094626)	0.0017568539430930046	2.17686e+16
543	Spast (ENSMUSG00000024068)	0.017379527533382833	1.84146e+16	Ptpn5 (ENSMUSG00000030854)	0.005995614794399976	2.22069e+16				Slc35b1 (ENSMUSG00000020873)	3.52574e+09	1815141058739190	Mthfd1 (ENSMUSG00000021048)	0.0017655418935663965	1.96237e+16
544	Gns (ENSMUSG00000034707)	0.017569665403010026	1.63593e+16	Glce (ENSMUSG00000032252)	0.0062278189099013795	1.50654e+16				Cyp51 (ENSMUSG00000001467)	3.75756e+08	2299192543633560	Isoc1 (ENSMUSG00000024601)	0.0017739476125939037	1.53218e+16
545	Tmem109 (ENSMUSG00000034659)	0.017799270525915234	1.95723e+16	Filip1 (ENSMUSG00000034898)	0.006242277054894309	2071831017786510				Ctnna1 (ENSMUSG00000037815)	4.0074e+08	1.60269e+16	Gsta4 (ENSMUSG00000032348)	0.001794628664382726	57790219410378
546	Ap1m2 (ENSMUSG00000003309)	0.018126317576767758	2.66672e+16	Jcad (ENSMUSG00000033960)	0.006338050208366328	1.89171e+16				Pinx1 (ENSMUSG00000021958)	4.07076e+09	1.96762e+16	Epc2 (ENSMUSG00000069495)	0.0018229122249660197	1.54153e+16
547	D10Wsu102e (ENSMUSG00000020255)	0.018354717321222236	1.73281e+16	Fcgrt (ENSMUSG00000003420)	0.0063833540352757736	1659861684841880				Smco4 (ENSMUSG00000058173)	4.09046e+09	1894173721309870	Nfkbie (ENSMUSG00000023947)	0.0018650899082703679	1.69463e+16
548	Eya1 (ENSMUSG00000025932)	0.018603203181795626	2.1729e+16	5730409E04Rik (ENSMUSG00000073755)	0.006420824049101984	1931235733472720				Fmod (ENSMUSG00000041559)	4.19699e+09	2.98679e+16	Hsd17b11 (ENSMUSG00000029311)	0.0018871260408669312	1.55909e+16
549	Rab44 (ENSMUSG00000064147)	0.018613213181933645	1.88975e+16	Rpl39l (ENSMUSG00000039209)	0.006508452673787115	1.5569e+16				Cenpk (ENSMUSG00000021714)	4.27383e+09	2165708205176400	Ccsap (ENSMUSG00000031971)	0.0019192630670708758	1.95995e+16
550	Fbxo33 (ENSMUSG00000035329)	0.018884190079702764	1720140833785430	Plcb4 (ENSMUSG00000039943)	0.006622282894472042	1.67372e+16				Gm42047 (ENSMUSG00000110631)	4.29233e+09	2762496966704060	Gm43625 (ENSMUSG00000105636)	0.0019369508788295703	2302399847298770
551	Tbc1d20 (ENSMUSG00000027465)	0.01929549950350291	1.78355e+16	Parpbp (ENSMUSG00000035365)	0.006741432075709587	1.83232e+16				Fcor (ENSMUSG00000089665)	4.71865e+09	1.62071e+16	Tanc1 (ENSMUSG00000035168)	0.001950602023772236	1.57985e+16
552	Ccdc146 (ENSMUSG00000064280)	0.01936615452205604	2.99864e+16	Sorbs3 (ENSMUSG00000022091)	0.006761456694932536	1.86259e+16				Crip1 (ENSMUSG00000006360)	4.78599e+08	1701929516345730	Tmem86b (ENSMUSG00000045282)	0.0020064910126359596	2112459258754970
553	Plk3 (ENSMUSG00000028680)	0.01961414807109798	1.70026e+16	Pkd2 (ENSMUSG00000034462)	0.006868190510263249	1554220447701120				Wee1 (ENSMUSG00000031016)	4.8011e+07	1.93457e+16	Tdrkh (ENSMUSG00000041912)	0.0020182871937166652	2311844180560470
554	Cldn15 (ENSMUSG00000001739)	0.01970213535604516	1.70527e+16	Cdkl5 (ENSMUSG00000031292)	0.0069273725067828164	1.51764e+16				Erg (ENSMUSG00000040732)	5.04482e+08	234522713651714	Gm28229 (ENSMUSG00000101335)	0.0020903420855431618	2.63779e+16
555	Tuba4a (ENSMUSG00000026202)	0.019741157321882134	1.7104e+16	Nxnl2 (ENSMUSG00000021396)	0.007075213720632678	1.51655e+16				Mrpl54 (ENSMUSG00000034932)	5.49944e+07	1.5443e+16	Snap25 (ENSMUSG00000027273)	0.0021155500363201803	2145972395816220
556	Polr3k (ENSMUSG00000038628)	0.019840737927959724	1725843631987790	Gm42868 (ENSMUSG00000104943)	0.007102611882297765	1.79588e+16				Ppp1r42 (ENSMUSG00000025916)	5.50218e+08	1.52744e+16	Gm43462 (ENSMUSG00000105561)	0.002120080945696896	1.82949e+16
557	Bloc1s4 (ENSMUSG00000060708)	0.019923064568924738	1.76429e+16	Gstp2 (ENSMUSG00000038155)	0.007115162867643089	1502973026563790				Ruvbl1 (ENSMUSG00000030079)	6.22975e+08	1540957704069310	4833418N02Rik (ENSMUSG00000085287)	0.0021211731405929653	249585880985321
558	A630035G10Rik (ENSMUSG00000103083)	0.020095534225625555	2.12566e+16	Creb3l1 (ENSMUSG00000027230)	0.007142329210846104	1.68294e+16				2310009B15Rik (ENSMUSG00000079283)	6.24045e+08	1.83625e+16	Fxyd7 (ENSMUSG00000036578)	0.002140800435231561	1.67276e+16
559	BC048403 (ENSMUSG00000053684)	0.02014365361634377	2333980084640830	4933411E06Rik (ENSMUSG00000099608)	0.007174069129604213	1.54314e+16				Smarcc1 (ENSMUSG00000032481)	6.25557e+08	1.55386e+16	Gm37634 (ENSMUSG00000102864)	0.0021778002946705134	2.75733e+16
560	Bin1 (ENSMUSG00000024381)	0.020216144820197332	1.82497e+16	Olfr1033 (ENSMUSG00000045392)	0.007176542708733848	2082084460247290				Hddc2 (ENSMUSG00000000295)	7.10502e+08	1.56407e+16	Aldh1l2 (ENSMUSG00000020256)	0.002208241007568652	2.12096e+16
561	Rora (ENSMUSG00000032238)	0.020278481465369095	1.75682e+16	Atad5 (ENSMUSG00000017550)	0.0071999359476732725	1.52107e+16				Eef1akmt2 (ENSMUSG00000030960)	7.47491e+08	1.57459e+16	Lcn4 (ENSMUSG00000026919)	0.0022388178800736044	2.22553e+16
562	Tnfaip1 (ENSMUSG00000017615)	0.020400495174044173	2.03593e+16	Ccdc114 (ENSMUSG00000040189)	0.007300917755052671	1692854084212230				Macrod1 (ENSMUSG00000036278)	7.54572e+08	3.6175e+16	Btf3l4 (ENSMUSG00000028568)	0.002247219936441239	2.38569e+16
563	Atf4 (ENSMUSG00000042406)	0.020461880141068152	1.54874e+16	Nek3 (ENSMUSG00000031478)	0.007303854051030476	1613726961916850				Mgst3 (ENSMUSG00000026688)	7.60364e+08	2442164346437980	Arhgap24 (ENSMUSG00000057315)	0.0022831502125306184	3804583131426290
564	Mfsd4a (ENSMUSG00000059149)	0.02053555356959181	2334577104440010	Sept10 (ENSMUSG00000019917)	0.0073443359324482475	1.88006e+16				Atad3a (ENSMUSG00000029036)	7.60506e+08	1.85731e+16	Aldh4a1 (ENSMUSG00000028737)	0.0023054539876178836	2.1262e+16
565	Rsph1 (ENSMUSG00000024033)	0.020588518651819494	2.72906e+16	Cacng8 (ENSMUSG00000053395)	0.007497372692910302	1.6721e+16				Tfap4 (ENSMUSG00000005718)	7.60771e+07	2.18831e+16	Zc3h10 (ENSMUSG00000039810)	0.0023069684104207056	1.79332e+16
566	Nf1 (ENSMUSG00000020716)	0.020591665912461192	1969508584660070	Nav1 (ENSMUSG00000009418)	0.007515566517462573	1.66733e+16				Rhbdd3 (ENSMUSG00000034175)	8.00405e+08	2953690054659360	Sobp (ENSMUSG00000038248)	0.0023117491960023915	2.00269e+16
567	Peg10 (ENSMUSG00000092035)	0.02059999475049757	1.65576e+16	Bmp2 (ENSMUSG00000027358)	0.007567653290887508	1.54034e+16				Zfp367 (ENSMUSG00000044934)	8.06636e+08	2.15961e+16	Tmem158 (ENSMUSG00000054871)	0.002316823446259059	3.16196e+16
568	4930579G24Rik (ENSMUSG00000027811)	0.020689347494612306	2.3758e+16	Tmod2 (ENSMUSG00000032186)	0.007626948808249943	1.67895e+16				Cmss1 (ENSMUSG00000022748)	8.2234e+08	1.78035e+16	Trav14d-3-dv8 (ENSMUSG00000094619)	0.0023234465772292994	2371504706500270
569	Sbno2 (ENSMUSG00000035673)	0.0208290087274567	1738688252669050	Ggt1 (ENSMUSG00000006345)	0.007633611870826239	2.14304e+16				Tmem199 (ENSMUSG00000051232)	8.46043e+08	1.96401e+16	Gm15903 (ENSMUSG00000086916)	0.0023644812038420104	3.17145e+16
570	Clk3 (ENSMUSG00000032316)	0.021072164777499323	1.58977e+16	Fnbp1l (ENSMUSG00000039735)	0.007682985986171501	1.86875e+16				Cad (ENSMUSG00000013629)	9.21264e+08	2.0405e+16	Rfx3 (ENSMUSG00000040929)	0.0024114940921655613	1.80736e+16
571	Il13ra1 (ENSMUSG00000017057)	0.021452087662172634	2001255778964960	Arl6 (ENSMUSG00000022722)	0.00769590720529562	1588596392583920				Tusc2 (ENSMUSG00000010054)	9.84318e+08	1.65857e+16	Ube2e2 (ENSMUSG00000058317)	0.0024201661461585094	3143458525913520
572	Bcl2l1 (ENSMUSG00000007659)	0.021633691775434144	1.8987e+16	Ptgir (ENSMUSG00000043017)	0.007943417960076873	1522332320245100				Nuf2 (ENSMUSG00000026683)	1.02114e+10	2.78445e+16	Tmem156 (ENSMUSG00000037913)	0.002421879670284392	1.73256e+16
573	Bag3 (ENSMUSG00000030847)	0.021721383550998785	1.65009e+16	Tceanc (ENSMUSG00000051224)	0.007968267797590314	1.51816e+16				Cox7a1 (ENSMUSG00000074218)	1.05725e+10	3.03498e+16	Myo10 (ENSMUSG00000022272)	0.0024819006562587192	3.07422e+16
574	Kcnj10 (ENSMUSG00000044708)	0.02202811101819585	2.39718e+16	Lrrc56 (ENSMUSG00000038637)	0.008148751701154337	1.59941e+16				Nfu1 (ENSMUSG00000029993)	1.0942e+09	1629855983344810	Gm50105 (ENSMUSG00000117818)	0.002503232143242051	2135689670040410
575	Itga5 (ENSMUSG00000000555)	0.02210493333280425	3.45228e+16	Prox2 (ENSMUSG00000042320)	0.008464687690448162	1.66374e+16				Kremen2 (ENSMUSG00000040680)	1.11232e+09	2106516739902140	A930004D18Rik (ENSMUSG00000054057)	0.002548757710061463	2.67215e+16
576	Slc35e3 (ENSMUSG00000060181)	0.02213541390370724	2.32947e+16	Slc6a4 (ENSMUSG00000020838)	0.00851929814126804	1.58168e+16				Ctsg (ENSMUSG00000040314)	1.12083e+10	1.54615e+16	Gm15879 (ENSMUSG00000084790)	0.002550466864741509	2.81966e+16
577	Larp4 (ENSMUSG00000023025)	0.022155808747884892	1.56447e+16	H2-M2 (ENSMUSG00000016283)	0.008531054466443807	1.50085e+16				Snd1 (ENSMUSG00000001424)	1.34449e+10	1.7093e+16	Pakap (ENSMUSG00000090053,ENSMUSG00000038729)	0.0025583798678742884	1.95798e+16
578	Gm3248 (ENSMUSG00000091275)	0.022365128738477718	1530724735418870	Cntf (ENSMUSG00000079415)	0.008816707339428837	1659686865834380				Ssc5d (ENSMUSG00000035279)	1.35711e+09	1.52405e+16	Tmem131 (ENSMUSG00000026116)	0.002561256865116357	1.56824e+16
579	Kank2 (ENSMUSG00000032194)	0.022449133283462337	1818763662314230	Fbxl21 (ENSMUSG00000035509)	0.009062248581479347	1597765986849090				Fzd6 (ENSMUSG00000022297)	1.38347e+10	1.81067e+16	Saxo2 (ENSMUSG00000038570)	0.002575768246531899	2125919544789400
580	Atxn7l3 (ENSMUSG00000059995)	0.022729816229696043	1.73286e+16	Gm7292 (ENSMUSG00000104222)	0.009086976611697396	1.53126e+16				Polr2d (ENSMUSG00000024258)	1.42686e+10	1.54573e+16	Maneal (ENSMUSG00000042763)	0.0025984311529408653	3.02964e+16
581	Spata13 (ENSMUSG00000021990)	0.02292427212839016	1.66875e+16	G630030J09Rik (ENSMUSG00000097149)	0.009409792751107836	1.51012e+16				Pes1 (ENSMUSG00000020430)	1.46008e+10	1.58819e+16	Igf1r (ENSMUSG00000005533)	0.0026060264438136737	5237719053716800
582	Cycs (ENSMUSG00000063694)	0.023077496321896374	1.50755e+16	Ighd (ENSMUSG00000104213)	0.009569486110070892	1.59263e+16				Med9 (ENSMUSG00000061650)	1.47661e+10	1786838681908140	Pou2af1 (ENSMUSG00000032053)	0.0026383896010620882	2.84743e+16
583	Eno1 (ENSMUSG00000063524)	0.023078045032786192	1513567791496740	Slc12a3 (ENSMUSG00000031766)	0.00978724678995184	1.70118e+16				Cltb (ENSMUSG00000047547)	1.52892e+10	1741564150020230	Sugct (ENSMUSG00000055137)	0.0026407341268348252	2312816848515980
584	Rhoq (ENSMUSG00000024143)	0.023216078390120767	1.93108e+16	Egf (ENSMUSG00000028017)	0.009875545995986732	1.71472e+16				Amhr2 (ENSMUSG00000023047)	1.54378e+10	2058551201689470	Bzw2 (ENSMUSG00000020547)	0.0026448187918689235	1.56922e+16
585	Trp53rkb (ENSMUSG00000042854)	0.02325426591099	2079767458027700	1810019N24Rik (ENSMUSG00000097115)	0.010069160011201688	1558363990874660				Tenm3 (ENSMUSG00000031561)	1.54523e+09	2.40652e+16	Hdgfl3 (ENSMUSG00000025104)	0.00266618353888302	1556737332011820
586	Gm10184 (ENSMUSG00000066878)	0.023390053301978436	1.80251e+16	Ifi211 (ENSMUSG00000026536)	0.010117381769949807	1.81309e+16				Coq2 (ENSMUSG00000029319)	1.54627e+10	1.64288e+16	Caskin2 (ENSMUSG00000034471)	0.0026995059583988946	2423030636941160
587	Trav7-3 (ENSMUSG00000096908)	0.02372458915731277	508107972444945	Ldhd (ENSMUSG00000031958)	0.010133393114555278	1946343611029550				Pvt1 (ENSMUSG00000097039)	1.57329e+10	1.50777e+16	Gm10125 (ENSMUSG00000063087)	0.002738022719147005	223428047116636
588	Laptm4b (ENSMUSG00000022257)	0.023872768401991474	1889401126804950	Gm45620 (ENSMUSG00000110239)	0.010197144317750637	1528107180751290				Telo2 (ENSMUSG00000024170)	1.57727e+10	1.93662e+16	Mical3 (ENSMUSG00000051586)	0.0027997024558976203	2.87729e+16
589	Dipk1a (ENSMUSG00000029270)	0.023898225023410276	1.67066e+16	Gm26620 (ENSMUSG00000096968)	0.010227918646168538	1.8549e+16				Prdx3 (ENSMUSG00000024997)	1.6977e+08	1.64832e+16	Pkp4 (ENSMUSG00000026991)	0.0028145632694799422	2.11286e+16
590	Tspan33 (ENSMUSG00000001763)	0.023970668174649903	2.65607e+16	Dock1 (ENSMUSG00000058325)	0.010235768696189645	1.54762e+16				Plin3 (ENSMUSG00000024197)	1.71983e+10	1.69917e+16	Adamts6 (ENSMUSG00000046169)	0.0028228686055545983	2.41744e+16
591	Rnf19b (ENSMUSG00000028793)	0.024382288483169902	1.68133e+16	Mefv (ENSMUSG00000022534)	0.010265552908030096	1.5117e+16				Ints10 (ENSMUSG00000031864)	1.7422e+09	1.81716e+16	Amotl2 (ENSMUSG00000032531)	0.0028539407186250394	2.73999e+16
592	Phf11a (ENSMUSG00000044703)	0.02451710723623906	1854730335185420	Gm15601 (ENSMUSG00000085913)	0.010273222770705859	171282564584057				Commd10 (ENSMUSG00000042705)	1.75889e+10	1.58488e+16	Timm9 (ENSMUSG00000021079)	0.002890360569896914	1.51762e+16
593	Lrp5 (ENSMUSG00000024913)	0.024950739913476395	2.74394e+16	Blk (ENSMUSG00000014453)	0.010336814879375728	1.50531e+16				Tmigd1 (ENSMUSG00000020839)	1.76391e+10	1816273436325890	Ggt1 (ENSMUSG00000006345)	0.002939447719598123	2446996685016410
594	Zfp335os (ENSMUSG00000085436)	0.025043693606592515	2.00297e+16	Col12a1 (ENSMUSG00000032332)	0.010361088522898078	1.54791e+16				Wdr76 (ENSMUSG00000027242)	1.78519e+10	1.74469e+16	Zbtb39 (ENSMUSG00000044617)	0.00294434370410286	2315892170150720
595	Hinfp (ENSMUSG00000032119)	0.02517552449104576	2.19205e+16	Gm17191 (ENSMUSG00000091587)	0.010665889454460259	1.517e+16				Cdc25a (ENSMUSG00000032477)	1.85412e+10	1.76838e+16	Ccdc125 (ENSMUSG00000048924)	0.0030241744848735395	2.03182e+16
596	Faim (ENSMUSG00000032463)	0.025377964253714216	1.57803e+16	Wdr66 (ENSMUSG00000029442)	0.010936250396526452	1.70059e+16				Mrpl11 (ENSMUSG00000024902)	1.88815e+10	1.52319e+16	Neo1 (ENSMUSG00000032340)	0.003082761300715634	2.4494e+16
597	Gpr3 (ENSMUSG00000049649)	0.025397711661887704	2.11567e+16	Gm13421 (ENSMUSG00000085929)	0.011093543174185212	1.58913e+16				Mb21d2 (ENSMUSG00000051065)	1.89059e+10	1.51895e+16	Gm28112 (ENSMUSG00000099954)	0.0030890236469443507	2548836725555780
598	Elmo1 (ENSMUSG00000041112)	0.025491040077558744	1.74796e+16	Slc39a8 (ENSMUSG00000053897)	0.011261416164946542	1.65936e+16				Sod3 (ENSMUSG00000072941)	1.89703e+10	1732746202918510	Nfkbia (ENSMUSG00000021025)	0.003157938392684767	1.5975e+16
599	Pdlim5 (ENSMUSG00000028273)	0.02558611432418129	1783804504786730	Gm3336 (ENSMUSG00000095026)	0.011330913231007423	1.64871e+16				Nsmce2 (ENSMUSG00000059586)	1.98631e+07	1.57892e+16	Pcx (ENSMUSG00000024892)	0.0031597956839320386	2500534243630640
600	Stx1a (ENSMUSG00000007207)	0.025929839498975586	2.40524e+16	Slc2a9 (ENSMUSG00000005107)	0.011352533664135217	1.67871e+16				Asna1 (ENSMUSG00000052456)	2.07823e+10	1.56624e+16	Tpd52 (ENSMUSG00000027506)	0.00319454230681045	1.71525e+16
601	Dusp16 (ENSMUSG00000030203)	0.026089377758092797	2790070439472820	Cbr2 (ENSMUSG00000025150)	0.011473116350929664	1680971272414390				Egflam (ENSMUSG00000042961)	2.08217e+10	2323628426570660	Socs6 (ENSMUSG00000056153)	0.0032465014880479395	1.92796e+16
602	Gm48949 (ENSMUSG00000115417)	0.02619958468810884	2.55361e+16	Gm47242 (ENSMUSG00000114761)	0.011551909015167543	1.66567e+16				Capg (ENSMUSG00000056737)	2.10329e+09	2.73808e+16	Ryr2 (ENSMUSG00000021313)	0.003295801163310175	1.96345e+16
603	Rin2 (ENSMUSG00000001768)	0.026323692627557457	2.45512e+16	Mxra7 (ENSMUSG00000020814)	0.01161066655371946	1.56736e+16				Fzd3 (ENSMUSG00000007989)	2.13444e+10	2.00554e+16	Gm49223 (ENSMUSG00000114602)	0.0033177175727393815	2.19757e+16
604	Rbm38 (ENSMUSG00000027510)	0.026571096589334323	1675571247596550	Slc43a1 (ENSMUSG00000027075)	0.011652101280769893	1.52579e+16				Mrps22 (ENSMUSG00000032459)	2.17299e+10	2.15345e+16	Heatr1 (ENSMUSG00000050244)	0.00332235328480603	1.81191e+16
605	Scd1 (ENSMUSG00000037071)	0.026656237133015865	2169169641637740	Oas2 (ENSMUSG00000032690)	0.011846399639104168	1.82966e+16				Parva (ENSMUSG00000030770)	2.1838e+10	1.82729e+16	Gm28731 (ENSMUSG00000101555)	0.0033338575651647774	2.16879e+16
606	Idh2 (ENSMUSG00000030541)	0.026667933639434465	1.93763e+16	Lrrc49 (ENSMUSG00000047766)	0.011914699227590293	1.67271e+16				Tmem109 (ENSMUSG00000034659)	2.18544e+09	1.5052e+16	Gm43024 (ENSMUSG00000105472)	0.0034398078127317626	2918156281237810
607	Gm20036 (ENSMUSG00000093579)	0.026782316062953195	2715342944465560	Mmp12 (ENSMUSG00000049723)	0.011946568651981319	1.81541e+16				Anxa1 (ENSMUSG00000024659)	2.25944e+09	1.93499e+16	Rnaseh2a (ENSMUSG00000052926)	0.0034489180442078007	1.61687e+16
608	Atp2a3 (ENSMUSG00000020788)	0.02682956467577441	1.58473e+16	Hhex (ENSMUSG00000024986)	0.012056027716495976	2.10586e+16				Retnla (ENSMUSG00000061100)	2.26188e+10	1.83097e+16	Relt (ENSMUSG00000008318)	0.003455696278697832	1822997604472050
609	Itgal (ENSMUSG00000030830)	0.026925601184523824	1524706024635600	Atp6v0a1 (ENSMUSG00000019302)	0.012166523738978911	1.74044e+16				Tfpt (ENSMUSG00000006335)	2.26279e+10	1.88941e+16	Hist1h2ap (ENSMUSG00000094777)	0.003460129322923536	2.00858e+16
610	Il23a (ENSMUSG00000025383)	0.027090250021376668	2370938743722570	Pabpc1l (ENSMUSG00000054582)	0.012251444902847497	1801257857675230				Galnt18 (ENSMUSG00000038296)	2.28832e+10	2.48577e+16	Gm50335 (ENSMUSG00000118026)	0.0034609085019020845	2062183537959780
611	Arf4 (ENSMUSG00000021877)	0.027185142756703938	1.57657e+16	Slc7a14 (ENSMUSG00000069072)	0.012282981774398592	1.63966e+16				Pigyl (ENSMUSG00000010607)	2.36568e+10	1.68857e+16	Mpp1 (ENSMUSG00000031402)	0.0034976790297832775	1.60087e+16
612	Cdkl4 (ENSMUSG00000033966)	0.027455841952039598	2.67745e+16	Htra3 (ENSMUSG00000029096)	0.01228491287251488	1.52089e+16				Galnt15 (ENSMUSG00000021903)	2.40513e+10	2159539410676470	Rbpms2 (ENSMUSG00000032387)	0.0035104684277836662	2.68327e+16
613	Tmem168 (ENSMUSG00000029569)	0.027493840700944756	2.1004e+16	Dact3 (ENSMUSG00000078794)	0.012328930186746826	1.5276e+16				Abca17 (ENSMUSG00000035435)	2.43724e+09	2252433875590700	Nrp2 (ENSMUSG00000025969)	0.003515930198735772	3.15081e+16
614	Chpf (ENSMUSG00000032997)	0.027696742389646548	2039676231580770	Jrk (ENSMUSG00000046380)	0.012487537603730357	1.50088e+16				Colec11 (ENSMUSG00000036655)	2.45286e+10	1.69032e+16	1110002L01Rik (ENSMUSG00000071456)	0.0035790396008719976	249001882320244
615	Gm10130 (ENSMUSG00000095315)	0.027743681405664102	2409908359917630	Hspa12a (ENSMUSG00000025092)	0.012551026147585454	1766139272860660				Nudt12 (ENSMUSG00000024228)	2.49931e+10	2.4096e+16	Adar (ENSMUSG00000027951)	0.0035982201316367562	1565153220860960
616	Grasp (ENSMUSG00000000531)	0.02783843962057165	2.28717e+16	Gramd1c (ENSMUSG00000036292)	0.012557236682483533	1.66458e+16				Ttc32 (ENSMUSG00000066637)	2.52027e+09	174109989688431	Tmem79 (ENSMUSG00000001420)	0.003651219331168024	2.08299e+16
617	Snap47 (ENSMUSG00000009894)	0.027911656755961137	1.92255e+16	Gm33023 (ENSMUSG00000110652)	0.01285661989424652	1.6782e+16				Wdr86 (ENSMUSG00000055235)	2.52755e+10	2.29353e+16	Maff (ENSMUSG00000042622)	0.003661328593337627	3.01327e+16
618	Myl4 (ENSMUSG00000061086)	0.0282944178580789	3.09077e+16	Hist1h4b (ENSMUSG00000069266)	0.012877608972882511	1.51034e+16				Xrcc3 (ENSMUSG00000021287)	2.58101e+09	3.36373e+16	Adam4 (ENSMUSG00000072972)	0.00387579917645945	2391841339376320
619	Gm44751 (ENSMUSG00000109244)	0.028467719727507845	2.07841e+16	Aldh1a2 (ENSMUSG00000013584)	0.012941375048903867	1.58181e+16				Nudt19 (ENSMUSG00000034875)	2.59231e+10	1536602031049980	Tigd2 (ENSMUSG00000049232)	0.003885274005527282	1.55178e+16
620	Gm13373 (ENSMUSG00000087196)	0.028505501841458787	2.33357e+16	Wdr34 (ENSMUSG00000039715)	0.012959861019529235	1641543042685570				Utp4 (ENSMUSG00000041438)	2.66225e+10	1705545831307760	Angptl2 (ENSMUSG00000004105)	0.0039901232031538955	2.48777e+16
621	Arpc4 (ENSMUSG00000079426)	0.028759966190226038	1521553861952930	Gm48081 (ENSMUSG00000111797)	0.012983652399620583	1.59055e+16				Ak6 (ENSMUSG00000078941)	2.72593e+09	1684990122311020	Mapk11 (ENSMUSG00000053137)	0.00405212347122782	2.54266e+16
622	Sema6b (ENSMUSG00000001227)	0.0288451001592318	2827149512347730	Cacng7 (ENSMUSG00000069806)	0.01300598142725633	1549130841192400				Pmepa1os (ENSMUSG00000087600)	2.79601e+10	1.88109e+16	Pank4 (ENSMUSG00000029056)	0.0040576267855146125	1.6725e+16
623	Phactr4 (ENSMUSG00000066043)	0.02932857443916638	1.95768e+16	Lbx2 (ENSMUSG00000034968)	0.01301796999918983	151443949020015				Gm26597 (ENSMUSG00000097228)	2.85184e+10	1.86375e+16	Osbpl9 (ENSMUSG00000028559)	0.0040696292680190175	1.61648e+16
624	Tbx2 (ENSMUSG00000000093)	0.029425275465174806	2.49235e+16	Nusap1 (ENSMUSG00000027306)	0.013075976199011533	1.5447e+16				Chst13 (ENSMUSG00000056643)	2.88309e+10	2.65488e+16	Ccno (ENSMUSG00000042417)	0.004113800944373759	2113654853279100
625	Kif23 (ENSMUSG00000032254)	0.029602211536175146	1760460462886400	Rec114 (ENSMUSG00000074269)	0.013128181372324587	1.60184e+16				Gm42531 (ENSMUSG00000107178)	2.96524e+10	3.36303e+16	Atad3a (ENSMUSG00000029036)	0.004119689042640816	1694810613814010
626	Prune1 (ENSMUSG00000015711)	0.029608391519398758	1.88907e+16	S1pr3 (ENSMUSG00000067586)	0.013408938340542565	1.5975e+16				Uxt (ENSMUSG00000001134)	2.96812e+10	1.73746e+16	Lmnb2 (ENSMUSG00000062075)	0.004131322765080428	2.08557e+16
627	Kcnh6 (ENSMUSG00000001901)	0.02972665212856977	3.35517e+16	9430065F17Rik (ENSMUSG00000097360)	0.013429517732638714	1.76785e+16				Czib (ENSMUSG00000028608)	3.03451e+10	1732178151361420	Gm45151 (ENSMUSG00000108736)	0.004170768120331531	1.68575e+16
628	Dock11 (ENSMUSG00000031093)	0.029808079173410044	1.60456e+16	Gm16337 (ENSMUSG00000089794)	0.013586755682935122	1.56004e+16				1200007C13Rik (ENSMUSG00000087684)	3.04263e+09	2286281369042620	Tspan32 (ENSMUSG00000000244)	0.004206751563217001	1.68895e+16
629	Hist1h3i (ENSMUSG00000101972)	0.030276621255656447	2.24431e+16	Sox8 (ENSMUSG00000024176)	0.01364899121947783	1.5726e+16				Dpf1 (ENSMUSG00000030584)	3.08388e+09	1.83524e+16	Wdr5 (ENSMUSG00000026917)	0.004215763553360229	1.55285e+16
630	AI506816 (ENSMUSG00000105987)	0.030727985619745136	1.8146e+16	Gm47428 (ENSMUSG00000113311)	0.013657082783907013	1615273207063660				Tstd2 (ENSMUSG00000035495)	3.18281e+09	1.95191e+16	Zfp446 (ENSMUSG00000033961)	0.004262483835721378	2.20713e+16
631	Sort1 (ENSMUSG00000068747)	0.03077489625776517	2.68512e+16	Ptprk (ENSMUSG00000019889)	0.013745759521319489	1.50081e+16				A230005M16Rik (ENSMUSG00000087612)	3.19615e+08	1.51929e+16	Usp21 (ENSMUSG00000053483)	0.004273162942846725	1.68253e+16
632	Bcl3 (ENSMUSG00000053175)	0.030822778794828667	1524446354782470	Dkk3 (ENSMUSG00000030772)	0.01420848104113593	1.53394e+16				Lepr (ENSMUSG00000057722)	3.27346e+09	2400579012283070	Dgke (ENSMUSG00000000276)	0.00429009515836004	1.58471e+16
633	BC035044 (ENSMUSG00000090164)	0.030964249470152635	2.18449e+16	Tcn2 (ENSMUSG00000020432)	0.014255233821142282	1.86237e+16				Spc25 (ENSMUSG00000005233)	3.33376e+09	3054972457265160	Oasl1 (ENSMUSG00000041827)	0.004401506503876099	2.8114e+16
634	Snip1 (ENSMUSG00000050213)	0.03112409523063727	1.64804e+16	Rasl10b (ENSMUSG00000020684)	0.014426061929160844	1.55012e+16				Vax2 (ENSMUSG00000034777)	3.35066e+10	1813568282335660	Ero1lb (ENSMUSG00000057069)	0.004464801433979638	1.61327e+16
635	Ehbp1l1 (ENSMUSG00000024937)	0.03136154061439093	1.72671e+16	Gm47248 (ENSMUSG00000111737)	0.014552086685275946	165533308305532				Fdft1 (ENSMUSG00000021273)	3.4079e+10	1845804660027310	AC160336.1 (ENSMUSG00000115801)	0.0045862284643949655	2.11081e+16
636	Mars2 (ENSMUSG00000046994)	0.03152455190602338	2138614103691860	Utp14b (ENSMUSG00000079470)	0.01468812658341381	1865992625615270				Gm9844 (ENSMUSG00000091955)	3.42897e+10	1.62372e+16	Ccl25 (ENSMUSG00000023235)	0.004678324560652775	1.63833e+16
637	Dnaaf2 (ENSMUSG00000020973)	0.031623242937358104	1.89058e+16	Klhl35 (ENSMUSG00000035298)	0.014699603445485905	1.53959e+16				Tpgs1 (ENSMUSG00000020308)	3.52145e+09	1504440453849490	Utp20 (ENSMUSG00000004356)	0.004786228991631212	1.69556e+16
638	Dgkh (ENSMUSG00000034731)	0.03205055055314853	2.01675e+16	Mgmt (ENSMUSG00000054612)	0.014787687365271482	1.66505e+16				Gm9920 (ENSMUSG00000053749)	3.52673e+10	1756966960883880	Ppargc1b (ENSMUSG00000033871)	0.004796587168606973	1703671117655020
639	Ppp1r13b (ENSMUSG00000021285)	0.032421169525950144	1.93475e+16	Xylb (ENSMUSG00000035769)	0.014800926758311423	1630257517024190				Ascc1 (ENSMUSG00000044475)	3.68421e+09	1.64905e+16	B130055M24Rik (ENSMUSG00000086502)	0.004857517165460288	2787482591326620
640	Chfr (ENSMUSG00000014668)	0.03247153372581804	1.7022e+16	Gm26571 (ENSMUSG00000096953)	0.01497971270913035	1800650534253750				9430065F17Rik (ENSMUSG00000097360)	3.83412e+09	2918106086689580	Fgf7 (ENSMUSG00000027208)	0.004866636467755534	1.79839e+16
641	Kdm7a (ENSMUSG00000042599)	0.03249541013119171	1.68931e+16	Tcrg-V5 (ENSMUSG00000076747)	0.01551873515499812	1767493666113590				Car13 (ENSMUSG00000027555)	3.86438e+10	2201023585244870	Bach2os (ENSMUSG00000086150)	0.004880181246384087	2072477595867940
642	Tcf4 (ENSMUSG00000053477)	0.03254224311539706	2.52311e+16	Gm3636 (ENSMUSG00000091754)	0.015668982142109204	1.86671e+16				Kl (ENSMUSG00000058488)	3.89236e+09	2.40771e+16	Nucb2 (ENSMUSG00000030659)	0.004885205834640358	2.39248e+16
643	Sorbs2 (ENSMUSG00000031626)	0.03299773243479217	2.1541e+16	Pard6b (ENSMUSG00000044641)	0.015757699911877282	1.55159e+16				Rrm2 (ENSMUSG00000020649)	3.9035e+09	293165992639756	Ccdc148 (ENSMUSG00000036641)	0.0049216033244467265	2.22506e+16
644	Idi1 (ENSMUSG00000058258)	0.03301936920731178	1.83989e+16	Jazf1 (ENSMUSG00000063568)	0.015861736613933922	1682424855768360				Mpp1 (ENSMUSG00000031402)	4.36946e+09	1.53158e+16	Spg11 (ENSMUSG00000033396)	0.004946913444129144	1.91796e+16
645	Pnma1 (ENSMUSG00000054383)	0.033348736182013776	2.38446e+16	Mrvi1 (ENSMUSG00000005611)	0.016017381591049172	1612909180960090				Eif4ebp1 (ENSMUSG00000031490)	4.47061e+09	1.63579e+16	Milr1 (ENSMUSG00000040528)	0.0050225988154103405	2286056984320830
646	Adrb1 (ENSMUSG00000035283)	0.033738043631841894	1984302613522130	Trdv5 (ENSMUSG00000076873)	0.01619315267875897	1804251372443600				Cacna1i (ENSMUSG00000022416)	4.48363e+10	1.81067e+16	Gabrr2 (ENSMUSG00000023267)	0.0050422055090285295	2.39478e+16
647	Fam131b (ENSMUSG00000029861)	0.03395681917266195	2526622717384150	Gdpd1 (ENSMUSG00000061666)	0.016403133087564376	1.89219e+16				4930486L24Rik (ENSMUSG00000050345)	4.51902e+09	1.88678e+16	Cdip1 (ENSMUSG00000004071)	0.0050744934472063685	1.91356e+16
648	Fam214b (ENSMUSG00000036002)	0.03406138982522242	2.15581e+16	Gm40645 (ENSMUSG00000112766)	0.0165094500131118	1.52251e+16				Sgo1 (ENSMUSG00000023940)	4.53466e+09	4314878988731000	Pls1 (ENSMUSG00000049493)	0.005099012652956282	2217195106046160
649	Tcf7l1 (ENSMUSG00000055799)	0.03424105159360947	1.58878e+16	Gm10767 (ENSMUSG00000074826)	0.016527979632002105	1.67107e+16				Gm9929 (ENSMUSG00000053925)	4.80504e+09	1.58839e+16	AU041133 (ENSMUSG00000078435)	0.005119880043607219	1714238468926700
650	Neurl2 (ENSMUSG00000039873)	0.034725135053563644	1.97395e+16	Gm16008 (ENSMUSG00000087381)	0.01669581511303425	1506904574527030				5930403N24Rik (ENSMUSG00000046463)	4.89063e+09	1824989913384300	Prdm15 (ENSMUSG00000014039)	0.005141943596800948	1.91585e+16
651	Lcn2 (ENSMUSG00000026822)	0.034803405045704644	1675136732656120	Tmem151b (ENSMUSG00000096847)	0.016800867788388633	1.57514e+16				A630089N07Rik (ENSMUSG00000116673)	4.94436e+09	3.63208e+16	Gm16794 (ENSMUSG00000097777)	0.005170953903706109	2.42382e+16
652	Snx12 (ENSMUSG00000046032)	0.034918637566961126	1.78329e+16	Cpq (ENSMUSG00000039007)	0.01691907882765603	1.63668e+16				Nsmce1 (ENSMUSG00000030750)	4.94623e+09	151470430075772	Nacc2 (ENSMUSG00000026932)	0.005171711444126889	2289457038857740
653	Atp7a (ENSMUSG00000033792)	0.03491946819735074	2.09847e+16	Dock7 (ENSMUSG00000028556)	0.016971279850974387	1.56542e+16				Diaph3 (ENSMUSG00000022021)	5.04959e+09	2657731361850500	1700120C14Rik (ENSMUSG00000100599)	0.005175995153258974	222501159655171
654	Midn (ENSMUSG00000035621)	0.035060660123852914	1.61626e+16	Aebp1 (ENSMUSG00000020473)	0.017085318941777002	1.6166e+16				Mcm8 (ENSMUSG00000027353)	5.10794e+09	2.38901e+16	Zfp119a (ENSMUSG00000057835)	0.0051863463627642575	2.69755e+16
655	Hecw1 (ENSMUSG00000021301)	0.03524101699670699	2.01656e+16	Cenpe (ENSMUSG00000045328)	0.017125178761772688	1.74766e+16				Azin2 (ENSMUSG00000028789)	5.19685e+08	2646233920817580	Dock4 (ENSMUSG00000035954)	0.005311834406831944	3096037528557580
656	Cmas (ENSMUSG00000030282)	0.035598374053098965	1.76113e+16	Cacna1h (ENSMUSG00000024112)	0.01740832393529353	1521810402417070				Pcdhga5 (ENSMUSG00000103567)	5.32869e+10	2.05759e+16	Mtg1 (ENSMUSG00000039018)	0.0053515985845411585	1.68934e+16
657	Haspin (ENSMUSG00000050107)	0.03563430324602501	2199632697180120	B4galt6 (ENSMUSG00000056124)	0.017435323921280898	2155918535186880				Dkkl1 (ENSMUSG00000030792)	5.48937e+09	1.64003e+16	Ccdc15 (ENSMUSG00000034303)	0.005380156592721852	1835669575934230
658	Sorbs1 (ENSMUSG00000025006)	0.03588277243709418	2.0263e+16	Ccr10 (ENSMUSG00000044052)	0.017534709339909166	1.51406e+16				3110040N11Rik (ENSMUSG00000025102)	5.49692e+09	1.53325e+16	Pigl (ENSMUSG00000014245)	0.00554536933484039	2.67081e+16
659	D16Ertd472e (ENSMUSG00000022864)	0.03596293693661014	1.51868e+16	Gpr141 (ENSMUSG00000053101)	0.017710045871956313	1.59981e+16				Gpr150 (ENSMUSG00000045509)	5.49731e+10	2159310980214110	Pdzd2 (ENSMUSG00000022197)	0.0057047726592564406	2600877746313670
660	Epop (ENSMUSG00000043439)	0.03620078488472692	2723802721578670	Otof (ENSMUSG00000062372)	0.01819625595618372	1517112598241850				Poldip2 (ENSMUSG00000001100)	6.12748e+09	1963667622292470	Epb41l2 (ENSMUSG00000019978)	0.005722264515094118	1.5269e+16
661	Lrrc75b (ENSMUSG00000046807)	0.03631544884667055	3.09915e+16	Oasl2 (ENSMUSG00000029561)	0.0185474350935293	1.76438e+16				Timm22 (ENSMUSG00000020843)	6.17946e+10	1.65663e+16	Gm45051 (ENSMUSG00000108435)	0.005785798232031816	1.63393e+16
662	Tpmt (ENSMUSG00000021376)	0.03632009571003568	2.36966e+16	Rhov (ENSMUSG00000034226)	0.0185674471733104	1.95356e+16				Xrcc6 (ENSMUSG00000022471)	6.43302e+09	1.8371e+16	Gm47828 (ENSMUSG00000111862)	0.005787218877882139	2019240483937560
663	Tnfaip8l1 (ENSMUSG00000044469)	0.03666768825274109	2.03941e+16	2610318N02Rik (ENSMUSG00000049916)	0.01890498992299388	1.68781e+16				Ldlr (ENSMUSG00000032193)	6.62965e+09	2.56888e+16	Ighg2c (ENSMUSG00000076612)	0.00579222981817697	3254029128763080
664	Ubox5 (ENSMUSG00000027300)	0.03705980995396846	2.45015e+16	Basp1 (ENSMUSG00000045763)	0.019098230291908824	1.96036e+16				Npat (ENSMUSG00000033054)	6.86022e+09	2.04239e+16	Exph5 (ENSMUSG00000034584)	0.005813442345394033	1.86867e+16
665	Gm10484 (ENSMUSG00000105864)	0.037228339752037536	2.28456e+16	Mark1 (ENSMUSG00000026620)	0.019285012686521927	1.57157e+16				Cldnd1 (ENSMUSG00000022744)	7.06515e+09	1500071188581960	Cxcr5 (ENSMUSG00000047880)	0.005908803446864579	2.48637e+16
666	9230104M06Rik (ENSMUSG00000097100)	0.03725058561100448	2.0699e+16	Trav16 (ENSMUSG00000076855)	0.019328676877581108	2014033022252040				4933424M12Rik (ENSMUSG00000087289)	7.08912e+10	2.89474e+16	Igdcc4 (ENSMUSG00000032816)	0.005916184725607782	1.81255e+16
667	Tmem151a (ENSMUSG00000061451)	0.037961086769566825	2.84139e+16	Ppfibp2 (ENSMUSG00000036528)	0.019441757470419107	1.55639e+16				Vash1 (ENSMUSG00000021256)	7.16671e+09	1.69438e+16	Ankrd55 (ENSMUSG00000049985)	0.005932598313196837	2705266076075090
668	Gm6169 (ENSMUSG00000057762)	0.038178001823092916	2341359879354050	B230312C02Rik (ENSMUSG00000084843)	0.019458742449131098	1.52323e+16				Nt5dc2 (ENSMUSG00000071547)	7.37785e+09	2694387384326410	Gm16565 (ENSMUSG00000089829)	0.005937211443718436	1.73554e+16
669	Ager (ENSMUSG00000015452)	0.038228944742659844	2.74001e+16	Fmo2 (ENSMUSG00000040170)	0.019570013690787626	1.88508e+16				Rbm8a2 (ENSMUSG00000078184)	7.64546e+09	2.66658e+16	Yeats2 (ENSMUSG00000041215)	0.005946424648657587	1.70762e+16
670	Nln (ENSMUSG00000021710)	0.038297199094418574	1.96729e+16	Gm45353 (ENSMUSG00000109957)	0.019652834862782246	1.55957e+16				Leo1 (ENSMUSG00000042487)	7.70358e+09	1695182633184700	Gm50340 (ENSMUSG00000118100)	0.0059523114912108785	2.17508e+16
671	Homer3 (ENSMUSG00000003573)	0.039390875632821835	1.74107e+16	Unc13b (ENSMUSG00000028456)	0.019931784230529728	1.69919e+16				Tnfrsf9 (ENSMUSG00000028965)	7.82348e+09	4173944027511550	Gm17435 (ENSMUSG00000097000)	0.006034988719609651	1.78474e+16
672	Apobec2 (ENSMUSG00000040694)	0.039845070068332614	2.41604e+16	Hyal3 (ENSMUSG00000036091)	0.020237708131147607	1.68511e+16				Cars (ENSMUSG00000010755)	8.046e+09	1.99612e+16	Ipo7 (ENSMUSG00000066232)	0.006037984919650011	1523442974873160
673	5330438D12Rik (ENSMUSG00000052291)	0.04010318822165098	2386813688776140	Timp2 (ENSMUSG00000017466)	0.020257415500825472	1.84894e+16				Fstl3 (ENSMUSG00000020325)	8.09553e+09	2.51871e+16	Cacna2d4 (ENSMUSG00000041460)	0.006109765463578585	2.45205e+16
674	Mto1 (ENSMUSG00000032342)	0.04023155369585989	2.01601e+16	Pgbd1 (ENSMUSG00000055313)	0.020286115575178884	1.55516e+16				Spdl1 (ENSMUSG00000069910)	8.77027e+08	2874143064982330	Znhit6 (ENSMUSG00000074182)	0.00617205739552794	1.64384e+16
675	D130020L05Rik (ENSMUSG00000097121)	0.04044855039099605	2.8659e+16	Epb41l1 (ENSMUSG00000027624)	0.020583372355367058	1.68156e+16				Fuom (ENSMUSG00000025466)	8.82956e+09	2.25104e+16	Tmem51 (ENSMUSG00000040616)	0.006282733869421971	3.43687e+16
676	Hist1h2bj (ENSMUSG00000069300)	0.04058348457662192	2.57448e+16	Mafb (ENSMUSG00000074622)	0.020932961661035147	2.53351e+16				Wdr77 (ENSMUSG00000000561)	8.89392e+09	1.61519e+16	Lifr (ENSMUSG00000054263)	0.006425957570890318	2526568570234320
677	Kdm4c (ENSMUSG00000028397)	0.04066922809036966	1.73171e+16	Gm47096 (ENSMUSG00000112547)	0.021209481142075663	2.05786e+16				Bckdk (ENSMUSG00000030802)	8.92099e+09	1807932027720840	Slc23a1 (ENSMUSG00000024354)	0.00644880475170638	2.39638e+16
678	Mindy1 (ENSMUSG00000038712)	0.04080728105855487	1.868e+16	Cd36 (ENSMUSG00000002944)	0.021406967851682373	164553486168354				Slc9a5 (ENSMUSG00000014786)	8.97992e+09	3525230937451240	Wfikkn2 (ENSMUSG00000044177)	0.006455657457948903	2601685636088240
679	Egfr (ENSMUSG00000020122)	0.040881253307441794	1606341372574620	Gm20522 (ENSMUSG00000092241)	0.02145119060933545	1.5236e+16				Ccp110 (ENSMUSG00000033904)	9.57364e+09	2.16585e+16	Samd8 (ENSMUSG00000021770)	0.006500399123175663	156635180762969
680	Sox12 (ENSMUSG00000051817)	0.04091991936600885	2561932707845410	Gm31356 (ENSMUSG00000118099)	0.02173504498185521	1580037235154030				Fasn (ENSMUSG00000025153)	9.6146e+09	1615522310306850	Aig1 (ENSMUSG00000019806)	0.00661099514159966	1.90974e+16
681	Ptpn1 (ENSMUSG00000027540)	0.041015349716013415	1611278058025420	Gm34590 (ENSMUSG00000115333)	0.02223633589681966	1684816857028860				Gm28277 (ENSMUSG00000100620)	9.81736e+09	3.02572e+16	Mkln1os (ENSMUSG00000086212)	0.0066605236475697355	3.49561e+16
682	Ppm1a (ENSMUSG00000021096)	0.04117843186282803	1.76944e+16	Nr2f2 (ENSMUSG00000030551)	0.02229108542341928	1.70034e+16				Thg1l (ENSMUSG00000011254)	9.8175e+09	2.28525e+16	2500004C02Rik (ENSMUSG00000073236)	0.006682224354035215	2721418181968070
683	Gm8251 (ENSMUSG00000091844)	0.04152669486726327	4022033275199320	Tnfsf4 (ENSMUSG00000026700)	0.022322246097214053	1.88428e+16				Mrnip (ENSMUSG00000020381)	9.96792e+08	2.7854e+16	Gm10138 (ENSMUSG00000100954)	0.0067008130104088065	1515695974006100
684	Gm39302 (ENSMUSG00000111172)	0.04164282791139033	2724446031111320	Ldlrad3 (ENSMUSG00000048058)	0.022361798771075258	1.76652e+16				Rrn3 (ENSMUSG00000022682)	1.04885e+11	1508491300082410	1810044D09Rik (ENSMUSG00000100680)	0.006786871945578726	2032931243342590
685	Gm15927 (ENSMUSG00000085039)	0.04212510000588805	2.75835e+16	Nlrc4 (ENSMUSG00000039193)	0.022767950228759166	1.5242e+16				Fancc (ENSMUSG00000021461)	1.10087e+11	2.45808e+16	Tnfrsf25 (ENSMUSG00000024793)	0.006794965759369647	1.99792e+16
686	Nynrin (ENSMUSG00000075592)	0.0421703204570129	1.76168e+16	Npy1r (ENSMUSG00000036437)	0.023126968365489244	1.52412e+16				Bcat2 (ENSMUSG00000030826)	1.11954e+10	1.88828e+16	Zfand2a (ENSMUSG00000053581)	0.006817827795433068	1.58627e+16
687	C77080 (ENSMUSG00000050390)	0.04232884338483785	2.12452e+16	Gm10115 (ENSMUSG00000062319)	0.023170044943511003	1.55256e+16				Ckap2l (ENSMUSG00000048327)	1.13135e+11	3.16292e+16	Cacnb1 (ENSMUSG00000020882)	0.006835939048355579	2517310752498730
688	Lyl1 (ENSMUSG00000034041)	0.04255073655211157	210448120344322	Gm13205 (ENSMUSG00000086606)	0.023632998326169736	1.65278e+16				Gm49767 (ENSMUSG00000116617)	1.13565e+11	2.15211e+16	Tmem170 (ENSMUSG00000031953)	0.006850188636606384	20426450026237
689	Sppl3 (ENSMUSG00000029550)	0.04259032780022141	1.69555e+16	Gm26797 (ENSMUSG00000097572)	0.023978835892249663	1635477452121440				Gtf2h3 (ENSMUSG00000029387)	1.13583e+11	1.82006e+16	Slc25a33 (ENSMUSG00000028982)	0.006853681607876135	2.08834e+16
690	Lsm10 (ENSMUSG00000050188)	0.04297222533706304	1.77251e+16	Gm16853 (ENSMUSG00000097665)	0.024247539764895944	1617449685963090				Ethe1 (ENSMUSG00000064254)	1.14504e+11	1.61667e+16	Rmnd1 (ENSMUSG00000019763)	0.006872953180058085	1674081361355980
691	Pik3c2b (ENSMUSG00000026447)	0.04297854922988579	1.84661e+16	Pdgfrl (ENSMUSG00000031595)	0.024341871348994484	1517846445754690				BC055324 (ENSMUSG00000041406)	1.15192e+11	3.48625e+16	Palmd (ENSMUSG00000033377)	0.006942893596867947	2.56074e+16
692	Abhd13 (ENSMUSG00000040396)	0.04305825778851745	1.82771e+16	Cass4 (ENSMUSG00000074570)	0.024765610876174526	1.53441e+16				Cfap20 (ENSMUSG00000031796)	1.15937e+11	1570726484481110	E230032D23Rik (ENSMUSG00000109251)	0.006948279191218167	1960959910627800
693	Amz1 (ENSMUSG00000050022)	0.043247236391870364	2579531048230550	Fam83e (ENSMUSG00000054161)	0.025508015324709872	1549366300184580				Aimp2 (ENSMUSG00000029610)	1.1851e+11	1677023446819650	Pcdh17 (ENSMUSG00000035566)	0.007200176117086318	3.62246e+16
694	Fibp (ENSMUSG00000024911)	0.043251684295401195	1.63838e+16	Fam222a (ENSMUSG00000041930)	0.025925700084472692	1.50682e+16				Rbpms2 (ENSMUSG00000032387)	1.20416e+11	3.02577e+16	Gm26632 (ENSMUSG00000097442)	0.007237342135247788	2207754843385050
695	Gm44238 (ENSMUSG00000107730)	0.04343131823640471	1.9084e+16	Rapgef4 (ENSMUSG00000049044)	0.026617705560488463	1517302382224130				Lockd (ENSMUSG00000098318)	1.22309e+11	1.74766e+16	Gvin1 (ENSMUSG00000045868)	0.00727844503143937	2331831136695400
696	Bzw1 (ENSMUSG00000051223)	0.0436422228147483	1511377679498840	Iglc1 (ENSMUSG00000105906)	0.026821912010621916	2.21274e+16				Dxo (ENSMUSG00000040482)	1.24947e+11	1.72448e+16	Mettl2 (ENSMUSG00000020691)	0.00730225710773009	1662460501383530
697	Zfp318 (ENSMUSG00000015597)	0.043824645977901616	1.53922e+16	4430402I18Rik (ENSMUSG00000064202)	0.027243074054137006	1.57377e+16				Izumo1r (ENSMUSG00000031933)	1.26203e+11	2.23882e+16	Zfp940 (ENSMUSG00000050855)	0.007409253019770601	2.22596e+16
698	B4galt7 (ENSMUSG00000021504)	0.04399475172072017	1729727925774290	Masp2 (ENSMUSG00000028979)	0.027615535411414295	1531179503868870				Gatd3a (ENSMUSG00000053329)	1.26249e+11	1.54158e+16	Cand2 (ENSMUSG00000030319)	0.007427038907983959	2696848599884460
699	Klrc1 (ENSMUSG00000030167)	0.0440939275589543	1.82407e+16	Gm34908 (ENSMUSG00000109137)	0.028044276539700076	1.51396e+16				Zfp651 (ENSMUSG00000013419)	1.27638e+11	2.57834e+16	Rab11fip5 (ENSMUSG00000051343)	0.007447818238982511	2.70926e+16
700	Cdr2l (ENSMUSG00000050910)	0.04417976320673448	1.80241e+16	Il17rd (ENSMUSG00000040717)	0.02848285819246779	1.62021e+16				Pde12 (ENSMUSG00000043702)	1.29684e+11	1.59503e+16	Ahr (ENSMUSG00000019256)	0.007524723901202475	1.54428e+16
701	Nod1 (ENSMUSG00000038058)	0.04533051907235187	1.83977e+16	Tmem231 (ENSMUSG00000031951)	0.02859292422517145	1.69193e+16				Mbd4 (ENSMUSG00000030322)	1.31168e+11	2.26068e+16	Fkbp10 (ENSMUSG00000001555)	0.007529583099053985	2.70439e+16
702	Fam126a (ENSMUSG00000028995)	0.04545748310908707	1.79689e+16	Snx8 (ENSMUSG00000029560)	0.029145718684867546	1.5079e+16				Nup205 (ENSMUSG00000038759)	1.33676e+11	1.66507e+16	1700064H15Rik (ENSMUSG00000082766)	0.007555524179504412	2662747124081260
703	Gm34921 (ENSMUSG00000112384)	0.04557000730864698	2.61433e+16	Zfp808 (ENSMUSG00000074867)	0.02992820549929478	1564206512641680				Pih1d1 (ENSMUSG00000003423)	1.36812e+11	1.63631e+16	BC051226 (ENSMUSG00000092564)	0.007566879656866895	2055605173399170
704	Ltbp4 (ENSMUSG00000040488)	0.04576301420453775	1.97853e+16	Gm33699 (ENSMUSG00000111147)	0.029934627606145837	1518191644964200				Sgf29 (ENSMUSG00000030714)	1.37888e+11	1549272432599130	F2rl1 (ENSMUSG00000021678)	0.0075699354496928445	1.80598e+16
705	Tmem79 (ENSMUSG00000001420)	0.045796300781636955	2.45329e+16	Nrg4 (ENSMUSG00000032311)	0.03023863466183143	1734413875745600				Paxip1 (ENSMUSG00000002221)	1.40234e+11	1.83817e+16	Mbd4 (ENSMUSG00000030322)	0.007652160808802746	2.37857e+16
706	A430072P03Rik (ENSMUSG00000090030)	0.04582967926246617	237367573960906	Alms1 (ENSMUSG00000063810)	0.030247933362345793	1.59169e+16				Aarsd1 (ENSMUSG00000075528)	1.55851e+11	1504716013989800	Pwp2 (ENSMUSG00000032834)	0.0076562652672634655	1.88019e+16
707	Tmem115 (ENSMUSG00000010045)	0.04598805383072555	1830841896897960	Col11a2 (ENSMUSG00000024330)	0.030488921880954385	1.52612e+16				Rrp9 (ENSMUSG00000041506)	1.62188e+10	1565570526000880	AI987944 (ENSMUSG00000056383)	0.007684439127438304	156601566784471
708	Msrb1 (ENSMUSG00000075705)	0.04604425531354201	1.63265e+16	Sirpa (ENSMUSG00000037902)	0.030849337072118614	1.83988e+16				Stk35 (ENSMUSG00000037885)	1.62787e+10	2.49232e+16	Peli2 (ENSMUSG00000021846)	0.007698530576708055	2567663527298080
709	Dmd (ENSMUSG00000045103)	0.04649272897842771	1.80289e+16	Il12b (ENSMUSG00000004296)	0.030903337919067405	1.50048e+16				Bspry (ENSMUSG00000028392)	1.73213e+11	1.83751e+16	Cecr2 (ENSMUSG00000071226)	0.007713128423916743	176754430392402
710	Smpdl3b (ENSMUSG00000028885)	0.047114067560654616	1.9311e+16	4930432K21Rik (ENSMUSG00000008129)	0.031219792280949996	1.57039e+16				Tmem11 (ENSMUSG00000043284)	1.80177e+11	1.70623e+16	Slc29a3 (ENSMUSG00000020100)	0.00775322563704889	1.9589e+16
711	Dhx40 (ENSMUSG00000018425)	0.04746869501322071	1.65781e+16	Atp1a3 (ENSMUSG00000040907)	0.031422880922653114	1.7877e+16				Ctps (ENSMUSG00000028633)	1.82687e+10	2.37192e+16	Zfp296 (ENSMUSG00000011267)	0.0077752500106650895	2.04951e+16
712	Bach2it1 (ENSMUSG00000087049)	0.04800618741149202	2.70392e+16	Btbd3 (ENSMUSG00000062098)	0.0325817594801792	1541122568786260				Tmem9 (ENSMUSG00000026411)	1.83647e+10	2156591432194410	Foxred1 (ENSMUSG00000039048)	0.007776493227889664	1589641337914780
713	Exph5 (ENSMUSG00000034584)	0.048096389200004225	2043447977934520	Il17a (ENSMUSG00000025929)	0.032719751260954666	2.32217e+16				Tbl3 (ENSMUSG00000040688)	1.84794e+09	1.56902e+16	1700041G16Rik (ENSMUSG00000054822)	0.007800564102311117	2148783714795290
714	Gm32486 (ENSMUSG00000110115)	0.048103456039833764	2.10552e+16	Dnase1l3 (ENSMUSG00000025279)	0.033023461809566834	1.53936e+16				1190007I07Rik (ENSMUSG00000063320)	1.84951e+11	1.56533e+16	BC049352 (ENSMUSG00000091996)	0.00780542183282069	2.64111e+16
715	Cdkn2b (ENSMUSG00000073802)	0.048216763028911785	2.76651e+16	1110006O24Rik (ENSMUSG00000107121)	0.0331723972778804	1.52685e+16				Traip (ENSMUSG00000032586)	1.85402e+11	2.61277e+16	Sh3gl3 (ENSMUSG00000030638)	0.007851223833254851	237353608650933
716	Ctnnal1 (ENSMUSG00000038816)	0.04897049121384411	2007519102619680	Gm28557 (ENSMUSG00000100235)	0.03323389128701056	1.54469e+16				Thap12 (ENSMUSG00000030753)	1.89981e+10	1849090751784580	Olfr1160 (ENSMUSG00000075141)	0.007864402054968059	2.83422e+16
717	F730311O21Rik (ENSMUSG00000100658)	0.04903503851010785	1822237432370380	Frmd4a (ENSMUSG00000026657)	0.03355508078826314	1615615346063540				Cenpt (ENSMUSG00000036672)	1.93796e+11	2.15107e+16	Cystm1 (ENSMUSG00000046727)	0.007886577071448958	2.50981e+16
718	A430057M04Rik (ENSMUSG00000090564)	0.04905738079025639	2.71398e+16	Zfp759 (ENSMUSG00000057396)	0.033945093958410055	1.65459e+16				Myo9a (ENSMUSG00000039585)	1.97495e+11	1735785552653950	Cd209c (ENSMUSG00000040165)	0.007950897257201881	2.27725e+16
719	Hsph1 (ENSMUSG00000029657)	0.04920022215257466	1.55589e+16	Wipf3 (ENSMUSG00000086040)	0.03435904580084015	1522163645731250				Amz2 (ENSMUSG00000020610)	2.11254e+11	1.56282e+16	Zfp579 (ENSMUSG00000051550)	0.007991269047079056	1.70599e+16
720	Hhat (ENSMUSG00000037375)	0.04926189536260237	2.36856e+16	Tppp3 (ENSMUSG00000014846)	0.035761486442219374	1.58778e+16				Pafah1b3 (ENSMUSG00000005447)	2.15271e+11	1.62564e+16	Gm35065 (ENSMUSG00000105784)	0.008072856362955873	2950293812024630
721	Ripk1 (ENSMUSG00000021408)	0.04954344972318014	1.57381e+16	Gm9484 (ENSMUSG00000105006)	0.03577804474326729	1.52997e+16				Dgcr8 (ENSMUSG00000022718)	2.26873e+11	1.51757e+16	Hist2h3c1 (ENSMUSG00000093769)	0.008158416364720051	2.19286e+16
722	Gm42726 (ENSMUSG00000107102)	0.04955927614290716	2.46033e+16	Capn3 (ENSMUSG00000079110)	0.03618382534637903	1976996988647450				Ccdc34 (ENSMUSG00000027160)	2.37708e+11	1682249227689490	Lif (ENSMUSG00000034394)	0.008209822453282839	3136629842543610
723	Creld2 (ENSMUSG00000023272)	0.049791527653526395	1737522800857480	Rgl1 (ENSMUSG00000026482)	0.03638886463757231	1592606668112250				Cnpy2 (ENSMUSG00000025381)	2.39923e+11	1561536676533010	Krt10 (ENSMUSG00000019761)	0.008346985405084464	2415549973511680
724	Gm43260 (ENSMUSG00000105933)	0.04983231981725042	2.66529e+16	Exoc3l (ENSMUSG00000043251)	0.036797446227689566	1658834736297170				Cox10 (ENSMUSG00000042148)	2.53728e+10	1.60469e+16	Srsf12 (ENSMUSG00000054679)	0.008382291799432737	2024039324667130
725	Acss2 (ENSMUSG00000027605)	0.04993383636813705	1.83166e+16	Klhdc8b (ENSMUSG00000032609)	0.03701987634119858	1604048535576120				Cmtm4 (ENSMUSG00000096188)	2.5626e+11	1.71446e+16	Inmt (ENSMUSG00000003477)	0.008396606095687837	1.71923e+16
726	Gm48065 (ENSMUSG00000111116)	0.05082619643508241	227771379711008	Phactr1 (ENSMUSG00000054728)	0.03885832802904424	1.84427e+16				Ampd2 (ENSMUSG00000027889)	2.56265e+11	1.66363e+16	Hacl1 (ENSMUSG00000021884)	0.008408327983688542	1.86615e+16
727	Mt3 (ENSMUSG00000031760)	0.05119481889396816	1592482367281110	Trbv19 (ENSMUSG00000076475)	0.03898068384532058	1.53394e+16				Lrfn4 (ENSMUSG00000045045)	2.61052e+11	2.81612e+16	Gm20045 (ENSMUSG00000103983)	0.008447743695345608	2156874378219580
728	Slc8b1 (ENSMUSG00000032754)	0.05123153910789071	1.94823e+16	Fxyd4 (ENSMUSG00000004988)	0.039227272952020185	1.5322e+16				Mtap (ENSMUSG00000062937)	2.65498e+11	1560220218989360	Gm16534 (ENSMUSG00000090157)	0.00845296852483083	1.9214e+16
729	Slc44a2 (ENSMUSG00000057193)	0.05165282355398895	1.66133e+16	Amph (ENSMUSG00000021314)	0.0401391221225859	1505641331593910				Sncb (ENSMUSG00000034891)	2.68124e+11	2.79134e+16	Usp33 (ENSMUSG00000025437)	0.008473623206456905	1.6515e+16
730	Bcdin3d (ENSMUSG00000037525)	0.05167000011506468	1.74583e+16	Prkn (ENSMUSG00000023826)	0.040314653798923065	1635599582868770				Fam83d (ENSMUSG00000027654)	2.70642e+11	3340929310920320	Klhl31 (ENSMUSG00000044938)	0.008600320721613985	2584948916666830
731	Olfr889 (ENSMUSG00000096356)	0.051759640431479105	1700984090922640	Gtf2ird1 (ENSMUSG00000023079)	0.040933984975912344	1509993725551070				Ddx56 (ENSMUSG00000004393)	2.74202e+11	1.70905e+16	Gm13375 (ENSMUSG00000075514)	0.008722623142302648	2.20488e+16
732	Cacna1f (ENSMUSG00000031142)	0.052574356152484444	2.31545e+16	Actr3b (ENSMUSG00000056367)	0.04104873956348677	1.57349e+16				Tmem129 (ENSMUSG00000019295)	2.84932e+11	2011271045412540	Ano8 (ENSMUSG00000034863)	0.00877439422652855	1.77098e+16
733	Gch1 (ENSMUSG00000037580)	0.05265320293576404	1.73559e+16	Gm12802 (ENSMUSG00000085304)	0.04436671594870066	1.60888e+16				Nup85 (ENSMUSG00000020739)	2.87746e+11	1.59098e+16	Clec16a (ENSMUSG00000068663)	0.008781357964363412	2.0845e+16
734	Map6 (ENSMUSG00000055407)	0.052997069449333266	2035028206617330	Wdfy3 (ENSMUSG00000043940)	0.04483021594140042	1.90041e+16				Vps26c (ENSMUSG00000022898)	2.96687e+11	1.69713e+16	Plekhn1 (ENSMUSG00000078485)	0.008930382317476759	1586169359255980
735	Zfp574 (ENSMUSG00000045252)	0.05310054931271303	1.91669e+16	Kcnq5 (ENSMUSG00000028033)	0.04520950369438742	1556927615617960				Msmo1 (ENSMUSG00000031604)	3.09234e+10	1.75641e+16	Rnf32 (ENSMUSG00000029130)	0.009109123620405704	2491617471594900
736	Wbp2 (ENSMUSG00000034341)	0.05319019943564868	1.52742e+16	Lyl1 (ENSMUSG00000034041)	0.04532242286593696	1896098092104940				Cenpp (ENSMUSG00000021391)	3.25855e+11	3.74613e+16	Ccdc93 (ENSMUSG00000026339)	0.00911066515663498	1.78208e+16
737	Tyk2 (ENSMUSG00000032175)	0.05330781570417871	1.93132e+16	Me3 (ENSMUSG00000030621)	0.045890069156337004	164654521154383				Cpd (ENSMUSG00000020841)	3.27473e+10	1.80417e+16	AW209491 (ENSMUSG00000039182)	0.009171328222468217	2376917016386230
738	Cep112it (ENSMUSG00000085811)	0.05361803038191015	1827019930611210	Pax5 (ENSMUSG00000014030)	0.045932176536700384	2311709114994010				Ogfod3 (ENSMUSG00000025169)	3.31994e+11	2.14231e+16	Trip6 (ENSMUSG00000023348)	0.009415043188102786	2594543477930720
739	Frat2 (ENSMUSG00000047604)	0.05366828326155654	1559765946685670	Tmem171 (ENSMUSG00000052485)	0.04599515182677829	163828192688653				Dnaaf4 (ENSMUSG00000092192)	3.39016e+10	3289946041601080	Adat2 (ENSMUSG00000019808)	0.0094368300277137	2.12447e+16
740	Rusc1 (ENSMUSG00000041263)	0.053705820463046075	1.89038e+16	Havcr2 (ENSMUSG00000020399)	0.04643350820789325	1630577250050040				Krt83 (ENSMUSG00000067613)	3.41738e+11	2.40726e+16	Frmd4a (ENSMUSG00000026657)	0.00945236095469878	1.93029e+16
741	Mpnd (ENSMUSG00000003199)	0.05377323001049484	1.78354e+16	Treml4 (ENSMUSG00000051682)	0.047059447445393504	1.8567e+16				Il13 (ENSMUSG00000020383)	3.44999e+10	2.77702e+16	Zfp770 (ENSMUSG00000040321)	0.00950313876912149	2.28897e+16
742	Amd1 (ENSMUSG00000075232)	0.05379195795976793	1.92702e+16	Celsr2 (ENSMUSG00000068740)	0.04723764597543943	1.64801e+16				Necab3 (ENSMUSG00000027489)	3.48786e+10	2601557515118440	Aifm1 (ENSMUSG00000036932)	0.00955215710960789	1.62061e+16
743	Slc9a3r1 (ENSMUSG00000020733)	0.05397997276910127	1.59166e+16	Ebi3 (ENSMUSG00000003206)	0.04784986525332248	1.59858e+16				Zdhhc8 (ENSMUSG00000060166)	3.5329e+11	1.56361e+16	Lrrc40 (ENSMUSG00000063052)	0.009588865752431017	2170458527473660
744	Pira2 (ENSMUSG00000089942)	0.0539898577062424	2.12389e+16	Slc36a3 (ENSMUSG00000049491)	0.04802476661274201	1555196222428830				Gpatch4 (ENSMUSG00000028069)	3.55547e+10	1.82697e+16	A330035P11Rik (ENSMUSG00000085615)	0.009674933647462908	2253221597157590
745	Endod1 (ENSMUSG00000037419)	0.05403139018004975	2.0463e+16	Fhit (ENSMUSG00000060579)	0.0488822251104208	1.61864e+16				Cep112 (ENSMUSG00000020728)	3.65065e+09	2046590566249330	H1fx (ENSMUSG00000044927)	0.009739564256834267	1.79451e+16
746	Insig1 (ENSMUSG00000045294)	0.05456264659372264	1.59149e+16	Ntng2 (ENSMUSG00000035513)	0.04925297443026622	1.5182e+16				Gstcd (ENSMUSG00000028018)	3.68117e+10	1.81398e+16	Mthfd2 (ENSMUSG00000005667)	0.009972016478763671	1.62587e+16
747	Ms4a6c (ENSMUSG00000079419)	0.054590454363033655	1.88393e+16	Chst14 (ENSMUSG00000074916)	0.0494524167587957	1.5152e+16				Gm42809 (ENSMUSG00000105941)	3.74234e+10	2722134478595390	Omp (ENSMUSG00000074006)	0.010031469774053448	8950300579169010
748	Gm42555 (ENSMUSG00000104701)	0.05459512202499845	2.49189e+16	Lifr (ENSMUSG00000054263)	0.049784279431511154	1653099880859710				Lhpp (ENSMUSG00000030946)	3.75941e+09	2686257884191920	Ly6c1 (ENSMUSG00000079018)	0.010185876834178155	1.95862e+16
749	Slc6a9 (ENSMUSG00000028542)	0.05464145469212396	1.71096e+16	Boll (ENSMUSG00000025977)	0.0497909398193318	1.51327e+16				Golt1b (ENSMUSG00000030245)	3.8512e+10	1558070359202670	Lrrc8a (ENSMUSG00000007476)	0.010218550679134249	1.72609e+16
750	Ccno (ENSMUSG00000042417)	0.05504137228990135	2.09666e+16	Ttk (ENSMUSG00000038379)	0.05003133865402589	1.54832e+16				Pmvk (ENSMUSG00000027952)	4.0305e+10	1574436454495530	Tyw5 (ENSMUSG00000048495)	0.010279162396876474	207587188963105
751	Gm26947 (ENSMUSG00000098055)	0.05542650389632136	1.79528e+16	Etv1 (ENSMUSG00000004151)	0.0517264125662176	1.66624e+16				S100a6 (ENSMUSG00000001025)	4.04035e+10	1.68859e+16	Icos (ENSMUSG00000026009)	0.010291676102185001	1.58995e+16
752	A930012O16Rik (ENSMUSG00000054181)	0.05553506407837384	2.09603e+16	Rap1gap (ENSMUSG00000041351)	0.05174170004936871	1524560938331270				Pttg1 (ENSMUSG00000020415)	4.1689e+10	2.14643e+16	Xcr1 (ENSMUSG00000060509)	0.0103276224554111	2299152842098470
753	Ppp1r15b (ENSMUSG00000046062)	0.05561207813086681	1.60366e+16	Cabcoco1 (ENSMUSG00000019945)	0.052219594035967605	1.54524e+16				Sulf2 (ENSMUSG00000006800)	4.21722e+10	2130638273316100	Slc35g1 (ENSMUSG00000044026)	0.010357756383601856	1.65159e+16
754	Sesn2 (ENSMUSG00000028893)	0.055775656679522424	2962824733500800	Igfbp6 (ENSMUSG00000023046)	0.05316076337739172	1817450184242080				Fam161b (ENSMUSG00000021234)	4.38545e+11	238378685362622	Sik1 (ENSMUSG00000024042)	0.010374620363841677	1.58633e+16
755	March3 (ENSMUSG00000032656)	0.05584729545364468	2.15781e+16	Tff3 (ENSMUSG00000024029)	0.05507963647958634	1571244638492470				Irf8 (ENSMUSG00000041515)	4.42106e+10	2.42965e+16	Ppp1r3b (ENSMUSG00000046794)	0.010489131814032465	2.16278e+16
756	Hspa2 (ENSMUSG00000059970)	0.05604832999056555	2.03685e+16	Pih1d2 (ENSMUSG00000000167)	0.056236938480512096	1.53563e+16				Nelfe (ENSMUSG00000024369)	4.42937e+10	1.54425e+16	Rims3 (ENSMUSG00000032890)	0.010635543895706694	3.0391e+16
757	Fbxl15 (ENSMUSG00000025226)	0.05648085864829145	1.8453e+16	Gm26901 (ENSMUSG00000097797)	0.056445665692830764	1.56356e+16				Ckap2 (ENSMUSG00000037725)	4.46925e+10	2933934568341100	A430105J06Rik (ENSMUSG00000097784)	0.01067867702456835	2007427619432460
758	Ifng (ENSMUSG00000055170)	0.05663811750186477	1.56407e+16	Vasn (ENSMUSG00000039646)	0.058268406743883415	1.52901e+16				Ipo4 (ENSMUSG00000002319)	4.67491e+10	1.6457e+16	Fbxo27 (ENSMUSG00000037463)	0.010801755913440887	1848221311280200
759	Ppp1r13l (ENSMUSG00000040734)	0.05665026104925445	1.61438e+16	Apol7c (ENSMUSG00000044309)	0.060492148198000195	1.50067e+16				Apip (ENSMUSG00000010911)	4.67899e+10	1.77391e+16	Gm48302 (ENSMUSG00000113041)	0.010847799965035718	3.0313e+16
760	Gm33104 (ENSMUSG00000110902)	0.056669315348283546	2.37056e+16	Gm20721 (ENSMUSG00000090625)	0.0637437702700073	1.54032e+16				Gemin6 (ENSMUSG00000055760)	4.68766e+10	2128840201781650	Crb3 (ENSMUSG00000044279)	0.011072648362497687	2240821167468860
761	Zpbp2 (ENSMUSG00000017195)	0.05692279822887778	2.18543e+16	Tpbgl (ENSMUSG00000096606)	0.06489166296890883	1644562215434390				Ada (ENSMUSG00000017697)	4.80033e+10	2.42952e+16	Gm43256 (ENSMUSG00000105818)	0.011110104166989744	2.27153e+16
762	Gm5106 (ENSMUSG00000097279)	0.056953411580308214	3.44016e+16	Zfp651 (ENSMUSG00000013419)	0.06627038963021102	1.53602e+16				Mecr (ENSMUSG00000028910)	4.87313e+11	2142592106798850	Ap3m1 (ENSMUSG00000021824)	0.011188807850572989	1.58899e+16
763	Gm43581 (ENSMUSG00000105199)	0.05739787726002773	1.83772e+16	Gm43566 (ENSMUSG00000105565)	0.0669388430050354	1.58831e+16				Dok1 (ENSMUSG00000068335)	4.94269e+11	1.50624e+16	Gm20036 (ENSMUSG00000093579)	0.011205981969359659	3021385815766310
764	Hspa13 (ENSMUSG00000032932)	0.05743609158553328	2.02887e+16	Ago4 (ENSMUSG00000042500)	0.0677456325722315	1.51671e+16				Malsu1 (ENSMUSG00000029815)	4.9659e+10	1537478575766970	Tmem88 (ENSMUSG00000045377)	0.0112200067352957	2.50989e+16
765	A3galt2 (ENSMUSG00000028794)	0.057584095761673455	2.24302e+16	Abca9 (ENSMUSG00000041797)	0.06787485938559927	1.77706e+16				Iqgap3 (ENSMUSG00000028068)	5.01564e+10	1.78005e+16	Cdk5rap1 (ENSMUSG00000027487)	0.011243535619223395	1.81936e+16
766	F2rl3 (ENSMUSG00000050147)	0.05760484843420284	1.93181e+16	Plxnb2 (ENSMUSG00000036606)	0.06825916541144045	1.62623e+16				Haus5 (ENSMUSG00000078762)	5.05162e+10	1.98574e+16	Utp25 (ENSMUSG00000016181)	0.011279487507817277	1.58204e+16
767	Sike1 (ENSMUSG00000027854)	0.05767990248397182	1.85159e+16	Cd300e (ENSMUSG00000048498)	0.06839424436987973	1.5106e+16				Pus7 (ENSMUSG00000057541)	5.09557e+10	1704107520882300	Gm15444 (ENSMUSG00000086556)	0.0113076777522046	1.86253e+16
768	Gpld1 (ENSMUSG00000021340)	0.05813206593546313	2.12957e+16	Tspan33 (ENSMUSG00000001763)	0.06850375315488004	15260441900184				P4ha2 (ENSMUSG00000018906)	5.10505e+10	31841427509666	Mtfr1 (ENSMUSG00000027601)	0.011505846443627826	1.55392e+16
769	Polr2a (ENSMUSG00000005198)	0.05869811978130508	1.51959e+16	Fam217b (ENSMUSG00000070476)	0.06871094745424375	1.55095e+16				Dnaja3 (ENSMUSG00000004069)	5.14945e+10	1.73415e+16	Ets2 (ENSMUSG00000022895)	0.011590328821655017	2204083418220870
770	Zfp655 (ENSMUSG00000007812)	0.05890850261707487	1661399322397190	Trbv29 (ENSMUSG00000076480)	0.06926108252249423	1.59081e+16				Kif15 (ENSMUSG00000036768)	5.19134e+11	3.21318e+16	4930439D14Rik (ENSMUSG00000101905)	0.011627621839275019	2.07721e+16
771	Cth (ENSMUSG00000028179)	0.058965452632425384	3.4682e+16	Nfam1 (ENSMUSG00000058099)	0.07128086596099305	1.70223e+16				Gmds (ENSMUSG00000038372)	5.2001e+10	1589686154313800	Crppa (ENSMUSG00000043153)	0.011665545441013234	2396399975576730
772	Tsc22d3 (ENSMUSG00000031431)	0.05966146011698289	1.61948e+16	Cxcl12 (ENSMUSG00000061353)	0.07160053986816842	1.55816e+16				Poglut1 (ENSMUSG00000034064)	5.2099e+10	1.61989e+16	Mis18bp1 (ENSMUSG00000047534)	0.011667618310779055	2610001495372410
773	Mad1l1 (ENSMUSG00000029554)	0.06012120292490557	1964357267738350	Gstm5 (ENSMUSG00000004032)	0.07162209468389193	1.61038e+16				Ehd1 (ENSMUSG00000024772)	5.21497e+10	1.69042e+16	Ddr1 (ENSMUSG00000003534)	0.011715082469205548	3039214476914800
774	Ubald2 (ENSMUSG00000050628)	0.06020311420284049	1.54407e+16	Arhgef40 (ENSMUSG00000004562)	0.07318590376355162	1.62615e+16				Cep41 (ENSMUSG00000029790)	5.33219e+10	1753100287229360	Vps41 (ENSMUSG00000041236)	0.011780097609770055	1572410088948410
775	Morn4 (ENSMUSG00000049670)	0.06087464743956279	2.1012e+16	Gm20531 (ENSMUSG00000092482)	0.07396364599377889	1.83253e+16				Dclk2 (ENSMUSG00000028078)	5.40537e+09	29227408208938	Rrp12 (ENSMUSG00000035049)	0.011788182757807858	2.81453e+16
776	Cyth1 (ENSMUSG00000017132)	0.061245976109827426	1.59815e+16	Wfikkn2 (ENSMUSG00000044177)	0.0789716361666901	1.64115e+16				Pfas (ENSMUSG00000020899)	5.44252e+10	1.87173e+16	Arhgef4 (ENSMUSG00000037509,ENSMUSG00000118272)	0.011869600357290247	1.66026e+16
777	Tm6sf1 (ENSMUSG00000038623)	0.06163188457002948	1.54089e+16	Lix1l (ENSMUSG00000049288)	0.08104920039089776	1.54134e+16				Bcap29 (ENSMUSG00000020650)	5.45994e+10	1515718561573100	Gm29394 (ENSMUSG00000022362)	0.011892206164613273	2.48839e+16
778	Adamts14 (ENSMUSG00000059901)	0.06215463382753146	2.67642e+16	Igfbp5 (ENSMUSG00000026185)	0.08310200777743282	182619386622442				Map2k6 (ENSMUSG00000020623)	5.51957e+11	1.80315e+16	Ccdc30 (ENSMUSG00000028637)	0.01196389812268181	1.73211e+16
779	Dnah8 (ENSMUSG00000033826)	0.06250255032003359	1.86907e+16	Nrn1 (ENSMUSG00000039114)	0.0843195267106603	2714608088451530				Mrpl39 (ENSMUSG00000022889)	5.71326e+10	1.60648e+16	Arhgef11 (ENSMUSG00000041977)	0.011978183115390065	1670475703400540
780	Dusp14 (ENSMUSG00000018648)	0.06314808893531568	2.65602e+16	Srsf12 (ENSMUSG00000054679)	0.08914959460848393	1.50206e+16				Pold3 (ENSMUSG00000030726)	5.83126e+10	1.69654e+16	Amer1 (ENSMUSG00000050332)	0.011979054831366524	1.79173e+16
781	Car8 (ENSMUSG00000041261)	0.06337795959323299	2.27237e+16	1700034H15Rik (ENSMUSG00000055833)	0.09260589070994542	1.73029e+16				Pcsk4 (ENSMUSG00000020131)	6.03721e+10	2.40616e+16	Ldhd (ENSMUSG00000031958)	0.012027145399012262	2377747383453500
782	Galnt6 (ENSMUSG00000037280)	0.06346628740194658	1.63449e+16	Chst1 (ENSMUSG00000027221)	0.09414963605944894	2.01665e+16				Naa40 (ENSMUSG00000024764)	6.06832e+11	1.5415e+16	Hk1os (ENSMUSG00000085347)	0.012173116744619123	2.30452e+16
783	Trem1 (ENSMUSG00000042265)	0.06348972243929797	1.87579e+16	Cyp4f18 (ENSMUSG00000003484)	0.09441468074512176	1.63629e+16				Ppp2r1b (ENSMUSG00000032058)	6.11524e+10	1.52145e+16	Gm10827 (ENSMUSG00000096977)	0.012199330803668185	225989586570667
784	Gm16575 (ENSMUSG00000089796)	0.06359376767204408	2.20258e+16	Tnfsf13 (ENSMUSG00000089669)	0.0952861134604489	1.56068e+16				Ubac1 (ENSMUSG00000036352)	6.14029e+10	1.64858e+16	Zc3hav1l (ENSMUSG00000047749)	0.012265169808756355	1.81701e+16
785	Samd4 (ENSMUSG00000021838)	0.06417655981555367	169334858869255	Cpm (ENSMUSG00000020183)	0.09710871660770537	1.89693e+16				Lgals3 (ENSMUSG00000050335)	6.23118e+10	1706091418160940	Rfx1 (ENSMUSG00000031706)	0.012306543516045784	1535407659073620
786	Upk1a (ENSMUSG00000006313)	0.06430114273814772	1791107476863880	Tspan4 (ENSMUSG00000025511)	0.0992841894610233	2.3022e+16				Parp1 (ENSMUSG00000026496)	6.23943e+10	1.57962e+16	C330013E15Rik (ENSMUSG00000097093)	0.012414025205471933	2.09735e+16
787	Gm11713 (ENSMUSG00000085245)	0.0643062481444935	1.83225e+16	Penk (ENSMUSG00000045573)	0.10552709227661633	1803171132266790				Nphp1 (ENSMUSG00000027378)	6.25693e+10	2193238326536500	Trim41 (ENSMUSG00000040365)	0.012435870137711639	1.56165e+16
788	March7 (ENSMUSG00000026977)	0.06434182624467616	1.57746e+16	Tnfrsf8 (ENSMUSG00000028602)	0.10638888119963248	1.56129e+16				Cinp (ENSMUSG00000021276)	6.26002e+10	1.77537e+16	Hspb6 (ENSMUSG00000036854)	0.012490155321564327	1.92062e+16
789	Ttll7 (ENSMUSG00000036745)	0.06444098579654654	1.77212e+16	Il4 (ENSMUSG00000000869)	0.10913886088640223	1.67439e+16				Acvr1b (ENSMUSG00000000532)	6.31645e+10	1.8494e+16	Zfp386 (ENSMUSG00000042063)	0.01252266277867737	1.80144e+16
790	Map3k15 (ENSMUSG00000031303)	0.06455971493399901	2.39374e+16	Dcaf12l1 (ENSMUSG00000045284)	0.11168580591784519	1675803518058560				Gm6133 (ENSMUSG00000090451)	6.40551e+10	237803790050087	Pde4d (ENSMUSG00000021699)	0.012624731493281714	1.79995e+16
791	Icosl (ENSMUSG00000000732)	0.06480709476592497	1.60892e+16	Ccr6 (ENSMUSG00000040899)	0.1117565188827351	1.91052e+16				Acad9 (ENSMUSG00000027710)	6.5168e+10	1.62327e+16	Fhit (ENSMUSG00000060579)	0.012670843701235468	2.3896e+16
792	Eif2b4 (ENSMUSG00000029145)	0.0650507986341137	1716897560277160	Tceal8 (ENSMUSG00000051579)	0.11264196388784868	1.77433e+16				Rorb (ENSMUSG00000036192)	6.75196e+10	3570852094152440	Cnpy4 (ENSMUSG00000036968)	0.012882650331158629	1.71718e+16
793	Gm12522 (ENSMUSG00000074281)	0.06516581357587925	2.2713e+16	Ly86 (ENSMUSG00000021423)	0.11277172777739002	1.53996e+16				Cyb561d2 (ENSMUSG00000037190)	6.8357e+10	1506846158337910	Zmynd15 (ENSMUSG00000040829)	0.012959030981759287	2.19639e+16
794	Osm (ENSMUSG00000058755)	0.06524875691280788	1736635635982840	Efcab11 (ENSMUSG00000021176)	0.1170907861157492	1.54566e+16				Uap1 (ENSMUSG00000026670)	6.88905e+10	1.50931e+16	Rhox8 (ENSMUSG00000064137)	0.012987678324776552	2.51685e+16
795	Tnfsf14 (ENSMUSG00000005824)	0.06563355362441889	1.5895e+16	Asph (ENSMUSG00000028207)	0.11825190787960237	1998630180032980				C430042M11Rik (ENSMUSG00000097254)	6.93878e+10	3.12743e+16	Fam3a (ENSMUSG00000031399)	0.013041279686730857	1.58406e+16
796	Nutf2 (ENSMUSG00000008450)	0.06568892913417147	2589472744882810	Gm47828 (ENSMUSG00000111862)	0.1186673354006741	1.6237e+16				Blm (ENSMUSG00000030528)	7.16623e+10	1.99503e+16	Gm16283 (ENSMUSG00000087020)	0.013049951888589876	1941276050321080
797	6430573P05Rik (ENSMUSG00000102545)	0.06606446061650856	236522020415019	Jchain (ENSMUSG00000067149)	0.1192717589345151	1823668185423320				Nup93 (ENSMUSG00000032939)	7.17957e+10	1.83995e+16	Dus3l (ENSMUSG00000007603)	0.01311194997023146	1.57627e+16
798	A530041M06Rik (ENSMUSG00000104973)	0.06650947202551315	2010173422868940	Fcgr4 (ENSMUSG00000059089)	0.11946941257045787	1.96631e+16				H1f0 (ENSMUSG00000096210)	7.37638e+10	1.80697e+16	Klhl14 (ENSMUSG00000042514)	0.013180702386991308	1.56821e+16
799	Sirpb1c (ENSMUSG00000074677)	0.06653743635894084	2677683199041930	Tnfrsf21 (ENSMUSG00000023915)	0.1204412785386809	1802149569944460				Mylpf (ENSMUSG00000030672)	7.50512e+10	2.59876e+16	Atp7a (ENSMUSG00000033792)	0.013264937460794598	1.79577e+16
800	Kctd4 (ENSMUSG00000046523)	0.06684694487702154	2.34012e+16	Gm12743 (ENSMUSG00000084968)	0.1247779663173641	1.60385e+16				Ftl1-ps1 (ENSMUSG00000062382)	7.71682e+10	2.07429e+16	Gm16287 (ENSMUSG00000073739)	0.013289550116451002	1.97482e+16
801	Cryba4 (ENSMUSG00000066975)	0.0668567357758938	1612257869546340	Tcim (ENSMUSG00000056313)	0.12549441770133263	1692392875739750				Clcnka (ENSMUSG00000033770)	7.90086e+10	1.99375e+16	Zdhhc8 (ENSMUSG00000060166)	0.01329025321470958	1608270978365300
802	Tubb2a (ENSMUSG00000058672)	0.0670838804239433	1695514999424800	Trav7-5 (ENSMUSG00000106620)	0.13218161984026333	1.6641e+16				Usp37 (ENSMUSG00000033364)	8.2049e+10	1.53597e+16	S100a5 (ENSMUSG00000001023)	0.013295774579763947	8975197692117500
803	Tead1 (ENSMUSG00000055320)	0.06708944792981844	2006734260589150	Psd3 (ENSMUSG00000030465)	0.13587389609492015	1.56953e+16				Kcnq5 (ENSMUSG00000028033)	8.20647e+10	2891103522817950	Gng7 (ENSMUSG00000048240)	0.01353800412036902	2390461635290620
804	Cwf19l1 (ENSMUSG00000025200)	0.06739619149705842	1823219964522640	4931431C16Rik (ENSMUSG00000055061)	0.13734306143872518	1.62826e+16				Pmm1 (ENSMUSG00000022474)	8.56864e+10	2.09515e+16	Me1 (ENSMUSG00000032418)	0.013671835876175068	1.94185e+16
805	Gm43464 (ENSMUSG00000106227)	0.06742535398101228	246860899483059	Id4 (ENSMUSG00000021379)	0.1401428534323646	1.94628e+16				Ifrd2 (ENSMUSG00000010048)	8.58853e+10	1.81807e+16	Srfbp1 (ENSMUSG00000024528)	0.013979315724304936	1.54678e+16
806	Nuak2 (ENSMUSG00000009772)	0.06758622738774256	2.59321e+16	Ddx25 (ENSMUSG00000032101)	0.14242343666166538	1.66446e+16				Rgcc (ENSMUSG00000022018)	8.61343e+10	1.5687e+16	Cr2 (ENSMUSG00000026616)	0.014053382974704973	1.8476e+16
807	Rxra (ENSMUSG00000015846)	0.06763996321939406	2.08047e+16	Auts2 (ENSMUSG00000029673)	0.14893203221223372	1.51131e+16				Chtf18 (ENSMUSG00000019214)	8.62955e+10	2.39225e+16	Gm13479 (ENSMUSG00000085591)	0.014166053113595803	2.3973e+16
808	Gm10053 (ENSMUSG00000058927)	0.06768614695843296	2.01095e+16	Hck (ENSMUSG00000003283)	0.15043410647760394	1.50029e+16				Stil (ENSMUSG00000028718)	8.77064e+10	4.31692e+16	Cdh13 (ENSMUSG00000031841)	0.014217952933174412	2062749115364060
809	Aurka (ENSMUSG00000027496)	0.0677145156250994	1.98385e+16	Olfr1369-ps1 (ENSMUSG00000060404)	0.15249142450630954	1.5767e+16				Gstt1 (ENSMUSG00000001663)	8.8342e+10	2.81216e+16	Cmtr2 (ENSMUSG00000046441)	0.014288717163701975	2.04181e+16
810	Trim46 (ENSMUSG00000042766)	0.06833746366447213	2.43332e+16	Arhgap22 (ENSMUSG00000063506)	0.1544715593307377	1.53474e+16				Cyb561a3 (ENSMUSG00000034445)	8.97499e+10	1787414756194700	Gm46378 (ENSMUSG00000113427)	0.014288973447857031	3.09093e+16
811	Etv6 (ENSMUSG00000030199)	0.06836283234275035	1.65969e+16	Cfh (ENSMUSG00000026365)	0.15594484329297964	2062890005303210				Srfbp1 (ENSMUSG00000024528)	9.0249e+10	1.69667e+16	Gm11342 (ENSMUSG00000084788)	0.014397958622821347	1.73508e+16
812	Fam20a (ENSMUSG00000020614)	0.06845914253368013	2.56569e+16	Clec4a1 (ENSMUSG00000049037)	0.1567115882184679	1.9131e+16				Foxk2 (ENSMUSG00000039275)	9.02995e+10	1729535755286380	Gm20033 (ENSMUSG00000097640)	0.01453627531719343	2245341001863190
813	Inpp5d (ENSMUSG00000026288)	0.06851951078784713	1.58749e+16	Ace (ENSMUSG00000020681)	0.16985896908318687	2.78358e+16				Fem1b (ENSMUSG00000032244)	9.28403e+10	151233473600075	Prob1 (ENSMUSG00000073600)	0.014671439964672765	2.38635e+16
814	Arhgap25 (ENSMUSG00000030047)	0.0690403855125588	159197690598434	Tnfrsf11a (ENSMUSG00000026321)	0.1749680523458314	1.58885e+16				Smpd4 (ENSMUSG00000005899)	9.38252e+10	1.8105e+16	Pnldc1 (ENSMUSG00000073460)	0.014801650672734406	2324271962905840
815	Omd (ENSMUSG00000048368)	0.06998897320076952	1.51331e+16	Itga2b (ENSMUSG00000034664)	0.1779764380797884	1.56843e+16				Coq7 (ENSMUSG00000030652)	9.40654e+10	2183763168993740	Mogat1 (ENSMUSG00000012187)	0.014907885025488418	2.2806e+16
816	9130023H24Rik (ENSMUSG00000062944)	0.07001378911417623	1.95935e+16	Snn (ENSMUSG00000037972)	0.1796526085956197	1.8428e+16				Srf (ENSMUSG00000015605)	9.6379e+08	1625395352691720	Adgrb2 (ENSMUSG00000028782)	0.01503857910947049	1.61731e+16
817	Atp8b1 (ENSMUSG00000039529)	0.07013045496135777	1.73243e+16	Iglc2 (ENSMUSG00000076937)	0.18086579905650763	1.83847e+16				Mrpl47 (ENSMUSG00000037531)	9.66539e+10	1.59436e+16	Mettl27 (ENSMUSG00000040557)	0.015168696266150736	2.42313e+16
818	Zfp963 (ENSMUSG00000092260)	0.07017058597842532	2450645444368330	Trf (ENSMUSG00000032554)	0.19462897495867823	1.62794e+16				Gm44756 (ENSMUSG00000108432)	9.81413e+10	2.50357e+16	Fam107a (ENSMUSG00000021750)	0.015178014681055802	2.27853e+16
819	Pced1b (ENSMUSG00000044250)	0.07047428254829402	1.69198e+16	Tubb2b (ENSMUSG00000045136)	0.21016803542954757	2404837942660680				Caprin2 (ENSMUSG00000030309)	9.98498e+10	2542836164780640	Vac14 (ENSMUSG00000010936)	0.015312560759025505	1.66713e+16
820	Ifit1bl2 (ENSMUSG00000067297)	0.07059577406968978	1.8672e+16	Gm42699 (ENSMUSG00000105083)	0.21279803631716282	1532827073288400				Zbtb45 (ENSMUSG00000049600)	1.01402e+12	1.57491e+16	4930596I21Rik (ENSMUSG00000104900)	0.015345680495727139	2.51506e+16
821	Gm5547 (ENSMUSG00000104835)	0.07080882070645231	1.66166e+16	Ighg1 (ENSMUSG00000076614)	0.21538715239754058	1.41167e+16				Sapcd2 (ENSMUSG00000026955)	1.05521e+12	339026499774916	Cep85l (ENSMUSG00000038594)	0.015412550900761499	2.09083e+16
822	Dda1 (ENSMUSG00000074247)	0.0709549725475139	1679051608825130	Clec4a3 (ENSMUSG00000043832)	0.21989987342460263	2.10846e+16				Slc25a32 (ENSMUSG00000022299)	1.07344e+12	1.57166e+16	D430042O09Rik (ENSMUSG00000032743)	0.015421879757643187	1.62474e+16
823	Hgfac (ENSMUSG00000029102)	0.0714616889618587	1.78732e+16	Cd79a (ENSMUSG00000003379)	0.24503624774476146	1576877541378340				Il4i1 (ENSMUSG00000074141)	1.10233e+12	191003812169168	Zfp442 (ENSMUSG00000068130)	0.015525551495877404	2.22496e+16
824	Rbm12b2 (ENSMUSG00000052137)	0.07198195870430564	1949947693581000	Lpcat2 (ENSMUSG00000033192)	0.25050319585173536	1.60425e+16				Pitpnm2 (ENSMUSG00000029406)	1.1175e+12	1.54044e+16	Trp53inp2 (ENSMUSG00000038375)	0.01565457560602204	2230608071919330
825	6330562C20Rik (ENSMUSG00000093424)	0.07206367899954497	2162900874482770	Tns3 (ENSMUSG00000020422)	0.2682947731332962	1.52051e+16				Casp7 (ENSMUSG00000025076)	1.12483e+12	1568022346932060	Snhg15 (ENSMUSG00000085156)	0.015785216994756286	1.80982e+16
826	Gng3 (ENSMUSG00000071658)	0.07240344793917455	2212196193007410	Ifitm1 (ENSMUSG00000025491)	0.27153931480815907	2.77837e+16				Lin52 (ENSMUSG00000085793)	1.12896e+12	1.87946e+16	Gm11532 (ENSMUSG00000087067)	0.015948417627172817	2.16738e+16
827	Ctxn1 (ENSMUSG00000048644)	0.07260659513004528	2378073679478540	Pmp22 (ENSMUSG00000018217)	0.28076737460017287	1.80406e+16				Ggh (ENSMUSG00000073987)	1.14509e+12	1.77199e+16	Gm15247 (ENSMUSG00000086695)	0.01598590258062459	1.72165e+16
828	Gm43463 (ENSMUSG00000106184)	0.0728127237090196	2140008918931970	Snx24 (ENSMUSG00000024535)	0.2985817510670027	1.56646e+16				Rangrf (ENSMUSG00000032892)	1.15776e+11	2.28706e+16	Gpm6b (ENSMUSG00000031342)	0.015991394033325078	2.20884e+16
829	Gm29562 (ENSMUSG00000101698)	0.07296588316734577	2121101071470990	Gpx7 (ENSMUSG00000028597)	0.32703450566855174	1.62508e+16				Nup43 (ENSMUSG00000040034)	1.16982e+12	1.81695e+16	Tsc22d1 (ENSMUSG00000022010)	0.016133332721489327	1.71768e+16
830	Metrnl (ENSMUSG00000039208)	0.0733471122290452	1.60001e+16	Gm26852 (ENSMUSG00000097231)	0.332960941695476	1.57088e+16				Setdb1 (ENSMUSG00000015697)	1.19194e+12	1547351519728880	9330136K24Rik (ENSMUSG00000097781)	0.016191903740067605	2.04883e+16
831	Zbtb6 (ENSMUSG00000066798)	0.07339198671184652	2.04255e+16	Egr4 (ENSMUSG00000071341)	0.3636209428860789	1.57225e+16				Dlgap5 (ENSMUSG00000037544)	1.19557e+12	2.00339e+16	Ube2cbp (ENSMUSG00000032415)	0.016222271370215514	2382235391112070
832	Lat2 (ENSMUSG00000040751)	0.07365259084435066	1931408195591530	Ptgs1 (ENSMUSG00000047250)	0.3730236035885939	1.59363e+16				Gatc (ENSMUSG00000029536)	1.19972e+12	2.09889e+16	Gm14167 (ENSMUSG00000087433)	0.016308105649368715	2.20083e+16
833	Gm17024 (ENSMUSG00000090582)	0.07396685462514546	1.7415e+16	Gamt (ENSMUSG00000020150)	0.37943250488749664	1.52101e+16				Il1rl2 (ENSMUSG00000070942)	1.22751e+12	2.45171e+16	4930426L09Rik (ENSMUSG00000026736)	0.01632471790586392	2353759942056490
834	Mvd (ENSMUSG00000006517)	0.0744238688833995	2094035866086080	Ccl8 (ENSMUSG00000009185)	0.38734944279000005	1.62294e+16				Gzmc (ENSMUSG00000079186)	1.24868e+12	6217879902918830	Zfp975 (ENSMUSG00000069727)	0.01634688316365474	2.99133e+16
835	Angptl4 (ENSMUSG00000002289)	0.0749959622999696	1.92343e+16	Klri2 (ENSMUSG00000043932)	0.41693405868987	1.51099e+16				Nln (ENSMUSG00000021710)	1.25141e+12	1.53745e+16	Zhx2 (ENSMUSG00000071757)	0.01641457381903452	2.00594e+16
836	Gm45495 (ENSMUSG00000106981)	0.07517595950896815	2.15173e+16	Trav7-4 (ENSMUSG00000094766)	0.4709216766040919	1.96474e+16				Eif2b3 (ENSMUSG00000028683)	1.25226e+12	1.55467e+16	Igsf23 (ENSMUSG00000040498)	0.01646428422196055	2696756256206130
837	Anp32e (ENSMUSG00000015749)	0.07528954609200385	1.52299e+16	Ppfia4 (ENSMUSG00000026458)	0.5380874045585675	1.52439e+16				Lin9 (ENSMUSG00000058729)	1.26332e+12	1.75726e+16	Gm31410 (ENSMUSG00000111324)	0.016495198698161496	2.81249e+16
838	Ildr2 (ENSMUSG00000040612)	0.07562703576677825	1.97834e+16	Tom1l1 (ENSMUSG00000020541)	0.5733538374629376	1.59732e+16				Apoo (ENSMUSG00000079508)	1.27575e+12	1.80705e+16	2810006K23Rik (ENSMUSG00000047635)	0.016565780568523966	1718352446449930
839	Cisd3 (ENSMUSG00000078695)	0.07574231023520711	1.72541e+16	Hpgd (ENSMUSG00000031613)	0.6422106099780993	1666648862816220				Gm38979 (ENSMUSG00000109017)	1.28074e+12	1758639015312940	Pcdh7 (ENSMUSG00000029108)	0.016651000539308982	1720049542943440
840	Piezo1 (ENSMUSG00000014444)	0.07589301789134095	1.6681e+16	Mir99ahg (ENSMUSG00000090386)	0.6646518505366158	2006694773115860				Gm5127 (ENSMUSG00000073010)	1.30229e+11	2.40004e+16	Gm17203 (ENSMUSG00000090965)	0.016866944909020756	1.79813e+16
841	Eln (ENSMUSG00000029675)	0.0759767263778486	1.81151e+16	Calca (ENSMUSG00000030669)	0.7695096233518423	1.76795e+16				Tmem97 (ENSMUSG00000037278)	1.31537e+12	2.05333e+16	Gen1 (ENSMUSG00000051235)	0.016904651689647263	2299816588963300
842	Gm42937 (ENSMUSG00000104737)	0.07605934803458433	220385175335755	Trav8n-2 (ENSMUSG00000076821)	0.8048911044364756	1.61061e+16				Pphln1 (ENSMUSG00000036167)	1.31907e+12	1562990688989430	Gm40645 (ENSMUSG00000112766)	0.01691261142745782	2.03797e+16
843	E230034D01Rik (ENSMUSG00000111283)	0.07618793361751121	2.57608e+16	Bhlhe41 (ENSMUSG00000030256)	0.8615827135011878	1556689363933490				Mrps2 (ENSMUSG00000035772)	1.35944e+12	1904692699726230	Akt1s1 (ENSMUSG00000011096)	0.016927254700616016	1.70499e+16
844	Rasip1 (ENSMUSG00000044562)	0.07704739246528707	1.67637e+16	Gatm (ENSMUSG00000027199)	0.8668663435561615	1.53311e+16				Tnfrsf13b (ENSMUSG00000010142)	1.37545e+12	1982193362731480	N4bp2os (ENSMUSG00000106978)	0.01694186816451583	1.63768e+16
845	Gtf2h1 (ENSMUSG00000006599)	0.07736400594389835	1.75051e+16	Siglech (ENSMUSG00000051504)	0.925041320551479	1.71204e+16				Gm12184 (ENSMUSG00000078154)	1.40606e+12	2.40013e+16	Chadl (ENSMUSG00000063765)	0.017116243773931637	1.9768e+16
846	Fkbp1a (ENSMUSG00000032966)	0.07743013789720338	1.50156e+16							Actr3b (ENSMUSG00000056367)	1.41208e+12	3.04916e+16	Adgra3 (ENSMUSG00000029090)	0.017152784364651483	2015024400274630
847	Slc35e1 (ENSMUSG00000019731)	0.07762513017917831	1.8293e+16							Tedc1 (ENSMUSG00000037466)	1.43641e+12	2.37592e+16	Rusc2 (ENSMUSG00000035969)	0.01717778583986908	218718425035652
848	Mid1ip1 (ENSMUSG00000008035)	0.07772377378510788	1914578165008960							Tnfsf8 (ENSMUSG00000028362)	1.44947e+12	2.45589e+16	Thap8 (ENSMUSG00000013928)	0.017328739177655872	2284300459310000
849	Acbd7 (ENSMUSG00000026644)	0.07822455654632669	1.7483e+16							Ttk (ENSMUSG00000038379)	1.45645e+12	3.1386e+16	Haao (ENSMUSG00000000673)	0.01748117168069763	23726136521932
850	Gm46224 (ENSMUSG00000112843)	0.07859306753469059	2.01991e+16							Zbtb8a (ENSMUSG00000028807)	1.45871e+12	1.89267e+16	Gm42829 (ENSMUSG00000105895)	0.01774386087898215	2.12361e+16
851	Gm15518 (ENSMUSG00000087066)	0.07869073388950767	2.49525e+16							Trip10 (ENSMUSG00000019487)	1.49806e+12	2.70471e+16	Cap2 (ENSMUSG00000021373)	0.017778543550930722	2396851368131000
852	Myo1c (ENSMUSG00000017774)	0.0787327339661526	1808360204770690							Tasp1 (ENSMUSG00000039033)	1535918823549	1.64322e+16	Gm43445 (ENSMUSG00000104969)	0.017808945896544734	4185133702876520
853	Larp7 (ENSMUSG00000027968)	0.07937305599938776	1.69017e+16							Cbx2 (ENSMUSG00000025577)	1.54728e+12	2250118881407990	Map3k9 (ENSMUSG00000042724)	0.0178442856616179	1.57149e+16
854	Pcdh1 (ENSMUSG00000051375)	0.0796566643397321	1.65327e+16							Slc16a3 (ENSMUSG00000025161)	1.58914e+12	203535659585264	Tgif1 (ENSMUSG00000047407)	0.018103854221706937	1.5105e+16
855	Plxnb2 (ENSMUSG00000036606)	0.07977842872828132	2.58666e+16							Pkig (ENSMUSG00000035268)	1.59693e+12	2638960829878100	Ppp2r3d (ENSMUSG00000093803)	0.01828606963843312	1987152340881290
856	Gzmm (ENSMUSG00000054206)	0.07993491476277344	1804461093784900							Lipa (ENSMUSG00000024781)	1.61712e+11	1.52218e+16	Atl1 (ENSMUSG00000021066)	0.01858699101536715	2.18981e+16
857	Efhd2 (ENSMUSG00000040659)	0.08007723112858162	1.51764e+16							1700122E12Rik (ENSMUSG00000087685)	1.73883e+10	2.87763e+16	Rgmb (ENSMUSG00000048027)	0.018649999067789157	2.15257e+16
858	Ak1 (ENSMUSG00000026817)	0.08052847162908734	1886452010233470							Comtd1 (ENSMUSG00000021773)	1.75519e+12	1.50305e+16	Arfip1 (ENSMUSG00000074513)	0.018677762099842586	1.59401e+16
859	Phactr3 (ENSMUSG00000027525)	0.08086366573356799	3.98347e+16							Pelp1 (ENSMUSG00000018921)	1.80559e+12	1600240403323690	Rccd1 (ENSMUSG00000038930)	0.018793800978519074	1.57148e+16
860	Gm40437 (ENSMUSG00000113900)	0.08132545810462338	1.61342e+16							Ccne1 (ENSMUSG00000002068)	1.8331e+11	1.99715e+16	Rsph9 (ENSMUSG00000023966)	0.01880013841169367	1.98615e+16
861	Ifrd1 (ENSMUSG00000001627)	0.08155838606485258	1692571444654500							Mrps27 (ENSMUSG00000041632)	1.87683e+12	1.82604e+16	2310010J17Rik (ENSMUSG00000097162)	0.018850896782156245	1.57981e+16
862	Hexb (ENSMUSG00000021665)	0.08175530513411777	1.7935e+16							Hist1h3c (ENSMUSG00000069310)	1.87996e+12	2948841600687160	H2-Q2 (ENSMUSG00000091705)	0.018871196382005476	2.73345e+16
863	Thsd7b (ENSMUSG00000042581)	0.08227134125496592	2.14142e+16							E2f2 (ENSMUSG00000018983)	1.88215e+12	1886811634609520	Smad1 (ENSMUSG00000031681)	0.01888024346102835	1.50279e+16
864	Nectin1 (ENSMUSG00000032012)	0.08253843087661047	2028399997627920							Ctsz (ENSMUSG00000016256)	1.8829e+12	1.54487e+16	Aven (ENSMUSG00000003604)	0.019010618500729874	1.54922e+16
865	Slc25a25 (ENSMUSG00000026819)	0.08288275519067881	1.67434e+16							Gm47257 (ENSMUSG00000112347)	1.90314e+12	2.32277e+16	Gm35439 (ENSMUSG00000105476)	0.01917388194600358	2517038453150190
866	Timd4 (ENSMUSG00000055546)	0.08313043756476292	1.81953e+16							Hilpda (ENSMUSG00000043421)	1.96101e+11	1.52676e+16	Gm11027 (ENSMUSG00000078984)	0.01920171850032297	2077001040018710
867	Ddx59 (ENSMUSG00000026404)	0.08338968768067896	1.89322e+16							Mbnl3 (ENSMUSG00000036109)	2.03834e+12	1.51478e+16	Dennd2a (ENSMUSG00000038456)	0.01934106482843695	2.1122e+16
868	Pbld2 (ENSMUSG00000020072)	0.08419430597443851	1.85555e+16							Gm15283 (ENSMUSG00000087700)	2.04694e+12	3.16938e+16	Gm4013 (ENSMUSG00000117662)	0.019356811031069496	1.80382e+16
869	Zfp965 (ENSMUSG00000078896)	0.08419527234854438	2246949698023320							Ccdc90b (ENSMUSG00000030613)	2.0656e+12	177173379914009	Gm1647 (ENSMUSG00000094763)	0.019369546640502392	2.21913e+16
870	Unc5b (ENSMUSG00000020099)	0.08561672304305795	1.6128e+16							Ldhc (ENSMUSG00000030851)	2.13693e+12	2.12697e+16	Fam169a (ENSMUSG00000041817)	0.019500461379944687	2.10594e+16
871	Ankrd6 (ENSMUSG00000040183)	0.08584110531989143	2.63922e+16							Rcl1 (ENSMUSG00000024785)	2.14446e+12	1.6689e+16	Avpr2 (ENSMUSG00000031390)	0.019609476084927087	1.83983e+16
872	Fam114a1 (ENSMUSG00000029185)	0.08726840828216768	2.48934e+16							Rpp40 (ENSMUSG00000021418)	2.19464e+12	2.11919e+16	C430049B03Rik (ENSMUSG00000087365)	0.019635610555800768	4.75871e+16
873	Mafa (ENSMUSG00000047591)	0.08732980493921869	2025859844694570							Tmem41a (ENSMUSG00000022856)	2.20634e+12	2.56024e+16	Gm43920 (ENSMUSG00000107534)	0.01980753959874547	2.20987e+16
874	Trim37 (ENSMUSG00000018548)	0.0876884064662567	1.91072e+16							Nol10 (ENSMUSG00000061458)	2.20943e+11	1.52501e+16	Haghl (ENSMUSG00000061046)	0.019825680885365505	1.70784e+16
875	Prdm16 (ENSMUSG00000039410)	0.08770881644458971	1.76862e+16							Zbtb7b (ENSMUSG00000028042)	2.21161e+12	1600109838757490	Snx32 (ENSMUSG00000056185)	0.019916536542608533	1.57978e+16
876	Gprc5a (ENSMUSG00000046733)	0.08785326069966602	1715732170006850							Tfrc (ENSMUSG00000022797)	2.21928e+12	1669726119006790	Tubg2 (ENSMUSG00000045007)	0.019942305999608355	2287212453785230
877	Grk5 (ENSMUSG00000003228)	0.08806103305234549	1.74248e+16							Foxc1 (ENSMUSG00000050295)	2.22477e+12	2771081138772300	Tbc1d13 (ENSMUSG00000039678)	0.019962000772428823	1.56648e+16
878	Lama5 (ENSMUSG00000015647)	0.08811571817989108	1.68279e+16							Rars2 (ENSMUSG00000028292)	2.26047e+12	1551340232355190	Stoml3 (ENSMUSG00000027744)	0.019973830877737242	3095623581952950
879	Mmgt1 (ENSMUSG00000061273)	0.08821428750771354	2.12519e+16							Pcbp4 (ENSMUSG00000023495)	2.38894e+12	1.54497e+16	4933440M02Rik (ENSMUSG00000045928)	0.02000390772607898	3720835925305510
880	Gm27194 (ENSMUSG00000098292)	0.08840946928803164	2284415416839820							Depdc1a (ENSMUSG00000028175)	2.50641e+11	2682459367782340	Phlda2 (ENSMUSG00000010760)	0.020052785963074037	2.74899e+16
881	Wdr31 (ENSMUSG00000028391)	0.08887599771307517	2087075194242730							Pitrm1 (ENSMUSG00000021193)	2.55335e+10	1.70015e+16	Zbtb26 (ENSMUSG00000050714)	0.020124106840715455	1858233814739470
882	Gm39326 (ENSMUSG00000110773)	0.08897011342375583	2702988535098630							D030028A08Rik (ENSMUSG00000078700)	2.55806e+12	1.9698e+16	9330020H09Rik (ENSMUSG00000091050)	0.020186724185800215	1571785059297060
883	Sh2d5 (ENSMUSG00000045349)	0.08924543310395645	2.01518e+16							Cd3eap (ENSMUSG00000047649)	2.56019e+12	1.77809e+16	Zfp787 (ENSMUSG00000046792)	0.02036333248046326	1.53111e+16
884	Vapb (ENSMUSG00000054455)	0.08981357200642756	1.54638e+16							Cbr4 (ENSMUSG00000031641)	2.58618e+11	2.13999e+16	E130317F20Rik (ENSMUSG00000091994)	0.02074495399414189	1.53315e+16
885	Mgme1 (ENSMUSG00000027424)	0.09006106704312987	1838308797550350							Ctdspl (ENSMUSG00000047409)	2.64045e+11	2.25095e+16	1700105P06Rik (ENSMUSG00000099923)	0.02077790077043026	1.92068e+16
886	Crybg3 (ENSMUSG00000022723)	0.09054236855541005	2121883563470300							Umps (ENSMUSG00000022814)	2.65193e+11	1.83732e+16	Naalad2 (ENSMUSG00000043943)	0.02077960149441268	2.04929e+16
887	Hist1h4n (ENSMUSG00000069305)	0.090549337996868	2.84222e+16							Mybl1 (ENSMUSG00000025912)	2.65628e+12	2.84573e+16	Gm36423 (ENSMUSG00000114138)	0.02083454542172439	1.88527e+16
888	Gm49463 (ENSMUSG00000116508)	0.09065096122635027	2.24956e+16							Klk1b9 (ENSMUSG00000059042)	2.66751e+11	3.22034e+16	Fadd (ENSMUSG00000031077)	0.020961460574644115	1.69425e+16
889	Grrp1 (ENSMUSG00000050105)	0.09079138629875784	2.13554e+16							Ccdc181 (ENSMUSG00000026578)	2.67171e+11	2.08217e+16	1700019J19Rik (ENSMUSG00000111489)	0.0211449532705122	2.35626e+16
890	Slc16a1 (ENSMUSG00000032902)	0.09105528322793813	1.51048e+16							Plod1 (ENSMUSG00000019055)	2.71517e+12	1.74715e+16	Tec (ENSMUSG00000029217)	0.021213996296605708	1.79659e+16
891	Igkv3-2 (ENSMUSG00000095351)	0.09201177283213872	2.15557e+16							Car5b (ENSMUSG00000031373)	2.75872e+11	1.65964e+16	Clec2g (ENSMUSG00000000248)	0.02133369607902229	1.67013e+16
892	Cript (ENSMUSG00000024146)	0.0924493531979026	1.55402e+16							Yars (ENSMUSG00000028811)	2.88073e+11	1541783491634810	Mcph1 (ENSMUSG00000039842)	0.021593161290738662	1.5579e+16
893	Simc1 (ENSMUSG00000043183)	0.09279638217261402	1933696113536850							Eldr (ENSMUSG00000087060)	2.88303e+12	2.57215e+16	Hopxos (ENSMUSG00000087541)	0.02174363709777851	1.53484e+16
894	Gm10143 (ENSMUSG00000064032)	0.09293370527368074	1.96344e+16							Il23a (ENSMUSG00000025383)	2.93352e+12	2.54676e+16	Gm50210 (ENSMUSG00000118064)	0.021795236202213207	1.93693e+16
895	Exoc5 (ENSMUSG00000061244)	0.09327784549132886	1.68379e+16							Fah (ENSMUSG00000030630)	2.95472e+11	2978574195701000	Gm44777 (ENSMUSG00000108738)	0.021804893347599042	1.65306e+16
896	Trav2 (ENSMUSG00000076759)	0.09341815436016819	1.91384e+16							Nsl1 (ENSMUSG00000062510)	2.98321e+11	2950588418438920	Gm20692 (ENSMUSG00000093739)	0.02181115359161799	2348795859602390
897	Zc3hav1l (ENSMUSG00000047749)	0.09341840003757998	2.36073e+16							Riok2 (ENSMUSG00000116564)	3.0489e+12	1.61711e+16	Gm43332 (ENSMUSG00000107313)	0.021928255239359963	2.21534e+16
898	Gm6213 (ENSMUSG00000109827)	0.0935514081974252	1.80948e+16							Abcb8 (ENSMUSG00000028973)	3.18612e+11	2.0299e+16	Tmem255a (ENSMUSG00000036502)	0.0219320280301229	2370825971691580
899	Arl10 (ENSMUSG00000025870)	0.09362769795484191	1.89047e+16							Thumpd2 (ENSMUSG00000024246)	3.21708e+12	1.87702e+16	Gng13 (ENSMUSG00000025739)	0.022259776803320214	4385669326618830
900	Mllt11 (ENSMUSG00000053192)	0.09398645576597692	1.65663e+16							Smyd2 (ENSMUSG00000026603)	3.29007e+12	1.95931e+16	Enkur (ENSMUSG00000026679)	0.0225212960695659	1.97397e+16
901	Usp27x (ENSMUSG00000046269)	0.09407830934506925	1.94338e+16							Alg3 (ENSMUSG00000033809)	3.33902e+12	1.53936e+16	Tmem17 (ENSMUSG00000049904)	0.022568958935882656	3.87261e+16
902	Rai14 (ENSMUSG00000022246)	0.09424450232129426	241128309533102							Gpt2 (ENSMUSG00000031700)	3.38427e+12	32467549892817	Depdc1b (ENSMUSG00000021697)	0.023218455163467572	2.0076e+16
903	Cltc (ENSMUSG00000047126)	0.09428497461541008	1.53338e+16							Lsm11 (ENSMUSG00000044847)	3.39816e+11	1.64585e+16	G0s2 (ENSMUSG00000009633)	0.023248784908876337	3.13354e+16
904	Top2a (ENSMUSG00000020914)	0.09462150026229395	1.7896e+16							Nup107 (ENSMUSG00000052798)	3.43324e+11	1.54667e+16	Slc41a1 (ENSMUSG00000013275)	0.02328827390362713	1.54582e+16
905	Eri1 (ENSMUSG00000031527)	0.09466351429430955	1.53983e+16							Gng12 (ENSMUSG00000036402)	3.46822e+11	2396709264827240	Lrrc32 (ENSMUSG00000090958)	0.02329998392461097	3.59589e+16
906	Ankmy1 (ENSMUSG00000034212)	0.09475736391325026	2668463093950130							Rcc1l (ENSMUSG00000061979)	3.54914e+11	2.03469e+16	Hgh1 (ENSMUSG00000022554)	0.023650726648323805	1.62474e+16
907	B230208H11Rik (ENSMUSG00000097378)	0.09501149721293416	2016190620821630							Alg6 (ENSMUSG00000073792)	3.5631e+11	217604515902307	Fam13a (ENSMUSG00000037709)	0.023705985789996265	1.92121e+16
908	Ret (ENSMUSG00000030110)	0.0950141420751259	1.95032e+16							Ccdc122 (ENSMUSG00000034795)	3.61901e+11	2.60379e+16	Pcsk4 (ENSMUSG00000020131)	0.02377093842474352	2.18161e+16
909	Zfp472 (ENSMUSG00000053600)	0.09581930419323219	1.80304e+16							Clec16a (ENSMUSG00000068663)	3.65125e+11	1893747845413000	Tanc2 (ENSMUSG00000053580)	0.023800361950991687	2.35065e+16
910	Rit1 (ENSMUSG00000028057)	0.09586460196194703	1859823733762270							Knstrn (ENSMUSG00000027331)	3.66149e+12	1.86655e+16	Gm13270 (ENSMUSG00000086358)	0.023887079255693208	2.32039e+16
911	Tmem156 (ENSMUSG00000037913)	0.09612911838747837	1.82321e+16							Prdx4 (ENSMUSG00000025289)	3.6807e+12	1.89183e+16	Pdzd4 (ENSMUSG00000002006)	0.023932481357966152	1.95908e+16
912	Gt(ROSA)26Sor (ENSMUSG00000086429)	0.09621823133461904	2063924263602870							3110082I17Rik (ENSMUSG00000053553)	3.81719e+12	3.28068e+16	Irak3 (ENSMUSG00000020227)	0.023971522641003377	2.63109e+16
913	Kalrn (ENSMUSG00000061751)	0.09628779211762335	1.8904e+16							Wdr46 (ENSMUSG00000024312)	3.82677e+11	1599277697777890	Them4 (ENSMUSG00000028145)	0.02407457908861878	1.97603e+16
914	Gadd45a (ENSMUSG00000036390)	0.09654154036441118	1815766095788910							Castor1 (ENSMUSG00000020424)	3.82818e+11	1746251936892670	Stard8 (ENSMUSG00000031216)	0.02408416269838053	2297170821199800
915	Itpkc (ENSMUSG00000003752)	0.09654874358892347	2137359616245230							Ncapd2 (ENSMUSG00000038252)	3.83303e+11	161040787701177	Bend6 (ENSMUSG00000042182)	0.024461401108687414	2.09471e+16
916	Adam17 (ENSMUSG00000052593)	0.0970164860877298	1.50584e+16							E030042O20Rik (ENSMUSG00000087222)	3.84405e+12	2.71662e+16	Urgcp (ENSMUSG00000049680)	0.024723422945732456	165663547039226
917	Gm43813 (ENSMUSG00000106636)	0.0974390843569298	1823281410813380							Ccr4 (ENSMUSG00000047898)	3.85283e+12	2.74166e+16	Faap24 (ENSMUSG00000030493)	0.024855155595025474	1.76032e+16
918	AC133103.1 (ENSMUSG00000079190)	0.09800132115304255	1.80294e+16							Bard1 (ENSMUSG00000026196)	3.85747e+11	2361892971835110	Hykk (ENSMUSG00000035878)	0.024868870082833693	211227364155277
919	1700020L24Rik (ENSMUSG00000035085)	0.09826385810332529	2.38383e+16							Mfsd2b (ENSMUSG00000037336)	3.91102e+12	2130381994129100	Gnb1l (ENSMUSG00000000884)	0.025007415238956273	1.95637e+16
920	Gm47123 (ENSMUSG00000113683)	0.09919041730409514	1.97202e+16							Pomgnt1 (ENSMUSG00000028700)	3.93641e+12	1.53801e+16	Fmo5 (ENSMUSG00000028088)	0.02503468915590988	1.68745e+16
921	Prr13 (ENSMUSG00000023048)	0.09985755557458559	1.51732e+16							Ska1 (ENSMUSG00000036223)	4.01482e+12	2.47934e+16	Mir17hg (ENSMUSG00000089726)	0.025348277030351238	174838742761036
922	Spaca6 (ENSMUSG00000080316)	0.10079870078603174	272023621049737							Gm45890 (ENSMUSG00000110615)	4.0162e+12	2.39216e+16	Ccdc126 (ENSMUSG00000050786)	0.025400715095491883	1.71509e+16
923	Slc12a5 (ENSMUSG00000017740)	0.1009780301593479	1.63896e+16							Josd1 (ENSMUSG00000022426)	4.0248e+11	1.62998e+16	Chil5 (ENSMUSG00000043873)	0.025532349157803943	2180787996196890
924	Cit (ENSMUSG00000029516)	0.10116711936120318	1.94298e+16							Slc25a19 (ENSMUSG00000020744)	4.08803e+12	1.6337e+16	Dvl3 (ENSMUSG00000003233)	0.02560207434231469	1719251363120300
925	Pdlim1 (ENSMUSG00000055044)	0.10206211451114139	1.6314e+16							Eif2b1 (ENSMUSG00000029388)	4.16525e+11	1.56754e+16	Zfp112 (ENSMUSG00000052675)	0.02564707724736545	2000301817716460
926	Zfp850 (ENSMUSG00000096916)	0.10298856415684707	2464244412184090							Pip4p2 (ENSMUSG00000028221)	4.1832e+12	1707082045276990	Snx30 (ENSMUSG00000028385)	0.025779512956494662	1.80353e+16
927	Mid1 (ENSMUSG00000035299)	0.10313482789973115	1.56072e+16							9030407P20Rik (ENSMUSG00000097343)	4.24394e+11	2.89213e+16	Zfp74 (ENSMUSG00000059975)	0.025835367605698368	1.51694e+16
928	Clec1a (ENSMUSG00000033082)	0.10422936651232029	1.87037e+16							Cmc4 (ENSMUSG00000090110)	4.26389e+11	1.57741e+16	D730045B01Rik (ENSMUSG00000054622)	0.026060841977324792	2199050808838690
929	Hexim1 (ENSMUSG00000048878)	0.10439837840517076	1.56978e+16							Bend3 (ENSMUSG00000038214)	4.26856e+12	2.67169e+16	Mcoln2 (ENSMUSG00000011008)	0.02610406814912482	1.69705e+16
930	Batf3 (ENSMUSG00000026630)	0.10504028874632199	1.5844e+16							Ptrhd1 (ENSMUSG00000096199)	4.30754e+12	1.61313e+16	Zfp647 (ENSMUSG00000054967)	0.02616286269538936	2.12702e+16
931	Cttn (ENSMUSG00000031078)	0.1050591027056225	2.09055e+16							Psmg1 (ENSMUSG00000022913)	4.30867e+11	1.53741e+16	BC065397 (ENSMUSG00000087368)	0.02628193232377409	2.05209e+16
932	Mark4 (ENSMUSG00000030397)	0.10577937628321682	1881579975788900							Etaa1os (ENSMUSG00000086468)	4.37818e+12	1771301219779770	Gm26511 (ENSMUSG00000097155)	0.02629394374379481	1.74998e+16
933	Myof (ENSMUSG00000048612)	0.10613944058280358	1.97051e+16							Bmx (ENSMUSG00000031377)	4.52658e+11	3019110367871580	Gm36839 (ENSMUSG00000113170)	0.026310821906443387	2.00802e+16
934	Endov (ENSMUSG00000039850)	0.1063503916511939	1908997942519510							Slfn3 (ENSMUSG00000018986)	4.58335e+11	2.17287e+16	Gm4356 (ENSMUSG00000117145)	0.026322775903124658	1.5982e+16
935	Gm17056 (ENSMUSG00000090387)	0.1073879849657207	1792009024326990							Sdhaf3 (ENSMUSG00000042505)	4.66418e+11	1.85305e+16	Gm11529 (ENSMUSG00000075586)	0.026330685285653646	2.13841e+16
936	Spsb3 (ENSMUSG00000024160)	0.10787990925159768	1.64857e+16							Kat5 (ENSMUSG00000024926)	4.67468e+11	1575039210043470	Gm26531 (ENSMUSG00000097902)	0.026851666337980022	2249707046026410
937	Sumf2 (ENSMUSG00000025538)	0.10805121013825254	1706764677586400							Poc1a (ENSMUSG00000023345)	4.71714e+12	2.34218e+16	Gm44836 (ENSMUSG00000108486)	0.026856898159180256	2.21592e+16
938	4930405O22Rik (ENSMUSG00000090565)	0.10806411065788481	1.50802e+16							Cd40lg (ENSMUSG00000031132)	4.83662e+11	1523788367039730	Tmed8 (ENSMUSG00000034111)	0.026895440914601096	1.68868e+16
939	Vmn2r84 (ENSMUSG00000070601)	0.10873895303744102	2243540821349130							Shq1 (ENSMUSG00000035378)	4841405400009	2.51198e+16	Polr1e (ENSMUSG00000028318)	0.027177515991791242	1813100520764870
940	Gm15853 (ENSMUSG00000103400)	0.10875486864404779	2.17474e+16							Gm47415 (ENSMUSG00000112812)	4.84725e+10	2343409201398200	Gm12981 (ENSMUSG00000086997)	0.027306446161599215	1.9397e+16
941	Fry (ENSMUSG00000056602)	0.1093985138322254	2338427779540320							Cables2 (ENSMUSG00000038990)	4.9473e+11	1.6917e+16	1600010M07Rik (ENSMUSG00000101585)	0.0273525276117526	1865391636235290
942	Dnajc14 (ENSMUSG00000025354)	0.10945322930612286	1.57733e+16							Dis3 (ENSMUSG00000033166)	4.96531e+11	1.657e+16	Bbs4 (ENSMUSG00000025235)	0.02793187904434782	1.64693e+16
943	Gas2l1 (ENSMUSG00000034201)	0.10975510599388982	2.68871e+16							Nudt8 (ENSMUSG00000110949)	4.97861e+10	1.67489e+16	Trim30d (ENSMUSG00000057596)	0.028004735132483003	2.25963e+16
944	Hpcal1 (ENSMUSG00000071379)	0.10991682681864981	158502379660803							Gm50103 (ENSMUSG00000118049)	5.02562e+11	2275387871611180	Ccdc22 (ENSMUSG00000031143)	0.028535831494455408	1557299015348350
945	P2ry10b (ENSMUSG00000054293)	0.11075680979547733	1.86657e+16							Zwilch (ENSMUSG00000032400)	5.05644e+10	26795193203797	Gtf3c3 (ENSMUSG00000041303)	0.028550498131101047	1.51157e+16
946	Tmub1 (ENSMUSG00000028958)	0.11186546598186016	1561282192830340							Gm16861 (ENSMUSG00000097397)	5.0928e+11	3836960597199770	Mex3b (ENSMUSG00000057706)	0.028606412034519704	1.72112e+16
947	Pacsin2 (ENSMUSG00000016664)	0.11191564000753333	1.7437e+16							Sv2a (ENSMUSG00000038486)	5.11281e+11	2.74853e+16	Pacsin3 (ENSMUSG00000027257)	0.028860949139023585	1873218963130030
948	Tnnt1 (ENSMUSG00000064179)	0.1120146227254625	1627487603408830							Gm20721 (ENSMUSG00000090625)	5.11862e+10	2.80738e+16	Apol8 (ENSMUSG00000056656)	0.029125700946803806	1751029294112870
949	Lmna (ENSMUSG00000028063)	0.11204225910848296	2.27483e+16							Coro1b (ENSMUSG00000024835)	5.22225e+11	1.80505e+16	Faim2 (ENSMUSG00000023011)	0.029294189021087696	1.88506e+16
950	Gm15537 (ENSMUSG00000085048)	0.11235475668676717	1.64514e+16							Lrr1 (ENSMUSG00000034883)	5.24856e+11	2.22287e+16	Cdr1os (ENSMUSG00000071753)	0.029321794640631362	2623648609829800
951	Stk38 (ENSMUSG00000024006)	0.11241136483976502	1603361419222000							Mvd (ENSMUSG00000006517)	5.2546e+11	2.12922e+16	Zfp128 (ENSMUSG00000060397)	0.029327251602225893	2.06583e+16
952	Armcx3 (ENSMUSG00000049047)	0.11263762083736226	1.92313e+16							Ppfibp1 (ENSMUSG00000016487)	5.29977e+11	2079790721308340	Scd2 (ENSMUSG00000025203)	0.02957922412825749	1.84283e+16
953	Fkbpl (ENSMUSG00000033739)	0.11266988905578755	1.84415e+16							Plcb4 (ENSMUSG00000039943)	5.30689e+11	2295995607503860	Npas2 (ENSMUSG00000026077)	0.029596407973010767	1.62243e+16
954	Coa7 (ENSMUSG00000048351)	0.1127164606438113	1.95525e+16							AI854703 (ENSMUSG00000053297)	5.34428e+11	1.81611e+16	Gm20186 (ENSMUSG00000106874)	0.029728682527132958	1828811811011490
955	Gm35867 (ENSMUSG00000117848)	0.11293840408544555	2703312559471890							Gm26614 (ENSMUSG00000097240)	5.346e+11	2.16327e+16	Kdm6bos (ENSMUSG00000085178)	0.03041477099921079	1768705726213680
956	E130317F20Rik (ENSMUSG00000091994)	0.11351819431410823	1589700716801760							Ttc25 (ENSMUSG00000006784)	5.34985e+11	1.75042e+16	P2rx4 (ENSMUSG00000029470)	0.0306848835670732	1.53036e+16
957	Rufy3 (ENSMUSG00000029291)	0.11354997913073064	1732228173466070							Nepro (ENSMUSG00000036208)	5.43785e+11	2.20483e+16	Myom1 (ENSMUSG00000024049)	0.03074939474529468	265047744436017
958	Mospd3 (ENSMUSG00000037221)	0.11383664575800312	1.53936e+16							Zdhhc7 (ENSMUSG00000031823)	5.46339e+11	1508147518641070	Tbc1d30 (ENSMUSG00000052302)	0.03083657131708845	1.98453e+16
959	Bscl2 (ENSMUSG00000071657)	0.11389348643403947	1.64795e+16							Lactb (ENSMUSG00000032370)	5.49565e+11	1.65474e+16	Ccdc184 (ENSMUSG00000029875)	0.031043263498089665	1.97117e+16
960	Magee1 (ENSMUSG00000031227)	0.11394629861404557	1.77608e+16							Irak3 (ENSMUSG00000020227)	5.56506e+11	2501303680891630	Setd6 (ENSMUSG00000031671)	0.03114865832695371	1.53455e+16
961	Gm48903 (ENSMUSG00000112728)	0.11411755037022203	1.57696e+16							Socs2 (ENSMUSG00000020027)	5.56981e+11	1.58454e+16	Timp2 (ENSMUSG00000017466)	0.03119648684637162	1.77071e+16
962	Ccdc63 (ENSMUSG00000043036)	0.11503972126908821	1.61071e+16							9330104G04Rik (ENSMUSG00000097842)	5.57645e+11	2.17346e+16	Gm15013 (ENSMUSG00000098559)	0.03180315972992999	2108657027094900
963	Osgin2 (ENSMUSG00000041153)	0.11541543740629985	1.50591e+16							Gm2800 (ENSMUSG00000084871)	5.64913e+11	2486765065459210	Catsper2 (ENSMUSG00000033486)	0.03194864769978636	3.23074e+16
964	Snx18 (ENSMUSG00000042364)	0.11548387654308194	1.57569e+16							Neto2 (ENSMUSG00000036902)	5.73781e+11	2536896338004590	Smad5 (ENSMUSG00000021540)	0.03198245000124675	1852853992080540
965	Sft2d1 (ENSMUSG00000073468)	0.1157129667143011	1.76774e+16							Pwp1 (ENSMUSG00000001785)	5.7942e+11	1.64651e+16	Tnfrsf4 (ENSMUSG00000029075)	0.03215552793912715	2060482529966180
966	Lnx2 (ENSMUSG00000016520)	0.11581636841589567	1878811758155360							Xxylt1 (ENSMUSG00000047434)	6.03488e+11	1.67504e+16	Hexdc (ENSMUSG00000039307)	0.03228612202083444	1.84915e+16
967	Ttc30a1 (ENSMUSG00000075271)	0.11719937354374951	2.59214e+16							Clec2l (ENSMUSG00000079598)	6.04841e+11	2.09897e+16	Srpk3 (ENSMUSG00000002007)	0.032475857166689874	1.89961e+16
968	Plxnd1 (ENSMUSG00000030123)	0.11747898179346096	1616252241642490							Lmna (ENSMUSG00000028063)	6.07121e+11	2.50447e+16	Trpm4 (ENSMUSG00000038260)	0.032578511638013764	1.8523e+16
969	Jam2 (ENSMUSG00000053062)	0.11767020043882115	2145676105984260							Cdk2 (ENSMUSG00000025358)	6.09759e+11	1.80822e+16	5330438D12Rik (ENSMUSG00000052291)	0.03261057266219687	1.7642e+16
970	Zfp558 (ENSMUSG00000074500)	0.1178529237707655	2160398498084500							Fxyd2 (ENSMUSG00000059412)	6.13811e+11	2.40304e+16	Scamp5 (ENSMUSG00000040722)	0.03272082066306492	2453918501796480
971	Plaa (ENSMUSG00000028577)	0.11798593467089324	1510935135016250							2310039H08Rik (ENSMUSG00000062619)	6.16411e+11	1511827497026890	Noc3l (ENSMUSG00000024999)	0.03297983634400033	179497875393936
972	Slc18a2 (ENSMUSG00000025094)	0.1181651483600163	1.53037e+16							Abhd14a (ENSMUSG00000042210)	6.20737e+11	2412079709118420	Chd1l (ENSMUSG00000028089)	0.033034119989771224	1.52719e+16
973	Sirt2 (ENSMUSG00000015149)	0.11845918610819542	1611382716822530							Sept8 (ENSMUSG00000018398)	6.21177e+11	1717175400593500	Trim30c (ENSMUSG00000078616)	0.033158876261917485	1.79391e+16
974	Actr1b (ENSMUSG00000037351)	0.1198315067123437	1.59979e+16							Socs5 (ENSMUSG00000037104)	6.22816e+11	1.65754e+16	Nrxn1 (ENSMUSG00000024109)	0.033675243119842956	2403752807528970
975	Ap1s2 (ENSMUSG00000031367)	0.12015332840074427	1.55587e+16							G0s2 (ENSMUSG00000009633)	6.29004e+10	1.54357e+16	Rpl10-ps3 (ENSMUSG00000058443)	0.0338895703536924	1.60266e+16
976	Cox6b2 (ENSMUSG00000051811)	0.12040923070013411	1.81315e+16							Cage1 (ENSMUSG00000044566)	6.31253e+11	2.02261e+16	Mief1 (ENSMUSG00000022412)	0.033971026808515235	1500805729607080
977	Shf (ENSMUSG00000033256)	0.1204160906210191	1.81977e+16							Slco4a1 (ENSMUSG00000038963)	6.38323e+11	1.94011e+16	Il18bp (ENSMUSG00000070427)	0.03433119410627492	2.02719e+16
978	Gm527 (ENSMUSG00000047227)	0.1206101918577397	1822897902699520							Psrc1 (ENSMUSG00000068744)	6.39976e+11	4107396898978520	Tnfrsf13b (ENSMUSG00000010142)	0.03434286542632667	1635138046120550
979	Tmem183a (ENSMUSG00000042305)	0.1206578195511905	1.59161e+16							Tsen15 (ENSMUSG00000014980)	6.41895e+11	1.62623e+16	Uevld (ENSMUSG00000043262)	0.034519392509662516	1.97378e+16
980	Lrrc3 (ENSMUSG00000051652)	0.12092794618248187	1.94477e+16							Gm22146 (ENSMUSG00000117084)	6.54514e+11	2.07045e+16	AC166172.1 (ENSMUSG00000118071)	0.03454895842746242	2.06587e+16
981	Atp1b1 (ENSMUSG00000026576)	0.12097617197382249	3.05268e+16							Agrp (ENSMUSG00000005705)	6.55723e+11	208529927279146	Lrfn4 (ENSMUSG00000045045)	0.03465641226826005	2.28245e+16
982	Bcl2a1d (ENSMUSG00000099974)	0.12110625047771155	1555615289645020							Zfp3 (ENSMUSG00000043602)	6.76935e+11	1.84735e+16	Slc7a6 (ENSMUSG00000031904)	0.034869847922163646	163254752161028
983	Bcl9l (ENSMUSG00000063382)	0.12123382087375939	1.63053e+16							Scarb1 (ENSMUSG00000037936)	6.79481e+11	1.88489e+16	Gm43807 (ENSMUSG00000107048)	0.03496068256466792	2.04263e+16
984	Catsper2 (ENSMUSG00000033486)	0.12132676192701268	1.76581e+16							Gatb (ENSMUSG00000028085)	6.84284e+11	1.79941e+16	Hoxb3 (ENSMUSG00000048763)	0.035125677428665715	2034869970368570
985	Slc39a9 (ENSMUSG00000048833)	0.12196747442359052	1.582e+16							Abhd17c (ENSMUSG00000038459)	6.84639e+11	1.52076e+16	Id1 (ENSMUSG00000042745)	0.03526448807096427	2.29182e+16
986	Gdap2 (ENSMUSG00000027865)	0.1225022647554724	1704157812591420							Kif11 (ENSMUSG00000012443)	6.86198e+11	2.68181e+16	Bambi (ENSMUSG00000024232)	0.035485631303027294	1.50193e+16
987	Susd2 (ENSMUSG00000006342)	0.12357941366861831	1.68853e+16							Nudt1 (ENSMUSG00000036639)	6.9271e+11	1.75023e+16	Zfp248 (ENSMUSG00000030145)	0.03565607805347167	2155394556188660
988	Cx3cl1 (ENSMUSG00000031778)	0.12393874706974314	2.24207e+16							Gemin5 (ENSMUSG00000037275)	6.94857e+11	1.50022e+16	Trav7d-3 (ENSMUSG00000096746)	0.03568329184342011	2368989991631060
989	Dmwd (ENSMUSG00000030410)	0.12538269988603717	1.50238e+16							Cacng8 (ENSMUSG00000053395)	6.98962e+11	3.52591e+16	4932422M17Rik (ENSMUSG00000105881)	0.03572201618201731	1982480015520670
990	Ccnl1 (ENSMUSG00000027829)	0.12552723664905124	1560628683637950							Espl1 (ENSMUSG00000058290)	7.10761e+11	3224618118043480	Xlr3a (ENSMUSG00000057836)	0.03593607974457743	1.98721e+16
991	Rel (ENSMUSG00000020275)	0.12607864126348345	2.12343e+16							Tigar (ENSMUSG00000038028)	7.20324e+10	1632460114095710	Zfp97 (ENSMUSG00000095990)	0.036011357432180834	2.12216e+16
992	Cab39 (ENSMUSG00000036707)	0.12636020521375843	1.50141e+16							Slc36a3os (ENSMUSG00000085531)	7.24594e+11	1980673264171860	Cldn10 (ENSMUSG00000022132)	0.03650370131194688	2022554394959880
993	Tnfaip2 (ENSMUSG00000021281)	0.12751276846798207	151925153167043							Ms4a4d (ENSMUSG00000024678)	7.43263e+11	2141515492684200	Gm17249 (ENSMUSG00000097309)	0.03662774009113933	174364499296654
994	Hist1h4f (ENSMUSG00000069274)	0.12754274704073323	1.95561e+16							Slc1a4 (ENSMUSG00000020142)	7.71e+11	2837540126921410	Vsig10 (ENSMUSG00000066894)	0.03717022002335125	1.61208e+16
995	Grhl1 (ENSMUSG00000020656)	0.12781772697400723	1874630057278520							E2f3 (ENSMUSG00000016477)	7.71337e+11	2.01793e+16	Rhobtb2 (ENSMUSG00000022075)	0.037374905005324	1.60283e+16
996	Cldn12 (ENSMUSG00000046798)	0.12852668442373033	2.0422e+16							Tex9 (ENSMUSG00000090626)	7.81044e+11	1560769645022640	Zfp94 (ENSMUSG00000074282)	0.037457511223518605	1852273795812670
997	Sptlc2 (ENSMUSG00000021036)	0.12863338124744517	1.6079e+16							Xndc1 (ENSMUSG00000099481)	7.8181e+11	1.50654e+16	Cd46 (ENSMUSG00000016493)	0.03761121084502252	1.97211e+16
998	Rrp9 (ENSMUSG00000041506)	0.12864013473303912	1.78923e+16							Pbk (ENSMUSG00000022033)	7.93218e+11	2.50969e+16	C230038L03Rik (ENSMUSG00000085560)	0.03770820902753047	1.77031e+16
999	Kpna1 (ENSMUSG00000022905)	0.12871695469653013	1.50057e+16							Mpp6 (ENSMUSG00000038388)	8.05732e+11	1.53729e+16	Chml (ENSMUSG00000078185)	0.03779308714701028	1769629335347520
1000	1810037I17Rik (ENSMUSG00000054091)	0.12877356912033325	1.52764e+16							Gm38102 (ENSMUSG00000104156)	8.08361e+11	2667771128580180	9230114K14Rik (ENSMUSG00000097145)	0.037925516124193925	1.9271e+16
1001	Klf16 (ENSMUSG00000035397)	0.12925620754448727	1.63337e+16							Zfp189 (ENSMUSG00000039634)	8.13086e+11	2.27671e+16	Daxx (ENSMUSG00000002307)	0.0380122588822732	1.53478e+16
1002	Usp46 (ENSMUSG00000054814)	0.12996919569489906	1657579089058300							B230217C12Rik (ENSMUSG00000050538)	8.14206e+10	2334703224401860	Cryl1 (ENSMUSG00000021947)	0.03802521150907236	1.5943e+16
1003	Gm14168 (ENSMUSG00000055494)	0.13000168438480758	2064050581943520							Parvb (ENSMUSG00000022438)	8.30036e+11	2.4842e+16	Nudt8 (ENSMUSG00000110949)	0.038094816535125794	1.80576e+16
1004	Pdlim7 (ENSMUSG00000021493)	0.1301704552966298	1.5748e+16							Lime1 (ENSMUSG00000090077)	8.43759e+11	1.88249e+16	Enox2 (ENSMUSG00000031109)	0.03826771088146707	1.74594e+16
1005	Nav1 (ENSMUSG00000009418)	0.1302270116997526	2.09035e+16							Mastl (ENSMUSG00000026779)	8.54298e+11	2.84665e+16	Tmem106a (ENSMUSG00000034947)	0.03835645313660241	1.73319e+16
1006	Alcam (ENSMUSG00000022636)	0.13070722205176588	2.04216e+16							Inpp5f (ENSMUSG00000042105)	8.58712e+11	1.87775e+16	2700097O09Rik (ENSMUSG00000062198)	0.03860518885141803	1.85753e+16
1007	Leng1 (ENSMUSG00000078813)	0.13089653129275636	1.83136e+16							G430095P16Rik (ENSMUSG00000074203)	8.78302e+11	1.91131e+16	Gm50196 (ENSMUSG00000117956)	0.03873456494003491	1.70139e+16
1008	Mirt1 (ENSMUSG00000097636)	0.13105084838179248	1.88185e+16							Elp1 (ENSMUSG00000028431)	8.87443e+11	1.69462e+16	Gm48357 (ENSMUSG00000114524)	0.03895828350976585	2.03408e+16
1009	Clec4a2 (ENSMUSG00000030148)	0.13259057215743508	1.60856e+16							Gm26771 (ENSMUSG00000097250)	8.99233e+11	2.48307e+16	Nckap5l (ENSMUSG00000023009)	0.03931651120458325	1.76199e+16
1010	Fam131a (ENSMUSG00000050821)	0.1328815134406012	2297142586591520							Afp (ENSMUSG00000054932)	9.10594e+11	2.12794e+16	Gm15708 (ENSMUSG00000086894)	0.03956729030273813	2071873152282450
1011	Ctsl (ENSMUSG00000021477)	0.13321905461350042	2.29953e+16							Slc35g1 (ENSMUSG00000044026)	9.3577e+11	1.50833e+16	Gm36266 (ENSMUSG00000106617)	0.03957883877640948	1.66849e+16
1012	B230303O12Rik (ENSMUSG00000106547)	0.13362295812676145	1787079832742910							Catspere2 (ENSMUSG00000091476)	9.54649e+11	2590858247310310	Tsr1 (ENSMUSG00000038335)	0.039764898642361504	1.50441e+16
1013	Gm44226 (ENSMUSG00000108298)	0.13388018331399615	1.9689e+16							Ehd4 (ENSMUSG00000027293)	9.55791e+11	1.71319e+16	Dmrta1 (ENSMUSG00000043753)	0.0399054217520064	1.72321e+16
1014	Amotl2 (ENSMUSG00000032531)	0.13405075091826615	2018789090234240							Gm14305 (ENSMUSG00000078878)	9.56079e+11	1.67915e+16	Gm43773 (ENSMUSG00000106061)	0.040139133249260175	1.9607e+16
1015	Myadm (ENSMUSG00000068566)	0.13454526143086976	1.71076e+16							Fsd1l (ENSMUSG00000054752)	9.68365e+11	1.99258e+16	Gm16310 (ENSMUSG00000086331)	0.04039728894675839	2.50602e+16
1016	Cdc42se1 (ENSMUSG00000046722)	0.13485341819009564	1.50445e+16							Ptprf (ENSMUSG00000033295)	9.82553e+11	1.75383e+16	Efcab2 (ENSMUSG00000026495)	0.04082610892472987	1.61774e+16
1017	Tle3 (ENSMUSG00000032280)	0.13496449252126208	1.69152e+16							Lrp8 (ENSMUSG00000028613)	9.87026e+11	1.81705e+16	Snx9 (ENSMUSG00000002365)	0.0408340593329851	2314964072358090
1018	Hspa1a (ENSMUSG00000091971)	0.1363113852525441	1543868130517320							Gemin2 (ENSMUSG00000060121)	0.001028447122101431	1.50617e+16	Hspa1l (ENSMUSG00000007033)	0.04132302748338218	1.55203e+16
1019	Slc7a6os (ENSMUSG00000033106)	0.13656704123947738	1.63128e+16							Car12 (ENSMUSG00000032373)	0.0010306526887381348	2.73055e+16	Zfp623 (ENSMUSG00000050846)	0.04162766299726785	2.20296e+16
1020	Ttc19 (ENSMUSG00000042298)	0.1366380878790931	1.58803e+16							Bbs12 (ENSMUSG00000051444)	0.001041048439720123	2.18258e+16	Tnfaip8l1 (ENSMUSG00000044469)	0.041691489386414364	2340158820539890
1021	Gm47664 (ENSMUSG00000113183)	0.1367934916157092	1.64195e+16							Pfkm (ENSMUSG00000033065)	0.0010446232693569774	2.1355e+16	Gm14403 (ENSMUSG00000094786)	0.041789083238445844	1728753156921380
1022	Ttc30b (ENSMUSG00000075273)	0.13757455296171883	1.95441e+16							Mtmr7 (ENSMUSG00000039431)	0.001053555135907317	2.25059e+16	Gpr21 (ENSMUSG00000053164)	0.041929231339197605	2752080434048050
1023	Gm16701 (ENSMUSG00000102548,ENSMUSG00000097823)	0.13771432050886454	1.65423e+16							Mtfr2 (ENSMUSG00000019992)	0.0010648926048712295	2.28442e+16	Il1rap (ENSMUSG00000022514)	0.04226635476427338	1598539248801960
1024	I730030J21Rik (ENSMUSG00000116504)	0.13871007618612574	1.5961e+16							Ly6g5b (ENSMUSG00000043807)	0.0010660908841242209	2114261326388050	Gm17024 (ENSMUSG00000090582)	0.04258744027884864	2.63362e+16
1025	Acyp2 (ENSMUSG00000060923)	0.13948866352017683	2210348195083400							Inhba (ENSMUSG00000041324)	0.0010815114692494354	1.90187e+16	C430014B12Rik (ENSMUSG00000097564)	0.04266103752571106	2.17918e+16
1026	BC051142 (ENSMUSG00000057246)	0.14019023797461663	2080351511385700							1500011B03Rik (ENSMUSG00000072694)	0.0010829687053559036	1.521e+16	Gm44851 (ENSMUSG00000108436)	0.04280848959755488	2337021695034200
1027	Vps29 (ENSMUSG00000029462)	0.1409463861411898	1.62625e+16							Nudt2 (ENSMUSG00000028443)	0.0010966533276655257	1.74626e+16	Gm43387 (ENSMUSG00000104874)	0.04318790176918503	1.71832e+16
1028	Gm9833 (ENSMUSG00000049230)	0.14105276643388592	2.291e+16							Mrm1 (ENSMUSG00000018405)	0.0011260867892684784	1699576620100240	Btrc (ENSMUSG00000025217)	0.043198472756830426	1.56883e+16
1029	Pik3ap1 (ENSMUSG00000025017)	0.14169254189331315	1.79012e+16							Crtap (ENSMUSG00000032431)	0.0011452819192597225	1.70284e+16	Otub2 (ENSMUSG00000021203)	0.043253834793227655	2502894369289840
1030	Gm43714 (ENSMUSG00000105512)	0.14173850384532075	1.79406e+16							Tmem26 (ENSMUSG00000060044)	0.0011456993999986182	2019114236960400	Me3 (ENSMUSG00000030621)	0.04330075370253717	1.927e+16
1031	Homez (ENSMUSG00000057156)	0.14195351834773545	2.19048e+16							Rnf39 (ENSMUSG00000036492)	0.0011577017312368047	2.01776e+16	Adpgk (ENSMUSG00000025236)	0.043351836110584935	1.63476e+16
1032	Hic1 (ENSMUSG00000043099)	0.1421926988142286	1.71335e+16							Kctd3 (ENSMUSG00000026608)	0.00117169399456228	1.63146e+16	Zfp467 (ENSMUSG00000068551)	0.04340868306312629	1.80066e+16
1033	Ints12 (ENSMUSG00000028016)	0.1430953194693415	2.01941e+16							Vmn1r12 (ENSMUSG00000057981)	0.0011800871574812594	2.09509e+16	Pcca (ENSMUSG00000041650)	0.04341559708408775	1.50317e+16
1034	Gm16565 (ENSMUSG00000089829)	0.14438884371461294	2364649677196800							Abhd5 (ENSMUSG00000032540)	0.001181928817208053	1.63943e+16	Telo2 (ENSMUSG00000024170)	0.043533889094058385	1.59484e+16
1035	Arid3b (ENSMUSG00000004661)	0.14489291136851865	1.62043e+16							Tbcd (ENSMUSG00000039230)	0.0011871043856070637	1.53037e+16	Gm16575 (ENSMUSG00000089796)	0.044405777381376306	2051982485260280
1036	D130062J10Rik (ENSMUSG00000114598)	0.14503860248047867	2000284161417870							Ddx19b (ENSMUSG00000033658)	0.0011916144990891512	1.50895e+16	Pih1d2 (ENSMUSG00000000167)	0.04443812358569283	1.91287e+16
1037	Ahdc1 (ENSMUSG00000037692)	0.14542792200048002	1.53838e+16							Gm11527 (ENSMUSG00000085578)	0.0012027784577474257	2.30442e+16	Lrp12 (ENSMUSG00000022305)	0.04447186478940573	2.2618e+16
1038	Rbbp5 (ENSMUSG00000026439)	0.14543535585721995	1.83754e+16							Slfn9 (ENSMUSG00000069793)	0.001207280688883906	1606033303196350	Pde8a (ENSMUSG00000025584)	0.044522255079580984	1.57529e+16
1039	Gm44752 (ENSMUSG00000109119)	0.14552093483270911	228065194859058							Akap17b (ENSMUSG00000059708)	0.0012644912491578016	2220497382357510	Sipa1l2 (ENSMUSG00000001995)	0.04463262644450599	1.78937e+16
1040	Gm39526 (ENSMUSG00000109459)	0.14581346075318602	2.1968e+16							Abcb10 (ENSMUSG00000031974)	0.001283082869605439	1.96626e+16	Gm43848 (ENSMUSG00000106317)	0.044971464476800366	2.02436e+16
1041	Fam207a (ENSMUSG00000032977)	0.14584207506970961	1.59309e+16							Tnfsf11 (ENSMUSG00000022015)	0.0012912062246989919	1520021547202200	Fcmr (ENSMUSG00000042474)	0.044972253341301775	2.22313e+16
1042	Ist1 (ENSMUSG00000031729)	0.14597539516714092	1.64562e+16							Il2ra (ENSMUSG00000026770)	0.0013176633628616413	1836899749676230	Slc39a2 (ENSMUSG00000072572)	0.04529399960652986	1901438330889980
1043	Lmbrd1 (ENSMUSG00000073725)	0.1464869144303186	1.53272e+16							Usp49 (ENSMUSG00000090115)	0.001331452978228113	2419884187821610	Gm26640 (ENSMUSG00000097569)	0.04529720645574901	243871167112842
1044	Kcnd1 (ENSMUSG00000009731)	0.14650958978060377	1.6439e+16							Tub (ENSMUSG00000031028)	0.0013334539388340522	34307196464252	A930038B10Rik (ENSMUSG00000097310)	0.0453133296311159	1.82354e+16
1045	4930405A21Rik (ENSMUSG00000086638)	0.14669734463317455	2179076144136930							Gm17399 (ENSMUSG00000097402)	0.0013509825457581044	2.42089e+16	Brms1l (ENSMUSG00000012076)	0.045705436955355165	1.69587e+16
1046	Zbtb1 (ENSMUSG00000033454)	0.14670355003099658	1.60226e+16							2610318N02Rik (ENSMUSG00000049916)	0.0013670311080667076	2350334926182770	2010109A12Rik (ENSMUSG00000029384)	0.045743607857436884	1991316911911240
1047	Acox1 (ENSMUSG00000020777)	0.14679983910323746	1.66672e+16							Cdca2 (ENSMUSG00000048922)	0.0013762734820575253	2.50216e+16	D730003I15Rik (ENSMUSG00000073478)	0.04586638807580391	1.55655e+16
1048	Prr15 (ENSMUSG00000045725)	0.14826761914999145	1.84322e+16							Nek8 (ENSMUSG00000017405)	0.0013767949790115383	2.05445e+16	Zfp433 (ENSMUSG00000096795)	0.04595826958292961	2.24338e+16
1049	Itgam (ENSMUSG00000030786)	0.14861986156823526	4216705356903360							2610204G07Rik (ENSMUSG00000084860)	0.0014142522061900544	2076431774185980	Gm9774 (ENSMUSG00000042165)	0.045990677814264615	2109348508634710
1050	Anapc16 (ENSMUSG00000020107)	0.14874710182588358	1634409238757010							Jdp2 (ENSMUSG00000034271)	0.0014196418013335793	1.62217e+16	Csf2rb (ENSMUSG00000071713)	0.046036012288446206	2.7251e+16
1051	Otud7b (ENSMUSG00000038495)	0.1490750474549249	1.59217e+16							Pabpc1l (ENSMUSG00000054582)	0.0014335283239642312	2.01285e+16	1700066B19Rik (ENSMUSG00000073598)	0.04610683837413219	2167608538466870
1052	Col8a1 (ENSMUSG00000068196)	0.14925117088086975	2.25403e+16							Daglb (ENSMUSG00000039206)	0.0014472686686123513	1.61684e+16	Zfp493 (ENSMUSG00000090659)	0.046394141995371854	2.02514e+16
1053	Coch (ENSMUSG00000020953)	0.15007120501443016	2.32145e+16							Ngp (ENSMUSG00000032484)	0.0014526107098575278	1.53756e+16	Plk2 (ENSMUSG00000021701)	0.04709500159022953	2.14091e+16
1054	Elac1 (ENSMUSG00000036941)	0.15007740386136956	1622384438302270							Zbtb32 (ENSMUSG00000006310)	0.0014679400983009959	2.69732e+16	Ccp110 (ENSMUSG00000033904)	0.047807977302340585	1.89074e+16
1055	Taf13 (ENSMUSG00000048100)	0.1502608700385896	1.66594e+16							Ifitm3 (ENSMUSG00000025492)	0.0014717941385899878	2649809886418330	2310040G24Rik (ENSMUSG00000101655)	0.04786130902003543	1.91433e+16
1056	G0s2 (ENSMUSG00000009633)	0.15053047723767843	1501249645922170							Eno1b (ENSMUSG00000059040)	0.0015031575231548905	2.54916e+16	Get4 (ENSMUSG00000025858)	0.04798999584612556	1.68478e+16
1057	Gpr146 (ENSMUSG00000044197)	0.15108756786768002	1.70636e+16							Eme1 (ENSMUSG00000039055)	0.0015965354482933643	2.4984e+16	Gm43774 (ENSMUSG00000104631)	0.04810233974561427	1.87196e+16
1058	Ifitm6 (ENSMUSG00000059108)	0.1514793980462667	1822887819086410							Ccn4 (ENSMUSG00000005124)	0.0015984832211691756	1.76342e+16	Polr3e (ENSMUSG00000030880)	0.04845981251551152	152022801676575
1059	4930549P19Rik (ENSMUSG00000116984)	0.152256005729172	1.74405e+16							Aunip (ENSMUSG00000078521)	0.0016036272009911628	1.86668e+16	Pex11g (ENSMUSG00000069633)	0.048550572826870614	2026010534331210
1060	Nanos3 (ENSMUSG00000056155)	0.1527148307296677	2353339239126180							Sspo (ENSMUSG00000029797)	0.0016319768015382226	2.14445e+16	Traip (ENSMUSG00000032586)	0.048638939140266096	2.27824e+16
1061	Gm37748 (ENSMUSG00000104266)	0.1529285029764422	2.52051e+16							Pnma1 (ENSMUSG00000054383)	0.0016662777464764602	1.93815e+16	Pak1 (ENSMUSG00000030774)	0.04926896653226525	2.30723e+16
1062	Pnmal2 (ENSMUSG00000070802)	0.15328336148979232	2.18372e+16							Pcyox1l (ENSMUSG00000024579)	0.001671277855244814	1.82495e+16	Fabp3 (ENSMUSG00000028773)	0.04936230065757257	1.77785e+16
1063	Fam83d (ENSMUSG00000027654)	0.1537981979535128	2.76274e+16							Hist1h2ag (ENSMUSG00000069301)	0.0016949586947184335	2.21227e+16	Tnfrsf23 (ENSMUSG00000037613)	0.04949109272229468	1.95407e+16
1064	Hopxos (ENSMUSG00000087541)	0.1538049555607346	1821786407351660							Gm12500 (ENSMUSG00000056411)	0.0017712616602620968	2.40972e+16	Mtmr7 (ENSMUSG00000039431)	0.049806614101596515	2093457187928710
1065	Rftn2 (ENSMUSG00000025978)	0.15432763792167348	1.90638e+16							9530036M11Rik (ENSMUSG00000087670)	0.0018118354179510983	1.92494e+16	Zbtb41 (ENSMUSG00000033964)	0.05018897329538556	1.52907e+16
1066	Saa3 (ENSMUSG00000040026)	0.15487507958033003	1.61817e+16							Usp21 (ENSMUSG00000053483)	0.0018145488510518868	1.66102e+16	Lypd6b (ENSMUSG00000026765)	0.05033300991190811	2.37843e+16
1067	Chmp4c (ENSMUSG00000027536)	0.1559203369569758	1.95092e+16							Sybu (ENSMUSG00000022340)	0.0018276257728604066	1.98659e+16	Mafa (ENSMUSG00000047591)	0.05045735690611026	1.77523e+16
1068	Mpp2 (ENSMUSG00000017314)	0.15640545262855593	2.21186e+16							Osbpl1a (ENSMUSG00000044252)	0.0018625404552648397	2.67859e+16	Gm16712 (ENSMUSG00000097077)	0.05048243279701534	1.86317e+16
1069	Gm46218 (ENSMUSG00000110830)	0.15711895527021966	2084709800259460							Ppp1r3c (ENSMUSG00000067279)	0.0018631774948165499	2133816366757270	Gm48653 (ENSMUSG00000113425)	0.05090945431185694	1.88185e+16
1070	Spef1 (ENSMUSG00000027329)	0.15764869879853463	2047582249770010							C1qtnf6 (ENSMUSG00000022440)	0.0018760076550172285	2147641168611240	Sult4a1 (ENSMUSG00000018865)	0.051377744931448074	1.96004e+16
1071	Cnrip1 (ENSMUSG00000044629)	0.15820733850962077	1746040828679180							Aurkb (ENSMUSG00000020897)	0.001894709545330907	22361286160221	Hic2 (ENSMUSG00000050240)	0.05163425274036293	1941276725930460
1072	Gm38910 (ENSMUSG00000107728)	0.15855127230952754	1853123440888310							Cd163l1 (ENSMUSG00000025461)	0.001920231809647709	2567162826804810	Steap3 (ENSMUSG00000026389)	0.05184286802599983	1.8982e+16
1073	Grb14 (ENSMUSG00000026888)	0.1588447965471033	1.76617e+16							Ccnb1 (ENSMUSG00000041431)	0.0019327251653027085	1.89347e+16	Ifi205 (ENSMUSG00000054203)	0.05192848782572068	1.8212e+16
1074	Zfp2 (ENSMUSG00000049321)	0.1594494403398112	1.84681e+16							Col8a2 (ENSMUSG00000056174)	0.0019642266526925015	1.54675e+16	Tgif2 (ENSMUSG00000062175)	0.05228637098594701	1.76629e+16
1075	Gm45509 (ENSMUSG00000109781)	0.16053154093978686	2500200240532210							Tm6sf2 (ENSMUSG00000036151)	0.001966602368343215	1901664288538410	Rgs11 (ENSMUSG00000024186)	0.052473700566369845	1.91534e+16
1076	Bard1 (ENSMUSG00000026196)	0.1610400428390518	2189187076340810							G6pc3 (ENSMUSG00000034793)	0.0019941497397733647	1.64431e+16	4931406C07Rik (ENSMUSG00000031938)	0.052559739882808355	2001680406317770
1077	6530402F18Rik (ENSMUSG00000079499)	0.1612644484284951	1.72133e+16							Phf19 (ENSMUSG00000026873)	0.00199859005515622	2666709930815500	Ust (ENSMUSG00000047712)	0.05263240132500735	19276059341203
1078	Mlana (ENSMUSG00000024806)	0.1613503106601435	1.83175e+16							Ramp1 (ENSMUSG00000034353)	0.002008219313154297	1.62525e+16	Gm43137 (ENSMUSG00000104970)	0.052746926074326295	3.63794e+16
1079	Dnah14 (ENSMUSG00000047369)	0.1618343844640014	1.53619e+16							Gm30082 (ENSMUSG00000118245)	0.0020640292767262086	2270920545599660	Wnt5b (ENSMUSG00000030170)	0.052843611674174694	1.9501e+16
1080	Cd209d (ENSMUSG00000031495)	0.16219897865153693	2816298223045950							Pgpep1 (ENSMUSG00000056204)	0.002077768471257838	1.80332e+16	1810062O18Rik (ENSMUSG00000084925)	0.054164990165206525	1.85439e+16
1081	Chmp7 (ENSMUSG00000034190)	0.16246147862435284	1.85993e+16							Ly96 (ENSMUSG00000025779)	0.002126827847594813	2.20876e+16	Vwa5a (ENSMUSG00000023186)	0.0544817961956567	1.63369e+16
1082	Rd3 (ENSMUSG00000049353)	0.16283139981667055	2061855708360660							Tmem120b (ENSMUSG00000054434)	0.0021448700686367977	2.39278e+16	Acvr2b (ENSMUSG00000061393)	0.055337144810640705	2294172979206150
1083	Tcf7l2 (ENSMUSG00000024985)	0.16328186769271683	1.8324e+16							Ankle1 (ENSMUSG00000046295)	0.002147723391066497	2.33011e+16	Gm20219 (ENSMUSG00000110218)	0.055464708945291076	2.10802e+16
1084	A930029G22Rik (ENSMUSG00000096988)	0.16329179204606628	1.74625e+16							Mtss1 (ENSMUSG00000022353)	0.002180865615085618	1668081744097710	Mtbp (ENSMUSG00000022369)	0.05549743081909551	1883366916276440
1085	Slc31a2 (ENSMUSG00000066152)	0.16377584463750156	1556523120195320							Mettl22 (ENSMUSG00000039345)	0.0022134378375026366	1.78988e+16	Aldh1b1 (ENSMUSG00000035561)	0.05584362852447391	1.53266e+16
1086	Tmc6 (ENSMUSG00000025572)	0.16395804216987198	1.61954e+16							Gstm7 (ENSMUSG00000004035)	0.0022228520612712355	2215874321089700	Fv1 (ENSMUSG00000070583)	0.05652122645393069	2.1114e+16
1087	Arhgef25 (ENSMUSG00000019467)	0.16398114837557234	2.08603e+16							Heatr1 (ENSMUSG00000050244)	0.002233124948255406	1565870972755190	Usp35 (ENSMUSG00000035713)	0.05689502134372052	2002927686377640
1088	Pxdc1 (ENSMUSG00000021411)	0.16487724532980919	1.6197e+16							1110028F11Rik (ENSMUSG00000085972)	0.0022565658397975218	2.51671e+16	Gm38336 (ENSMUSG00000104002)	0.05737306085234293	2.10238e+16
1089	Gm33858 (ENSMUSG00000111792)	0.1658271933442299	1.73625e+16							Fgfr3 (ENSMUSG00000054252)	0.0022573132872958303	1.91154e+16	Trim2 (ENSMUSG00000027993)	0.05760806333846589	2.35874e+16
1090	Eid3 (ENSMUSG00000109864)	0.1664616715048748	1.83946e+16							Sulf1 (ENSMUSG00000016918)	0.0022760210108484337	219042528627993	Tubd1 (ENSMUSG00000020513)	0.05764243400773953	1.94207e+16
1091	Gm45184 (ENSMUSG00000108483)	0.16725217579452328	2237163242557650							Lipg (ENSMUSG00000053846)	0.002304347396804974	1.87294e+16	Scarb1 (ENSMUSG00000037936)	0.057678253164767705	1.81217e+16
1092	Tstd3 (ENSMUSG00000028251)	0.16738097669672886	1.70413e+16							Lss (ENSMUSG00000033105)	0.00235303169698928	1.69232e+16	Tmem101 (ENSMUSG00000020921)	0.0585025332491004	1.62315e+16
1093	1700084E18Rik (ENSMUSG00000100747)	0.16772347509893656	1847174498023250							Zbed4 (ENSMUSG00000034333)	0.0023805029762733617	1.60068e+16	Fcsk (ENSMUSG00000033703)	0.05850646079496091	1.78335e+16
1094	Evi2b (ENSMUSG00000093938)	0.16774786060425137	2.23329e+16							Hmcn2 (ENSMUSG00000055632)	0.0023977642992595674	1.72144e+16	Haus1 (ENSMUSG00000041840)	0.05867142207430164	1.65991e+16
1095	Gm26511 (ENSMUSG00000097155)	0.16852538214710716	1960097556829160							Ppargc1a (ENSMUSG00000029167)	0.0024022308755975007	1971651119927080	Tcp11 (ENSMUSG00000062859)	0.05874006446063118	1.71541e+16
1096	Tm4sf1 (ENSMUSG00000027800)	0.1692138679984996	1.65802e+16							Bmpr1a (ENSMUSG00000021796)	0.0024788923161316446	1925370083970640	Tusc1 (ENSMUSG00000054000)	0.05882507665625947	2069578192368340
1097	Icam5 (ENSMUSG00000032174)	0.16944296882897253	1.88779e+16							Ndc80 (ENSMUSG00000024056)	0.0024837773602262537	2.0311e+16	Arfip2 (ENSMUSG00000030881)	0.05969958443356561	1.68992e+16
1098	Zdhhc14 (ENSMUSG00000034265)	0.16974163500183578	1.55714e+16							Farp1 (ENSMUSG00000025555)	0.002547145529731014	1.71909e+16	Gm20492 (ENSMUSG00000092593)	0.06047711584694513	1.99813e+16
1099	Cbarp (ENSMUSG00000035640)	0.1698874720640671	1.96492e+16							Kifc1 (ENSMUSG00000079553)	0.002569850520087514	2.435e+16	Gm10642 (ENSMUSG00000074213)	0.06064139416747269	2171861110940920
1100	Ptges3l (ENSMUSG00000097487)	0.16991500457738845	2.40244e+16							Emid1 (ENSMUSG00000034164)	0.0026259589106058757	2.08023e+16	Akap7 (ENSMUSG00000039166)	0.06064785645854571	2.33571e+16
1101	Gm47167 (ENSMUSG00000113907)	0.17152985059751097	1.81212e+16							Rcan1 (ENSMUSG00000022951)	0.002660481816686314	2.672e+16	Mex3a (ENSMUSG00000074480)	0.06065541832621353	1.94443e+16
1102	Clptm1 (ENSMUSG00000002981)	0.17253468583266005	1695781790311890							Zfat (ENSMUSG00000022335)	0.002664104873186615	1.88329e+16	Psd (ENSMUSG00000037126)	0.06097225309667335	1.65628e+16
1103	Igfbp7 (ENSMUSG00000036256)	0.1725618072410579	2058115105117040							Ccr6 (ENSMUSG00000040899)	0.002664427481106192	1.84167e+16	Rarg (ENSMUSG00000001288)	0.06101142329852439	1.54725e+16
1104	Mapkapk5 (ENSMUSG00000029454)	0.17266982687667	1.6923e+16							Tonsl (ENSMUSG00000059323)	0.0026815903893377463	1.84051e+16	Arhgap27os2 (ENSMUSG00000085360)	0.061950242025609316	1.82732e+16
1105	Casc1 (ENSMUSG00000043541)	0.1728032207328886	1.93856e+16							Gpx7 (ENSMUSG00000028597)	0.0027206711908936555	1.86188e+16	Gm43466 (ENSMUSG00000105824)	0.06312984154863008	1.77075e+16
1106	Gm38973 (ENSMUSG00000108592)	0.17284743578779574	1.8584e+16							Armc6 (ENSMUSG00000002343)	0.002735071253490366	1.67631e+16	Arrb1 (ENSMUSG00000018909)	0.06317233388348358	1.92773e+16
1107	Bsdc1 (ENSMUSG00000040859)	0.1731362520950386	1594626373571910							Prelp (ENSMUSG00000041577)	0.0027538294791117105	2.16499e+16	Gm10392 (ENSMUSG00000072673)	0.06329468930029335	1.84532e+16
1108	Tubb4a (ENSMUSG00000062591)	0.17323638084743087	1.90501e+16							D830050J10Rik (ENSMUSG00000107994)	0.0027649574685350954	1.63772e+16	Gm28809 (ENSMUSG00000101191)	0.06353820289016102	1867000878991060
1109	Gm15859 (ENSMUSG00000086944)	0.17331079432812846	2.0626e+16							Gsdme (ENSMUSG00000029821)	0.002771949218718925	1.83784e+16	Krt80 (ENSMUSG00000037185)	0.06379227215051916	2.02781e+16
1110	Dmtn (ENSMUSG00000022099)	0.17373297530914683	1505871480640270							Prxl2a (ENSMUSG00000021792)	0.002785428962945041	1.76773e+16	Spaca9 (ENSMUSG00000026809)	0.0640477927009186	1735586522986900
1111	St7l (ENSMUSG00000045576)	0.1741010021253045	1.70498e+16							Dclk1 (ENSMUSG00000027797)	0.002795036438038628	1871840160800540	Xkr8 (ENSMUSG00000037752)	0.06467636449677208	1.73203e+16
1112	Hist1h3e (ENSMUSG00000069273)	0.17441572734111022	1.77724e+16							Uck2 (ENSMUSG00000026558)	0.00279530464449657	1.54663e+16	Mapk8ip1 (ENSMUSG00000027223)	0.06471191847822093	2.12111e+16
1113	Gxylt2 (ENSMUSG00000030074)	0.17459218693180184	1912808189136410							Dcaf12l1 (ENSMUSG00000045284)	0.0028591175684394665	1.91513e+16	Gm30934 (ENSMUSG00000111082)	0.06482369036554358	2356711604096520
1114	Ptpn4 (ENSMUSG00000026384)	0.174658502484729	1559815883557670							Zfp46 (ENSMUSG00000051351)	0.0028865075140416595	1.77655e+16	Tmem141 (ENSMUSG00000026939)	0.06486400766892635	2.29356e+16
1115	Car11 (ENSMUSG00000003273)	0.1747732662818125	1584431758152200							Brms1l (ENSMUSG00000012076)	0.0029051283241680855	1754540555764600	Fcrla (ENSMUSG00000038421)	0.06489495977195951	1.97426e+16
1116	Fzd1 (ENSMUSG00000044674)	0.17485588178164352	1.5256e+16							Palb2 (ENSMUSG00000044702)	0.0029086754058429394	2030958845386210	Qrfp (ENSMUSG00000043102)	0.06517377150690479	1.63724e+16
1117	Vat1 (ENSMUSG00000034993)	0.174966774482075	1990317097555330							Hsbp1l1 (ENSMUSG00000078963)	0.0029671373527208676	1.69613e+16	Abca1 (ENSMUSG00000015243)	0.06577155262666914	2773627436112110
1118	6330403K07Rik (ENSMUSG00000018451)	0.17524390042344468	1.60934e+16							Prkar2b (ENSMUSG00000002997)	0.0029883953549251995	2.04574e+16	Tmem254a (ENSMUSG00000072676)	0.06582480692233147	2.25267e+16
1119	Agmo (ENSMUSG00000050103)	0.17595771515073463	2.31559e+16							Map7d2 (ENSMUSG00000041020)	0.0030295282614039333	2047011150855830	Klf4 (ENSMUSG00000003032)	0.06623489524454673	1.67564e+16
1120	0610010F05Rik (ENSMUSG00000042208)	0.17717231047601617	2114798601391670							B4galnt4 (ENSMUSG00000055629)	0.0030340263304014107	1.56328e+16	Amacr (ENSMUSG00000022244)	0.06629058925874486	2.17958e+16
1121	Ptch1 (ENSMUSG00000021466)	0.17747364580626548	1.76242e+16							Pusl1 (ENSMUSG00000051557)	0.003036491298998487	1528484487191200	Foxo4 (ENSMUSG00000042903)	0.06639360839153696	1.50048e+16
1122	Inca1 (ENSMUSG00000057054)	0.17762987193178315	2039061005133510							Gm5141 (ENSMUSG00000091183)	0.003040892201395922	2.20414e+16	Eml1 (ENSMUSG00000058070)	0.06641677968393349	1659885398587930
1123	6430548M08Rik (ENSMUSG00000031824)	0.17776958704236345	1.75087e+16							Nle1 (ENSMUSG00000020692)	0.003041833718016528	1699394022949640	Tmem69 (ENSMUSG00000055900)	0.06647337886459319	1.87713e+16
1124	Trav14d-3-dv8 (ENSMUSG00000094619)	0.1785886361302091	1.97887e+16							Prelid2 (ENSMUSG00000056671)	0.003106031546917088	1.6974e+16	Gm38604 (ENSMUSG00000114401)	0.06653610251881575	1763276989363340
1125	Tub (ENSMUSG00000031028)	0.17874850720995383	1.66074e+16							Scd2 (ENSMUSG00000025203)	0.003193316740441102	1.64484e+16	Msr1 (ENSMUSG00000025044)	0.06707553606816874	1.57769e+16
1126	Ints3 (ENSMUSG00000027933)	0.1788940440491702	1811938170300490							Adat2 (ENSMUSG00000019808)	0.0032407439164588983	1.93548e+16	Apod (ENSMUSG00000022548)	0.06737904854132273	2640958329216360
1127	Gpr141 (ENSMUSG00000053101)	0.1790773741530255	1.59818e+16							Arhgap11a (ENSMUSG00000041219)	0.003242865148972308	1.56809e+16	Zfp661 (ENSMUSG00000034800)	0.06751567386279334	1.93937e+16
1128	Ms4a6d (ENSMUSG00000024679)	0.1790947393256953	1.68503e+16							Fam228b (ENSMUSG00000050545)	0.0032527319817521735	1.73203e+16	Enpp4 (ENSMUSG00000023961)	0.06756911697075613	1670470857605660
1129	Clasrp (ENSMUSG00000061028)	0.1794701487502906	1.85824e+16							Tnni3 (ENSMUSG00000035458)	0.003306176483535286	2.15833e+16	Timm10 (ENSMUSG00000027076)	0.06845728519446756	1601154597806050
1130	Fam227a (ENSMUSG00000042564)	0.17961800165438502	19420917305139							Tspan4 (ENSMUSG00000025511)	0.0033121337931928535	2492815616545990	Gm10800 (ENSMUSG00000075014)	0.06856953065487197	1.53994e+16
1131	Tlr11 (ENSMUSG00000051969)	0.17977509981921633	1.73203e+16							Fads1 (ENSMUSG00000010663)	0.0033227516042671833	1.56635e+16	Dancr (ENSMUSG00000106943)	0.06858133126948306	1582617544203460
1132	Hist1h4a (ENSMUSG00000060093)	0.18014807951667045	1.91307e+16							Mfhas1 (ENSMUSG00000070056)	0.0033786512428078163	1.55279e+16	Asgr2 (ENSMUSG00000040963)	0.06870875255833035	1.59591e+16
1133	Gm20033 (ENSMUSG00000097640)	0.181120040615217	2048514802138530							Mboat2 (ENSMUSG00000020646)	0.00345900902235739	1.78615e+16	Amh (ENSMUSG00000035262)	0.06908499503691755	2182831203115460
1134	Prrt3 (ENSMUSG00000045009)	0.1813649993039304	1.80105e+16							6720427I07Rik (ENSMUSG00000097375)	0.0034653180606197837	1.56237e+16	D030055H07Rik (ENSMUSG00000086296)	0.06977459040212541	2.31471e+16
1135	Celsr2 (ENSMUSG00000068740)	0.1816881031993258	1.89243e+16							Upk1a (ENSMUSG00000006313)	0.0034849618186017354	1842680110544890	Myo7a (ENSMUSG00000030761)	0.06977759326010217	2.35794e+16
1136	Eif3j2 (ENSMUSG00000043424)	0.18190379163916046	1.85479e+16							Cpt1c (ENSMUSG00000007783)	0.0034970527308533115	17310482172343	Slc2a12 (ENSMUSG00000037490)	0.06991341524832416	1541543616606110
1137	Tal2 (ENSMUSG00000028417)	0.18227864892048637	1.75945e+16							St14 (ENSMUSG00000031995)	0.0035131248050778064	1.955e+16	Fbxo10 (ENSMUSG00000048232)	0.07059233551208997	2.6807e+16
1138	Gm36445 (ENSMUSG00000110393)	0.18243531518688194	1.9858e+16							Plvap (ENSMUSG00000034845)	0.003524067925461777	1951288155502450	Phlpp1 (ENSMUSG00000044340)	0.07088264685179237	1.72181e+16
1139	Olfr107 (ENSMUSG00000063188)	0.182767563201992	1.62646e+16							Apol10b (ENSMUSG00000050014)	0.003524245328172008	1.81425e+16	Mef2b (ENSMUSG00000079033)	0.07121975211138101	1.98237e+16
1140	Lncbate6 (ENSMUSG00000114665)	0.18442242148373816	1.93648e+16							Gm31814 (ENSMUSG00000115869)	0.003552294578251933	2.57781e+16	Cers6 (ENSMUSG00000027035)	0.07165029561986053	1651209197183650
1141	Gdf3 (ENSMUSG00000030117)	0.18470052332427433	1.61586e+16							E330020D12Rik (ENSMUSG00000073538)	0.0035857276573925184	1971526166903560	Zbtb18 (ENSMUSG00000063659)	0.07168481475425652	1.72611e+16
1142	Gm28874 (ENSMUSG00000100813)	0.18490790269584484	1.5689e+16							BC030867 (ENSMUSG00000034773)	0.0036054666130095783	1.67053e+16	Slc43a1 (ENSMUSG00000027075)	0.07178713590951376	2.20323e+16
1143	Fosl1 (ENSMUSG00000024912)	0.18557603380447882	2020470871979150							Elavl2 (ENSMUSG00000008489)	0.0036157951987575905	2077688603124560	Cyb5d1 (ENSMUSG00000044795)	0.0718258554763402	1.54701e+16
1144	Gm42031 (ENSMUSG00000110386)	0.18659884250216535	1.5666e+16							Gm19951 (ENSMUSG00000113136)	0.003631276405534202	1.76179e+16	Slc9b2 (ENSMUSG00000037994)	0.07274532483495286	1.9799e+16
1145	Kiss1r (ENSMUSG00000035773)	0.18699624370211862	1.68494e+16							Map4k5 (ENSMUSG00000034761)	0.0036315861305653203	1.87223e+16	Bap1 (ENSMUSG00000021901)	0.07295696872619305	1.54196e+16
1146	Tnnt3 (ENSMUSG00000061723)	0.18771631081912107	1.60467e+16							Brf2 (ENSMUSG00000031487)	0.0036369832198850133	1.50291e+16	Gm8066 (ENSMUSG00000106237)	0.07321522293469811	1.56459e+16
1147	Actr1a (ENSMUSG00000025228)	0.18799254342866453	1.50659e+16							1700055D18Rik (ENSMUSG00000070997)	0.003661426898832985	1.70519e+16	Lrpprc (ENSMUSG00000024120)	0.07332942835090778	1.53897e+16
1148	Stap2 (ENSMUSG00000038781)	0.18829852856716509	1.60553e+16							Olfm4 (ENSMUSG00000022026)	0.0037158069961760382	1.64346e+16	Phf2os1 (ENSMUSG00000086889)	0.07337504185891884	1719877594128360
1149	Pou4f1 (ENSMUSG00000048349)	0.1883722677921049	1.97392e+16							Gpr19 (ENSMUSG00000032641)	0.003740425391922839	1.81597e+16	Lca5 (ENSMUSG00000032258)	0.07355848347349236	2.74183e+16
1150	Nrbf2 (ENSMUSG00000075000)	0.18878681771211062	1.51102e+16							Ctc1 (ENSMUSG00000020898)	0.003754944481560015	1.65631e+16	Tmem177 (ENSMUSG00000036975)	0.07369023471775864	1.61579e+16
1151	Pacsin3 (ENSMUSG00000027257)	0.18905058363478466	1.54185e+16							Thnsl1 (ENSMUSG00000048550)	0.0038207739534135317	2.3395e+16	Col20a1 (ENSMUSG00000016356)	0.0737437750695174	1.8714e+16
1152	Wnt11 (ENSMUSG00000015957)	0.18981080266891	1858730987722480							Kcnmb4 (ENSMUSG00000054934)	0.003846119086013897	1.97647e+16	Dusp8 (ENSMUSG00000037887)	0.07408427688399197	2492873983840450
1153	Ccnb1ip1 (ENSMUSG00000071470)	0.19054236306373798	1.79318e+16							Pus7l (ENSMUSG00000033356)	0.0038642425134759973	1.81676e+16	Phka2 (ENSMUSG00000031295)	0.07431673030243446	1.58596e+16
1154	Hmgn5 (ENSMUSG00000031245)	0.19071950682458338	1579080007819150							Kitl (ENSMUSG00000019966)	0.0038761936774504803	2486763163086210	Bud13 (ENSMUSG00000032077)	0.07437518103192971	1.51668e+16
1155	Gm33023 (ENSMUSG00000110652)	0.1908278114929315	1.56829e+16							Nostrin (ENSMUSG00000034738)	0.003919432659749807	2080048784951350	Bcl9 (ENSMUSG00000038256)	0.07447366822985528	1.51486e+16
1156	Elavl3 (ENSMUSG00000003410)	0.19135295722910384	1.70998e+16							0610009L18Rik (ENSMUSG00000043644)	0.003972459356594246	1.56885e+16	Gm16225 (ENSMUSG00000086884)	0.07466472256040346	2.70232e+16
1157	Hba-a2 (ENSMUSG00000069917)	0.19156376360275915	1.78715e+16							Tmtc1 (ENSMUSG00000030306)	0.004093157326064645	1957874095155950	Sh2b2 (ENSMUSG00000005057)	0.07494433371148881	201808981661519
1158	Brpf3 (ENSMUSG00000063952)	0.1919956700717332	1.86352e+16							Gm43480 (ENSMUSG00000107076)	0.004134460667691534	1.86062e+16	Bbof1 (ENSMUSG00000057265)	0.07497653262035997	2.56481e+16
1159	Gm48552 (ENSMUSG00000114004)	0.19215965120561518	1.86649e+16							Pdss1 (ENSMUSG00000026784)	0.004173495627145526	1.69989e+16	Gm12278 (ENSMUSG00000086310)	0.07518577528836391	2.12699e+16
1160	Rps6ka4 (ENSMUSG00000024952)	0.19222821284633124	1.82241e+16							Sec22a (ENSMUSG00000034473)	0.0042113871750276794	1.54447e+16	Cenpp (ENSMUSG00000021391)	0.0753385092803812	1526314998817980
1161	Sfr1 (ENSMUSG00000025066)	0.19250286673382053	1.54457e+16							Pimreg (ENSMUSG00000020808)	0.004242946058452284	1733357122093650	Ric8b (ENSMUSG00000035620)	0.07536048756818874	1614457238347810
1162	Aoc2 (ENSMUSG00000078651)	0.19258527943647452	1.87657e+16							C130074G19Rik (ENSMUSG00000039349)	0.004254505865964848	1698571411792440	Smyd4 (ENSMUSG00000018809)	0.07545467359186989	1.55653e+16
1163	5730414N17Rik (ENSMUSG00000116506)	0.19261296702013453	2473908837437000							Syde2 (ENSMUSG00000036863)	0.004276343720742262	1728497693284860	Gm49519 (ENSMUSG00000115756)	0.07549028895505387	1761784588322470
1164	Zbtb43 (ENSMUSG00000026788)	0.19321263022700194	1.7261e+16							Btd (ENSMUSG00000021900)	0.004290375123761907	1.56463e+16	Maged1 (ENSMUSG00000025151)	0.07553304488880697	2.35698e+16
1165	Agrn (ENSMUSG00000041936)	0.193662614058958	1.98077e+16							Nup210l (ENSMUSG00000027939)	0.004299148074268282	1.99788e+16	1700001G11Rik (ENSMUSG00000085984)	0.07569067787812524	1.59494e+16
1166	9330136K24Rik (ENSMUSG00000097781)	0.19389298250709885	1.69869e+16							Baiap2 (ENSMUSG00000025372)	0.004311161730441612	1.6649e+16	Man1c1 (ENSMUSG00000037306)	0.0758168135604345	2033354994042240
1167	5830418P13Rik (ENSMUSG00000086236)	0.19390313735142992	1.72782e+16							Ctnnbip1 (ENSMUSG00000028988)	0.004338259282334068	1508030675396680	4930579K19Rik (ENSMUSG00000051074)	0.07595153458106686	1.67888e+16
1168	Mief2 (ENSMUSG00000018599)	0.19435703366533974	1.98788e+16							Pdcd1lg2 (ENSMUSG00000016498)	0.0043871036282841745	1.61176e+16	Hsd3b7 (ENSMUSG00000042289)	0.07655198540141434	2.05103e+16
1169	Fam89b (ENSMUSG00000024939)	0.1949435770759534	1.51388e+16							Cdkn1a (ENSMUSG00000023067)	0.004403915822654346	1.56248e+16	Snx24 (ENSMUSG00000024535)	0.07689147187391145	2408359222735660
1170	Ppp4r1 (ENSMUSG00000061950)	0.19762631738707742	1.58743e+16							Piwil2 (ENSMUSG00000033644)	0.00441259150463911	1.68278e+16	Zfp568 (ENSMUSG00000074221)	0.0770587623501509	1.64771e+16
1171	Rbm15b (ENSMUSG00000074102)	0.19896375876911362	1555447192628880							Cacna1s (ENSMUSG00000026407)	0.004426934890037944	306889473223522	Col11a2 (ENSMUSG00000024330)	0.0777211938555643	1.95517e+16
1172	Pltp (ENSMUSG00000017754)	0.19956436162838526	2.02965e+16							Sema4f (ENSMUSG00000000627)	0.004478175961384803	1.77159e+16	Gm49785 (ENSMUSG00000116898)	0.07796925932863825	2060744181954180
1173	Wdr20 (ENSMUSG00000037957)	0.20000081268409914	1.60046e+16							Otud3 (ENSMUSG00000041161)	0.004499387440465602	1.77004e+16	Kcnmb4 (ENSMUSG00000054934)	0.07839497254743896	2028137118232350
1174	Ncf2 (ENSMUSG00000026480)	0.2008306812496595	1.91317e+16							Wdhd1 (ENSMUSG00000037572)	0.004500181031342423	1.66393e+16	Zfp599 (ENSMUSG00000062794)	0.07879004005613272	1.77914e+16
1175	Snapc1 (ENSMUSG00000021113)	0.20105793464759014	1.96188e+16							Fbxo48 (ENSMUSG00000044966)	0.004502658263620893	214578328640741	Rab42 (ENSMUSG00000089687)	0.0788437394450229	1.8493e+16
1176	Pex11a (ENSMUSG00000030545)	0.20124056667241574	2.00308e+16							Gsn (ENSMUSG00000026879)	0.004530650263413092	1.82429e+16	Hist1h2ae (ENSMUSG00000069272)	0.07923982444019277	1529773028669620
1177	Ddx23 (ENSMUSG00000003360)	0.20134578962279875	1.53284e+16							Neu3 (ENSMUSG00000035239)	0.004657384546231329	2.39345e+16	Slc35f5 (ENSMUSG00000026342)	0.0793281652176026	1.90233e+16
1178	St5 (ENSMUSG00000031024)	0.20158363108250277	2.47429e+16							Gm17354 (ENSMUSG00000091985)	0.00475818423155747	1997865616872530	2810408I11Rik (ENSMUSG00000087213)	0.07935510046465949	1.52962e+16
1179	Impg2 (ENSMUSG00000035270)	0.20182263125359945	2172693803844970							Id4 (ENSMUSG00000021379)	0.004787223170506066	2052970514914130	Slc38a6 (ENSMUSG00000044712)	0.07958577255139959	1.61657e+16
1180	Gm47079 (ENSMUSG00000110790)	0.20188573948145444	1.92076e+16							Ift88 (ENSMUSG00000040040)	0.004853461602517482	1.87298e+16	Gm49207 (ENSMUSG00000115497)	0.07983970039540535	1.70472e+16
1181	Cmbl (ENSMUSG00000022235)	0.20302179578716392	1.58169e+16							Iqcc (ENSMUSG00000040795)	0.004853806476198567	1537046648459930	Ccdc114 (ENSMUSG00000040189)	0.07991331782054571	1.72739e+16
1182	Hist1h2bc (ENSMUSG00000018102)	0.2030926667785051	1821867553974870							Pla2g6 (ENSMUSG00000042632)	0.004861060608430821	1.82777e+16	Zfp873 (ENSMUSG00000061371)	0.08007789228739716	1.52988e+16
1183	Tmc4 (ENSMUSG00000019734)	0.20315379742340034	1.83265e+16							Bmp7 (ENSMUSG00000008999)	0.0048910969970673976	1.85452e+16	Gm8251 (ENSMUSG00000091844)	0.08038927456789059	2.7642e+16
1184	Hikeshi (ENSMUSG00000062797)	0.2044924740060724	1.57084e+16							C2cd2 (ENSMUSG00000045975)	0.004918026226979751	1.81623e+16	Kbtbd7 (ENSMUSG00000043881)	0.08049987226442379	1.60284e+16
1185	Rasgrp4 (ENSMUSG00000030589)	0.205080642816969	1.8485e+16							Bex2 (ENSMUSG00000042750)	0.004957931599264673	2.52858e+16	E230029C05Rik (ENSMUSG00000097585)	0.08060610978364895	1.81729e+16
1186	Inppl1 (ENSMUSG00000032737)	0.20523579702883624	1.70316e+16							Gm43566 (ENSMUSG00000105565)	0.005013289395682594	2317373987475980	Zcwpw2 (ENSMUSG00000032443)	0.08086991806464625	1.87247e+16
1187	Il1r2 (ENSMUSG00000026073)	0.20614978179525678	1.73779e+16							Rorc (ENSMUSG00000028150)	0.0051070222451525165	2221850963268510	Nectin4 (ENSMUSG00000006411)	0.08100756289889058	1.6367e+16
1188	4933406C10Rik (ENSMUSG00000097494)	0.20625450240195695	1.95119e+16							Dnajc16 (ENSMUSG00000040697)	0.005133792238582888	1.66816e+16	Gm14391 (ENSMUSG00000078903)	0.08152890039430817	1.84691e+16
1189	Fam151b (ENSMUSG00000034334)	0.20627118812698286	1848165338806230							Spin2c (ENSMUSG00000046550)	0.005165753903825772	1.51656e+16	Gm20300 (ENSMUSG00000111080)	0.08163428511341513	1.68954e+16
1190	Pcdhga12 (ENSMUSG00000102428)	0.2064378744085867	1.83041e+16							Zfp7 (ENSMUSG00000033669)	0.005173386279380314	1.51908e+16	Gm28529 (ENSMUSG00000101320)	0.08175700073448063	1.53818e+16
1191	Tmem240 (ENSMUSG00000084845)	0.2066619489813357	2.36478e+16							A830005F24Rik (ENSMUSG00000053181)	0.005174279256512226	1.84204e+16	Rsl1 (ENSMUSG00000058900)	0.08194030626059398	1.69477e+16
1192	AC113595.1 (ENSMUSG00000115902)	0.2067770480818553	1735729496985820							Slc31a1 (ENSMUSG00000066150)	0.0052038430073176895	1.62749e+16	Ttc25 (ENSMUSG00000006784)	0.0824405183790599	1.9288e+16
1193	Gm29488 (ENSMUSG00000101778)	0.20779029697105833	1.95274e+16							Nol4l (ENSMUSG00000061411)	0.005214013366277556	1.56449e+16	Aars2 (ENSMUSG00000023938)	0.08289738974258926	1.68542e+16
1194	Ogfod1 (ENSMUSG00000033009)	0.2080536049313977	1.83487e+16							Ptrh1 (ENSMUSG00000053746)	0.005217937177684057	1510470301323460	Zfp947 (ENSMUSG00000063383)	0.08310601416613649	1.68081e+16
1195	Plk1 (ENSMUSG00000030867)	0.20824778087700382	1.63465e+16							Afap1l1 (ENSMUSG00000033032)	0.005288650782347908	1.78733e+16	Zfp703 (ENSMUSG00000085795)	0.08338474164661683	1.52408e+16
1196	Ticam1 (ENSMUSG00000047123)	0.2087881451072806	1.88387e+16							Fgd5 (ENSMUSG00000034037)	0.005330952234474943	1.61732e+16	Urb1 (ENSMUSG00000039929)	0.08505004367968907	1.58106e+16
1197	Igf2 (ENSMUSG00000048583)	0.20934353110769335	1.98005e+16							Urb2 (ENSMUSG00000031976)	0.005466150278284393	1740926240921650	Vmn2r96 (ENSMUSG00000091679)	0.08515183774444947	1.71707e+16
1198	Atcayos (ENSMUSG00000085779)	0.20949623744621798	1.73977e+16							Dtd2 (ENSMUSG00000020956)	0.0055511177645052034	1.81793e+16	Kiss1r (ENSMUSG00000035773)	0.08534094745923218	1.64494e+16
1199	Ctrl (ENSMUSG00000031896)	0.2096085870218271	2.44669e+16							Nr6a1 (ENSMUSG00000063972)	0.005623345953510776	1.87313e+16	Inka1 (ENSMUSG00000042106)	0.08556107386358117	1.76399e+16
1200	Zfp69 (ENSMUSG00000064141)	0.20978610428671868	1.84863e+16							Scn2b (ENSMUSG00000070304)	0.00563197799305465	1.89815e+16	Gtf2e1 (ENSMUSG00000022828)	0.08565185573005601	1.63353e+16
1201	Clic4 (ENSMUSG00000037242)	0.20993803349523668	1.57516e+16							Gm9917 (ENSMUSG00000097099)	0.005659478070420648	1.95298e+16	Zmym3 (ENSMUSG00000031310)	0.08567676108394555	1.6014e+16
1202	Mindy3 (ENSMUSG00000026767)	0.21018898975965275	1.60946e+16							Gys1 (ENSMUSG00000003865)	0.005667963647590098	2079771186255140	Stard9 (ENSMUSG00000033705)	0.0861201257825072	1.66735e+16
1203	Phf21a (ENSMUSG00000058318)	0.21124400897554138	1.86564e+16							Adpgk (ENSMUSG00000025236)	0.005674902548256445	1.53264e+16	Mettl22 (ENSMUSG00000039345)	0.08638581369134737	1.68302e+16
1204	Thop1 (ENSMUSG00000004929)	0.2115744180674568	1777612750797450							Alms1 (ENSMUSG00000063810)	0.005693594304033499	1.84954e+16	Dhdh (ENSMUSG00000011382)	0.08673367059632282	2.25054e+16
1205	Smim24 (ENSMUSG00000078439)	0.21161859670003574	1.52144e+16							Rab13 (ENSMUSG00000027935)	0.005721809631310023	1.60777e+16	Irgc1 (ENSMUSG00000062028)	0.08802219838950132	1.85956e+16
1206	Purg (ENSMUSG00000049184)	0.21174259425129685	1939007860178210							Csgalnact1 (ENSMUSG00000036356)	0.00577448178089863	1.52611e+16	E130102H24Rik (ENSMUSG00000086782)	0.08817666616579074	1.52966e+16
1207	Dhrs3 (ENSMUSG00000066026)	0.21183748249812445	2064204891722800							Hook1 (ENSMUSG00000028572)	0.005799493862852875	1707820732998870	1700008J07Rik (ENSMUSG00000101225)	0.08877896612952026	1.82322e+16
1208	Ccl7 (ENSMUSG00000035373)	0.21211185574684777	1.91615e+16							Fbxo5 (ENSMUSG00000019773)	0.00586053297400837	1.62788e+16	Zkscan5 (ENSMUSG00000055991)	0.08924804339513531	1.96181e+16
1209	Gm44759 (ENSMUSG00000108677)	0.2122936080003948	1.59769e+16							Mnd1 (ENSMUSG00000033752)	0.0059007982126169055	1518422756320130	Cyyr1 (ENSMUSG00000041134)	0.08937315344601741	1.81599e+16
1210	Mmp23 (ENSMUSG00000029061)	0.2128540102105177	1.79646e+16							Creb3l1 (ENSMUSG00000027230)	0.006064697061702919	1.8305e+16	Gm43259 (ENSMUSG00000106432)	0.08945704423412697	1.83749e+16
1211	Phf13 (ENSMUSG00000047777)	0.21324004089705348	2094945303622670							2810408I11Rik (ENSMUSG00000087213)	0.006098094933671358	1.95231e+16	Actg2 (ENSMUSG00000059430)	0.08954799897893573	1.926e+16
1212	Fbxo45 (ENSMUSG00000035764)	0.2134016056328535	1.76072e+16							4933431K23Rik (ENSMUSG00000086451)	0.006139724673448555	1.60159e+16	Mgst1 (ENSMUSG00000008540)	0.0896650506184044	3448423832367570
1213	Nr2f6 (ENSMUSG00000002393)	0.21343641427880597	2.35821e+16							Reps2 (ENSMUSG00000040855)	0.006149058367955117	1.90201e+16	Gm45871 (ENSMUSG00000110277)	0.08982438240382155	1.51674e+16
1214	Scrn3 (ENSMUSG00000008226)	0.21446586297279618	1.89849e+16							Snx9 (ENSMUSG00000002365)	0.006224073278919341	2.19428e+16	Proser3 (ENSMUSG00000036864)	0.08991239492123979	1.57796e+16
1215	Sumf1 (ENSMUSG00000030101)	0.2152720970253311	1941598512008650							Gm20712 (ENSMUSG00000093677)	0.006440955801732169	2382835858858360	Trbv13-1 (ENSMUSG00000076467)	0.09005962168099665	1980363796929450
1216	Dlg2 (ENSMUSG00000052572)	0.2154537310310479	1.91378e+16							C230066G23Rik (ENSMUSG00000085771)	0.006498287217109866	1861855014534400	Zswim4 (ENSMUSG00000035671)	0.09016354679034398	1.69437e+16
1217	Gm48768 (ENSMUSG00000112346)	0.21566772018320135	1.82699e+16							Cep162 (ENSMUSG00000056919)	0.006648894319316177	1.50782e+16	Gm9903 (ENSMUSG00000097271)	0.09018058659079518	2014399900292430
1218	Reln (ENSMUSG00000042453)	0.21572940259031786	1687295310660630							Ddias (ENSMUSG00000030641)	0.006689244710844124	2.34732e+16	Prdm16 (ENSMUSG00000039410)	0.09067670251657697	1.92979e+16
1219	Cc2d1a (ENSMUSG00000036686)	0.21599331014279693	1.59536e+16							2810429I04Rik (ENSMUSG00000097709)	0.006714078402442614	2070121747297520	Gm47438 (ENSMUSG00000111947)	0.09114853990701556	1556995202834240
1220	Cracr2b (ENSMUSG00000048200)	0.2162086223928089	2.20431e+16							Cbarp (ENSMUSG00000035640)	0.006793216954237854	1.59381e+16	Paqr3 (ENSMUSG00000055725)	0.09140874174005442	1.56262e+16
1221	Smurf1 (ENSMUSG00000038780)	0.2168254720321498	1.70448e+16							Tusc1 (ENSMUSG00000054000)	0.006835989082694078	1.57045e+16	Gm29675 (ENSMUSG00000113515)	0.09143174461585254	2.21865e+16
1222	Mfsd14b (ENSMUSG00000038212)	0.21704655050105667	1.59954e+16							Cdca5 (ENSMUSG00000024791)	0.006840445569794182	1.85295e+16	Tubb2b (ENSMUSG00000045136)	0.09210114681247351	1.64936e+16
1223	Adcy4 (ENSMUSG00000022220)	0.2173796174899766	2.21862e+16							Agrn (ENSMUSG00000041936)	0.006949950910598837	2.32475e+16	Fbxo47 (ENSMUSG00000070336)	0.09312305848203967	1.74207e+16
1224	Birc3 (ENSMUSG00000032000)	0.2176662459678008	1.58362e+16							Tmed1 (ENSMUSG00000032180)	0.007004044520212645	1.93817e+16	Zfp970 (ENSMUSG00000078866)	0.09327363486061496	1.73919e+16
1225	Pdf (ENSMUSG00000078931)	0.21831534394406213	1.69331e+16							Ifitm2 (ENSMUSG00000060591)	0.007191924915433618	4.27214e+16	Irs2 (ENSMUSG00000038894)	0.09338321556451118	1.73054e+16
1226	Zbtb21 (ENSMUSG00000046962)	0.2183486933122792	1562412145571680							Gm34589 (ENSMUSG00000115816)	0.007196284883041413	2.24103e+16	Sox5 (ENSMUSG00000041540)	0.09410176443915146	1.73261e+16
1227	Plxna2 (ENSMUSG00000026640)	0.21980499268280593	1.58725e+16							Gm32486 (ENSMUSG00000110115)	0.007200145721526606	1.60656e+16	Gm43661 (ENSMUSG00000104818)	0.0942433975197946	1.77422e+16
1228	Tmem164 (ENSMUSG00000047045)	0.21993392433309505	1.57251e+16							Igfbp6 (ENSMUSG00000023046)	0.007384671153647003	2.01834e+16	Aasdh (ENSMUSG00000055923)	0.09427179946979593	174958761637658
1229	6430550D23Rik (ENSMUSG00000074646)	0.2201874291449558	1.56509e+16							S100a1 (ENSMUSG00000044080)	0.007464909713801053	1.56501e+16	Ercc2 (ENSMUSG00000030400)	0.09485324319992819	1.53966e+16
1230	Gm16741 (ENSMUSG00000084775)	0.22084693465776756	1.90563e+16							Taf6l (ENSMUSG00000003680)	0.007520994044617425	1.6631e+16	A430035B10Rik (ENSMUSG00000087305)	0.09566678534147173	1.63182e+16
1231	Tmem252 (ENSMUSG00000048572)	0.22092677707890454	1.52723e+16							Gm14302 (ENSMUSG00000085760)	0.007526217476840583	2.19391e+16	Stag3 (ENSMUSG00000036928)	0.09576667151119117	1.53519e+16
1232	Prcc (ENSMUSG00000004895)	0.22096727830983262	1.52425e+16							Rab30 (ENSMUSG00000030643)	0.007531526321790512	2.58165e+16	Gm21860 (ENSMUSG00000095366)	0.0958606654326959	1698905406835570
1233	Stmn2 (ENSMUSG00000027500)	0.22130993343086333	1.55872e+16							Spred2 (ENSMUSG00000045671)	0.00754484387830695	1506993856404780	2410080I02Rik (ENSMUSG00000044387)	0.09632470150357733	1.97781e+16
1234	3110056K07Rik (ENSMUSG00000085622)	0.22159594755944015	1.64302e+16							Csf2 (ENSMUSG00000018916)	0.007631501420391352	2271074354606920	Rnf17 (ENSMUSG00000000365)	0.09722660355208451	1.73329e+16
1235	Gjc1 (ENSMUSG00000034520)	0.22227019938726816	1.65487e+16							Ly6i (ENSMUSG00000022586)	0.007769984351344432	2599142019312570	Zfp974 (ENSMUSG00000070709)	0.0974392729231682	1.93043e+16
1236	Lrrk1 (ENSMUSG00000015133)	0.22266156809304016	1.61115e+16							Bcat1 (ENSMUSG00000030268)	0.0077857513285115795	3.05627e+16	Dhcr7 (ENSMUSG00000058454)	0.09751466964318826	1.56215e+16
1237	Per1 (ENSMUSG00000020893)	0.22321851736695875	1.56584e+16							Hic1 (ENSMUSG00000043099)	0.00782983100328184	1545575924067160	Tfr2 (ENSMUSG00000029716)	0.0994333540061748	1.76517e+16
1238	9130604C24Rik (ENSMUSG00000105851)	0.22411128323030868	2.32268e+16							Rdh13 (ENSMUSG00000008435)	0.007982994654898191	1.81637e+16	Hhex (ENSMUSG00000024986)	0.10047211053619436	2135095400000470
1239	Dapk1 (ENSMUSG00000021559)	0.22414260015197668	1644990317772910							AA388235 (ENSMUSG00000118084)	0.008203790049247824	1.87132e+16	Snx29 (ENSMUSG00000071669)	0.10058084375302193	1601919928633960
1240	Flrt3 (ENSMUSG00000051379)	0.22489087030690505	18141668513049							Nhej1 (ENSMUSG00000026162)	0.008204058952538224	2.11441e+16	Zdhhc1 (ENSMUSG00000039199)	0.10065635159508714	1.9131e+16
1241	B3galt4 (ENSMUSG00000067370)	0.22502532905317454	2.12327e+16							Gm45902 (ENSMUSG00000051396)	0.008216544842064098	1.54836e+16	Heatr5b (ENSMUSG00000039414)	0.1017327287040911	1.60172e+16
1242	Mterf1a (ENSMUSG00000040429)	0.22593499801827746	1.80788e+16							Brca1 (ENSMUSG00000017146)	0.008232142223886053	2472038411988130	Zfp932 (ENSMUSG00000066613)	0.10237402504230274	1.50286e+16
1243	Sarm1 (ENSMUSG00000050132)	0.22593504447341195	2033995560187430							Chek2 (ENSMUSG00000029521)	0.008243011728311985	2.00885e+16	Gm15491 (ENSMUSG00000087367)	0.10357841215921228	2264673934071750
1244	Man1b1 (ENSMUSG00000036646)	0.22593769100166547	1.87007e+16							Tjp3 (ENSMUSG00000034917)	0.008258433139008021	1.86e+16	BC049715 (ENSMUSG00000047515)	0.1036283384906307	1.65734e+16
1245	Pqlc1 (ENSMUSG00000034006)	0.22681968126314656	1.69898e+16							Uxs1 (ENSMUSG00000057363)	0.008269678811865359	1570787468636170	4930417O13Rik (ENSMUSG00000108129)	0.104328208538674	1.76917e+16
1246	Orc3 (ENSMUSG00000040044)	0.22720712318589936	1.61527e+16							Arxes2 (ENSMUSG00000048040)	0.008308527499679662	2.45213e+16	Lrrc51 (ENSMUSG00000064307)	0.10443262348996744	1.93771e+16
1247	Lyrm7 (ENSMUSG00000020268)	0.2274529061540422	1.70384e+16							Cabp4 (ENSMUSG00000024842)	0.008346438836634534	1.51617e+16	Gm28068 (ENSMUSG00000100287)	0.10455095125439243	1.54292e+16
1248	Gm47798 (ENSMUSG00000114253)	0.22852774161996023	2.22671e+16							Gm13830 (ENSMUSG00000086368)	0.008353160312549518	2.30459e+16	Ikzf2 (ENSMUSG00000025997)	0.10496685636448898	2.05076e+16
1249	Thoc1 (ENSMUSG00000024287)	0.22872695432932938	150640310422473							Bloc1s5 (ENSMUSG00000038982)	0.008357261250689446	1555587254801290	Apobec2 (ENSMUSG00000040694)	0.105036105915919	1.85367e+16
1250	Gm10655 (ENSMUSG00000074256)	0.22892632410418332	1937045678127290							Tsacc (ENSMUSG00000010538)	0.008435331807312638	1.82255e+16	Emp2 (ENSMUSG00000022505)	0.10571678273448314	1.68314e+16
1251	9230116L04Rik (ENSMUSG00000112489)	0.22920429964635777	1.5925e+16							Pidd1 (ENSMUSG00000025507)	0.008508021891271795	1.74854e+16	Gm15787 (ENSMUSG00000086247)	0.106080215068138	1.61869e+16
1252	Klhdc2 (ENSMUSG00000020978)	0.23055887108255727	1.62974e+16							Prss30 (ENSMUSG00000024124)	0.00852958605557282	1.78352e+16	Tnfrsf8 (ENSMUSG00000028602)	0.10622007461015759	2038802517893180
1253	Cyp2u1 (ENSMUSG00000027983)	0.23065392773368495	2143517285557790							Ly6k (ENSMUSG00000044678)	0.008543487763852109	1.55125e+16	Ikzf4 (ENSMUSG00000002578)	0.10667423969067104	2.37397e+16
1254	Acy1 (ENSMUSG00000023262)	0.23134144391888384	1.79815e+16							Akr1c12 (ENSMUSG00000021211)	0.008555566835676248	1.69878e+16	Mtrf1 (ENSMUSG00000022022)	0.10691331562885119	1.79378e+16
1255	Zfp781 (ENSMUSG00000096718)	0.2322714207630482	2.17126e+16							Aqp11 (ENSMUSG00000042797)	0.008611358433160906	2233376394039950	Bpnt1 (ENSMUSG00000026617)	0.10733999514063695	1.5745e+16
1256	Trp53bp2 (ENSMUSG00000026510)	0.23239303986466436	1.81728e+16							Pex12 (ENSMUSG00000018733)	0.008668577399323888	1.72731e+16	4930590J08Rik (ENSMUSG00000034063)	0.10792459803126217	1.65915e+16
1257	Gm17300 (ENSMUSG00000091021)	0.23303388747988021	1.88761e+16							Akr1e1 (ENSMUSG00000045410)	0.008704565327477327	1.55884e+16	Pyroxd2 (ENSMUSG00000060224)	0.10856151574679103	1.91317e+16
1258	Nasp (ENSMUSG00000028693)	0.23310671770073546	1.53825e+16							Anxa4 (ENSMUSG00000029994)	0.008746791846669417	1.54506e+16	Exd1 (ENSMUSG00000048647)	0.10859390925102552	1.54795e+16
1259	Add3 (ENSMUSG00000025026)	0.23316345496890675	1504905376174140							Ckm (ENSMUSG00000030399)	0.008752195705704293	1.52066e+16	Adck5 (ENSMUSG00000022550)	0.10948417866591323	1.7742e+16
1260	Idh1 (ENSMUSG00000025950)	0.23501780792879967	1.81408e+16							Tnp2 (ENSMUSG00000043050)	0.008890827835645002	2.08027e+16	Cdkl4 (ENSMUSG00000033966)	0.10977906984485143	1.88506e+16
1261	Spg7 (ENSMUSG00000000738)	0.236616958967302	1657250765584260							Prepl (ENSMUSG00000024127)	0.009023061208247744	1524923216404070	Gm44366 (ENSMUSG00000107477)	0.11029757806161182	1.80418e+16
1262	Scgb3a1 (ENSMUSG00000064057)	0.23710287852629555	1.50978e+16							Prcd (ENSMUSG00000075410)	0.009131496677365354	2.19898e+16	Dnajb14 (ENSMUSG00000074212)	0.11079936673402135	1.55203e+16
1263	Gm48194 (ENSMUSG00000114835)	0.23716513263870437	1.97877e+16							Gm30122 (ENSMUSG00000112433)	0.009135454036291873	3651415909120060	Gm7879 (ENSMUSG00000033036)	0.11098064419035814	1565970662162170
1264	Zfp235 (ENSMUSG00000047603)	0.23798852379997912	1728994746089090							Ephx4 (ENSMUSG00000033805)	0.009213319702750293	2135069755888130	Nectin2 (ENSMUSG00000062300)	0.11139898948045647	1.74459e+16
1265	Rundc3a (ENSMUSG00000006575)	0.23823772696273665	1.85066e+16							Intu (ENSMUSG00000060798)	0.009213831935105684	3.31391e+16	Card6 (ENSMUSG00000041849)	0.1119159562591327	1.53102e+16
1266	Lrrc8a (ENSMUSG00000007476)	0.23888641640699962	1.60297e+16							9930014A18Rik (ENSMUSG00000097493)	0.009219981564620018	1990159318876420	Gm49479 (ENSMUSG00000116091)	0.11229006585000043	1650080232130200
1267	Dus1l (ENSMUSG00000025155)	0.24005521169602032	1.66104e+16							Mical2 (ENSMUSG00000038244)	0.009242739718324918	1537744342242880	Spag5 (ENSMUSG00000002055)	0.11232044035720724	1.86985e+16
1268	Rab29 (ENSMUSG00000026433)	0.24019046884383805	1.57028e+16							Gstk1 (ENSMUSG00000029864)	0.009333911686424624	1.62114e+16	Pik3c2b (ENSMUSG00000026447)	0.11239450092833485	1737400502120860
1269	Paqr3 (ENSMUSG00000055725)	0.2405929696016019	1.71503e+16							Man2c1os (ENSMUSG00000086728)	0.009367259539668986	1.58235e+16	Gm26510 (ENSMUSG00000097154)	0.11254327991183567	1.53694e+16
1270	Tfeb (ENSMUSG00000023990)	0.24060304320790363	1.6081e+16							Trim46 (ENSMUSG00000042766)	0.009374517777075311	1.88704e+16	Gm7008 (ENSMUSG00000035983)	0.11282401047243835	1.74172e+16
1271	Rassf1 (ENSMUSG00000010067)	0.24095059598531937	1.66337e+16							Gm39459 (ENSMUSG00000111720)	0.009399500298350695	1.74759e+16	Glyctk (ENSMUSG00000020258)	0.11286605680759772	2084759792572980
1272	Cpa3 (ENSMUSG00000001865)	0.24244262775129055	1.73553e+16							Cip2a (ENSMUSG00000033031)	0.009522354051276806	2218620317556310	Acad12 (ENSMUSG00000042647)	0.11335431164902768	1.6381e+16
1273	Lrsam1 (ENSMUSG00000026792)	0.24248303297163873	2.346e+16							Ahcy (ENSMUSG00000027597)	0.009569650839350071	1.78438e+16	Ovgp1 (ENSMUSG00000074340)	0.11404728262561707	1.89482e+16
1274	Tg (ENSMUSG00000053469)	0.2425092874309819	1801153238363970							Gm9833 (ENSMUSG00000049230)	0.00963871376964491	1.91753e+16	Gm30124 (ENSMUSG00000116627)	0.11428658699233556	1.64959e+16
1275	Gm38004 (ENSMUSG00000103811)	0.24269560701368917	2044651885517870							Tnnt1 (ENSMUSG00000064179)	0.009665195441846242	1.77014e+16	Hectd2 (ENSMUSG00000041180)	0.11494501534776139	1.50818e+16
1276	Map3k11 (ENSMUSG00000004054)	0.24292062547023577	1.60686e+16							Il9r (ENSMUSG00000020279)	0.009672613795445126	1.92734e+16	Ankrd26 (ENSMUSG00000007827)	0.11522279155439796	1.52112e+16
1277	C030034I22Rik (ENSMUSG00000073374)	0.24333590335721067	1.89654e+16							Tmod1 (ENSMUSG00000028328)	0.009711730339576863	2180046200469970	Tex2 (ENSMUSG00000040548)	0.11532854640232625	1590656793772660
1278	B430306N03Rik (ENSMUSG00000043740)	0.24352623550446564	1645359104127600							Ttr (ENSMUSG00000061808)	0.009875152606593588	2.32551e+16	Tlr7 (ENSMUSG00000044583)	0.11538969910910092	2.44235e+16
1279	Btbd17 (ENSMUSG00000000202)	0.24353031189980845	1.60942e+16							Prkar1b (ENSMUSG00000025855)	0.009911064705190951	1.85519e+16	Gm43696 (ENSMUSG00000105304)	0.11607092929591423	1.50811e+16
1280	Gab2 (ENSMUSG00000004508)	0.2442261487130462	2090230516809790							Wdr90 (ENSMUSG00000073434)	0.010096997662215192	1652545035579400	6330415G19Rik (ENSMUSG00000117322)	0.11616752012229498	1.56484e+16
1281	Olfr1160 (ENSMUSG00000075141)	0.24505458377853617	1.67805e+16							Ralb (ENSMUSG00000004451)	0.01036732800248015	1635406732952800	Wtip (ENSMUSG00000036459)	0.116240939055693	2.07153e+16
1282	Rpp30 (ENSMUSG00000024800)	0.24518034118596516	1627863616972810							Pi4k2b (ENSMUSG00000029186)	0.010492831078962933	1516683473659480	H19 (ENSMUSG00000000031)	0.11652724618592136	2.37705e+16
1283	Nphp4 (ENSMUSG00000039577)	0.24561816021289412	1.89379e+16							Bhlhb9 (ENSMUSG00000072964)	0.010536908130569338	1.58748e+16	Gm42893 (ENSMUSG00000106415)	0.11655660751366476	2.0362e+16
1284	Adat1 (ENSMUSG00000031949)	0.24583034664049347	1.53744e+16							Cln3 (ENSMUSG00000030720)	0.010667627808204568	1700749450639360	Rab26os (ENSMUSG00000093565)	0.11690384798794447	1502503282849850
1285	Large1 (ENSMUSG00000004383)	0.24783252547445736	1.76355e+16							K230015D01Rik (ENSMUSG00000110630)	0.010682350061274073	1.94045e+16	4930578M01Rik (ENSMUSG00000097587)	0.1172197373298193	1.53637e+16
1286	Fchsd1 (ENSMUSG00000038524)	0.24798185023212682	1.89861e+16							Nek4 (ENSMUSG00000021918)	0.010697793108325382	1.65745e+16	Gm11672 (ENSMUSG00000085229)	0.11741259026626286	1.54393e+16
1287	Nrm (ENSMUSG00000059791)	0.24833664720022022	1.69983e+16							Immp2l (ENSMUSG00000056899)	0.01086151373612711	1.55163e+16	BC024978 (ENSMUSG00000078786)	0.1174772682859805	1.70429e+16
1288	Rfesd (ENSMUSG00000043190)	0.2499425347045291	1688182365434060							Clcn5 (ENSMUSG00000004317)	0.010872854455496975	1.64845e+16	Trav5-1 (ENSMUSG00000076761)	0.1176118306251547	1.56685e+16
1289	Ajuba (ENSMUSG00000022178)	0.25011356409187213	1.54707e+16							D6Wsu163e (ENSMUSG00000030347)	0.010887022825952946	1577425736928120	Gm15283 (ENSMUSG00000087700)	0.11774677021193729	1.79617e+16
1290	Hsd17b12 (ENSMUSG00000027195)	0.250168659819904	155416038667114							Hist1h4j (ENSMUSG00000067455)	0.010925673829595216	1.69695e+16	A130010J15Rik (ENSMUSG00000079144)	0.11777306412413877	1539371540984500
1291	Gm45620 (ENSMUSG00000110239)	0.2502998714484536	1.66436e+16							Wnt10b (ENSMUSG00000022996)	0.011082487238475242	1.59168e+16	Spry1 (ENSMUSG00000037211)	0.11780250543724487	1.74909e+16
1292	Spaca9 (ENSMUSG00000026809)	0.2509588366867067	2111686504708480							F630028O10Rik (ENSMUSG00000078122)	0.011136187572540597	2491284573746660	A630052C17Rik (ENSMUSG00000086725)	0.11814926070867603	1.5221e+16
1293	Usp3 (ENSMUSG00000032376)	0.2511527674934108	1.59624e+16							Dsn1 (ENSMUSG00000027635)	0.011233114839277308	2017063290815160	Myl1 (ENSMUSG00000061816)	0.11893395714413313	4419689615297570
1294	Dgat1 (ENSMUSG00000022555)	0.25153736244649605	1.55176e+16							Cap2 (ENSMUSG00000021373)	0.011238477602582944	1.77216e+16	Wdr11 (ENSMUSG00000042055)	0.1189515477592624	1572906869651780
1295	Slc25a38 (ENSMUSG00000032519)	0.2516588178145307	1.54835e+16							Spata24 (ENSMUSG00000024352)	0.011243799416531102	1578974046568110	Gm12089 (ENSMUSG00000085165)	0.11901382658775185	1.56973e+16
1296	Gemin4 (ENSMUSG00000049396)	0.2531962144483025	1.90135e+16							Gm5784 (ENSMUSG00000093908)	0.01133807242231545	2.04888e+16	Gm48882 (ENSMUSG00000112593)	0.11955557206218535	1.5497e+16
1297	Chst10 (ENSMUSG00000026080)	0.2531967662144872	1.55386e+16							Gm37748 (ENSMUSG00000104266)	0.011383348667854622	1937095269070310	Fancg (ENSMUSG00000028453)	0.11983434097188499	1.51351e+16
1298	Dcxr (ENSMUSG00000039450)	0.2534899236779447	1.73932e+16							Pctp (ENSMUSG00000020553)	0.01147540975825519	1.52553e+16	Gm16853 (ENSMUSG00000097665)	0.11986493029091418	1829895038061520
1299	A330023F24Rik (ENSMUSG00000096929)	0.25397624174252853	1.77885e+16							Khdrbs3 (ENSMUSG00000022332)	0.011481760952738137	1.59133e+16	Renbp (ENSMUSG00000031387)	0.12004083111064756	1.64954e+16
1300	Gnmt (ENSMUSG00000002769)	0.2540362452176501	1.51485e+16							Plxna2 (ENSMUSG00000026640)	0.01166481332601785	2.98266e+16	Zfp946 (ENSMUSG00000071266)	0.12036574222683014	1.60774e+16
1301	Noxo1 (ENSMUSG00000019320)	0.25441138094695037	3048012115870300							Idh2 (ENSMUSG00000030541)	0.011675354349824703	1.6228e+16	Anxa9 (ENSMUSG00000015702)	0.1204924079813203	1912696596450800
1302	Cd84 (ENSMUSG00000038147)	0.254602193373624	1.53671e+16							Evi5 (ENSMUSG00000011831)	0.011858822136617016	1.7527e+16	Wdr59 (ENSMUSG00000031959)	0.12051707254153116	1.50392e+16
1303	Irf8 (ENSMUSG00000041515)	0.2546262300831784	2.54398e+16							Ift81 (ENSMUSG00000029469)	0.011877548413170003	2.00806e+16	Hmgn3 (ENSMUSG00000066456)	0.12072769301059394	2052009575692120
1304	Gm28417 (ENSMUSG00000100280)	0.2547048333971286	1.81896e+16							Pawr (ENSMUSG00000035873)	0.01206939997081072	2180443189798550	Bcas1 (ENSMUSG00000013523)	0.12104539303982041	2.16829e+16
1305	Gm15829 (ENSMUSG00000086083)	0.25548974609730674	1.7299e+16							Eid3 (ENSMUSG00000109864)	0.012073513231878052	1.93176e+16	Pdlim4 (ENSMUSG00000020388)	0.12111699931786525	25211241223848
1306	Zfp213 (ENSMUSG00000071256)	0.2559683732184429	1.9355e+16							Tff1 (ENSMUSG00000024032)	0.012167117695188046	2858453339400350	Nme3 (ENSMUSG00000073435)	0.12118102776138934	1.80088e+16
1307	Mpeg1 (ENSMUSG00000046805)	0.25720235460051344	2.53371e+16							Gm20735 (ENSMUSG00000110656)	0.01228420573115238	1.85067e+16	Efcab9 (ENSMUSG00000044056)	0.12138175222333011	1.61297e+16
1308	Dcp1b (ENSMUSG00000041477)	0.2572074106543215	1504096254716750							Gpr82 (ENSMUSG00000047678)	0.012343431809999635	2.02665e+16	4933408B17Rik (ENSMUSG00000049357)	0.12146380410282549	3.1863e+16
1309	Pagr1a (ENSMUSG00000030680)	0.25769956197238747	2121823289559800							Lta (ENSMUSG00000024402)	0.012411626847608768	1.78027e+16	Ccdc162 (ENSMUSG00000075225)	0.12173235496989823	1.80718e+16
1310	Mzb1 (ENSMUSG00000024353)	0.2584237540007703	2445603320929010							Sh3rf1 (ENSMUSG00000031642)	0.012503248143979587	1.55094e+16	Sv2a (ENSMUSG00000038486)	0.12201945674720083	1.80402e+16
1311	Lin54 (ENSMUSG00000035310)	0.2587230201720458	1.755e+16							Ccna2 (ENSMUSG00000027715)	0.012582296643597618	1.94979e+16	A630014C17Rik (ENSMUSG00000086395)	0.12308992991841386	1.9814e+16
1312	Dhx8 (ENSMUSG00000034931)	0.2589024827250881	1.61309e+16							Rbp4 (ENSMUSG00000024990)	0.012740125698696552	2.04141e+16	Gm49733 (ENSMUSG00000116739)	0.12367995981604564	1.58492e+16
1313	Tbl3 (ENSMUSG00000040688)	0.25947989037684804	1.56284e+16							Cpne5 (ENSMUSG00000024008)	0.012775020336446376	1780067575805270	Tppp (ENSMUSG00000021573)	0.12434270767450191	1809552900906380
1314	Caml (ENSMUSG00000021501)	0.2599325343165761	1.70968e+16							Trpv4 (ENSMUSG00000014158)	0.012870875482663165	1.78221e+16	4930579G18Rik (ENSMUSG00000040840)	0.1247381206772897	1.95853e+16
1315	Trim69 (ENSMUSG00000033368)	0.2610367647853535	1.50961e+16							Mamdc4 (ENSMUSG00000026941)	0.01291062575997853	1.59561e+16	Cd14 (ENSMUSG00000051439)	0.12496940004379763	1.62943e+16
1316	F630028O10Rik (ENSMUSG00000078122)	0.26147620490876716	151919356456476							Gtf3c5 (ENSMUSG00000026816)	0.013105528882889895	1.62374e+16	Rundc1 (ENSMUSG00000035007)	0.1257660368477561	1.50686e+16
1317	Zbtb33 (ENSMUSG00000048047)	0.2615988512273929	1.59226e+16							Gm50069 (ENSMUSG00000117634)	0.01319587610315726	1.67615e+16	D6Wsu163e (ENSMUSG00000030347)	0.12594902926528917	1.67024e+16
1318	N4bp2os (ENSMUSG00000106978)	0.26171978653976224	2.16463e+16							Gm20033 (ENSMUSG00000097640)	0.013251036733352184	2174062520366830	4833419F23Rik (ENSMUSG00000117401)	0.12621562110108206	2.05242e+16
1319	Gm12905 (ENSMUSG00000085875)	0.263874127769497	1.92554e+16							Nudt15 (ENSMUSG00000033405)	0.013339155415679932	1.51509e+16	Cdkl5 (ENSMUSG00000031292)	0.1267662183707324	1.56118e+16
1320	Nr1d1 (ENSMUSG00000020889)	0.26468947658371267	1727149938674490							Gm39556 (ENSMUSG00000116380)	0.013373641600822137	1.68084e+16	0610043K17Rik (ENSMUSG00000087361)	0.12689184766144287	1.5021e+16
1321	Slfn3 (ENSMUSG00000018986)	0.2647423701073876	1.98225e+16							Cfap126 (ENSMUSG00000026649)	0.01338072457673932	1757790229974470	Zfp300 (ENSMUSG00000031079)	0.12713392920847566	1.89454e+16
1322	Atg7 (ENSMUSG00000030314)	0.26560058580375245	1.53569e+16							Gm15247 (ENSMUSG00000086695)	0.01339265814623955	1.89603e+16	A730061H03Rik (ENSMUSG00000053588)	0.12714936641930508	183829723653943
1323	Spag4 (ENSMUSG00000038180)	0.2660928807766833	2.24895e+16							Gm35037 (ENSMUSG00000107985)	0.013607386829066358	2171218189586710	4930580E04Rik (ENSMUSG00000106269)	0.12743167928999422	2018475039987700
1324	Cables2 (ENSMUSG00000038990)	0.2665779962676276	1.71297e+16							Trdc (ENSMUSG00000104876)	0.013645951612196686	3.2999e+16	Tnks1bp1 (ENSMUSG00000033955)	0.12794876184704607	1.59198e+16
1325	Lamc1 (ENSMUSG00000026478)	0.26758765282142594	1.58752e+16							Stard5 (ENSMUSG00000046027)	0.013681202579350292	1.627e+16	Ankrd33b (ENSMUSG00000022237)	0.12955731374778726	2.40481e+16
1326	Gm14308 (ENSMUSG00000078880)	0.267691916474403	2151229276830050							Gm5165 (ENSMUSG00000116802)	0.013736847896970253	1706186914619980	Phf21b (ENSMUSG00000016624)	0.12957072710805786	1.64258e+16
1327	Alpk1 (ENSMUSG00000028028)	0.26922583509381914	1749520380724							Bckdhb (ENSMUSG00000032263)	0.013769683391041775	2.14292e+16	1110013H19Rik (ENSMUSG00000116164)	0.12969534193881607	1781738352897800
1328	Tppp3 (ENSMUSG00000014846)	0.26961130734514105	1.77876e+16							Ttc27 (ENSMUSG00000024078)	0.013941243209953498	1633874668495180	Nat8f1 (ENSMUSG00000057103)	0.12979384964381102	1.65418e+16
1329	Fgfbp3 (ENSMUSG00000047632)	0.27046756988436405	1.82076e+16							Hdhd3 (ENSMUSG00000038422)	0.01395125488980676	2.07454e+16	Ankrd13d (ENSMUSG00000005986)	0.13000189960691935	1696340250084360
1330	Cacna1a (ENSMUSG00000034656)	0.2710238601416047	1.51196e+16							Styk1 (ENSMUSG00000032899)	0.014064292362965658	1753303378603850	Agtrap (ENSMUSG00000029007)	0.13059656844878592	1.52559e+16
1331	1700041G16Rik (ENSMUSG00000054822)	0.27143363131356735	1.96271e+16							Ift43 (ENSMUSG00000007867)	0.014120764593413087	1.7056e+16	Troap (ENSMUSG00000032783)	0.13120039400134448	1.57186e+16
1332	Kti12 (ENSMUSG00000073775)	0.27261448891340045	1.63256e+16							Gm14326 (ENSMUSG00000078862)	0.014306964739210806	1815241270689190	Hspa12a (ENSMUSG00000025092)	0.13173802657846065	1.6921e+16
1333	Zc3h12a (ENSMUSG00000042677)	0.2728029955471043	1565483429792940							Hist1h2an (ENSMUSG00000069309)	0.01432483331985811	1820288487351390	6430573P05Rik (ENSMUSG00000102545)	0.13321856118489586	1.60838e+16
1334	Sema3e (ENSMUSG00000063531)	0.27296381407140946	1.74416e+16							Neb (ENSMUSG00000026950)	0.014402533540226076	1.58347e+16	Adcy6 (ENSMUSG00000022994)	0.1335928924744472	2.13578e+16
1335	Ermp1 (ENSMUSG00000046324)	0.2729935068524416	1.63099e+16							Thop1 (ENSMUSG00000004929)	0.014595825605939772	1.91435e+16	Gm3604 (ENSMUSG00000094942)	0.1346128741957707	1.98335e+16
1336	Itgax (ENSMUSG00000030789)	0.2732901571945519	1.80516e+16							Atf5 (ENSMUSG00000038539)	0.0147563780499768	2.95375e+16	Gm16845 (ENSMUSG00000096981)	0.1348584523279807	1.57951e+16
1337	Pbx3 (ENSMUSG00000038718)	0.27394779755501514	1.5759e+16							Arl6 (ENSMUSG00000022722)	0.014834132371388484	1.879e+16	Gm11527 (ENSMUSG00000085578)	0.13516227546802098	1.81497e+16
1338	Myo1e (ENSMUSG00000032220)	0.2744797211845607	2.69711e+16							CAAA01147332.1 (ENSMUSG00000095742)	0.014903756126515377	2247018967922210	Cd24a (ENSMUSG00000047139)	0.13533266553155923	2.06741e+16
1339	Gm28941 (ENSMUSG00000101450)	0.27536397499711	1.83131e+16							0610009E02Rik (ENSMUSG00000086714)	0.014990049077358429	2051814028362350	Basp1 (ENSMUSG00000045763)	0.13539159146820146	1.92646e+16
1340	1300017J02Rik (ENSMUSG00000033688)	0.2761354157116554	1.88978e+16							2210406O10Rik (ENSMUSG00000039563)	0.015398604073253573	1.80067e+16	Gorasp1 (ENSMUSG00000032513)	0.1354765728258407	1.75449e+16
1341	Prkag2 (ENSMUSG00000028944)	0.27668737919485437	1.69852e+16							Dcaf4 (ENSMUSG00000021222)	0.015404846203843506	1601888647859860	Zfp169 (ENSMUSG00000050954)	0.13559250275629592	1.5813e+16
1342	Dnaaf5 (ENSMUSG00000025857)	0.27713060735320605	1.71354e+16							1700041G16Rik (ENSMUSG00000054822)	0.01575655426672192	1.79731e+16	Uchl1 (ENSMUSG00000029223)	0.1357175910031109	1.51569e+16
1343	Uaca (ENSMUSG00000034485)	0.27735838844943095	1544649379023800							Gas2 (ENSMUSG00000030498)	0.01577535911270082	1.73265e+16	Stil (ENSMUSG00000028718)	0.13580105794729821	1.6232e+16
1344	Gadd45b (ENSMUSG00000015312)	0.2786335648547323	1.57075e+16							Gm26652 (ENSMUSG00000097497)	0.01589546000614906	1.94983e+16	Mtx3 (ENSMUSG00000021704)	0.1377673342558872	1571142425924830
1345	Ptgs1 (ENSMUSG00000047250)	0.279117703474461	1.76542e+16							Tmem107 (ENSMUSG00000020895)	0.015913141940731432	1.94239e+16	Vpreb1 (ENSMUSG00000059305)	0.13791117364882438	1.68011e+16
1346	2610306M01Rik (ENSMUSG00000100164)	0.27921426717144504	1.71517e+16							Eif3j2 (ENSMUSG00000043424)	0.015960915140222475	1.88202e+16	2610301B20Rik (ENSMUSG00000059482)	0.13800166835074487	1.61393e+16
1347	Ehd4 (ENSMUSG00000027293)	0.27965453140580654	1.55605e+16							Lancl3 (ENSMUSG00000047344)	0.015988773754565103	1.66607e+16	Agrp (ENSMUSG00000005705)	0.13824622520243282	1.93702e+16
1348	Cdc25b (ENSMUSG00000027330)	0.2797185649536243	1.56855e+16							Wdr27 (ENSMUSG00000046991)	0.016032125149170844	1.84661e+16	Smim13 (ENSMUSG00000091264)	0.13850762416175494	1.65773e+16
1349	Dbf4 (ENSMUSG00000002297)	0.27975384249870755	1.56581e+16							Ppp1r1b (ENSMUSG00000061718)	0.016034039008434763	2112491843261260	Sec14l2 (ENSMUSG00000003585)	0.1385087436041666	2.09777e+16
1350	Ankrd9 (ENSMUSG00000037904)	0.27988423362702086	2.09149e+16							Igsf23 (ENSMUSG00000040498)	0.0161660638436149	1.64038e+16	Angpt2 (ENSMUSG00000031465)	0.1389795842049781	1.62125e+16
1351	Emilin1 (ENSMUSG00000029163)	0.2804380588572142	2114631414510340							BC035044 (ENSMUSG00000090164)	0.016269643876924464	1.56839e+16	Foxred2 (ENSMUSG00000016552)	0.14020105829730403	1583635700967160
1352	Vamp4 (ENSMUSG00000026696)	0.2806718208024833	1536350711508360							Rabl2 (ENSMUSG00000022621)	0.016343917295566803	1806504089951500	Iba57 (ENSMUSG00000049287)	0.14068664726439212	1.66458e+16
1353	Nid2 (ENSMUSG00000021806)	0.2823237762414287	2030847242478690							Dctd (ENSMUSG00000031562)	0.01645794806768937	2.01513e+16	S100b (ENSMUSG00000033208)	0.14115503597463638	1.54171e+16
1354	Gm48086 (ENSMUSG00000112229)	0.2828405083567626	2.11849e+16							Klhl8 (ENSMUSG00000029312)	0.01654781449443737	2643351440368290	Spon1 (ENSMUSG00000038156)	0.14121572186321846	1.9197e+16
1355	Myo1b (ENSMUSG00000018417)	0.28319478124821795	1.60734e+16							Dipk1b (ENSMUSG00000036186)	0.016561177650119045	1.58891e+16	C3ar1 (ENSMUSG00000040552)	0.14192473658358745	3.88212e+16
1356	Cd4 (ENSMUSG00000023274)	0.28475702323112884	1.54067e+16							Ttc8 (ENSMUSG00000021013)	0.016641964055138927	2.10978e+16	Cd22 (ENSMUSG00000030577)	0.1420607234740211	2.15627e+16
1357	Nos3 (ENSMUSG00000028978)	0.2854827473059378	2.00916e+16							Dmtn (ENSMUSG00000022099)	0.016746437528158877	2030868091627280	Bach2it1 (ENSMUSG00000087049)	0.14269975309518654	1.92026e+16
1358	H2-DMb2 (ENSMUSG00000037548)	0.2859287704077376	1.56741e+16							Serf1 (ENSMUSG00000021643)	0.016924272844382474	1.87113e+16	Kyat1 (ENSMUSG00000039648)	0.1428770449368494	1.73127e+16
1359	4833418N02Rik (ENSMUSG00000085287)	0.2862262155872638	2.29419e+16							Utp14b (ENSMUSG00000079470)	0.01702149474434681	1.99682e+16	Tmem209 (ENSMUSG00000029782)	0.14500763304525413	1540342528321540
1360	Carmil3 (ENSMUSG00000022211)	0.28648254024198205	1583353092294350							Gm36159 (ENSMUSG00000108360)	0.017049449243652197	1.82782e+16	Fam160a1 (ENSMUSG00000051000)	0.14535657970970067	2.15513e+16
1361	Foxd2 (ENSMUSG00000055210)	0.2866657585940948	1.97486e+16							Gm15601 (ENSMUSG00000085913)	0.017176719012461723	1.68605e+16	Bcs1l (ENSMUSG00000026172)	0.14560698987775358	1.54916e+16
1362	Tatdn2 (ENSMUSG00000056952)	0.2870640128115254	1.57177e+16							Ltb4r1 (ENSMUSG00000046908)	0.017250711780077376	1.78228e+16	Chst15 (ENSMUSG00000030930)	0.14563543026489922	1.56116e+16
1363	Tctn2 (ENSMUSG00000029386)	0.28728523691493235	1.51965e+16							Gm11940 (ENSMUSG00000087692)	0.017280583970608086	1.83754e+16	A830082N09Rik (ENSMUSG00000112280)	0.14563813509359902	1624732551015130
1364	Atg2a (ENSMUSG00000024773)	0.28741062823036706	1.56808e+16							Mpi (ENSMUSG00000032306)	0.01734106095975397	1795842488329660	Prxl2b (ENSMUSG00000029059)	0.1459302943865143	1.59798e+16
1365	Leng9 (ENSMUSG00000043432)	0.28750026885556396	1.53417e+16							B3gntl1 (ENSMUSG00000046605)	0.017385157961991488	154485727157132	Zfp85os (ENSMUSG00000044081)	0.14597272550828574	1695641406078030
1366	Ccdc102a (ENSMUSG00000063605)	0.28854666106080007	2659801105491650							Mcoln3 (ENSMUSG00000036853)	0.017431898051878357	1.94183e+16	Ppp1r18os (ENSMUSG00000087443)	0.14615882898295698	1993561772227580
1367	Zfp513 (ENSMUSG00000043059)	0.2889877838616632	1.57314e+16							Kdm8 (ENSMUSG00000030752)	0.01758401209014173	2210219614464830	Tm7sf2 (ENSMUSG00000024799)	0.14799070783629903	1.80287e+16
1368	Aida (ENSMUSG00000042901)	0.28939921994561	1.50765e+16							Sh3gl3 (ENSMUSG00000030638)	0.01763296286398879	1.7662e+16	Gm41764 (ENSMUSG00000117891)	0.14888113504662168	1.61385e+16
1369	Fam71b (ENSMUSG00000020401)	0.28987333308838586	1.51257e+16							Gm17055 (ENSMUSG00000090576)	0.017696633382776758	1.74543e+16	Gm43581 (ENSMUSG00000105199)	0.1499193580037765	1.54039e+16
1370	Dact2 (ENSMUSG00000048826)	0.2900110390360171	1.57227e+16							Purg (ENSMUSG00000049184)	0.017746769652449812	2.05043e+16	Rab20 (ENSMUSG00000031504)	0.15049360221148603	1.74206e+16
1371	A730061H03Rik (ENSMUSG00000053588)	0.29005483352855305	1.84857e+16							Plpp5 (ENSMUSG00000031570)	0.01775518715325769	1.75527e+16	Slc40a1 (ENSMUSG00000025993)	0.15055468553619625	2078688370164500
1372	Bpnt1 (ENSMUSG00000026617)	0.2907459157879635	1.68109e+16							Unc13a (ENSMUSG00000034799)	0.01776357907318259	1.79421e+16	Gm26797 (ENSMUSG00000097572)	0.15133329272633464	1.543e+16
1373	Gm19531 (ENSMUSG00000111348)	0.2917873022480117	1.68834e+16							Hoxaas3 (ENSMUSG00000085696)	0.017778226380967717	1.85683e+16	Gm4631 (ENSMUSG00000078899)	0.15307776974140627	1.67282e+16
1374	Nckap1 (ENSMUSG00000027002)	0.29217566435906184	1.66462e+16							Slc4a8 (ENSMUSG00000023032)	0.018243706745731243	1.65705e+16	Cdca5 (ENSMUSG00000024791)	0.1534440892307676	2.05783e+16
1375	Wdr5 (ENSMUSG00000026917)	0.29250920222166965	1744886063454580							Peak1os (ENSMUSG00000097111)	0.018307951426832312	1.67667e+16	Gm7967 (ENSMUSG00000100009)	0.15350785691685787	1.95465e+16
1376	Rnf19a (ENSMUSG00000022280)	0.2928692806090476	1534617381920030							Rad51c (ENSMUSG00000007646)	0.01833015309228682	1.69933e+16	Gm36371 (ENSMUSG00000109108)	0.1537006473038591	1.5153e+16
1377	Crybb1 (ENSMUSG00000029343)	0.2932070646174722	1.98581e+16							Mthfd2l (ENSMUSG00000029376)	0.01842289594193411	1.50637e+16	Gm14023 (ENSMUSG00000085498)	0.15450179252091276	1712114668974240
1378	Nod2 (ENSMUSG00000055994)	0.29339113375338843	1.63389e+16							Knl1 (ENSMUSG00000027326)	0.01847532868610849	2.55291e+16	Pak4 (ENSMUSG00000030602)	0.15491115751677348	1.91204e+16
1379	Hist1h3a (ENSMUSG00000069265)	0.2935779479505459	1.6996e+16							Arhgef33 (ENSMUSG00000054901)	0.01885038843408964	1.85689e+16	Ighd (ENSMUSG00000104213)	0.15522195183141635	2.45302e+16
1380	4930447C04Rik (ENSMUSG00000021098)	0.29475919124813826	1.81328e+16							Sh3rf2 (ENSMUSG00000057719)	0.018857803360864067	3.72154e+16	Gamt (ENSMUSG00000020150)	0.15585559597458318	2062763032570580
1381	Cd24a (ENSMUSG00000047139)	0.295051122231715	2.11275e+16							Pemt (ENSMUSG00000000301)	0.01909753749231774	1.83706e+16	Gm12971 (ENSMUSG00000087449)	0.1565860916323222	1.71659e+16
1382	Tle2 (ENSMUSG00000034771)	0.29551634855431363	2.99157e+16							Gm15832 (ENSMUSG00000085894)	0.019129595067739005	1.80037e+16	Arhgef10l (ENSMUSG00000040964)	0.15679001870893605	1.75828e+16
1383	Bmp6 (ENSMUSG00000039004)	0.2957649948099957	1.73554e+16							Elp6 (ENSMUSG00000054836)	0.019380174153560234	1.55378e+16	2610020C07Rik (ENSMUSG00000097537)	0.15693839841637922	1508530835195550
1384	Nxt2 (ENSMUSG00000042271)	0.2960660926450927	2.17823e+16							Gm47484 (ENSMUSG00000113529)	0.019539310060666098	1741645708452590	Zbtb16 (ENSMUSG00000066687)	0.1574006173146785	3468706133139170
1385	Fam43a (ENSMUSG00000046546)	0.2968140644180502	2.02889e+16							Gm16337 (ENSMUSG00000089794)	0.019577656096490023	1.66388e+16	Ptpro (ENSMUSG00000030223)	0.15740718806815396	2526179003299810
1386	Gtf2e2 (ENSMUSG00000031585)	0.29730402228804403	1.53276e+16							1700008O03Rik (ENSMUSG00000008028)	0.019802135643797184	1658882038350060	Snhg10 (ENSMUSG00000113722)	0.1579360722697914	1.54422e+16
1387	Cd33 (ENSMUSG00000004609)	0.2975283341605879	2212447507079740							Tmem202 (ENSMUSG00000049526)	0.019875077643773758	1795392073966190	B930059L03Rik (ENSMUSG00000113361)	0.1593976303410031	1.56614e+16
1388	Tbxas1 (ENSMUSG00000029925)	0.29765253496229077	2.11738e+16							Plp1 (ENSMUSG00000031425)	0.019948938483770055	1.86254e+16	Lrp11 (ENSMUSG00000019796)	0.15973595145238229	1.76878e+16
1389	Ythdf1 (ENSMUSG00000038848)	0.29817729448635466	1.54099e+16							Psma8 (ENSMUSG00000036743)	0.02007230303059067	1823175403213320	4931428F04Rik (ENSMUSG00000014837)	0.15996077391819286	1.52432e+16
1390	Zfp300 (ENSMUSG00000031079)	0.2992298873364972	1958319354903560							Npb (ENSMUSG00000044034)	0.02008730030770518	1.75151e+16	Dbt (ENSMUSG00000000340)	0.1605296592629427	1.58113e+16
1391	Zfp715 (ENSMUSG00000012640)	0.2998431262145844	1657513444297							Gm47428 (ENSMUSG00000113311)	0.020157730131621313	1.63919e+16	Zfp354c (ENSMUSG00000044807)	0.16130149777648395	1.92231e+16
1392	Cenpj (ENSMUSG00000064128)	0.2999347457056119	1.69357e+16							Gm43305 (ENSMUSG00000105703)	0.020173939607105472	1.50357e+16	Fcrl1 (ENSMUSG00000059994)	0.1613547554674149	1.65063e+16
1393	Sptbn1 (ENSMUSG00000020315)	0.30001038159875854	158914976565542							Gm13075 (ENSMUSG00000086061)	0.020527385426613573	1.73095e+16	Gga2 (ENSMUSG00000030872)	0.1617820258185427	1.54799e+16
1394	Lzts2 (ENSMUSG00000035342)	0.3003171368485299	1.58248e+16							Prkab2 (ENSMUSG00000038205)	0.02059395594338608	1697025768409950	Fbxo48 (ENSMUSG00000044966)	0.1618862431472242	2.01492e+16
1395	Lef1os1 (ENSMUSG00000106086)	0.3008498752806962	2110737006957980							Pif1 (ENSMUSG00000041064)	0.02079522684319213	1.81619e+16	Arhgef40 (ENSMUSG00000004562)	0.16190000491729697	2489345782943490
1396	Aplf (ENSMUSG00000030051)	0.3012950687041474	1.82364e+16							Gng7 (ENSMUSG00000048240)	0.021169628003380337	1.93854e+16	Gm49691 (ENSMUSG00000116771)	0.16202489178713542	1716370153672340
1397	Hspb1 (ENSMUSG00000004951)	0.3014187262220934	1.89093e+16							Trav7-4 (ENSMUSG00000094766)	0.021331452568483986	1.82072e+16	B230398E01Rik (ENSMUSG00000087660)	0.16254981534146068	1.69563e+16
1398	Slc15a3 (ENSMUSG00000024737)	0.30308958561302185	2270916936996970							Kctd1 (ENSMUSG00000036225)	0.021847946933269167	1.54013e+16	Airn (ENSMUSG00000078247)	0.16278293457631812	1515039851286960
1399	Trnt1 (ENSMUSG00000013736)	0.30344980667295934	1670040275705940							Recql4 (ENSMUSG00000033762)	0.021851575405305506	1.84667e+16	Tlr13 (ENSMUSG00000033777)	0.16290821940592431	2061967146572220
1400	Ptpn7 (ENSMUSG00000031506)	0.304590043242725	1537184357856400							Col8a1 (ENSMUSG00000068196)	0.02185192622254768	1.90897e+16	Tlnrd1 (ENSMUSG00000070462)	0.16305437969927125	1.77953e+16
1401	Ngdn (ENSMUSG00000022204)	0.30468291981010276	1.64467e+16							Pak6 (ENSMUSG00000074923)	0.02189528540437087	1704819683805510	Gm20337 (ENSMUSG00000112880)	0.1631244906177862	1.77004e+16
1402	Enoph1 (ENSMUSG00000029326)	0.3053364315179458	155683889242829							Slc19a2 (ENSMUSG00000040918)	0.021910013544950882	1.75756e+16	9530097N15Rik (ENSMUSG00000106371)	0.16369304675678492	1760770556537080
1403	Zfp764 (ENSMUSG00000045757)	0.30534034048445036	1.89491e+16							Dnajc17 (ENSMUSG00000034278)	0.021965136059760023	1516560193466970	6230400D17Rik (ENSMUSG00000097577)	0.16530551962641055	1.56869e+16
1404	Ubash3b (ENSMUSG00000032020)	0.30542696409204967	1.66082e+16							Itga9 (ENSMUSG00000039115)	0.02206190030636519	2.54563e+16	Sp6 (ENSMUSG00000038560)	0.16600017139309858	2006494729842940
1405	Lcmt2 (ENSMUSG00000074890)	0.3054747763921726	1582594288401970							Enkd1 (ENSMUSG00000013155)	0.022196935613993808	1.96926e+16	D930030I03Rik (ENSMUSG00000097576)	0.1661490864734835	1821320606483710
1406	Tmed7 (ENSMUSG00000033184)	0.3056764528124044	1.55609e+16							Angel1 (ENSMUSG00000021257)	0.022259462866184944	1.61777e+16	A830005F24Rik (ENSMUSG00000053181)	0.16625622174611634	1.83649e+16
1407	Nipal1 (ENSMUSG00000067219)	0.30574500566907536	1.61968e+16							Soat2 (ENSMUSG00000023045)	0.02260811593675022	1596924832532280	P3h4 (ENSMUSG00000006931)	0.16655269826071115	1648786446683280
1408	Sdad1 (ENSMUSG00000029415)	0.30578588279228924	1.72319e+16							Apcdd1 (ENSMUSG00000071847)	0.02263647672206673	1.76804e+16	Acot6 (ENSMUSG00000043487)	0.16676658644039033	1754004755140520
1409	A830082N09Rik (ENSMUSG00000112280)	0.3059318868138545	1686764533976900							Impg1 (ENSMUSG00000032343)	0.022659300229826384	1.75996e+16	Shf (ENSMUSG00000033256)	0.16720590983869352	1799278149659120
1410	9330104G04Rik (ENSMUSG00000097842)	0.3070554846860282	2.43291e+16							Tarbp1 (ENSMUSG00000090290)	0.0228747793581995	1.68154e+16	4930481A15Rik (ENSMUSG00000086938)	0.1672451178056535	1.64285e+16
1411	Mtmr3 (ENSMUSG00000034354)	0.3074726125874747	1.63403e+16							Akap12 (ENSMUSG00000038587)	0.023135437145140374	1.65956e+16	Gm38250 (ENSMUSG00000104168)	0.16735203246061253	1.58803e+16
1412	Gm45885 (ENSMUSG00000110366)	0.3078927678515188	1919189464400650							Dnajb5 (ENSMUSG00000036052)	0.023138381330190392	166998224966807	Odf2l (ENSMUSG00000028256)	0.1680828709753433	1.56589e+16
1413	Ptgir (ENSMUSG00000043017)	0.30804516315521924	1.6334e+16							Gm12743 (ENSMUSG00000084968)	0.023202204805376707	1.73883e+16	Ramp3 (ENSMUSG00000041046)	0.16945094547048234	1774845693535840
1414	S1pr2 (ENSMUSG00000043895)	0.30815355167192776	1.52625e+16							Wfdc21 (ENSMUSG00000051748)	0.023290610895138748	164042689357287	Wwox (ENSMUSG00000004637)	0.17002692388691712	1.77469e+16
1415	Fam81a (ENSMUSG00000032224)	0.3086345964238131	1.62202e+16							Gm47167 (ENSMUSG00000113907)	0.02373339087275392	1761665422213530	Lrrc23 (ENSMUSG00000030125)	0.17008870224003866	1.69531e+16
1416	Lacc1 (ENSMUSG00000044350)	0.3110839253468237	1.78424e+16							Znrd1as (ENSMUSG00000036214)	0.02397266636081393	1.8987e+16	Trdv1 (ENSMUSG00000076864)	0.17046432384605825	1.6519e+16
1417	Gm43062 (ENSMUSG00000104671)	0.3117403849107195	1.71551e+16							Olfr1160 (ENSMUSG00000075141)	0.02419860231421457	1.63475e+16	Tmem150a (ENSMUSG00000055912)	0.17185639290781338	1.75437e+16
1418	Mmp17 (ENSMUSG00000029436)	0.3120926513481458	1.65925e+16							Btf3l4 (ENSMUSG00000028568)	0.024390369516908633	1.57684e+16	Tmem260 (ENSMUSG00000036339)	0.17331540341807347	1.58958e+16
1419	BC051077 (ENSMUSG00000097163)	0.3121414659955165	1.60682e+16							St3gal5 (ENSMUSG00000056091)	0.024402627105172454	2.42062e+16	Tlr6 (ENSMUSG00000051498)	0.17398017654030185	1.94678e+16
1420	Thoc3 (ENSMUSG00000025872)	0.3133017846093073	1.56045e+16							Itgax (ENSMUSG00000030789)	0.02459456518696393	1.74358e+16	Gm14326 (ENSMUSG00000078862)	0.1740829346574809	2.05307e+16
1421	Sept3 (ENSMUSG00000022456)	0.3137101221739316	1.72487e+16							Tmem38a (ENSMUSG00000031791)	0.024620610079588295	2.05626e+16	D330050I16Rik (ENSMUSG00000117959)	0.17423706162375838	16384308123467
1422	AI463229 (ENSMUSG00000114828)	0.3145242347483511	1.60826e+16							Gm30108 (ENSMUSG00000114241)	0.024717682453189345	2.05436e+16	Fstl1 (ENSMUSG00000022816)	0.1746976765690345	1.57798e+16
1423	Syp (ENSMUSG00000031144)	0.31469204163922276	1.80928e+16							Gcat (ENSMUSG00000006378)	0.025232357112280418	1.53335e+16	A530083I20Rik (ENSMUSG00000097322)	0.17511355866893455	1605531671647220
1424	Gm50322 (ENSMUSG00000118138)	0.31583188789184946	1.52612e+16							Dennd2a (ENSMUSG00000038456)	0.025478561822136567	1991244616115770	Atad3aos (ENSMUSG00000054514)	0.17555241745430994	1927804596616350
1425	Armc6 (ENSMUSG00000002343)	0.3160004676310363	1.81162e+16							Snx8 (ENSMUSG00000029560)	0.02551798667939304	2.05713e+16	Gm43465 (ENSMUSG00000105717)	0.17633794334966646	1.7631e+16
1426	Sema6c (ENSMUSG00000038777)	0.316591004455573	2.29901e+16							Zfyve21 (ENSMUSG00000021286)	0.025662106902369503	1.63394e+16	Vwf (ENSMUSG00000001930)	0.17816807918689503	1679279351556140
1427	Csrnp2 (ENSMUSG00000044636)	0.3168731144342191	2.39365e+16							Sox18 (ENSMUSG00000046470)	0.025844501776533402	1.91235e+16	Hhat (ENSMUSG00000037375)	0.17825711215402507	1.70399e+16
1428	Suox (ENSMUSG00000049858)	0.31694264149506346	1.56652e+16							BC147527 (ENSMUSG00000094796)	0.026102009741351614	1850175427504170	A330009N23Rik (ENSMUSG00000097915)	0.17925468884609883	2.08538e+16
1429	Gm10734 (ENSMUSG00000114255)	0.31793544745612884	1.78378e+16							8430432A02Rik (ENSMUSG00000041878)	0.0263302473411123	1838676499213450	Gm49086 (ENSMUSG00000115454)	0.1797745794982476	1.51207e+16
1430	Mphosph10 (ENSMUSG00000030521)	0.31794250276482633	1.67801e+16							Wdr31 (ENSMUSG00000028391)	0.026375702362339264	1.50738e+16	Ict1os (ENSMUSG00000085072)	0.18072094600504907	1.91352e+16
1431	Pdp2 (ENSMUSG00000048371)	0.31800702667943576	1763855125150490							Gstt3 (ENSMUSG00000001665)	0.026590406106972192	1.60643e+16	D030028A08Rik (ENSMUSG00000078700)	0.18117994095741385	1.75778e+16
1432	Crnkl1 (ENSMUSG00000001767)	0.31892388199032806	1558522363211550							Nutf2-ps1 (ENSMUSG00000071497)	0.026623500001231187	1.6705e+16	D930016D06Rik (ENSMUSG00000097392)	0.18140902304066817	1.82727e+16
1433	Apba3 (ENSMUSG00000004931)	0.3190210209881498	1.51341e+16							Zfp202 (ENSMUSG00000025602)	0.02678675366079378	221109548078862	Paqr8 (ENSMUSG00000025931)	0.18173709788055822	1.91089e+16
1434	Ndufs1 (ENSMUSG00000025968)	0.31940272631503347	1.50972e+16							4930524O07Rik (ENSMUSG00000090207)	0.026818400964701627	1761481757653160	S100a16 (ENSMUSG00000074457)	0.1821064001801306	1.58292e+16
1435	Snx22 (ENSMUSG00000039452)	0.3194461055404222	1.58349e+16							Cenpu (ENSMUSG00000031629)	0.02710669807137819	1.81666e+16	4930515G01Rik (ENSMUSG00000092183)	0.18242114798897052	1.65486e+16
1436	C4b (ENSMUSG00000073418)	0.3208808790129117	1.72832e+16							Fadd (ENSMUSG00000031077)	0.027110895456781508	1.63389e+16	Gm20721 (ENSMUSG00000090625)	0.18264718836558994	1.84435e+16
1437	Gm43330 (ENSMUSG00000106341)	0.32095014378841336	1842257993862600							Adarb1 (ENSMUSG00000020262)	0.027336404932763514	1548275920639970	Zfp580 (ENSMUSG00000055633)	0.1862793206140116	1.59585e+16
1438	Cbfa2t2 (ENSMUSG00000038533)	0.3211251372695254	1.74985e+16							Cpm (ENSMUSG00000020183)	0.02736859471548937	1502384739045930	B3gat2 (ENSMUSG00000026156)	0.18678314619921624	2.1489e+16
1439	Fbxo4 (ENSMUSG00000022184)	0.3220618017643561	1.50141e+16							Elavl3 (ENSMUSG00000003410)	0.02741768995143818	1.73986e+16	9030624G23Rik (ENSMUSG00000073158)	0.18710179968599816	158329765720294
1440	B430219N15Rik (ENSMUSG00000085211)	0.3224713589093578	2.25256e+16							Gm19412 (ENSMUSG00000101438)	0.027526040826127	187629821366295	Ggnbp1 (ENSMUSG00000048731)	0.187228544212039	1.54527e+16
1441	2310034G01Rik (ENSMUSG00000099655)	0.3226802722048918	1.5775e+16							1700113A16Rik (ENSMUSG00000096935)	0.027560122129765885	1.51915e+16	Neb (ENSMUSG00000026950)	0.1873227024563277	2.41337e+16
1442	D830024N08Rik (ENSMUSG00000110580)	0.3235967962939665	2.09374e+16							Pex11a (ENSMUSG00000030545)	0.027695208831007418	2343573302814530	Adgre1 (ENSMUSG00000004730)	0.18826255780755552	1.5611e+16
1443	Irf4 (ENSMUSG00000021356)	0.32422063115032673	1.58461e+16							1110006O24Rik (ENSMUSG00000107121)	0.027761882382744747	2.24737e+16	Pomk (ENSMUSG00000037251)	0.19004971225727713	1.59826e+16
1444	Cd34 (ENSMUSG00000016494)	0.3258276727100815	1613189523570200							Zfp934 (ENSMUSG00000074865)	0.028103476988243902	1.76134e+16	Gm20109 (ENSMUSG00000097714)	0.19017641442448255	1.84239e+16
1445	Gtpbp10 (ENSMUSG00000040464)	0.32584438257416765	1.58395e+16							Gm26810 (ENSMUSG00000097817)	0.02844729764200807	1.90058e+16	Ank2 (ENSMUSG00000032826)	0.19041688734765702	251025633761225
1446	Zdhhc19 (ENSMUSG00000052363)	0.3268215415762323	1.787e+16							Gm45738 (ENSMUSG00000108101)	0.02845233430505499	1842254888712300	Ccdc189 (ENSMUSG00000057176)	0.19070782059552366	1.9763e+16
1447	Tedc2 (ENSMUSG00000024118)	0.3269057603656785	2.07347e+16							Slc35f2 (ENSMUSG00000042195)	0.028502049270956505	156314019451485	Nup210l (ENSMUSG00000027939)	0.1911086034970732	1.71987e+16
1448	Gm45345 (ENSMUSG00000109854)	0.32708548606371296	1.52887e+16							Clu (ENSMUSG00000022037)	0.02865350874854777	2.46701e+16	Swsap1 (ENSMUSG00000051238)	0.19159538977969015	1.93065e+16
1449	Spred2 (ENSMUSG00000045671)	0.3275103811096877	1517202884674730							Zfp781 (ENSMUSG00000096718)	0.02867243592991401	1678982912331210	Bend3 (ENSMUSG00000038214)	0.19243547764750393	1742375443769430
1450	Spats2 (ENSMUSG00000051934)	0.32755154107233314	1.66839e+16							Gm43042 (ENSMUSG00000106634)	0.028739057580409857	1.6389e+16	AV356131 (ENSMUSG00000108461)	0.19301843066276972	1602187441924660
1451	Flt1 (ENSMUSG00000029648)	0.32758019983948156	1.76347e+16							Slc25a10 (ENSMUSG00000025792)	0.028901746540260783	1.5523e+16	Gm13205 (ENSMUSG00000086606)	0.19322003361573728	1996280858742350
1452	Ch25h (ENSMUSG00000050370)	0.3297770030498498	2348620118540600							Calcrl (ENSMUSG00000059588)	0.028984288859693487	1.50288e+16	Gm10130 (ENSMUSG00000095315)	0.19365971083485406	1.52672e+16
1453	Tns2 (ENSMUSG00000037003)	0.33013177408051614	1.51349e+16							Tmem255a (ENSMUSG00000036502)	0.029345965569618125	1.74197e+16	Gm47512 (ENSMUSG00000097274)	0.19372497948248382	1.54703e+16
1454	Clcnka (ENSMUSG00000033770)	0.3302183994411099	1.99537e+16							Siah3 (ENSMUSG00000091722)	0.029491965788889792	1.97114e+16	Fam124b (ENSMUSG00000043230)	0.19404052138353856	2188442187980610
1455	Gm17477 (ENSMUSG00000084917)	0.33084717959870097	1.69956e+16							Casc1 (ENSMUSG00000043541)	0.02962598397914554	1701573474137320	Gm13830 (ENSMUSG00000086368)	0.19489209605029217	2.40983e+16
1456	Eml1 (ENSMUSG00000058070)	0.331262835309789	1.50874e+16							Evi2b (ENSMUSG00000093938)	0.029626954598860337	1.71802e+16	Ttll11 (ENSMUSG00000026885)	0.19517759019771014	1.53312e+16
1457	Trbv17 (ENSMUSG00000076474)	0.3313472966006334	1.97872e+16							Uprt (ENSMUSG00000073016)	0.029932911538139095	1.84505e+16	Gm26901 (ENSMUSG00000097797)	0.19546358038357473	1.66996e+16
1458	Nans (ENSMUSG00000028334)	0.3317956059418762	1.57683e+16							Il27 (ENSMUSG00000044701)	0.030180068736940464	1.92513e+16	Gm13421 (ENSMUSG00000085929)	0.1955115742746877	2003969863002990
1459	4833407H14Rik (ENSMUSG00000097779)	0.33233748993193574	2.04529e+16							Cpt1b (ENSMUSG00000078937)	0.030206844712490195	2675356446626030	Hist1h2bk (ENSMUSG00000062727)	0.19682407997186113	1.70342e+16
1460	Slc23a2 (ENSMUSG00000027340)	0.3326365924662763	1.69665e+16							Gstm4 (ENSMUSG00000027890)	0.030325966998195	1806239292633710	Gm43254 (ENSMUSG00000105957)	0.19700591890798871	2.2902e+16
1461	Abtb2 (ENSMUSG00000032724)	0.33270419091058734	1.52025e+16							C130046K22Rik (ENSMUSG00000085154)	0.030993938734214386	163824959082124	Map4k5 (ENSMUSG00000034761)	0.19889778077974293	1.61416e+16
1462	Tmem91 (ENSMUSG00000061702)	0.33302039036788444	1.79378e+16							Senp8 (ENSMUSG00000051705)	0.031722986378356965	1.74848e+16	Tram2 (ENSMUSG00000041779)	0.19902665431306632	1610555181047550
1463	Gm42067 (ENSMUSG00000110156)	0.3346164255169049	2.16765e+16							0610040J01Rik (ENSMUSG00000060512)	0.031736833525591854	2041644299359440	Zfp46 (ENSMUSG00000051351)	0.2002201185912303	1.8722e+16
1464	Ceacam16 (ENSMUSG00000014686)	0.3349237134740647	1.68602e+16							Plscr2 (ENSMUSG00000032372)	0.032087657378722094	162635829728152	Usp6nl (ENSMUSG00000039046)	0.20057789476070048	1.57046e+16
1465	Gm17108 (ENSMUSG00000091133)	0.3350331467297424	1.85749e+16							Hexdc (ENSMUSG00000039307)	0.032268211804399066	1.95932e+16	Chac2 (ENSMUSG00000020309)	0.20238085023027208	1.5729e+16
1466	Crispld2 (ENSMUSG00000031825)	0.33557640433072794	1646812757164980							Tmem184b (ENSMUSG00000009035)	0.03250336041290638	1.54979e+16	Rell2 (ENSMUSG00000044024)	0.2029284826178118	1785046997158460
1467	Golga3 (ENSMUSG00000029502)	0.33580283499485425	1.57263e+16							Gm49838 (ENSMUSG00000117313)	0.032591729307797086	2.11824e+16	Tcrg-V1 (ENSMUSG00000076755)	0.20294205679441707	1.76471e+16
1468	Rad54l2 (ENSMUSG00000040661)	0.3372484356161978	1.58513e+16							Zgrf1 (ENSMUSG00000051278)	0.032611114239329525	171315006712547	Elmod2 (ENSMUSG00000035151)	0.20346185149486162	1.67425e+16
1469	Slc29a3 (ENSMUSG00000020100)	0.33901950940211256	1.66049e+16							St7 (ENSMUSG00000029534)	0.03271737473017388	1.7533e+16	Slc12a3 (ENSMUSG00000031766)	0.20534185100175922	1.75406e+16
1470	Pde11a (ENSMUSG00000075270)	0.33913718982422164	1500499662604370							Naglu (ENSMUSG00000001751)	0.03275433351620464	1.81858e+16	Klra6 (ENSMUSG00000061769)	0.20560003292317586	2.59177e+16
1471	Gm38037 (ENSMUSG00000102840)	0.34014820935077494	1.8906e+16							Cacna1a (ENSMUSG00000034656)	0.03289556594645907	2202357487468630	I830077J02Rik (ENSMUSG00000074342)	0.20573948627116243	1.58192e+16
1472	Gm30025 (ENSMUSG00000112278)	0.340202055261948	1749654771673440							Cfap300 (ENSMUSG00000053070)	0.03308844206234725	2.79605e+16	Slc36a4 (ENSMUSG00000043885)	0.20576708072473424	1.55306e+16
1473	Tanc2 (ENSMUSG00000053580)	0.3403392263228956	1763917728763000							Fancg (ENSMUSG00000028453)	0.03316759819445979	1.55809e+16	H2-Oa (ENSMUSG00000024334)	0.20612888981741495	1.52964e+16
1474	Gm15344 (ENSMUSG00000084899)	0.34035515953831597	1.63382e+16							Ccr8 (ENSMUSG00000042262)	0.03317337608838545	1.86222e+16	Sfmbt2 (ENSMUSG00000061186)	0.20659413611837904	1.50944e+16
1475	Hace1 (ENSMUSG00000038822)	0.3406034086657604	1516150140327980							Insm1 (ENSMUSG00000068154)	0.03341247239168739	2.09034e+16	Zfp772 (ENSMUSG00000066838)	0.20710369316628804	1924524923956110
1476	Marcksl1 (ENSMUSG00000047945)	0.3412747127645834	156305738299576							Dnaaf3 (ENSMUSG00000055809)	0.0334445771941011	1.63891e+16	Pus7l (ENSMUSG00000033356)	0.20879338861715951	1.99479e+16
1477	March1 (ENSMUSG00000036469)	0.3421558324512318	2.24199e+16							Gm17435 (ENSMUSG00000097000)	0.033776377211890134	1.50704e+16	Trmt12 (ENSMUSG00000037085)	0.20885779855625222	1.56632e+16
1478	Fam57a (ENSMUSG00000069808)	0.34240312420072555	1858673964797830							Fgd4 (ENSMUSG00000022788)	0.034022312293874896	1818317670537060	Zfp518b (ENSMUSG00000046572)	0.20898552025836947	1.88844e+16
1479	Urgcp (ENSMUSG00000049680)	0.3436097918732547	1.70468e+16							Ifi27l2a (ENSMUSG00000079017)	0.034221926785082374	1582482608696340	Tctn1 (ENSMUSG00000038593)	0.2092513304652664	1.60864e+16
1480	Bend3 (ENSMUSG00000038214)	0.34499924144265137	1986034394771820							5031425F14Rik (ENSMUSG00000085129)	0.03424163268386243	2.77318e+16	Atcay (ENSMUSG00000034958)	0.21059432822565846	1.55659e+16
1481	Tmem35b (ENSMUSG00000070737)	0.34511984855910877	1.50855e+16							Nlrx1 (ENSMUSG00000032109)	0.0342735056606576	1.977e+16	Rabl2 (ENSMUSG00000022621)	0.21190276339209516	3397607836050020
1482	Gm15013 (ENSMUSG00000098559)	0.3452628709548342	2.01858e+16							Cep72 (ENSMUSG00000021572)	0.03437671478050696	2.00206e+16	Lix1l (ENSMUSG00000049288)	0.21208690811465813	1.78773e+16
1483	Clec4n (ENSMUSG00000023349)	0.3456561681385477	1844607271539390							1110046J04Rik (ENSMUSG00000085457)	0.03450708888058298	1.6487e+16	Zfp438 (ENSMUSG00000050945)	0.2121243317617744	1.61837e+16
1484	Sidt1 (ENSMUSG00000022696)	0.346218523396667	1.66762e+16							Nphp4 (ENSMUSG00000039577)	0.03463209262066079	2.01549e+16	Gm19705 (ENSMUSG00000097113)	0.21262912583494062	1618214526182220
1485	Mob3b (ENSMUSG00000073910)	0.3466118751290201	2205351445109840							Tspan2 (ENSMUSG00000027858)	0.034937061200183216	1.8781e+16	Tm4sf1 (ENSMUSG00000027800)	0.21334992000940514	1577303996260140
1486	Dolpp1 (ENSMUSG00000026856)	0.3470609129836285	1.63503e+16							Fam221a (ENSMUSG00000047115)	0.03519997063930924	1.7187e+16	D1Ertd622e (ENSMUSG00000044768)	0.21687234639685934	1.54954e+16
1487	4833403J16Rik (ENSMUSG00000107481)	0.34828686939905107	1602766871071280							Olfr1124 (ENSMUSG00000050772)	0.03525357641868335	1994747054832670	Acer2 (ENSMUSG00000038007)	0.21722970207935197	1.70297e+16
1488	2310047D07Rik (ENSMUSG00000100783)	0.349476117983916	2496938181463260							Fancl (ENSMUSG00000004018)	0.03533089824604473	1.53801e+16	Slpi (ENSMUSG00000017002)	0.2184677864022081	2.17176e+16
1489	Bcorl1 (ENSMUSG00000036959)	0.34956211629460165	1.75083e+16							Tube1 (ENSMUSG00000019845)	0.03548498662955598	1.98191e+16	Npff (ENSMUSG00000023052)	0.21980801866552177	1.67075e+16
1490	Tppp (ENSMUSG00000021573)	0.3503427662447229	1.59016e+16							Nmnat1 (ENSMUSG00000028992)	0.035783593344090904	151846066313463	Stom (ENSMUSG00000026880)	0.21995588935083296	168501739057985
1491	Dusp9 (ENSMUSG00000031383)	0.3510900026846852	1.72361e+16							Gm11579 (ENSMUSG00000086795)	0.035905595709797074	1.58291e+16	4933431K23Rik (ENSMUSG00000086451)	0.22018743277931868	1.65528e+16
1492	Trav8d-2 (ENSMUSG00000076795)	0.3516963396531206	1.65982e+16							Hist2h2bb (ENSMUSG00000105827)	0.035908383097082816	1.63637e+16	Ddah2 (ENSMUSG00000007039)	0.22028839616245482	1.81783e+16
1493	Ube2j1 (ENSMUSG00000028277)	0.35300425660259066	1.59732e+16							Tmem121 (ENSMUSG00000049036)	0.03594263609614003	1.98158e+16	Plp1 (ENSMUSG00000031425)	0.22084245317633738	1.74321e+16
1494	Nol4l (ENSMUSG00000061411)	0.3542011782945911	1.65783e+16							Cpxm1 (ENSMUSG00000027408)	0.03603171104298495	1.94796e+16	Lzts3 (ENSMUSG00000037703)	0.2218938211498372	1.82704e+16
1495	Clnk (ENSMUSG00000039315)	0.3545464633003554	2.84234e+16							Gm33785 (ENSMUSG00000113779)	0.03610802252063485	1.59687e+16	Wdr62 (ENSMUSG00000037020)	0.22203340236128846	1.65437e+16
1496	Dnajb5 (ENSMUSG00000036052)	0.3546487477231934	1.71314e+16							Dhrs13 (ENSMUSG00000020834)	0.036201603121150734	1.58007e+16	Plekha8 (ENSMUSG00000005225)	0.22243435984274396	1680913235948400
1497	Timeless (ENSMUSG00000039994)	0.3552599234830637	1842623496380700							Fbxl12os (ENSMUSG00000062470)	0.036375089948973566	2062898097832480	Eps8 (ENSMUSG00000015766)	0.22252070265457066	2.12484e+16
1498	D230022J07Rik (ENSMUSG00000087176)	0.35554258359757324	1.77272e+16							Gm26542 (ENSMUSG00000097887)	0.03639432313003368	1.93891e+16	Gm17705 (ENSMUSG00000090936)	0.22343790173280198	1.51537e+16
1499	Coro1b (ENSMUSG00000024835)	0.3583626603597177	182384202236957							4930500M09Rik (ENSMUSG00000044306)	0.037262633523719536	1600887091334850	Gm10644 (ENSMUSG00000074219)	0.22476703620354593	1.64214e+16
1500	4933440M02Rik (ENSMUSG00000045928)	0.35862661594508705	1.50803e+16							Adamtsl4 (ENSMUSG00000015850)	0.03729167481773685	1820440097432510	E2f6 (ENSMUSG00000057469)	0.22580288458503195	1.62658e+16
1501	Ftl1-ps1 (ENSMUSG00000062382)	0.36078388469334777	1.81743e+16							Sdc1 (ENSMUSG00000020592)	0.03732347840723804	2068370159823110	E2f8 (ENSMUSG00000046179)	0.22625365265297526	1889920441779350
1502	Gm17092 (ENSMUSG00000091623)	0.36131370081934944	1.67112e+16							Bmp2k (ENSMUSG00000034663)	0.037645119591129865	1.53379e+16	Cd36 (ENSMUSG00000002944)	0.2277342809581539	1732728144294670
1503	Gm26631 (ENSMUSG00000097445)	0.36163478130430443	1.50213e+16							Gm50287 (ENSMUSG00000117871)	0.038265942203021854	1.53896e+16	Fkbp7 (ENSMUSG00000002732)	0.22809272948898854	1.53383e+16
1504	Arntl (ENSMUSG00000055116)	0.3617303396700248	1.63138e+16							Galnt9 (ENSMUSG00000033316)	0.038353996790259394	1.64098e+16	Thop1 (ENSMUSG00000004929)	0.22969680729246789	1591889179677810
1505	Inpp5a (ENSMUSG00000025477)	0.3618952459226518	1.51415e+16							Scgb3a1 (ENSMUSG00000064057)	0.038424864501797835	1.50651e+16	Usp2 (ENSMUSG00000032010)	0.2297852321923457	2.1127e+16
1506	Cbr2 (ENSMUSG00000025150)	0.36302751460242233	1689681051387680							Gm568 (ENSMUSG00000048824)	0.03846611196460347	1.84812e+16	Fads6 (ENSMUSG00000044788)	0.23025499318293505	1.62491e+16
1507	Gm27162 (ENSMUSG00000099025)	0.36478054257742426	1.64116e+16							Lrrk2 (ENSMUSG00000036273)	0.038675093345372606	2.612e+16	Plcl1 (ENSMUSG00000038349)	0.2305078590493654	2552971580327200
1508	Tnfrsf23 (ENSMUSG00000037613)	0.36543280880029905	1.52097e+16							Hlf (ENSMUSG00000003949)	0.039778134580053866	1721219456458400	Lrrc24 (ENSMUSG00000033707)	0.2305811868657308	1.7511e+16
1509	Slc5a6 (ENSMUSG00000006641)	0.3665865688784859	1671916339127270							Cacnb4 (ENSMUSG00000017412)	0.0397900293960106	2.88642e+16	A930007I19Rik (ENSMUSG00000097855)	0.23205949872520484	1.7152e+16
1510	Setdb2 (ENSMUSG00000071350)	0.36680595281778533	1.80596e+16							4931428F04Rik (ENSMUSG00000014837)	0.039866360033376305	1509742781841700	Gtf2ird1 (ENSMUSG00000023079)	0.2340657784261105	1.69973e+16
1511	4930412M03Rik (ENSMUSG00000051008)	0.3670810427611851	1.62285e+16							Rnase4 (ENSMUSG00000021876)	0.039917835023108826	2.1298e+16	Slc5a6 (ENSMUSG00000006641)	0.234568638087212	1.5771e+16
1512	Mfsd11 (ENSMUSG00000020818)	0.36743010195397324	1.79862e+16							Gm20692 (ENSMUSG00000093739)	0.039960864652737633	1.75105e+16	Ttc41 (ENSMUSG00000044937)	0.23459791677018232	1.89288e+16
1513	Camk1 (ENSMUSG00000030272)	0.36801776701899985	183787739342526							Gm6277 (ENSMUSG00000097440)	0.04071647228492749	2265315857573140	Zfp202 (ENSMUSG00000025602)	0.23566886406509716	1502036911506730
1514	Gm43259 (ENSMUSG00000106432)	0.3698152409790065	1.68907e+16							Gm44851 (ENSMUSG00000108436)	0.04104318523093626	1813254471735030	Erbb3 (ENSMUSG00000018166)	0.2363526583249968	1.54978e+16
1515	Eml3 (ENSMUSG00000071647)	0.3700123449445794	1.54183e+16							Esco2 (ENSMUSG00000022034)	0.04124700774265727	2.23561e+16	C2cd4b (ENSMUSG00000091956)	0.2364698739659679	2.35641e+16
1516	Gm42829 (ENSMUSG00000105895)	0.37062676565143077	1.71023e+16							Slfn4 (ENSMUSG00000000204)	0.041431049159332864	1.66869e+16	Siah1b (ENSMUSG00000040749)	0.23662577111452016	1.65452e+16
1517	Macc1 (ENSMUSG00000041886)	0.3709495455329578	2.03163e+16							Wdr38 (ENSMUSG00000035295)	0.04175881061925856	2.01127e+16	Slc5a3 (ENSMUSG00000089774)	0.23670310773186798	170898464888593
1518	Nkrf (ENSMUSG00000044149)	0.37176504042427017	1.65292e+16							G630030J09Rik (ENSMUSG00000097149)	0.04237858725249033	2.19398e+16	Pdf (ENSMUSG00000078931)	0.23711585754603703	1.85287e+16
1519	Kcnk7 (ENSMUSG00000024936)	0.37192041222463695	1.79545e+16							Acy1 (ENSMUSG00000023262)	0.04240898738569002	1.63581e+16	Shpk (ENSMUSG00000005951)	0.23739979401053699	1.54955e+16
1520	Faap100 (ENSMUSG00000025384)	0.37260897751743255	1.71586e+16							2810002D19Rik (ENSMUSG00000045464)	0.042550882603505986	1.73128e+16	4930404I05Rik (ENSMUSG00000087354)	0.23778438078816877	1.69645e+16
1521	Mrpl50 (ENSMUSG00000044018)	0.3735310442616524	1.61154e+16							Gm4841 (ENSMUSG00000068606)	0.042741103959694174	2.55249e+16	Zfp867 (ENSMUSG00000054519)	0.23813177619571915	1739117075085610
1522	Bod1 (ENSMUSG00000044502)	0.3737017877560104	1.64133e+16							Msl3l2 (ENSMUSG00000047669)	0.04297276270574787	1.64875e+16	Padi1 (ENSMUSG00000025329)	0.23831426443865494	1631396756359810
1523	Clu (ENSMUSG00000022037)	0.37387443217470306	1.75474e+16							Gm15747 (ENSMUSG00000086700)	0.04451243817229585	1.51506e+16	Abca5 (ENSMUSG00000018800)	0.23998374075474654	2052088289638260
1524	Mertk (ENSMUSG00000014361)	0.3756502956726482	1.76292e+16							Gm34655 (ENSMUSG00000110863)	0.044916761306230006	2.08162e+16	D130017N08Rik (ENSMUSG00000097287)	0.2413158069187843	1.63439e+16
1525	Aacs (ENSMUSG00000029482)	0.3769650738583976	1.76087e+16							Gm19569 (ENSMUSG00000099094)	0.04531915717509885	1.87924e+16	Srp54c (ENSMUSG00000079108)	0.2435297183031864	1.71493e+16
1526	Slc7a7 (ENSMUSG00000000958)	0.3776182791899973	1.58001e+16							F2rl3 (ENSMUSG00000050147)	0.04597348206351549	1.59093e+16	Dscam (ENSMUSG00000050272)	0.24401631221171996	1.8099e+16
1527	C1qc (ENSMUSG00000036896)	0.3778427878054669	2871503895457870							Fzd7 (ENSMUSG00000041075)	0.046182440749843214	1598686099989170	Rgs9 (ENSMUSG00000020599)	0.2455300200729085	1.66901e+16
1528	Hccs (ENSMUSG00000031352)	0.38026449594924094	1.5246e+16							Atp1a3 (ENSMUSG00000040907)	0.0462255843176857	1.88883e+16	Rnf150 (ENSMUSG00000047747)	0.2463468403176517	1.72788e+16
1529	Tmem104 (ENSMUSG00000045980)	0.38088015202626463	1.50385e+16							Prlr (ENSMUSG00000005268)	0.046318874620971076	1.97817e+16	Bmf (ENSMUSG00000040093)	0.24639828584484533	1502799235677510
1530	Abcd1 (ENSMUSG00000031378)	0.3828090829100792	1.50272e+16							Gm48855 (ENSMUSG00000111160)	0.04638183827388435	1.67377e+16	Zfp78 (ENSMUSG00000055150)	0.24797952154614253	1.72555e+16
1531	Elovl4 (ENSMUSG00000032262)	0.38392057906267885	1.59494e+16							Nrp2 (ENSMUSG00000025969)	0.04646813513150153	2.05984e+16	Etfbkmt (ENSMUSG00000039958)	0.24806939400046193	1.67038e+16
1532	St6galnac1 (ENSMUSG00000009588)	0.3850536767366331	1.91811e+16							Syt14 (ENSMUSG00000016200)	0.046636075352705454	1.61472e+16	Gm11520 (ENSMUSG00000085143)	0.24824093324864743	1.78793e+16
1533	Aoah (ENSMUSG00000021322)	0.3850538372712401	4084677682164560							Zfp937 (ENSMUSG00000060336)	0.04727074836154443	1.54454e+16	Gm10941 (ENSMUSG00000078444)	0.24868562380007897	1.60789e+16
1534	Ptcd1 (ENSMUSG00000029624)	0.3852138384981143	1.53725e+16							Pycr1 (ENSMUSG00000025140)	0.04769048113397749	1.89333e+16	Kis2 (ENSMUSG00000086173)	0.24954069866669967	2085671294491330
1535	Cars (ENSMUSG00000010755)	0.38536403102789346	1.52774e+16							Lipo3 (ENSMUSG00000024766)	0.047850097134444027	1601755083520110	Gm15327 (ENSMUSG00000085204)	0.2501432480735138	1.78837e+16
1536	Gm17021 (ENSMUSG00000091661)	0.38609048850081323	1676066743793030							Sept3 (ENSMUSG00000022456)	0.04830238766317174	1.83083e+16	Gm43258 (ENSMUSG00000105846)	0.2507892085112812	1.56279e+16
1537	Hoxb4 (ENSMUSG00000038692)	0.3898915602679227	1.66278e+16							Rasl11a (ENSMUSG00000029641)	0.0487331735092365	1.85322e+16	Hist1h1a (ENSMUSG00000049539)	0.251459657445024	1525068456605450
1538	Asah2 (ENSMUSG00000024887)	0.39180858347176617	2023365643635760							Arnt2 (ENSMUSG00000015709)	0.049308431230133676	1.50975e+16	Gm42868 (ENSMUSG00000104943)	0.25166662129363965	1.72568e+16
1539	Arhgef7 (ENSMUSG00000031511)	0.393327601524075	1.99393e+16							Gm49887 (ENSMUSG00000117245)	0.049701657138346206	1.67679e+16	Saa3 (ENSMUSG00000040026)	0.2545737008850117	1.57397e+16
1540	Snhg4 (ENSMUSG00000117694,ENSMUSG00000117869)	0.39352366985946446	1.68364e+16							Sfxn5 (ENSMUSG00000033720)	0.049908016723249043	1949308004923350	Ppp1r1a (ENSMUSG00000022490)	0.2562615322427041	1538193887258920
1541	Rrp8 (ENSMUSG00000030888)	0.3937895094588445	1584234008844000							Olfr373 (ENSMUSG00000061561)	0.04994352982419936	1.65989e+16	Rgs12 (ENSMUSG00000029101)	0.25720488468044467	1.66607e+16
1542	Klhl12 (ENSMUSG00000026455)	0.3972069199955206	1.71846e+16							Gm49085 (ENSMUSG00000115249)	0.04996686061523515	156898669372126	Gng12 (ENSMUSG00000036402)	0.2582395855728596	1.55765e+16
1543	Sostdc1 (ENSMUSG00000036169)	0.3972394025500089	1.64649e+16							Zfp72 (ENSMUSG00000069184)	0.05024537710574399	1.60686e+16	Gm48161 (ENSMUSG00000113424)	0.26081066373580847	1.64459e+16
1544	Gm6377 (ENSMUSG00000048621)	0.39794320733089117	1.81696e+16							Col4a1 (ENSMUSG00000031502)	0.05085683980492952	1.63333e+16	Cd200r2 (ENSMUSG00000090176)	0.2630576680337901	1.63894e+16
1545	Tnfrsf13b (ENSMUSG00000010142)	0.39972361065415046	1.80201e+16							Tcp11 (ENSMUSG00000062859)	0.0517614691307769	1.84294e+16	Foxd1 (ENSMUSG00000078302)	0.265539611687246	3281958771534750
1546	Gm2396 (ENSMUSG00000099930)	0.39985582370764206	1.57932e+16							Gm50211 (ENSMUSG00000118265)	0.05194809664673306	1.64878e+16	Afap1 (ENSMUSG00000029094)	0.2660936788694261	1.67437e+16
1547	Trim47 (ENSMUSG00000020773)	0.4006079807995222	1.81711e+16							Amigo3 (ENSMUSG00000032593)	0.05215193179138763	1.53117e+16	Gm47424 (ENSMUSG00000114095)	0.2675821750024445	1.51765e+16
1548	Slc25a20 (ENSMUSG00000032602)	0.400820899305985	1.62814e+16							Trav4-3 (ENSMUSG00000093966)	0.05220741785091948	2.04059e+16	Gas2l3 (ENSMUSG00000074802)	0.2684609714116829	1.53288e+16
1549	Pop1 (ENSMUSG00000022325)	0.4011526226234626	1.54046e+16							Kif20a (ENSMUSG00000003779)	0.05300567399460236	1.98399e+16	4933430L12Rik (ENSMUSG00000108523)	0.26925008741819545	1.58552e+16
1550	Tlr1 (ENSMUSG00000044827)	0.4011935701880675	1556754250406740							Susd1 (ENSMUSG00000038578)	0.053552962770394126	1.51057e+16	Ebf1 (ENSMUSG00000057098)	0.26979009716601793	5027261046646490
1551	Ginm1 (ENSMUSG00000040006)	0.4016325166292615	1532105800636890							Rwdd2b (ENSMUSG00000041079)	0.05356944744124395	1.67702e+16	Extl2 (ENSMUSG00000027963)	0.27006998377333924	1574758101983750
1552	Mex3b (ENSMUSG00000057706)	0.4025114998474693	177602395757935							Yjefn3 (ENSMUSG00000048967)	0.053706297111567554	194393743969397	Plcb4 (ENSMUSG00000039943)	0.27013114001560395	176674145347722
1553	Sfxn2 (ENSMUSG00000025036)	0.4025696276544786	1.71562e+16							Cort (ENSMUSG00000028971)	0.05376943986623553	1.92856e+16	Epha3 (ENSMUSG00000052504)	0.2728868363392851	2335553204824310
1554	Mcf2l (ENSMUSG00000031442)	0.40290028709718273	1.9349e+16							Fbxl15 (ENSMUSG00000025226)	0.053879756244945426	1.54787e+16	Nmnat3 (ENSMUSG00000032456)	0.27324517352088035	1.81021e+16
1555	Zfp458 (ENSMUSG00000055480)	0.40367550054195067	1.69951e+16							Gm4189 (ENSMUSG00000092384)	0.05438401109778776	1.77621e+16	Matn2 (ENSMUSG00000022324)	0.2736754448669348	1.53895e+16
1556	Gm36756 (ENSMUSG00000113634)	0.40413603859804664	1.74506e+16							Gm10300 (ENSMUSG00000070717)	0.05481686904800981	1.72471e+16	Pcdhga12 (ENSMUSG00000102428)	0.2737008097595185	1.75019e+16
1557	Gm44067 (ENSMUSG00000108095)	0.4047253464521909	1.5839e+16							Engase (ENSMUSG00000033857)	0.055028832468772396	1.51832e+16	Spink10 (ENSMUSG00000044176)	0.273718820393336	1539450908601060
1558	Col12a1 (ENSMUSG00000032332)	0.40564481763627663	1746252459570550							Cybb (ENSMUSG00000015340)	0.055030682997533886	1725093012112150	Rd3 (ENSMUSG00000049353)	0.27428521351117047	159730284990271
1559	Arfgap3 (ENSMUSG00000054277)	0.4065943412955758	1.70798e+16							1110032A03Rik (ENSMUSG00000037971)	0.05543619340825925	1.63933e+16	Myof (ENSMUSG00000048612)	0.274558808303188	1.51023e+16
1560	Hist1h1a (ENSMUSG00000049539)	0.40720715982458516	1.81776e+16							Me3 (ENSMUSG00000030621)	0.055468091288298854	1.61136e+16	Gm5784 (ENSMUSG00000093908)	0.2770556888756841	1.72124e+16
1561	Snx4 (ENSMUSG00000022808)	0.41067619598753574	1.67765e+16							Slc39a2 (ENSMUSG00000072572)	0.0555868972557451	1745459757699530	Tjp2 (ENSMUSG00000024812)	0.27733277427076125	2.18916e+16
1562	4933412E12Rik (ENSMUSG00000112627)	0.41205853038341306	1.65072e+16							March8 (ENSMUSG00000025702)	0.05686174880535366	1.51348e+16	Il9r (ENSMUSG00000020279)	0.2775434251409062	1.80474e+16
1563	Cntd1 (ENSMUSG00000078653)	0.4127497824383867	1.64432e+16							Msh5 (ENSMUSG00000007035)	0.05693529684014137	2.07943e+16	9230104M06Rik (ENSMUSG00000097100)	0.2785466293432888	1.85934e+16
1564	Fam71e1 (ENSMUSG00000051113)	0.41324134960419945	1.93914e+16							Sdc4 (ENSMUSG00000017009)	0.05696986304523996	1.74129e+16	Gm12474 (ENSMUSG00000053957)	0.2785550035800642	1.56569e+16
1565	Gm13307 (ENSMUSG00000085730)	0.4132953351415214	1527731793152080							Mlkl (ENSMUSG00000012519)	0.05710986916106938	1.83449e+16	Mocs1 (ENSMUSG00000064120)	0.2798635563997165	1.61147e+16
1566	Gm43514 (ENSMUSG00000105755)	0.41394819108100084	1.8071e+16							Gm7324 (ENSMUSG00000049235)	0.057246327306130336	1757561311200110	Tcf7l1 (ENSMUSG00000055799)	0.28130052348925283	1.8651e+16
1567	Slc22a4 (ENSMUSG00000020334)	0.4141097925711821	1.56274e+16							Cnnm1 (ENSMUSG00000025189)	0.05726652690882523	1.75112e+16	Mmp14 (ENSMUSG00000000957)	0.2822936781920803	2.0112e+16
1568	Smpd4 (ENSMUSG00000005899)	0.41628433578431817	1.6765e+16							Sostdc1 (ENSMUSG00000036169)	0.057661799980560126	1.86956e+16	Gm42997 (ENSMUSG00000105789)	0.28407127144273353	1.55437e+16
1569	Epn1 (ENSMUSG00000035203)	0.41754289578967646	1.58992e+16							Gm49794 (ENSMUSG00000116879)	0.057943341613635346	1.72983e+16	Tnnt3 (ENSMUSG00000061723)	0.2857368095527064	1.57943e+16
1570	Lzic (ENSMUSG00000028990)	0.41955859342809965	1.61482e+16							Apol7b (ENSMUSG00000068252)	0.05831949756284729	1.55381e+16	Lhfpl4 (ENSMUSG00000042873)	0.2882102903479748	3.03731e+16
1571	Arl15 (ENSMUSG00000042348)	0.41976375655546794	1.51493e+16							Lrrc75a (ENSMUSG00000046417)	0.058647668337229716	1.93431e+16	Hist1h3c (ENSMUSG00000069310)	0.28921727397533065	1.53647e+16
1572	Pdcd10 (ENSMUSG00000027835)	0.42084222884534167	1501824259043010							Gm12195 (ENSMUSG00000085192)	0.0590104886473347	1.58984e+16	Vav2 (ENSMUSG00000009621)	0.28982483447598073	1.62918e+16
1573	Fxyd2 (ENSMUSG00000059412)	0.42129818036831596	1.62344e+16							Shc4 (ENSMUSG00000035109)	0.060160012584828074	1.9553e+16	March3 (ENSMUSG00000032656)	0.2904191420407818	1.54076e+16
1574	Ube2e3 (ENSMUSG00000027011)	0.4220880839436894	1.75473e+16							D430019H16Rik (ENSMUSG00000094910)	0.06075746587620683	1.56934e+16	Cpm (ENSMUSG00000020183)	0.29186175677207826	1.55826e+16
1575	Gm49041 (ENSMUSG00000115026)	0.4233483062068007	1.56525e+16							Zdhhc19 (ENSMUSG00000052363)	0.061112789496409976	1.74712e+16	Ltbp3 (ENSMUSG00000024940)	0.29211861280367896	150909149783416
1576	Serp2 (ENSMUSG00000052584)	0.42580890281396266	1.52493e+16							C430014B12Rik (ENSMUSG00000097564)	0.06126418258933282	1.70494e+16	Pde6a (ENSMUSG00000024575)	0.2925841951129256	1.53446e+16
1577	Cobll1 (ENSMUSG00000034903)	0.4265197165747738	1609908682544870							Samd15 (ENSMUSG00000090812)	0.06148299068474279	2.24015e+16	2610507I01Rik (ENSMUSG00000085882)	0.2927412925038319	1.66842e+16
1578	Nup98 (ENSMUSG00000063550)	0.4270036822857068	1532587523980760							Ccdc18 (ENSMUSG00000056531)	0.06152868178993954	2.0821e+16	Pou3f1 (ENSMUSG00000090125)	0.2950383605319356	1.70126e+16
1579	9430015G10Rik (ENSMUSG00000059939)	0.42795652467761364	1.65982e+16							Mtus2 (ENSMUSG00000029651)	0.061808988185817176	1.74255e+16	1700102P08Rik (ENSMUSG00000032611)	0.2957287717867965	1.62593e+16
1580	Slc16a13 (ENSMUSG00000044367)	0.4285616551170523	1.78385e+16							Pde1a (ENSMUSG00000059173)	0.06202220241864646	1.67584e+16	Atrnl1 (ENSMUSG00000054843)	0.29760389139646193	1.69322e+16
1581	Fam120c (ENSMUSG00000025262)	0.4291637669212308	156901937752127							Foxp3 (ENSMUSG00000039521)	0.06215629743447312	2.71444e+16	Urb2 (ENSMUSG00000031976)	0.2981726282515207	1.62394e+16
1582	Sash1 (ENSMUSG00000015305)	0.4292235468361364	1.61034e+16							Trav6-7-dv9 (ENSMUSG00000095126)	0.06216659755739968	1.88578e+16	Klf8 (ENSMUSG00000041649)	0.2999737800450536	1912590737253080
1583	Vps25 (ENSMUSG00000078656)	0.43276638618261615	1.50162e+16							Reep1 (ENSMUSG00000052852)	0.062334772854237816	2.76012e+16	Oas2 (ENSMUSG00000032690)	0.30211061269357603	1961470258631710
1584	Fcgr3 (ENSMUSG00000059498)	0.43316022827810063	1.66843e+16							Gm42997 (ENSMUSG00000105789)	0.06243903432680995	1.57976e+16	Lrrc25 (ENSMUSG00000049988)	0.303979918506448	1542298471631270
1585	Cavin2 (ENSMUSG00000045954)	0.43420837968895554	1.63782e+16							Prr5 (ENSMUSG00000036106)	0.06265794074785797	1.84949e+16	Sbsn (ENSMUSG00000046056)	0.3051853762716048	1559903373732990
1586	AC121792.1 (ENSMUSG00000118406)	0.4345134392554646	1.53895e+16							Irak1bp1 (ENSMUSG00000032251)	0.06272188418335228	1.66569e+16	Gm21814 (ENSMUSG00000096299)	0.30805119683686105	1.52777e+16
1587	A530017D24Rik (ENSMUSG00000072847)	0.4349190932173705	1.68422e+16							Shisa4 (ENSMUSG00000041889)	0.06277680284110296	1.66295e+16	C530008M17Rik (ENSMUSG00000036377)	0.30852823230474485	1532929950600470
1588	Bicd1 (ENSMUSG00000003452)	0.43531962869609214	2.22614e+16							Phf7 (ENSMUSG00000021902)	0.06297905327972245	1623475138884420	Polq (ENSMUSG00000034206)	0.30936216536375005	1.58977e+16
1589	Gpr62 (ENSMUSG00000091735)	0.4376676738114339	1.5569e+16							4930404N11Rik (ENSMUSG00000020234)	0.06303369438093258	1.63459e+16	Cask (ENSMUSG00000031012)	0.31080457166942155	1.60914e+16
1590	Enc1 (ENSMUSG00000041773)	0.4383970080657134	1.60009e+16							Trib3 (ENSMUSG00000032715)	0.06343017744646258	2153013465218530	Tnfsf4 (ENSMUSG00000026700)	0.31199142045397493	1.50246e+16
1591	Adgre1 (ENSMUSG00000004730)	0.4406099572523937	1.59223e+16							Src (ENSMUSG00000027646)	0.06360275956333547	2.18182e+16	Nnt (ENSMUSG00000025453,ENSMUSG00000116207)	0.312062805935724	1.55894e+16
1592	Rbm8a2 (ENSMUSG00000078184)	0.4412844873939666	1.65159e+16							9530082P21Rik (ENSMUSG00000097006)	0.06412662641256042	2.00414e+16	Gm43585 (ENSMUSG00000106287)	0.31276711501420673	1.76499e+16
1593	Acap3 (ENSMUSG00000029033)	0.44238338704092145	1506121145113120							Scd1 (ENSMUSG00000037071)	0.06419123304493665	1.57374e+16	Zbtb10 (ENSMUSG00000069114)	0.3159775048672185	2234630149219630
1594	Tyw1 (ENSMUSG00000056310)	0.4443436707965057	1523682693152280							Myo7a (ENSMUSG00000030761)	0.06432947246939054	2.00544e+16	Trav8d-2 (ENSMUSG00000076795)	0.3168043318400209	2.0801e+16
1595	Ak3 (ENSMUSG00000024782)	0.4456038729361315	1.65795e+16							0610005C13Rik (ENSMUSG00000109644)	0.06444017057193226	1.68843e+16	Tspan9 (ENSMUSG00000030352)	0.31773269473133586	2466058377440170
1596	Cebpg (ENSMUSG00000056216)	0.44864540298658506	1551335541979250							Tctex1d4 (ENSMUSG00000047671)	0.06477253962378633	1.98356e+16	Slc44a1 (ENSMUSG00000028412)	0.3191187303796905	1.50824e+16
1597	Ccdc174 (ENSMUSG00000034083)	0.44899623302735775	1.67656e+16							2210417A02Rik (ENSMUSG00000086494)	0.06491341046831331	1.5701e+16	Map10 (ENSMUSG00000050930)	0.31927219658251177	1.62019e+16
1598	Gm26549 (ENSMUSG00000097217)	0.4510537432806974	1.85876e+16							Gm44148 (ENSMUSG00000107736)	0.0654159012794747	1663609970335820	Gstm1 (ENSMUSG00000058135)	0.3197923042650357	1585072693567440
1599	Txndc11 (ENSMUSG00000022498)	0.4516258212312413	1.58776e+16							Dtwd1 (ENSMUSG00000023330)	0.06549847921818949	1878570676036120	Clec9a (ENSMUSG00000046080)	0.32093250624510944	1.64773e+16
1600	Wdr35 (ENSMUSG00000066643)	0.4518709514225039	1.76896e+16							Plppr2 (ENSMUSG00000040563)	0.06557470210912919	1.71104e+16	Ikbip (ENSMUSG00000019975)	0.3211448204474828	1644446862095690
1601	Pla2g4a (ENSMUSG00000056220)	0.45190904386210073	1.89185e+16							Slc39a8 (ENSMUSG00000053897)	0.06563039293482807	2240446428691180	Gm27017 (ENSMUSG00000097997)	0.3230660191058637	1.5818e+16
1602	Klra2 (ENSMUSG00000030187)	0.4525938412425543	1576027816055380							Tgfb2 (ENSMUSG00000039239)	0.06638787113215763	1.82106e+16	Prickle1 (ENSMUSG00000036158)	0.32525913878504475	1.57169e+16
1603	Taf9 (ENSMUSG00000052293)	0.4530134282088358	1700903411447530							Blk (ENSMUSG00000014453)	0.06671836781014351	2.2659e+16	Kpna2 (ENSMUSG00000018362)	0.32664654975351415	1.87931e+16
1604	Hectd2 (ENSMUSG00000041180)	0.4536224757449609	1.59321e+16							Ptpn21 (ENSMUSG00000021009)	0.06713004923599081	1.63497e+16	Gm17655 (ENSMUSG00000090963)	0.32955789755582704	1.51753e+16
1605	Rabif (ENSMUSG00000042229)	0.45431739611120076	1.50059e+16							Cd40 (ENSMUSG00000017652)	0.06717364475942061	3.57867e+16	Flywch2 (ENSMUSG00000023911)	0.3301045112834239	2.19176e+16
1606	Lima1 (ENSMUSG00000023022)	0.4545885692420506	1.87028e+16							Fabp3 (ENSMUSG00000028773)	0.06738386008632705	1.53896e+16	Gm12185 (ENSMUSG00000048852)	0.33154311148195376	1.6762e+16
1607	Gm16740 (ENSMUSG00000097167)	0.45470949165618596	1.68767e+16							Hist1h4f (ENSMUSG00000069274)	0.0677539289050994	1.6361e+16	Fam129b (ENSMUSG00000026796)	0.3321626259553702	1600567295881390
1608	Naif1 (ENSMUSG00000039164)	0.45509101730701423	1.75341e+16							Coro2b (ENSMUSG00000041729)	0.0679342970022557	1.95223e+16	Pemt (ENSMUSG00000000301)	0.33417243061814106	1537466858827420
1609	Erbb3 (ENSMUSG00000018166)	0.45614780079912626	1.86377e+16							Xlr3a (ENSMUSG00000057836)	0.06817018058841624	1557347522355090	2510009E07Rik (ENSMUSG00000043391)	0.33807079101259807	1667406336343030
1610	Gm50340 (ENSMUSG00000118100)	0.45953937422200314	1.99678e+16							Fancd2 (ENSMUSG00000034023)	0.06855388056569314	2452506749873210	Slc36a3os (ENSMUSG00000085531)	0.33877025288800694	1.65e+16
1611	Bub1 (ENSMUSG00000027379)	0.4596280903164017	1.95288e+16							Fbxo41 (ENSMUSG00000047013)	0.06905406848345395	1.65609e+16	Nt5dc2 (ENSMUSG00000071547)	0.34070646512171776	1.80604e+16
1612	Hyal1 (ENSMUSG00000010051)	0.46056251932520137	1629465056688450							Rbm3os (ENSMUSG00000055188)	0.06907761207693533	1.71893e+16	Slc39a8 (ENSMUSG00000053897)	0.34736603951004097	1.71248e+16
1613	Crtc1 (ENSMUSG00000003575)	0.46059726300192	1.56099e+16							Morn1 (ENSMUSG00000029049)	0.0692753100357913	2101310544893600	Zfp759 (ENSMUSG00000057396)	0.3486012441776055	1.52634e+16
1614	Arih2 (ENSMUSG00000064145)	0.46126590751345503	1513461017370430							Optn (ENSMUSG00000026672)	0.06945155422870031	2.02715e+16	Slc30a4 (ENSMUSG00000005802)	0.34940929979891444	1.62031e+16
1615	Ermard (ENSMUSG00000036552)	0.4641650828449366	1.6823e+16							Rab32 (ENSMUSG00000019832)	0.07019201555086219	1673382975655970	Plaur (ENSMUSG00000046223)	0.35148911517885445	1.74965e+16
1616	Med16 (ENSMUSG00000013833)	0.4647515252291643	1.58082e+16							Gm13063 (ENSMUSG00000084869)	0.07035311632916529	1.62743e+16	Bcl2l2 (ENSMUSG00000089682)	0.35259905311402134	1.70138e+16
1617	Ptrhd1 (ENSMUSG00000096199)	0.4655127138908865	1659731699190700							Tpst1 (ENSMUSG00000034118)	0.07058138461598437	1538310238721260	Gm28556 (ENSMUSG00000099459)	0.35306312109174365	1.58163e+16
1618	Ncdn (ENSMUSG00000028833)	0.4661501753136062	1.56594e+16							Gm4316 (ENSMUSG00000110537)	0.07097366730216852	1.64151e+16	Tubb2a (ENSMUSG00000058672)	0.35371351521411065	1826577788673280
1619	Gm20522 (ENSMUSG00000092241)	0.46637377881849396	1.69721e+16							Cenpa (ENSMUSG00000029177)	0.07118875080370084	1578190884520140	Abca9 (ENSMUSG00000041797)	0.3541526599815477	1.80097e+16
1620	4930503L19Rik (ENSMUSG00000044906)	0.46688532695933094	1.56716e+16							Zc3h12c (ENSMUSG00000035164)	0.07210642285952627	1.76511e+16	Tamm41 (ENSMUSG00000030316)	0.35513406537793585	1.55274e+16
1621	Flicr (ENSMUSG00000039545)	0.4672191995382701	1902065448147060							Dgkg (ENSMUSG00000022861)	0.0725000825716894	1.66519e+16	Slc22a17 (ENSMUSG00000022199)	0.355252140649297	1.66747e+16
1622	Cluh (ENSMUSG00000020741)	0.4673761937349232	1.69924e+16							1110032F04Rik (ENSMUSG00000046999)	0.07267760890384718	1.54213e+16	Kctd6 (ENSMUSG00000021752)	0.3567659819962837	1822390821830430
1623	Tmem38b (ENSMUSG00000028420)	0.46740255878299064	1.53901e+16							Fitm2 (ENSMUSG00000048486)	0.07299945687855314	1.7792e+16	B4galt6 (ENSMUSG00000056124)	0.35725118963551367	1909997236121950
1624	Slc12a9 (ENSMUSG00000037344)	0.4683042639617166	1.66883e+16							Prph (ENSMUSG00000023484)	0.07315980496629236	1654995996139010	Fam222b (ENSMUSG00000037750)	0.3581592607207191	1.52603e+16
1625	Itgb5 (ENSMUSG00000022817)	0.468309552132966	2024141313626010							Eef1akmt4 (ENSMUSG00000115219)	0.07328170815624827	1.50414e+16	Pkn3 (ENSMUSG00000026785)	0.3597729611105867	1.93758e+16
1626	Trav4-3 (ENSMUSG00000093966)	0.46846228283022967	2094726213439840							Mgll (ENSMUSG00000033174)	0.07372337662977373	1.5936e+16	Gm32885 (ENSMUSG00000116295)	0.361059517825175	1.70107e+16
1627	Mpv17l (ENSMUSG00000022679)	0.47000584760736686	1.59382e+16							Zfp54 (ENSMUSG00000023882)	0.07392873882785048	1.62361e+16	Il20rb (ENSMUSG00000044244)	0.3615236601266051	1.60162e+16
1628	Zfp937 (ENSMUSG00000060336)	0.4726398373931079	2.13954e+16							Klhl23 (ENSMUSG00000042155)	0.07405475216626141	1687472484420270	Olfr56 (ENSMUSG00000040328)	0.3618917774441091	1.66469e+16
1629	Odr4 (ENSMUSG00000006010)	0.47303331304013735	1.5087e+16							Gm30373 (ENSMUSG00000111758)	0.07437339653114836	1.54506e+16	Pkig (ENSMUSG00000035268)	0.3658325307730221	1.65404e+16
1630	2210417A02Rik (ENSMUSG00000086494)	0.4737422906828749	1.59927e+16							Mtag2 (ENSMUSG00000091510)	0.07469653174854833	1582585980171470	Adam23 (ENSMUSG00000025964)	0.3668285000778555	1.51934e+16
1631	1700007L15Rik (ENSMUSG00000097318)	0.4741618157474396	188732451713522							Gm29994 (ENSMUSG00000102713)	0.07501562835108568	1.55559e+16	Hacd4 (ENSMUSG00000028497)	0.3706500131558224	1740797197977510
1632	Rab26 (ENSMUSG00000079657)	0.4743949785110618	1752595287471850							A330040F15Rik (ENSMUSG00000086213)	0.07540027988514589	1.64739e+16	Myo1b (ENSMUSG00000018417)	0.3719666510080564	1.78649e+16
1633	Gm9967 (ENSMUSG00000055323)	0.4780759240667176	1.77644e+16							Cntln (ENSMUSG00000038070)	0.07550642455567119	1.87845e+16	Gm50287 (ENSMUSG00000117871)	0.37445598685054604	1.67122e+16
1634	Gm19605 (ENSMUSG00000113585)	0.47819653225066067	1.5978e+16							Anln (ENSMUSG00000036777)	0.07599388695948363	1.86589e+16	Armcx6 (ENSMUSG00000050394)	0.3750586893163934	1.74301e+16
1635	Clmp (ENSMUSG00000032024)	0.4792560635973687	1.51866e+16							Tff3 (ENSMUSG00000024029)	0.07620054913709326	1.51663e+16	Gm49201 (ENSMUSG00000115124)	0.3760095337218356	1.67693e+16
1636	Retsat (ENSMUSG00000056666)	0.4800573377653929	1528732380295960							Naaa (ENSMUSG00000029413)	0.07632146156700383	1.50835e+16	1700010I14Rik (ENSMUSG00000023873)	0.3773539256741056	1.60182e+16
1637	Zfp617 (ENSMUSG00000066880)	0.4825384082082714	1.56826e+16							2310040G24Rik (ENSMUSG00000101655)	0.07785911050793154	1570862247342130	Bcl11a (ENSMUSG00000000861)	0.3793801587619087	1.70236e+16
1638	Arhgap27os2 (ENSMUSG00000085360)	0.4825877903933098	1.6008e+16							Gm20219 (ENSMUSG00000110218)	0.07828375301292899	1.63908e+16	Gm26542 (ENSMUSG00000097887)	0.38483703348924464	1.70687e+16
1639	Guca1b (ENSMUSG00000023979)	0.4826496115663913	1.65099e+16							Afap1 (ENSMUSG00000029094)	0.07843830541904455	1.61346e+16	Tert (ENSMUSG00000021611)	0.3857649153538782	2.00759e+16
1640	Gm30934 (ENSMUSG00000111082)	0.48267371210064147	1719007089582640							Nicn1 (ENSMUSG00000032606)	0.0796895925394326	2.11397e+16	Gm17207 (ENSMUSG00000090561)	0.38882103513517996	150478435219317
1641	Tgfb3 (ENSMUSG00000021253)	0.483613645682772	1.66195e+16							Zfp966 (ENSMUSG00000089756)	0.0796993096502594	1.50191e+16	5430431A17Rik (ENSMUSG00000108322)	0.3890705732085058	1.76006e+16
1642	Gcc1 (ENSMUSG00000029708)	0.4854077814717204	1.54367e+16							Sptbn2 (ENSMUSG00000067889)	0.07987901372765789	1574119635468680	Phtf1os (ENSMUSG00000089998)	0.3892156020511482	1.6483e+16
1643	Neil2 (ENSMUSG00000035121)	0.4858382862146612	1.73749e+16							Syce1 (ENSMUSG00000025480)	0.07998209668874903	1.63646e+16	Pcp4l1 (ENSMUSG00000038370)	0.3901768982542611	266675675439788
1644	Cmtr2 (ENSMUSG00000046441)	0.4858694969666106	1.72302e+16							Cxxc5 (ENSMUSG00000046668)	0.08067423701461576	1.64053e+16	Snai1 (ENSMUSG00000042821)	0.390287662064734	1.52712e+16
1645	Lmbr1l (ENSMUSG00000022999)	0.4871105352798206	1537948358387460							Naprt (ENSMUSG00000022574)	0.08170663822792391	1713808699067230	Slc37a2 (ENSMUSG00000032122)	0.3906726886427027	1.7172e+16
1646	Nkiras1 (ENSMUSG00000021772)	0.4881095170874206	1508553171014370							Hif3a (ENSMUSG00000004328)	0.0821131761583039	1.78578e+16	Slc1a2 (ENSMUSG00000005089)	0.3912104607513011	1.6598e+16
1647	Msantd1 (ENSMUSG00000051246)	0.4887072601233183	1.6045e+16							Glis2 (ENSMUSG00000014303)	0.08215412888786779	1.61179e+16	Arl4aos (ENSMUSG00000086315)	0.39225885317161996	1.5574e+16
1648	Cchcr1 (ENSMUSG00000040312)	0.48874822319589	1.63122e+16							Sgtb (ENSMUSG00000042743)	0.08455108647685519	1.55511e+16	Nfam1 (ENSMUSG00000058099)	0.392286624681644	2.19323e+16
1649	Gm27017 (ENSMUSG00000097997)	0.48888920340336794	1731853598844190							Nos1ap (ENSMUSG00000038473)	0.08478060716372318	1.84363e+16	Top1mt (ENSMUSG00000000934)	0.3931140315808628	1.6024e+16
1650	Gpank1 (ENSMUSG00000092417)	0.48934608166352955	1.5584e+16							Gm40773 (ENSMUSG00000112458)	0.08515844707082243	1.57394e+16	Oprm1 (ENSMUSG00000000766)	0.39478067772850134	1.52795e+16
1651	Gm10634 (ENSMUSG00000074149)	0.489587755131463	1.70278e+16							Fndc7 (ENSMUSG00000045326)	0.08522483536383552	1.82948e+16	Gm5244 (ENSMUSG00000091014)	0.39665137304762044	1610361598337540
1652	Gm16973 (ENSMUSG00000097743)	0.4901959361890419	1.61725e+16							Zfp971 (ENSMUSG00000074519)	0.08528616130805827	1.51098e+16	A130051J06Rik (ENSMUSG00000097643)	0.4015164295041799	1.54583e+16
1653	Fam222b (ENSMUSG00000037750)	0.49174845499025177	1.53871e+16							Fbxo47 (ENSMUSG00000070336)	0.08640430970217088	1.8795e+16	Il17rb (ENSMUSG00000015966)	0.4044395038167079	4712035669019290
1654	Ahcy (ENSMUSG00000027597)	0.4920336118517469	1.69068e+16							Olfr655 (ENSMUSG00000051182)	0.08739282680301198	2.64153e+16	Ctif (ENSMUSG00000052928)	0.4064756154430331	1.63702e+16
1655	Snhg9 (ENSMUSG00000090101)	0.49554715906564295	1.7397e+16							Sox5 (ENSMUSG00000041540)	0.08793324326041699	1.84233e+16	Slfn4 (ENSMUSG00000000204)	0.408794777488581	1.80645e+16
1656	Rnf225 (ENSMUSG00000033967)	0.4956386530248516	1522978934962920							Pcp4l1 (ENSMUSG00000038370)	0.08968384220851476	1.55736e+16	Tmie (ENSMUSG00000049555)	0.41465052811842557	1.6237e+16
1657	Dolk (ENSMUSG00000075419)	0.4971951392756603	1.51328e+16							Cavin2 (ENSMUSG00000045954)	0.08969912639128959	1.64245e+16	Zfp764 (ENSMUSG00000045757)	0.42050832640150965	1.76008e+16
1658	Cutc (ENSMUSG00000025193)	0.4991691310555444	1509263767738400							Gpsm2 (ENSMUSG00000027883)	0.0897295047211166	1.66268e+16	Cd163l1 (ENSMUSG00000025461)	0.4219671653620515	1908487492469570
1659	Slc25a35 (ENSMUSG00000018740)	0.5010716413772385	1.71397e+16							Wdr19 (ENSMUSG00000037890)	0.08975330686376129	1.6934e+16	Ncapg2 (ENSMUSG00000042029)	0.4235419592613221	1.605e+16
1660	Ankrd33b (ENSMUSG00000022237)	0.5014308547217596	1.63041e+16							Mypop (ENSMUSG00000048481)	0.08980684417187175	1.65282e+16	D730003K21Rik (ENSMUSG00000110752)	0.4251279201470808	1549281704331990
1661	Entpd6 (ENSMUSG00000033068)	0.5016418899928186	1553962013039280							Lrrc74b (ENSMUSG00000022759)	0.08997656691407618	1.51682e+16	Iglc2 (ENSMUSG00000076937)	0.42601643089260455	1617807928635380
1662	1700066M21Rik (ENSMUSG00000038323)	0.5018827744705516	1.61195e+16							Tes3-ps (ENSMUSG00000113255)	0.0905587670964896	1.93786e+16	Aldh5a1 (ENSMUSG00000035936)	0.42610822932813514	1.61303e+16
1663	Orc6 (ENSMUSG00000031697)	0.5023550314931843	1546582029876690							Otub2 (ENSMUSG00000021203)	0.09056578230535738	1.53285e+16	Gm20707 (ENSMUSG00000093594)	0.4261962395364016	1.53217e+16
1664	Ly86 (ENSMUSG00000021423)	0.5051257234022133	178459419489326							Gpr3 (ENSMUSG00000049649)	0.09088066534825642	1.8658e+16	Gpx3 (ENSMUSG00000018339)	0.43020469593649846	2.15167e+16
1665	Matk (ENSMUSG00000004933)	0.5055860158409703	1.64152e+16							Aars2 (ENSMUSG00000023938)	0.09153646667173507	1.62702e+16	Gm10767 (ENSMUSG00000074826)	0.43465359889974803	1.62618e+16
1666	Cdk2 (ENSMUSG00000025358)	0.5060146010299402	1.65711e+16							Syp (ENSMUSG00000031144)	0.09164796679443207	1.8274e+16	Gzf1 (ENSMUSG00000027439)	0.4364904272727852	1.6082e+16
1667	Phlda1 (ENSMUSG00000020205)	0.5060988331538756	1631641085410130							Fhl4 (ENSMUSG00000050035)	0.09295325673235459	1.8539e+16	Ppp1r3e (ENSMUSG00000072494)	0.43750818304733047	1.55941e+16
1668	Il17rd (ENSMUSG00000040717)	0.5064950225397724	2032620508810380							Myl10 (ENSMUSG00000005474)	0.0937930736166562	1.64571e+16	Ctnnd2 (ENSMUSG00000022240)	0.43841280315450876	1.72046e+16
1669	Mansc1 (ENSMUSG00000032718)	0.5066012769974602	1.7715e+16							Grik5 (ENSMUSG00000003378)	0.09381970580880761	1.55816e+16	Ccdc141 (ENSMUSG00000044033)	0.4407813844990834	1.62544e+16
1670	Fzd5 (ENSMUSG00000045005)	0.5069915144184786	2.00167e+16							Exd1 (ENSMUSG00000048647)	0.0941538966143628	1.6723e+16	Gstp2 (ENSMUSG00000038155)	0.4432113382021458	174646636951132
1671	1700001G11Rik (ENSMUSG00000085984)	0.5080756861645992	2.06735e+16							Gm28347 (ENSMUSG00000101264)	0.09504327013158331	1848982485604890	Nrgn (ENSMUSG00000053310)	0.44324694559468564	1.89865e+16
1672	Cd79a (ENSMUSG00000003379)	0.5085355214371836	1.6302e+16							Tmem72 (ENSMUSG00000048108)	0.09579010098580347	1.85862e+16	Spata7 (ENSMUSG00000021007)	0.44583489890375294	1.6364e+16
1673	Iffo1 (ENSMUSG00000038271)	0.5105393816618021	1521765971194080							Gm20478 (ENSMUSG00000092474)	0.09592260051967445	1.7166e+16	Epn2 (ENSMUSG00000001036)	0.4489975861024009	1.66125e+16
1674	Ccz1 (ENSMUSG00000029617)	0.5107476313113408	1524361854671640							Prox2os (ENSMUSG00000093629)	0.0961423786675607	1.58627e+16	Cntf (ENSMUSG00000079415)	0.4506737696569361	1.615e+16
1675	1700086O06Rik (ENSMUSG00000097080)	0.5124026171821178	1.74043e+16							2210011C24Rik (ENSMUSG00000074217)	0.10014563477306399	1.55356e+16	Gm14698 (ENSMUSG00000071748)	0.45118101484491147	1.56608e+16
1676	Otud3 (ENSMUSG00000041161)	0.5127922115337872	160147905583265							Plekha4 (ENSMUSG00000040428)	0.10056116541557553	1.72502e+16	Tspan7 (ENSMUSG00000058254)	0.46137402386127485	1.90002e+16
1677	Gm28424 (ENSMUSG00000101037)	0.5133136919034607	1.83202e+16							Smim1 (ENSMUSG00000078350)	0.10127236531799337	1.80452e+16	Clec10a (ENSMUSG00000000318)	0.4660379004457091	2113703219237170
1678	Inpp5k (ENSMUSG00000006127)	0.5136488811428622	1.558e+16							Gm12253 (ENSMUSG00000058287)	0.10127734508106175	2364158738201260	Olfr920 (ENSMUSG00000061039)	0.4676176219445357	1.624e+16
1679	Lrrc47 (ENSMUSG00000029028)	0.5142029755028749	1526708935826060							Bcl2a1c (ENSMUSG00000053820)	0.10151409384526465	1701886442541800	Gm9917 (ENSMUSG00000097099)	0.48058575233374423	1.75333e+16
1680	Gm35550 (ENSMUSG00000117229)	0.5147752932286564	1571937403052700							Tedc2 (ENSMUSG00000024118)	0.10219799337724574	1.55157e+16	Spib (ENSMUSG00000008193)	0.48106950231487494	1.71628e+16
1681	4833445I07Rik (ENSMUSG00000103103)	0.5156419389663662	1.79092e+16							Gm49479 (ENSMUSG00000116091)	0.10255832670660266	1.99207e+16	3110001I22Rik (ENSMUSG00000079737)	0.482080807796435	1.58693e+16
1682	Fancf (ENSMUSG00000092118)	0.5160649354734862	1.62766e+16							Gkap1 (ENSMUSG00000021552)	0.10596638569307609	1.67152e+16	1700084E18Rik (ENSMUSG00000100747)	0.4841860784588102	2.32067e+16
1683	Fn3krp (ENSMUSG00000039253)	0.5166707475204795	1.50275e+16							Zscan25 (ENSMUSG00000070420)	0.10734910812622786	1.79059e+16	Asph (ENSMUSG00000028207)	0.4865880021427789	1.75154e+16
1684	Gm48286 (ENSMUSG00000113910)	0.5170786550445527	1.68052e+16							Gm47802 (ENSMUSG00000113885)	0.10774354081798031	1.5266e+16	Fpgs (ENSMUSG00000009566)	0.49324887088055636	1532337989662950
1685	Gorab (ENSMUSG00000040124)	0.5171864731803248	1538530338993280							Lrrc20 (ENSMUSG00000037151)	0.10793588326443429	1.52769e+16	Tmem64 (ENSMUSG00000043252)	0.4950376297038665	2.3039e+16
1686	Napb (ENSMUSG00000027438)	0.5189217592482523	2.19566e+16							Catsperg1 (ENSMUSG00000049676)	0.10886086760973925	1.60636e+16	Zfp341 (ENSMUSG00000059842)	0.4952604611821596	1.5243e+16
1687	Fcer1g (ENSMUSG00000058715)	0.5194553936947253	1.62294e+16							Hectd2os (ENSMUSG00000087579)	0.1089407195891859	1.53572e+16	Ldlr (ENSMUSG00000032193)	0.5091230131280138	1.76642e+16
1688	Kcnk6 (ENSMUSG00000046410)	0.5194590124215889	1.50195e+16							Gm50203 (ENSMUSG00000118243)	0.11003338723536357	1839077557514340	Cd19 (ENSMUSG00000030724)	0.5203139916634009	2.02661e+16
1689	Cd83 (ENSMUSG00000015396)	0.5195587811519237	206539105286352							A930016O22Rik (ENSMUSG00000040705)	0.11021163254484864	2028986971242620	Grk3 (ENSMUSG00000042249)	0.5216307675736559	1.60191e+16
1690	Hmga1 (ENSMUSG00000046711)	0.5197384260824927	1521780135524140							Uchl4 (ENSMUSG00000035337)	0.11193690677788458	1.61415e+16	Cyp27a1 (ENSMUSG00000026170)	0.5245893406331797	1.65922e+16
1691	Ercc2 (ENSMUSG00000030400)	0.5201685002535772	1880468643536810							Top1mt (ENSMUSG00000000934)	0.11237953037740311	1.64474e+16	Serpine2 (ENSMUSG00000026249)	0.5331943073142958	1.93826e+16
1692	Ptpn12 (ENSMUSG00000028771)	0.5237496698636682	1546047721174200							Gm45552 (ENSMUSG00000110279)	0.11319992615372793	1.75787e+16	Ccdc181 (ENSMUSG00000026578)	0.5341410041949062	1.52061e+16
1693	Tmem81 (ENSMUSG00000048174)	0.5243591491598285	192897252085336							2500004C02Rik (ENSMUSG00000073236)	0.11394788648801868	1.50081e+16	Soga1 (ENSMUSG00000055485)	0.5347025925362211	1.7212e+16
1694	Gm43672 (ENSMUSG00000106019)	0.5254017385746788	1.55498e+16							Gm19710 (ENSMUSG00000105552)	0.11522326119517788	1.67889e+16	Jade3 (ENSMUSG00000037315)	0.5358322620107957	1.96135e+16
1695	Stk11ip (ENSMUSG00000026213)	0.5254042563832902	15620521289164							Bcl2a1a (ENSMUSG00000102037)	0.11573743838389787	1.8766e+16	Rab11fip4os1 (ENSMUSG00000087434)	0.5419268597535933	1.51617e+16
1696	Slc7a14 (ENSMUSG00000069072)	0.5267514600903773	1573315899971080							Hexim2 (ENSMUSG00000043372)	0.11582122263674442	1.69433e+16	Cxcr2 (ENSMUSG00000026180)	0.5419635319768545	1.56242e+16
1697	Fancd2 (ENSMUSG00000034023)	0.5278554863461733	1.8145e+16							Gm17056 (ENSMUSG00000090387)	0.11596039448409193	1.51656e+16	Igsf6 (ENSMUSG00000035004)	0.5452330964802468	1.8364e+16
1698	Rgp1 (ENSMUSG00000028468)	0.5282554359498689	1717362502342400							Pkib (ENSMUSG00000019876)	0.11607051413873087	1.96954e+16	Gm48604 (ENSMUSG00000111291)	0.5568558400537491	2036504109554100
1699	C1qa (ENSMUSG00000036887)	0.5287289563826683	2.83568e+16							Map3k6 (ENSMUSG00000028862)	0.11622412181163724	1.61588e+16	Nsl1 (ENSMUSG00000062510)	0.5697905931675615	1718798201429510
1700	Haus7 (ENSMUSG00000031371)	0.5287899988172751	151961933125419							Flywch2 (ENSMUSG00000023911)	0.11654110948623624	1.58007e+16	Tmem86a (ENSMUSG00000010307)	0.5779665048456504	2.43476e+16
1701	Usp31 (ENSMUSG00000063317)	0.5294812980945032	1.50545e+16							Hist1h2ab (ENSMUSG00000061615)	0.11719734000287135	150198292351554	Nmnat1 (ENSMUSG00000028992)	0.5903710124886141	169900105331415
1702	Trav8n-2 (ENSMUSG00000076821)	0.529526549921191	1.50653e+16							Dclre1a (ENSMUSG00000025077)	0.11748480558010242	1.56785e+16	Stc2 (ENSMUSG00000020303)	0.5999670394652873	1.59809e+16
1703	A430105J06Rik (ENSMUSG00000097784)	0.5296335370097652	1.6596e+16							Emp2 (ENSMUSG00000022505)	0.11756075651348331	1.75098e+16	Ripply3 (ENSMUSG00000022941)	0.6046221025235332	1.90598e+16
1704	Rph3al (ENSMUSG00000020847)	0.5308552395557936	1654865228069470							Tex15 (ENSMUSG00000009628)	0.11783129536324619	1.54119e+16	Tdrd7 (ENSMUSG00000035517)	0.6083571260429473	1.59686e+16
1705	Nrf1 (ENSMUSG00000058440)	0.5316761403202803	1.51561e+16							Lrrc73 (ENSMUSG00000071073)	0.1192808192430896	1.82885e+16	Pxdc1 (ENSMUSG00000021411)	0.6147569661219413	1.67405e+16
1706	Mctp1 (ENSMUSG00000021596)	0.5329237877251755	1.5641e+16							Gm16552 (ENSMUSG00000089729)	0.12067270911376506	1.59336e+16	Gm49980 (ENSMUSG00000117465)	0.616335057418618	1647845389551500
1707	Usp50 (ENSMUSG00000027364)	0.5330299337896404	1.66499e+16							Gm10392 (ENSMUSG00000072673)	0.12134266784942442	1.67506e+16	Il1r2 (ENSMUSG00000026073)	0.6197373273941336	2.00168e+16
1708	Vps9d1 (ENSMUSG00000001062)	0.5333693890158153	1.51295e+16							Lima1 (ENSMUSG00000023022)	0.12194249183573401	1562492618929740	Rapgef5 (ENSMUSG00000041992)	0.6224014967950319	1685931232124790
1709	Klhl11 (ENSMUSG00000048732)	0.5338350230799074	1.51505e+16							Gm50218 (ENSMUSG00000117899)	0.12369166998345127	1.52278e+16	Wdfy3 (ENSMUSG00000043940)	0.6256221304193141	1.52575e+16
1710	Soat2 (ENSMUSG00000023045)	0.5375741622086928	1.56278e+16							Pira2 (ENSMUSG00000089942)	0.1238677081604132	1.58482e+16	Mertk (ENSMUSG00000014361)	0.6363812752665382	1905794493962420
1711	Fut7 (ENSMUSG00000036587)	0.538205032090239	1.7975e+16							Olfr1444 (ENSMUSG00000046272)	0.12641859866499824	1.53065e+16	March1 (ENSMUSG00000036469)	0.6413523635935929	2453493987598040
[truncated: 255 more rows]

## Sheet: Pathway analysis CD8+ subsets
Disease Pathway	Cell Subset	Fold change enrichment score	Fold change gene in list
AD	CD103-	9.71842	2.2508
PD	CD103-	-10.3734	-0.438597
ALS	CD103-	-4.47263	0.668896
[truncated: 17 more rows]

## Sheet: GSEA analysis CD103- Trm CD8+
Gene set ID	Gene set description	Gene set size	Enrichment score (3xTg vs. WT)	Normalized enrichment score (3xTg vs. WT)	P-value (3xTg vs. WT)	FDR (3xTg vs. WT)
[truncated: 206 more rows]
