# Supplementary material for: CD103–CD8+ T cells promote neurotoxic inflammation in Alzheimer’s disease via granzyme K–PAR-1 signaling
Source: Nat Commun. 2025 Sep 24;16:8372. doi: 10.1038/s41467-025-62405-6 (PMC12460627; doi:10.1038/s41467-025-62405-6)
Supplement: Supplementary file 7 — Supplementary Data 2 [file 41467_2025_62405_MOESM7_ESM.xlsx]

## Sheet: Biomarker genes CD45 subsets
Top features	B cells	B cells p-value	B cells fold change	Innate immune cells	Innate immune cells p-value	Innate immune cells fold change	NK	NK p-value	NK fold change	T cells CD3+	T cells CD3+ p-value	T cells CD3+ fold change
1	VPREB3 (ENSG00000128218)	0.0	1451146872935400	CLEC7A (ENSG00000172243)	0.0	2488582606817420	SH2D1B (ENSG00000198574)	0.0	3470009270542740	CD28 (ENSG00000178562)	0.0	2.73369e+16
2	HLA-DOB (ENSG00000241106)	0.0	1163947203006650	HK3 (ENSG00000160883)	0.0	2062975245751540	LINC00299 (ENSG00000236790)	0.0	3317104616659260	MAL (ENSG00000172005)	0.0	2630478958913950
3	CD19 (ENSG00000177455)	0.0	1.0713e+16	LILRA1 (ENSG00000104974)	0.0	1.98182e+16	IGFBP7 (ENSG00000163453)	0.0	3171029709735650	TRAT1 (ENSG00000163519)	0.0	2383007063660010
4	FCER2 (ENSG00000104921)	0.0	1.0567e+16	RP11-290F20.3 (ENSG00000224397)	0.0	1.94274e+16	SIGLEC7 (ENSG00000168995)	0.0	2.85232e+16	C14orf64 (ENSG00000246223)	0.0	2382919718582080
5	PAX5 (ENSG00000196092)	0.0	1030297287465010	CSF1R (ENSG00000182578)	0.0	1826637759140380	KIR2DL1 (ENSG00000125498)	0.0	2.50673e+16	INPP4B (ENSG00000109452)	0.0	1.8256e+16
6	AC079767.4 (ENSG00000224137)	0.0	1.02114e+16	CSTA (ENSG00000121552)	0.0	1819495304647840	PRSS57 (ENSG00000185198)	0.0	2.50582e+16	LEF1 (ENSG00000138795)	0.0	1.79186e+16
7	CD22 (ENSG00000012124)	0.0	1.01061e+16	LILRA5 (ENSG00000187116)	0.0	1.76999e+16	FCER1G (ENSG00000158869)	0.0	2.12088e+16	THEMIS (ENSG00000172673)	0.0	1.70159e+16
8	BLNK (ENSG00000095585)	0.0	1.00128e+16	LILRA2 (ENSG00000239998)	0.0	1.7609e+16	AKR1C3 (ENSG00000196139)	0.0	1939418430373300	CAMK4 (ENSG00000152495)	0.0	1.58737e+16
9	RP11-693J15.5 (ENSG00000205056)	0.0	9954727413644930	FPR1 (ENSG00000171051)	0.0	1644786361497770	LGALS9C (ENSG00000171916)	0.0	1908520486625740	CD5 (ENSG00000110448)	0.0	1.50148e+16
10	PNOC (ENSG00000168081)	0.0	959992333786393	IL1B (ENSG00000125538)	0.0	1.64174e+16	MLC1 (ENSG00000100427)	0.0	1.85753e+16	AQP3 (ENSG00000165272)	0.0	1.43172e+16
11	KIAA0226L (ENSG00000102445)	0.0	958237170781519	C5AR1 (ENSG00000197405)	0.0	1632428965614500	BNC2 (ENSG00000173068)	0.0	1838683849121370	IL7R (ENSG00000168685)	0.0	1300713059584790
12	FCRLA (ENSG00000132185)	0.0	9579990284972360	TMEM176B (ENSG00000106565)	0.0	1.62678e+16	CATSPER1 (ENSG00000175294)	0.0	1.83004e+16	TSHZ2 (ENSG00000182463)	0.0	1.25883e+16
13	TCL1A (ENSG00000100721)	0.0	9271519927909340	CD300E (ENSG00000186407)	0.0	1614729381318510	KLRF1 (ENSG00000150045)	0.0	144070171255191	TRABD2A (ENSG00000186854)	0.0	1068868375472570
14	FCRL2 (ENSG00000132704)	0.0	8831742098447450	CPVL (ENSG00000106066)	0.0	1.60564e+16	DAB2 (ENSG00000153071)	0.0	1.41961e+16	PRKCQ-AS1 (ENSG00000237943)	0.0	1.06839e+16
15	TSPAN13 (ENSG00000106537)	0.0	8773020301257870	SERPINA1 (ENSG00000197249)	0.0	1.60537e+16	HAVCR2 (ENSG00000135077)	0.0	1418160136305320	CD3D (ENSG00000167286)	0.0	1.00435e+16
16	LINC00926 (ENSG00000247982)	0.0	8678855964011470	PILRA (ENSG00000085514)	0.0	1.59092e+16	KIR2DL3 (ENSG00000243772)	0.0	1.40599e+16	TCF7 (ENSG00000081059)	0.0	9796757736136740
17	SPIB (ENSG00000269404)	0.0	8434647338054920	GPBAR1 (ENSG00000179921)	0.0	1589497814751110	CTBP2 (ENSG00000175029)	0.0	1389977605233240	CD3G (ENSG00000160654)	0.0	937750520502108
18	FAM129C (ENSG00000167483)	0.0	8356141485917530	APOBEC3A (ENSG00000128383)	0.0	1.56757e+16	CXCR2 (ENSG00000180871)	0.0	1367116176355930	SERINC5 (ENSG00000164300)	0.0	8978357699711260
19	BANK1 (ENSG00000153064)	0.0	8150134507727790	CDA (ENSG00000158825)	0.0	1540930725995300	TYROBP (ENSG00000011600)	0.0	1.23834e+16	CD4 (ENSG00000010610)	0.0	8760055310509110
20	ARHGAP24 (ENSG00000138639)	0.0	7939077102146970	FCN1 (ENSG00000085265)	0.0	1.52177e+16	RASSF4 (ENSG00000107551)	0.0	1221942662308950	OXNAD1 (ENSG00000154814)	0.0	7392267834675370
21	BLK (ENSG00000136573)	0.0	7679118321289100	TNFAIP2 (ENSG00000185215)	0.0	1.50495e+16	NCAM1 (ENSG00000149294)	0.0	1.21955e+16	BCL11B (ENSG00000127152)	0.0	6176906066412760
22	COL19A1 (ENSG00000082293)	0.0	7629104290025120	IGSF6 (ENSG00000140749)	0.0	1.47274e+16	NCR1 (ENSG00000189430)	0.0	1.21713e+16	CD6 (ENSG00000013725)	0.0	6127636124561520
23	BCL11A (ENSG00000119866)	0.0	7590983386989320	MAFB (ENSG00000204103)	0.0	1.45568e+16	KIR3DL2 (ENSG00000217792,ENSG00000240403)	0.0	1.20665e+16	TC2N (ENSG00000165929)	0.0	5.78292e+16
24	COBLL1 (ENSG00000082438)	0.0	741031967485026	NFAM1 (ENSG00000235568)	0.0	1.39239e+16	CHST2 (ENSG00000175040)	0.0	1.16186e+16	CD3E (ENSG00000198851)	0.0	5411070472120360
25	FCRL1 (ENSG00000163534)	0.0	740348354303501	CD300LF (ENSG00000186074)	0.0	1.3463e+16	KIR2DL2 (ENSG00000215764)	0.0	1110039733678970	FLT3LG (ENSG00000090554)	0.0	4855853158595840
26	CNTNAP2 (ENSG00000174469)	0.0	7382477849767220	IL8 (ENSG00000169429)	0.0	1.32669e+16	PTGDS (ENSG00000107317)	0.0	1.09065e+16	GIMAP5 (ENSG00000196329)	0.0	4695117987108430
27	RP5-887A10.1 (ENSG00000234184)	0.0	7375742262580160	TMEM176A (ENSG00000002933)	0.0	1.31921e+16	ITGAX (ENSG00000140678)	0.0	1.08735e+16	RCAN3 (ENSG00000117602)	0.0	4395991159192370
28	KIAA0125 (ENSG00000226777)	0.0	734717999368378	CD14 (ENSG00000170458)	0.0	1313259378921760	NMUR1 (ENSG00000171596)	0.0	8873418123866400	LDLRAP1 (ENSG00000157978)	0.0	4280355192176270
29	KHDRBS2 (ENSG00000112232)	0.0	6962665076175680	CSF2RA (ENSG00000198223)	0.0	1.30241e+16	S100B (ENSG00000160307)	0.0	8648676267985690	ITK (ENSG00000113263)	0.0	4.0146e+16
30	EBF1 (ENSG00000164330)	0.0	6913027501568490	RP11-750H9.5 (ENSG00000255197)	0.0	1299813583060380	FCGR3A (ENSG00000203747)	0.0	8593606449982530	LIME1 (ENSG00000203896)	0.0	3.68331e+16
31	TCF4 (ENSG00000196628)	0.0	681686064364474	CLEC12A (ENSG00000172322)	0.0	1258028485585690	GSN (ENSG00000148180)	0.0	801145668964932	IL32 (ENSG00000008517)	0.0	3.63837e+16
32	POU2AF1 (ENSG00000110777)	0.0	6559429664314790	LGALS2 (ENSG00000100079)	0.0	1.24495e+16	GPR141 (ENSG00000187037)	0.0	8002048154242710	CD2 (ENSG00000116824)	0.0	3536339785672960
33	TNFRSF13B (ENSG00000240505)	0.0	643765157796358	TREM1 (ENSG00000124731)	0.0	1.24264e+16	CCL3 (ENSG00000006075)	0.0	7727000511922130	LEPROTL1 (ENSG00000104660)	0.0	3423562139265120
34	RP11-731F5.2 (ENSG00000253364)	0.0	6426408933074390	CD33 (ENSG00000105383)	0.0	1238553572045820	CMKLR1 (ENSG00000174600)	0.0	7694607371951510	RGS10 (ENSG00000148908)	0.0	3385235680503510
35	ADAM28 (ENSG00000042980)	0.0	632252593042525	FCGR2A (ENSG00000143226)	0.0	1.22998e+16	CLIC3 (ENSG00000169583)	0.0	761642825345288	CD27 (ENSG00000139193)	0.0	3.33392e+16
36	PPP1R14A (ENSG00000167641)	0.0	6135876526495370	PAPSS2 (ENSG00000198682)	0.0	1.22519e+16	SYNGR1 (ENSG00000100321)	0.0	7467928941992300	DNAJB1 (ENSG00000132002)	0.0	3.30648e+16
37	CPNE5 (ENSG00000124772)	0.0	6.02132e+16	VCAN (ENSG00000038427)	0.0	1.21826e+16	CD160 (ENSG00000117281)	0.0	7408153125519310	LAT (ENSG00000213658)	0.0	321016500367201
38	BACE2 (ENSG00000182240)	0.0	596924466846531	SLC8A1 (ENSG00000183023)	0.0	1.20524e+16	SPON2 (ENSG00000159674)	0.0	737058504209447	GIMAP1 (ENSG00000213203)	0.0	3205288006351390
39	CLEC17A (ENSG00000187912)	0.0	5826850364179990	ASGR1 (ENSG00000141505)	0.0	1.19343e+16	KLRC3 (ENSG00000205810)	0.0	7330988072106860	GATA3 (ENSG00000107485)	0.0	3.1425e+16
40	WDFY4 (ENSG00000128815)	0.0	5777529312376320	BST1 (ENSG00000109743)	0.0	1.19272e+16	PTGDR (ENSG00000168229)	0.0	6753219422734660	FYB (ENSG00000082074)	0.0	3.1202e+16
41	LCN8 (ENSG00000204001)	0.0	5747486852593020	PLXDC2 (ENSG00000120594)	0.0	1.18624e+16	KLRC1 (ENSG00000134545)	0.0	6568868061848770	AAK1 (ENSG00000115977)	0.0	3.00392e+16
42	MARCH1 (ENSG00000145416)	0.0	5690538268403770	CSF3R (ENSG00000119535)	0.0	1.18486e+16	TTC38 (ENSG00000075234)	0.0	6468226197991770	AUC ANDREATTA CD8 NAIVELIKE	0.0	2915041870451480
43	CD180 (ENSG00000134061)	0.0	5652148195852990	LILRB2 (ENSG00000131042)	0.0	1.16296e+16	PRSS23 (ENSG00000150687)	0.0	6428219485549790	ITM2A (ENSG00000078596)	0.0	2914735030353020
44	FCRL5 (ENSG00000143297)	0.0	5.54299e+16	RP11-1143G9.4 (ENSG00000257764)	0.0	1.15873e+16	CD38 (ENSG00000004468)	0.0	6.38699e+16	GIMAP7 (ENSG00000179144)	0.0	287256593611442
45	GAPT (ENSG00000175857)	0.0	5529815609391200	P2RY13 (ENSG00000181631)	0.0	1.15237e+16	AOAH (ENSG00000136250)	0.0	6331509641784210	LINC00861 (ENSG00000245164)	0.0	2823935805853230
46	PLD4 (ENSG00000166428)	0.0	5516797392352530	CTD-2006K23.1 (ENSG00000261222)	0.0	1.14154e+16	DTHD1 (ENSG00000197057)	0.0	5901787532222080	NOSIP (ENSG00000142546)	0.0	2.68105e+16
47	TLR10 (ENSG00000174123)	0.0	5.32932e+16	CD302 (ENSG00000241399)	0.0	1.12814e+16	MYOM2 (ENSG00000036448)	0.0	5.86343e+16	SPOCK2 (ENSG00000107742)	0.0	2640862327682880
48	PCDH9 (ENSG00000184226)	0.0	5.14453e+16	PLXNB2 (ENSG00000196576)	0.0	1.11696e+16	CD244 (ENSG00000122223)	0.0	5737438769066770	AUC ANDREATTA CD4 NAIVELIKE	0.0	2574226805375420
49	IGLL5 (ENSG00000254709)	0.0	4991898254116780	LYZ (ENSG00000090382)	0.0	1.11029e+16	RHOC (ENSG00000155366)	0.0	5730384590317660	MGAT4A (ENSG00000071073)	0.0	2.48508e+16
50	IGJ (ENSG00000132465)	0.0	4890203641992720	RBP7 (ENSG00000162444)	0.0	1.1069e+16	ITGAM (ENSG00000169896)	0.0	5567010805040760	GIMAP4 (ENSG00000133574)	0.0	2.46292e+16
51	SSPN (ENSG00000123096)	0.0	4814085504415580	PLBD1 (ENSG00000121316)	0.0	1.08058e+16	OSBPL5 (ENSG00000021762)	0.0	5480644776213610	LCK (ENSG00000182866)	0.0	2442940754042620
52	KLHL14 (ENSG00000197705)	0.0	4.76588e+16	HNMT (ENSG00000150540)	0.0	1.07766e+16	FGFBP2 (ENSG00000137441)	0.0	547194286464562	SAMHD1 (ENSG00000101347)	0.0	2.41164e+16
53	MEF2C (ENSG00000081189)	0.0	4558271226171540	PRAM1 (ENSG00000133246)	0.0	1.07604e+16	S1PR5 (ENSG00000180739)	0.0	5462101758707940	NDFIP1 (ENSG00000131507)	0.0	2.40331e+16
54	BTK (ENSG00000010671)	0.0	4549663062175700	MGST1 (ENSG00000008394)	0.0	1.07177e+16	GZMB (ENSG00000100453)	0.0	5392018499446230	CDC25B (ENSG00000101224)	0.0	2.34783e+16
55	CD1C (ENSG00000158481)	0.0	4.4919e+16	FOLR3 (ENSG00000110203)	0.0	1.0695e+16	CD300A (ENSG00000167851)	0.0	5349323864768550	PIK3IP1 (ENSG00000100100)	0.0	2.22921e+16
56	DERL3 (ENSG00000099958)	0.0	4.38356e+16	KCNE3 (ENSG00000175538)	0.0	1.06511e+16	KLRD1 (ENSG00000134539)	0.0	5345209321599080	LDHB (ENSG00000111716)	0.0	2.15995e+16
57	FGD2 (ENSG00000146192)	0.0	4.38012e+16	CD300C (ENSG00000167850)	0.0	1.03159e+16	GPR56 (ENSG00000205336)	0.0	5341088313112650	LCP2 (ENSG00000043462)	0.0	2104436000531500
58	RP11-38J22.6 (ENSG00000240754)	0.0	431077526050526	MTMR11 (ENSG00000014914)	0.0	1.03042e+16	CX3CR1 (ENSG00000168329)	0.0	5.28697e+16	TNFAIP3 (ENSG00000118503)	0.0	2.01198e+16
59	RP11-624C23.1 (ENSG00000253535)	0.0	4.25985e+16	LTBR (ENSG00000111321)	0.0	1018644868448510	GNLY (ENSG00000115523)	0.0	4866731534134700	ANXA1 (ENSG00000135046)	0.0	1.87232e+16
60	MEF2C-AS1 (ENSG00000248309)	0.0	4202371505359720	RETN (ENSG00000104918)	0.0	1.01704e+16	C1orf21 (ENSG00000116667)	0.0	4734104250443110	IFITM1 (ENSG00000185885)	0.0	1.7352e+16
61	MS4A1 (ENSG00000156738)	0.0	4.18132e+16	ANPEP (ENSG00000166825)	0.0	1.01028e+16	FCRL6 (ENSG00000181036)	0.0	4631129410876370	AUC ANDREATTA TH1	0.0	1.73358e+16
62	MACROD2 (ENSG00000172264)	0.0	4169538143240240	CLEC4E (ENSG00000166523)	0.0	1.00529e+16	GK5 (ENSG00000175066)	0.0	4496329709491200	CD7 (ENSG00000173762)	0.0	1.66554e+16
63	ABCB4 (ENSG00000005471)	0.0	4135850942656480	LRRC25 (ENSG00000175489)	0.0	9962909162659270	NCR3 (ENSG00000204475)	0.0	4466738028217120	GSTK1 (ENSG00000197448)	0.0	1.61746e+16
64	RP11-164H13.1 (ENSG00000257275)	0.0	4062443358431740	HCAR3 (ENSG00000255398)	0.0	9837059755145230	PRF1 (ENSG00000180644)	0.0	440758330021698	HCST (ENSG00000126264)	0.0	1.59672e+16
65	CD79A (ENSG00000105369)	0.0	3.99642e+16	LPCAT2 (ENSG00000087253)	0.0	9791466985303580	HOPX (ENSG00000171476)	0.0	4296443948176550	S100A10 (ENSG00000197747)	0.0	1.58913e+16
66	LY86 (ENSG00000112799)	0.0	3.98211e+16	RP11-362F19.1 (ENSG00000248810)	0.0	9773210388344320	FGR (ENSG00000000938)	0.0	4237227579347670	C12orf57 (ENSG00000111678)	0.0	1.54351e+16
67	PKIG (ENSG00000168734)	0.0	3.93126e+16	EREG (ENSG00000124882)	0.0	9746571006297110	ABI3 (ENSG00000108798)	0.0	4160056742732730	CD96 (ENSG00000153283)	1.4446E-320	2.52782e+16
68	LINC00494 (ENSG00000235621)	0.0	3920577911035060	LYPD2 (ENSG00000197353)	0.0	9668152969020220	IL2RB (ENSG00000100385)	0.0	3980509000792740	CD8B (ENSG00000172116)	2.01046e-306	8547161056252170
69	ZNF860 (ENSG00000197385)	0.0	3891716973501550	CD36 (ENSG00000135218)	0.0	9605538569051970	CCL4 (ENSG00000129277)	0.0	3936415567059060	RP11-18H21.1 (ENSG00000245954)	3.86416e-305	1.3157e+16
70	FAM177B (ENSG00000197520)	0.0	3845237403579760	S100A12 (ENSG00000163221)	0.0	9524422712529810	GNPTAB (ENSG00000111670)	0.0	3841174322135820	PBXIP1 (ENSG00000163346)	2.90882e-303	2187145918344350
71	PHACTR1 (ENSG00000112137)	0.0	3833827291139880	MEFV (ENSG00000103313)	0.0	9505234595154150	GZMH (ENSG00000100450)	0.0	3.74647e+16	TESPA1 (ENSG00000135426)	2.06823e-300	4145871153962760
72	BASP1 (ENSG00000176788)	0.0	3790148602914520	FCGR1A (ENSG00000150337)	0.0	9044155696521990	CEP78 (ENSG00000148019)	0.0	3731574912040670	NELL2 (ENSG00000184613)	5.57997e-300	1647055380288850
73	RP11-297B17.3 (ENSG00000250850)	0.0	3757631309600080	VMO1 (ENSG00000182853)	0.0	9017443433139250	MCTP2 (ENSG00000140563)	0.0	370365275771068	PDE3B (ENSG00000152270)	1.22475e-298	5312458950337710
74	CDK14 (ENSG00000058091)	0.0	3718644785708370	RASGRP4 (ENSG00000171777)	0.0	8814488770483340	KLRB1 (ENSG00000111796)	0.0	3450504497377250	DGKA (ENSG00000065357)	1.71448e-299	3088551111704870
75	HS3ST1 (ENSG00000002587)	0.0	3.70769e+16	ALDH3B1 (ENSG00000006534)	0.0	8733971747130450	NKG7 (ENSG00000105374)	0.0	3.41932e+16	TOB1 (ENSG00000141232)	6.75481e-291	3.3022e+16
76	RP11-689B22.2 (ENSG00000257221)	0.0	3.70746e+16	G0S2 (ENSG00000123689)	0.0	8704745774982850	GZMA (ENSG00000145649)	0.0	3409946053811820	SIRPG (ENSG00000089012)	8.4781e-287	1651216225935310
77	RP11-16E12.2 (ENSG00000259772)	0.0	3657916013655800	CDKN1C (ENSG00000129757)	0.0	8665912517789980	CST7 (ENSG00000077984)	0.0	3.27349e+16	RGCC (ENSG00000102760)	1.72081e-286	4941222404578060
78	TBC1D9 (ENSG00000109436)	0.0	3.58988e+16	TPPP3 (ENSG00000159713)	0.0	8655589692460430	ZEB2 (ENSG00000169554)	0.0	3.25058e+16	ACTN1 (ENSG00000072110)	9.1767e-277	983416443237222
79	IRF8 (ENSG00000140968)	0.0	3.55334e+16	MYOF (ENSG00000138119)	0.0	8612356716206660	EFHD2 (ENSG00000142634)	0.0	3.09869e+16	TMEM123 (ENSG00000152558)	6.09421e-267	1.89778e+16
80	KLK1 (ENSG00000167748)	0.0	3.48949e+16	TGFBI (ENSG00000120708)	0.0	8598413119971890	TPST2 (ENSG00000128294)	0.0	3.07902e+16	CD40LG (ENSG00000102245)	1.8153e-263	2.18747e+16
81	CLIC4 (ENSG00000169504)	0.0	3.48696e+16	TNFAIP6 (ENSG00000123610)	0.0	8582480270041550	APMAP (ENSG00000101474)	0.0	3030521331337970	ICOS (ENSG00000163600)	2.51975e-259	1.95828e+16
82	MZB1 (ENSG00000170476)	0.0	3453111687826450	LINC00877 (ENSG00000241163)	0.0	8576348565823920	AUC ANDREATTA CD8 TEX	0.0	3011220001648450	RARRES3 (ENSG00000133321)	1.04029e-254	1543756605624440
83	MRVI1-AS1 (ENSG00000177112)	0.0	3444788704293440	SIRPB2 (ENSG00000196209)	0.0	8527542141364390	CMC1 (ENSG00000187118)	0.0	29908857165737	IL6ST (ENSG00000134352)	2.9558e-248	3.86784e+16
84	CIITA (ENSG00000179583)	0.0	3391159095730220	OSCAR (ENSG00000170909)	0.0	851660699993919	PLEK (ENSG00000115956)	0.0	2983754379802610	THEM4 (ENSG00000159445)	1.40563e-245	3439488957261520
85	MOB3B (ENSG00000120162)	0.0	3.36469e+16	EMR2 (ENSG00000127507)	0.0	8503423429573440	SH2D2A (ENSG00000027869)	0.0	28318794260102	ZAP70 (ENSG00000115085)	1.9076e-243	1.68821e+16
86	DENND5B (ENSG00000170456)	0.0	3360421515935380	LILRB4 (ENSG00000186818)	0.0	8480111485689280	CTSW (ENSG00000172543)	0.0	2.75365e+16	PRKCH (ENSG00000027075)	3.42505e-244	1.852e+16
87	IL6 (ENSG00000136244)	0.0	3.34835e+16	RAB32 (ENSG00000118508)	0.0	8474126376889480	CD63 (ENSG00000135404)	0.0	2745485319165710	RORA (ENSG00000069667)	2.99815e-238	2.37683e+16
88	KCNH8 (ENSG00000183960)	0.0	3276115426857560	MCTP1 (ENSG00000175471)	0.0	8433847206479120	CCL5 (ENSG00000161570)	0.0	272719082905666	STMN3 (ENSG00000197457)	1.53805e-234	5409680047713130
89	COCH (ENSG00000100473)	0.0	3.2174e+16	TLR4 (ENSG00000136869)	0.0	8316494161930110	AUC ANDREATTA CD8 EFFECTOR MEMORY	0.0	2.70016e+16	PASK (ENSG00000115687)	2.42511e-228	5254121193034410
90	RP11-148O21.4 (ENSG00000255518)	0.0	3.21549e+16	FCAR (ENSG00000186431)	0.0	826353033070147	MYO1F (ENSG00000142347)	0.0	2685080429099890	NGFRAP1 (ENSG00000166681)	2.8985e-222	1173564918884600
91	CTA-250D10.23 (ENSG00000260655)	0.0	3.07127e+16	LILRB3 (ENSG00000204577)	0.0	824133479529555	AUC ANDREATTA CD8 TPEX	0.0	2642096264429140	EPHX2 (ENSG00000120915)	1.91439e-221	9718095647104140
92	JUP (ENSG00000173801)	0.0	3063094188444080	LILRA6 (ENSG00000244482)	0.0	8222262084721010	CTSD (ENSG00000117984)	0.0	2.38449e+16	GPRIN3 (ENSG00000185477)	1.21955e-219	2.76142e+16
93	SWAP70 (ENSG00000133789)	0.0	3.03154e+16	MS4A4A (ENSG00000110079)	0.0	8156812850970950	CTSC (ENSG00000109861)	0.0	2.33881e+16	SKAP1 (ENSG00000141293)	4.84466e-215	1.67938e+16
94	DSP (ENSG00000096696)	0.0	3023896325227510	AQP9 (ENSG00000103569)	0.0	7960712315034670	CD247 (ENSG00000198821)	0.0	2307901263835270	IPCEF1 (ENSG00000074706)	1.36994e-211	4093255388389910
95	FCGR2B (ENSG00000072694)	0.0	3.01951e+16	CD163 (ENSG00000177575)	0.0	7861159495864020	GZMM (ENSG00000197540)	0.0	1.94886e+16	ATP1A1 (ENSG00000163399)	2.81623e-211	2226551148147660
96	PKHD1L1 (ENSG00000205038)	0.0	3.00412e+16	PYGL (ENSG00000100504)	0.0	7541362856153900	FEZ1 (ENSG00000149557)	6.1762e-304	7318586778511080	FKBP5 (ENSG00000096060)	2.1419e-209	2.77758e+16
97	CD40 (ENSG00000101017)	0.0	2960569754239160	SLC24A4 (ENSG00000140090)	0.0	7531110248430520	MATK (ENSG00000007264)	8.98183e-302	3.27655e+16	GZMM (ENSG00000197540)	1.6597e-209	1.51611e+16
98	SIGLEC6 (ENSG00000105492)	0.0	2955931147634780	FAM198B (ENSG00000164125)	0.0	721538602175713	C12orf75 (ENSG00000235162)	6.27686e-292	2512699895494960	CCR7 (ENSG00000126353)	2.58885e-205	2.06561e+16
99	SCIMP (ENSG00000161929)	0.0	2945958693415550	TBC1D8 (ENSG00000204634)	0.0	7212408372429970	F2R (ENSG00000181104)	9.92658e-292	4176134589040210	PRDX2 (ENSG00000167815)	1.85527e-205	1.8464e+16
100	HLA-DOA (ENSG00000204252)	0.0	2.90912e+16	S100A8 (ENSG00000143546)	0.0	7169944885956160	LAT2 (ENSG00000086730)	3.17251e-286	3.8408e+16	HSPB1 (ENSG00000106211)	1.15265e-199	1.873e+16
101	RP11-142C4.6 (ENSG00000255240)	0.0	287553901314599	KIAA1598 (ENSG00000187164)	0.0	7163081827257170	TGFBR3 (ENSG00000069702)	3.68214e-285	2858409400892920	UBASH3A (ENSG00000160185)	1.87329e-197	1.58601e+16
102	TNFRSF13C (ENSG00000159958)	0.0	286452307849912	SIRPA (ENSG00000198053)	0.0	7133104460143800	PLOD1 (ENSG00000083444)	1.69571e-284	5778794006667520	LINC00402 (ENSG00000235532)	1.17881e-189	1844660040205980
103	LCN10 (ENSG00000187922)	0.0	2.85781e+16	IRAK3 (ENSG00000090376)	0.0	7131354779249270	SRGN (ENSG00000122862)	4.56329e-279	1.80635e+16	SATB1 (ENSG00000182568)	9.89064e-190	2.50705e+16
104	CNR2 (ENSG00000188822)	0.0	2.84274e+16	IL1RN (ENSG00000136689)	0.0	7092532117095510	GNG2 (ENSG00000186469)	8.82908e-277	2.05417e+16	KLRG1 (ENSG00000139187)	1.06082e-184	2.30606e+16
105	AFF3 (ENSG00000144218)	0.0	2842690272004550	CYP1B1 (ENSG00000138061)	0.0	6969298222413030	SLC15A4 (ENSG00000139370)	2.93215e-270	6481309345314300	KCNA3 (ENSG00000177272)	1.57354e-184	2856170912655330
106	GNG7 (ENSG00000176533)	0.0	2.83617e+16	SORT1 (ENSG00000134243)	0.0	6926760177056790	FES (ENSG00000182511)	2.22396e-269	9809603810663040	S1PR1 (ENSG00000170989)	7.8425e-185	2.0203e+16
107	RP11-428G5.5 (ENSG00000255760)	0.0	2.83252e+16	BATF3 (ENSG00000123685)	0.0	6902403517414380	SYNE1 (ENSG00000131018)	7.19865e-268	2.21822e+16	CCDC109B (ENSG00000005059)	5.49811e-183	1.97314e+16
108	KMO (ENSG00000117009)	0.0	282742460355568	KCTD12 (ENSG00000178695)	0.0	6853431974140390	LGALS1 (ENSG00000100097)	1.9728e-265	2198224548075560	IL6R (ENSG00000160712)	2.9768e-181	6445092463035640
109	COL9A3 (ENSG00000092758)	0.0	2.80634e+16	ASGR2 (ENSG00000161944)	0.0	6843562973527020	CERCAM (ENSG00000167123)	1.5982e-262	1155984075329800	PCED1B (ENSG00000179715)	5.19311e-178	264967487270702
110	ALOX5 (ENSG00000012779)	0.0	2740516822648780	VSTM1 (ENSG00000189068)	0.0	6819444409755130	CHST12 (ENSG00000136213)	9.13491e-262	2822060346492850	NUCB2 (ENSG00000070081)	2.62568e-176	2536309697255350
111	CYBB (ENSG00000165168)	0.0	2.68479e+16	CXCL2 (ENSG00000081041)	0.0	6652735457225060	GSTP1 (ENSG00000084207)	3.42262e-260	1.90557e+16	PTGER4 (ENSG00000171522)	1.48227e-171	2.25504e+16
112	HES1 (ENSG00000114315)	0.0	2670708826808760	STAB1 (ENSG00000010327)	0.0	6641577209843470	HIPK2 (ENSG00000064393)	3.86572e-250	4.15052e+16	TTC39C (ENSG00000168234)	1.90987e-170	3.13506e+16
113	MYO1E (ENSG00000157483)	0.0	2.66806e+16	ZDHHC1 (ENSG00000159714)	0.0	657314287238511	PLA2G16 (ENSG00000176485)	1.00036e-249	3.71901e+16	DPP4 (ENSG00000197635)	4.20012e-170	1.89572e+16
114	PARM1 (ENSG00000169116)	0.0	2.64296e+16	S100A9 (ENSG00000163220)	0.0	6540469949019190	GNAL (ENSG00000141404)	1.73538e-248	1.68777e+16	SELPLG (ENSG00000110876)	1.43128e-167	1551538637088820
115	CTD-2509G16.5 (ENSG00000258760)	0.0	2.61233e+16	C1QA (ENSG00000173372)	0.0	653056137619564	LIM2 (ENSG00000105370)	1.45165e-241	1.57076e+16	CALM3 (ENSG00000160014)	2.51344e-164	1.59451e+16
116	RP11-960L18.1 (ENSG00000261218)	0.0	2608120578911090	LMO2 (ENSG00000135363)	0.0	6450339172752360	RHOBTB3 (ENSG00000164292)	3.48803e-240	1.08106e+16	SCML4 (ENSG00000146285)	4.37583e-162	209368607629569
117	UGT8 (ENSG00000174607)	0.0	2.5853e+16	PTAFR (ENSG00000169403)	0.0	6353710508026660	BHLHE40 (ENSG00000134107)	1.07178e-239	2380843584664830	ABRACL (ENSG00000146386)	1.54847e-161	1.78489e+16
118	CD72 (ENSG00000137101)	0.0	2.55834e+16	TLR2 (ENSG00000137462)	0.0	6344016139219220	ZMAT4 (ENSG00000165061)	2.50034e-232	1.51718e+16	NDUFS5 (ENSG00000168653)	1.5762e-161	1545396661457730
119	TNS3 (ENSG00000136205)	0.0	2.45323e+16	SLC7A7 (ENSG00000155465)	0.0	6326687197827010	ITGB2 (ENSG00000160255)	3.26414e-232	1.66723e+16	ATP6V0E2 (ENSG00000171130)	1.10652e-159	2.40903e+16
120	RNASE6 (ENSG00000169413)	0.0	2.42909e+16	C19orf38 (ENSG00000214212)	0.0	632340931040376	BZRAP1 (ENSG00000005379)	1.29011e-230	578213940067036	SLFN5 (ENSG00000166750)	7.74532e-160	2140339397417340
121	EBI3 (ENSG00000105246)	0.0	2417143593078780	HES4 (ENSG00000188290)	0.0	6.31591e+16	TFDP2 (ENSG00000114126)	7.0546e-232	2908181427198370	TMEM204 (ENSG00000131634)	2.06825e-158	5268744545350560
122	MARCKS (ENSG00000155130)	0.0	2.35704e+16	PID1 (ENSG00000153823)	0.0	6315889031577590	MIR181A2HG (ENSG00000224020)	2.09458e-223	1.19086e+16	TCEA3 (ENSG00000204219)	3.91776e-160	1724756369063090
123	HHEX (ENSG00000152804)	0.0	2347344016682140	DAPK1 (ENSG00000196730)	0.0	6249692313164310	RAMP1 (ENSG00000132329)	2.58667e-223	1.27376e+16	ETS1 (ENSG00000134954)	3.99222e-157	1718683698073560
124	SNX29P2 (ENSG00000198106)	0.0	2.31084e+16	NRG1 (ENSG00000157168)	0.0	6242983503300830	SLAMF7 (ENSG00000026751)	1.36157e-215	3.58508e+16	TNFSF8 (ENSG00000106952)	1.28174e-156	9506930479022840
125	AC006129.4 (ENSG00000270164)	0.0	2310107104044800	PDK4 (ENSG00000004799)	0.0	6171452574844110	PYHIN1 (ENSG00000163564)	6.45657e-216	2.51335e+16	PAG1 (ENSG00000076641)	3.2692e-157	2.91393e+16
126	PIP5K1B (ENSG00000107242)	0.0	2308261980499970	C19orf59 (ENSG00000183019)	0.0	5992989106441230	SLCO4C1 (ENSG00000173930)	7.07367e-216	7087183041505760	TMEM256-PLSCR3 (ENSG00000187838)	1.22753e-153	2113618667238490
127	RALGPS2 (ENSG00000116191)	0.0	2.30304e+16	CD93 (ENSG00000125810)	0.0	5.9655e+16	ADAM8 (ENSG00000151651)	6.93692e-214	2573512162409100	CD8A (ENSG00000153563)	1.60827e-152	2.82152e+16
128	COL4A3 (ENSG00000169031)	0.0	2302832101192830	RPH3A (ENSG00000089169)	0.0	5962086305933780	RP11-81H14.2 (ENSG00000251301)	4.15562e-212	4722217278863900	MLLT3 (ENSG00000171843)	2.13524e-152	3.36108e+16
129	CBFA2T3 (ENSG00000129993)	0.0	2.29285e+16	RP11-1008C21.1 (ENSG00000259225)	0.0	5.90517e+16	PTPN12 (ENSG00000127947)	5.43239e-211	4557585898844140	SGTB (ENSG00000197860)	1.35448e-152	4098965767371280
130	HLA-DMB (ENSG00000242574)	0.0	2260979785664880	TNFRSF8 (ENSG00000120949)	0.0	5.83659e+16	TM6SF1 (ENSG00000136404)	3.1144e-209	1.33171e+16	ADTRP (ENSG00000111863)	6.27582e-151	2.21531e+16
131	CLMN (ENSG00000165959)	0.0	2.23674e+16	PLAUR (ENSG00000011422)	0.0	5799985189854670	IL18RAP (ENSG00000115607)	1.05351e-205	5980045619360000	PRKCQ (ENSG00000065675)	8.25909e-142	2772572316758530
132	BCL7A (ENSG00000110987)	0.0	2201102502645180	MRAS (ENSG00000158186)	0.0	5.67585e+16	ZBTB16 (ENSG00000109906)	2.10165e-205	3818279914292360	ABLIM1 (ENSG00000099204)	9.03272e-142	1716895554198470
133	COL4A4 (ENSG00000081052)	0.0	2.11124e+16	ABCC3 (ENSG00000108846)	0.0	5671638117616660	CTD-3187F8.14 (ENSG00000269072)	2.58987e-204	1633990686551960	PLCG1 (ENSG00000124181)	4.3614e-140	3.35192e+16
134	SPI1 (ENSG00000066336)	0.0	210175086736615	NCF2 (ENSG00000116701)	0.0	5.60112e+16	KIFC3 (ENSG00000140859)	5.89303e-203	9228378919662740	GZMK (ENSG00000113088)	7.03423e-139	4250599571735380
135	TUBB6 (ENSG00000176014)	0.0	2.0746e+16	ALDH1A1 (ENSG00000165092)	0.0	5.56562e+16	STOM (ENSG00000148175)	1.36822e-200	24884658021476	TNFRSF25 (ENSG00000215788)	7.56925e-139	715235255637886
136	SIGLEC10 (ENSG00000142512)	0.0	2.04615e+16	CLEC4F (ENSG00000152672)	0.0	5438746631167050	RAB27B (ENSG00000041353)	1.51588e-201	5043847272748580	PLEKHB1 (ENSG00000021300)	2.47695e-137	5.55672e+16
137	PLEKHG1 (ENSG00000120278)	0.0	2.03152e+16	RNASE2 (ENSG00000169385)	0.0	5403595322148430	SAMD3 (ENSG00000164483)	4.06506e-198	2.3411e+16	SLC40A1 (ENSG00000138449)	4.67298e-137	1.12391e+16
138	EAF2 (ENSG00000145088)	0.0	1928541149384570	CARD9 (ENSG00000187796)	0.0	5377499766027690	PPM1L (ENSG00000163590)	3.1162e-193	6158297651252610	RBL2 (ENSG00000103479)	2.53663e-132	1531646358440310
139	STAP1 (ENSG00000035720)	0.0	1.92703e+16	CREB5 (ENSG00000146592)	0.0	5349736907943410	TBX21 (ENSG00000073861)	5.02049e-194	3.15606e+16	HNRNPLL (ENSG00000143889)	5.51944e-133	5366843341059960
140	SNX22 (ENSG00000157734)	0.0	1.91358e+16	LRP1 (ENSG00000123384)	0.0	5.25472e+16	CD7 (ENSG00000173762)	5.72408e-191	1.65217e+16	ITGA6 (ENSG00000091409)	9.91249e-131	5570794757047660
141	HVCN1 (ENSG00000122986)	0.0	1.89203e+16	CKB (ENSG00000166165)	0.0	5245524827591530	FLNA (ENSG00000196924)	4.73345e-191	1.67161e+16	LGALS3BP (ENSG00000108679)	1.97552e-128	7849970002476360
142	RP11-445F6.2 (ENSG00000226571)	0.0	1.89059e+16	ARHGEF10L (ENSG00000074964)	0.0	5206353644300670	SPN (ENSG00000197471)	7.11276e-191	2128271972622570	TMEM173 (ENSG00000184584)	3.046e-128	227534054306706
143	TEX9 (ENSG00000151575)	0.0	1.88328e+16	FPR2 (ENSG00000171049)	0.0	5.07231e+16	IFNG (ENSG00000111537)	2.10674e-188	3.57097e+16	CDC14A (ENSG00000079335)	2.49835e-124	3.15314e+16
144	PAWR (ENSG00000177425)	0.0	1.86108e+16	EPB41L3 (ENSG00000082397)	0.0	504222808313327	GFOD1 (ENSG00000145990)	7.01309e-189	6317237376206910	SORBS3 (ENSG00000120896)	1.54111e-122	4610111147098770
145	LRRK2 (ENSG00000188906)	0.0	1.76713e+16	MARC1 (ENSG00000186205)	0.0	5.03508e+16	DOK2 (ENSG00000147443)	2.69074e-182	2.09853e+16	GIMAP2 (ENSG00000106560)	1.09518e-121	2429435841930130
146	SYK (ENSG00000165025)	0.0	1763101645167620	CASP5 (ENSG00000137757)	0.0	5.02346e+16	ASCL2 (ENSG00000183734)	3.12379e-182	4414292557416520	SFXN1 (ENSG00000164466)	1.3927e-120	2320228774968030
147	HDAC9 (ENSG00000048052)	0.0	1.75372e+16	NLRP3 (ENSG00000162711)	0.0	4940792569101650	RGS3 (ENSG00000138835)	4.16702e-180	3557355870483790	APBB1 (ENSG00000166313)	5.38874e-121	2.82352e+16
148	DOK3 (ENSG00000146094)	0.0	1.74974e+16	WDFY3 (ENSG00000163625)	0.0	4.92515e+16	LITAF (ENSG00000189067)	4.20184e-180	1.58736e+16	CORO1B (ENSG00000172725)	1.6845e-119	2201672077812190
149	RASGRP3 (ENSG00000152689)	0.0	1.73242e+16	MS4A7 (ENSG00000166927)	0.0	4907519159897250	ERBB2 (ENSG00000141736)	8.43297e-180	7751141694308030	CITED2 (ENSG00000164442)	5.33469e-119	2.09339e+16
150	TREML2 (ENSG00000112195)	0.0	1.68365e+16	CLEC4A (ENSG00000111729)	0.0	4875784462738950	RUNX3 (ENSG00000020633)	4.66395e-177	2399102521254	PIK3R1 (ENSG00000145675)	5.37798e-118	1.73966e+16
151	CNFN (ENSG00000105427)	0.0	1.68176e+16	TIMP2 (ENSG00000035862)	0.0	4.85833e+16	GOLM1 (ENSG00000135052)	4.39357e-176	9412919550901830	RGL4 (ENSG00000159496)	9.97186e-116	3.95809e+16
152	GRAMD1C (ENSG00000178075)	0.0	1.65805e+16	CXCL3 (ENSG00000163734)	0.0	4824168612278490	AGTRAP (ENSG00000177674)	6.44818e-173	2.66458e+16	RP11-51J9.5 (ENSG00000271869)	7.41568e-115	2740874702775910
153	SLC9A7 (ENSG00000065923)	0.0	1.65644e+16	CYP27A1 (ENSG00000135929)	0.0	4.79205e+16	DHRS7 (ENSG00000100612)	6.37029e-173	1.8716e+16	FAAH2 (ENSG00000165591)	1.13789e-113	1.09026e+16
154	CD80 (ENSG00000121594)	0.0	1.6502e+16	PLA2G7 (ENSG00000146070)	0.0	4.77172e+16	MAPRE2 (ENSG00000166974)	4.73689e-171	2034472070762800	CTLA4 (ENSG00000163599)	4.99125e-114	1.81189e+16
155	PTPRK (ENSG00000152894)	0.0	1643141616252900	CCL3L1 (ENSG00000205021)	0.0	4767748194091210	SASH3 (ENSG00000122122)	1.44748e-167	2047584956602280	RBMS1 (ENSG00000153250)	1.87211e-113	2224438138809050
156	USP6NL (ENSG00000148429)	0.0	1623544824396080	CALML4 (ENSG00000129007)	0.0	4.76264e+16	KIR3DX1 (ENSG00000104970)	2.77038e-167	8766639556445340	SH3YL1 (ENSG00000035115)	8.87033e-113	2.62086e+16
157	AIM2 (ENSG00000163568)	0.0	1618773055964470	LINC00937 (ENSG00000226091)	0.0	47532509401637	PLAC8 (ENSG00000145287)	5.08078e-168	1.90185e+16	TNIK (ENSG00000154310)	1.53729e-109	2.40203e+16
158	CR2 (ENSG00000117322)	0.0	1.61813e+16	ALDH2 (ENSG00000111275)	0.0	4.72988e+16	MMP23B (ENSG00000189409)	1.0145e-165	6220319460783850	FYN (ENSG00000010810)	1.66706e-108	1.69474e+16
159	GNB4 (ENSG00000114450)	0.0	1612252968108030	ZNF385A (ENSG00000161642)	0.0	4.72258e+16	PRR5L (ENSG00000135362)	2.31816e-165	3.64922e+16	ANKRD55 (ENSG00000164512)	2.73655e-108	2.31993e+16
160	FAM26F (ENSG00000188820)	0.0	1591035237611120	AC011899.9 (ENSG00000233038)	0.0	4721018774473170	HSH2D (ENSG00000196684)	3.4119e-167	3136695505320640	ZYX (ENSG00000159840)	7.03287e-108	1.75806e+16
161	CD86 (ENSG00000114013)	0.0	1.58581e+16	SLC46A2 (ENSG00000119457)	0.0	4.71728e+16	GPR114 (ENSG00000159618)	3.78525e-164	4220030701369910	MT1X (ENSG00000187193)	1.34451e-106	2727747060349290
162	CD200 (ENSG00000091972)	0.0	1.52639e+16	SECTM1 (ENSG00000141574)	0.0	4.68463e+16	PDGFD (ENSG00000170962)	4.01607e-162	4782844708035650	CHD3 (ENSG00000170004)	4.28634e-106	2.19325e+16
163	ICOSLG (ENSG00000160223)	0.0	1.51473e+16	TRIB1 (ENSG00000173334)	0.0	4643584382253470	TBXAS1 (ENSG00000059377)	7.61534e-161	459248376384716	PPA1 (ENSG00000180817)	7.75253e-107	1.85093e+16
164	ADRBK2 (ENSG00000100077)	0.0	1.49418e+16	MS4A6A (ENSG00000110077)	0.0	4633879503850820	TXK (ENSG00000074966)	6.219e-161	2361992791783570	SUSD3 (ENSG00000157303)	2.21477e-105	3.03706e+16
165	ARL11 (ENSG00000152213)	0.0	1.47947e+16	NLRP12 (ENSG00000142405)	0.0	4.62563e+16	ADRB2 (ENSG00000169252)	5.24045e-159	3.1403e+16	TRAF1 (ENSG00000056558)	2.23588e-106	4066695353655380
166	SEMA4B (ENSG00000185033)	0.0	1.43593e+16	CD68 (ENSG00000129226)	0.0	4614660789421150	DBI (ENSG00000155368)	5.7016e-159	1.76624e+16	CDKN1B (ENSG00000111276)	5.94953e-105	1.61637e+16
167	METTL7A (ENSG00000185432)	0.0	1.42932e+16	CEACAM3 (ENSG00000170956)	0.0	4569792438681590	G6PD (ENSG00000160211)	3.79107e-156	2545746560299910	ATXN7 (ENSG00000163635)	2.49132e-103	2.4757e+16
168	CD79B (ENSG00000007312)	0.0	1.40885e+16	PPP1R17 (ENSG00000106341)	0.0	4.52363e+16	LAIR2 (ENSG00000167618)	1.06727e-154	4.26409e+16	LINC00649 (ENSG00000237945)	3.65369e-99	5846488621447630
169	E2F5 (ENSG00000133740)	0.0	1.40555e+16	TPTEP1 (ENSG00000100181)	0.0	4.51617e+16	CDK2AP2 (ENSG00000167797)	1.6189e-152	2.08742e+16	KIF2A (ENSG00000068796)	8.86873e-99	1.64798e+16
170	CXXC5 (ENSG00000171604)	0.0	1.40023e+16	RBM47 (ENSG00000163694)	0.0	4453445628699900	SYTL3 (ENSG00000164674)	7.31617e-152	2.25599e+16	SELM (ENSG00000198832)	2.98096e-98	2.0896e+16
171	PDLIM1 (ENSG00000107438)	0.0	139788883257437	CAMK1 (ENSG00000134072)	0.0	4435404311093290	ITGAL (ENSG00000005844)	8.22597e-151	2.03083e+16	CCDC104 (ENSG00000163001)	1.0163e-96	3.02642e+16
172	MPEG1 (ENSG00000197629)	0.0	1.37782e+16	ICAM4 (ENSG00000105371)	0.0	4.43489e+16	KLRC2 (ENSG00000205809)	8.3958e-150	7168292876148460	RP11-664D1.1 (ENSG00000256862)	1.91693e-92	1.64044e+16
173	ZBTB32 (ENSG00000011590)	0.0	1.37583e+16	S100Z (ENSG00000171643)	0.0	4409844672896650	SLC9A3R1 (ENSG00000109062)	2.17128e-147	1.7313e+16	RP11-291B21.2 (ENSG00000256039)	5.58943e-92	4956268841773590
174	CR1 (ENSG00000203710)	0.0	1.37181e+16	MARCO (ENSG00000019169)	0.0	4.39064e+16	PDGFRB (ENSG00000113721)	3.26615e-148	7512146579278550	LIMS1 (ENSG00000169756)	2.09768e-90	2.2319e+16
175	ENTPD1 (ENSG00000138185)	0.0	1.3695e+16	ADAMTSL4 (ENSG00000143382)	0.0	4366224566811880	CXCR1 (ENSG00000163464)	2.9341e-146	8878509931364840	PLK3 (ENSG00000173846)	3.65836e-90	3.69416e+16
176	CCDC50 (ENSG00000152492)	0.0	1.32427e+16	NT5DC4 (ENSG00000144130)	0.0	4.36411e+16	IFITM3 (ENSG00000142089)	3.35156e-147	3.01624e+16	CLEC2D (ENSG00000069493)	4.63945e-91	163736073825045
177	CLECL1 (ENSG00000184293)	0.0	1.28485e+16	TLR8 (ENSG00000101916)	0.0	4.32281e+16	RAP1B (ENSG00000127314)	2.88911e-145	1.60999e+16	TIAM1 (ENSG00000156299)	1.70468e-89	5358066414297780
178	KB-431C1.4 (ENSG00000246263)	0.0	1.25738e+16	CCR1 (ENSG00000163823)	0.0	4.25145e+16	CLIC1 (ENSG00000213719)	2.74205e-143	1.52148e+16	SUPT3H (ENSG00000196284)	4.98872e-90	2.97961e+16
179	TRIO (ENSG00000038382)	0.0	1.25247e+16	AP001053.11 (ENSG00000215458)	0.0	4.18724e+16	MIR24-2 (ENSG00000267519)	5.38109e-144	2131204026917350	FBLN7 (ENSG00000144152)	7.77187e-90	1.49869e+16
180	HLA-DQA2 (ENSG00000237541)	0.0	1252462423885580	SIRPB1 (ENSG00000101307)	0.0	4183848431236280	ACTN4 (ENSG00000130402)	1.21231e-142	2135540976993870	OCIAD2 (ENSG00000145247)	1.3672e-88	1603644262363160
181	KYNU (ENSG00000115919)	0.0	1.23301e+16	SLC11A1 (ENSG00000018280)	0.0	4179353145569820	CEBPD (ENSG00000221869)	5.23814e-142	6218996755809970	NMRK1 (ENSG00000106733)	1.10155e-88	2.28338e+16
182	CXCR5 (ENSG00000160683)	0.0	1.18588e+16	PTGS2 (ENSG00000073756)	0.0	4134547041188000	OSTF1 (ENSG00000134996)	1.81037e-140	1.87399e+16	SORL1 (ENSG00000137642)	2.80719e-87	1.54562e+16
183	RAB31 (ENSG00000168461)	0.0	1184165671204380	DMXL2 (ENSG00000104093)	0.0	4057462254018850	GNGT2 (ENSG00000167083)	5.96967e-141	4.8784e+16	HELB (ENSG00000127311)	2.9946e-87	3.09443e+16
184	HCK (ENSG00000101336)	0.0	1.16936e+16	TNFSF13 (ENSG00000161955)	0.0	4.04474e+16	IQGAP1 (ENSG00000140575)	6.40492e-137	1.76314e+16	GRAP2 (ENSG00000100351)	2.89053e-87	2.03452e+16
185	P2RX5 (ENSG00000083454)	0.0	1.16296e+16	NFE2 (ENSG00000123405)	0.0	399783153705365	DOCK5 (ENSG00000147459)	1.08253e-135	887709904469332	RASA3 (ENSG00000185989)	1.85612e-87	1.55525e+16
186	UBE2E2 (ENSG00000182247)	0.0	1.13871e+16	HCAR2 (ENSG00000182782)	0.0	3.95494e+16	BOK (ENSG00000176720)	1.44232e-135	1.22686e+16	DUSP2 (ENSG00000158050)	6.74949e-86	1.87494e+16
187	WDR34 (ENSG00000119333)	0.0	1.12224e+16	HMOX1 (ENSG00000100292)	0.0	3953274000895690	KRT86 (ENSG00000170442)	5.58375e-135	1287549210511330	LINS (ENSG00000140471)	7.67903e-85	2.48728e+16
188	OSBPL10 (ENSG00000144645)	0.0	1.11545e+16	MYCL (ENSG00000116990)	0.0	3943233051145820	SLA2 (ENSG00000101082)	6.00382e-136	2434729402173560	JAK3 (ENSG00000105639)	2.66946e-82	1.73239e+16
189	SCRN1 (ENSG00000136193)	0.0	1.11251e+16	ZNF703 (ENSG00000183779)	0.0	3.92954e+16	HBA2 (ENSG00000188536)	4.00917e-134	907118242141731	MAML2 (ENSG00000184384)	3.73539e-82	1.98309e+16
190	SESTD1 (ENSG00000187231)	0.0	1.10549e+16	OLR1 (ENSG00000173391)	0.0	3917639231276770	FOSL2 (ENSG00000075426)	1.74291e-131	3.36713e+16	SH2D1A (ENSG00000183918)	1.17967e-81	237188241813425
191	IL7 (ENSG00000104432)	0.0	1.09788e+16	CTB-61M7.2 (ENSG00000268734)	0.0	3899750941225710	SLC1A7 (ENSG00000162383)	2.78716e-130	8240187514205300	BNIP3 (ENSG00000176171)	4.63481e-80	2.50084e+16
192	HLA-DQB1 (ENSG00000179344)	0.0	1.06364e+16	QPCT (ENSG00000115828)	0.0	3886886959567640	PLEKHG3 (ENSG00000126822)	1.06501e-129	3424858467243660	FAM102A (ENSG00000167106)	1.16488e-78	2.29523e+16
193	NT5E (ENSG00000135318)	0.0	1.06088e+16	RP11-65J3.1 (ENSG00000233901)	0.0	3.87749e+16	ARPC5L (ENSG00000136950)	2.12246e-128	1.98788e+16	PBX4 (ENSG00000105717)	6.09097e-80	3413813885143730
194	HLA-DMA (ENSG00000204257)	0.0	1060219031520930	SMPDL3A (ENSG00000172594)	0.0	386779617714517	RGS9 (ENSG00000108370)	2.48641e-128	4434639803717100	TACC3 (ENSG00000013810)	8.27091e-78	2.8144e+16
195	NFKBID (ENSG00000167604)	0.0	1.05652e+16	ADM (ENSG00000148926)	0.0	3825651680404840	LGR6 (ENSG00000133067)	6.78885e-129	4556305471285250	STAT4 (ENSG00000138378)	8.28318e-78	1.7803e+16
196	GYLTL1B (ENSG00000165905)	0.0	1052448948796180	FFAR2 (ENSG00000126262)	0.0	3813823411140420	METRNL (ENSG00000176845)	1.98296e-128	6110665050522910	CDC42SE2 (ENSG00000158985)	4.48989e-77	1.50938e+16
197	STAG3 (ENSG00000066923)	0.0	1.04239e+16	IFI30 (ENSG00000216490)	0.0	3792609928973000	MSN (ENSG00000147065)	2.15151e-127	1573364784524640	PIM1 (ENSG00000137193)	6.57309e-75	1.64808e+16
198	TFEB (ENSG00000112561)	0.0	1022306157667310	FCGR1B (ENSG00000198019)	0.0	377848037136422	FCGR3B (ENSG00000162747)	4.09604e-125	7764623588681810	SOCS3 (ENSG00000184557)	5.45753e-74	3.46225e+16
199	HLA-DRA (ENSG00000204287)	0.0	1.02116e+16	MNDA (ENSG00000163563)	0.0	3.72201e+16	IGF2R (ENSG00000197081)	1.74988e-124	2.91278e+16	TBC1D4 (ENSG00000136111)	1.52916e-73	1.08167e+16
200	CDCA7L (ENSG00000164649)	0.0	1.01345e+16	CDK2AP1 (ENSG00000111328)	0.0	3.71741e+16	MAPK1 (ENSG00000100030)	8.80613e-123	2.71724e+16	LRRN3 (ENSG00000173114)	2.0729e-72	1.55245e+16
201	NCF4 (ENSG00000100365)	0.0	9986722335491120	CHST15 (ENSG00000182022)	0.0	3687565825360320	ID2 (ENSG00000115738)	2.84419e-122	2.15585e+16	AP3M2 (ENSG00000070718)	5.08851e-73	2.63646e+16
202	HLA-DQA1 (ENSG00000196735)	0.0	9752184189751540	NLRC4 (ENSG00000091106)	0.0	3.68205e+16	ALOX5AP (ENSG00000132965)	1.47278e-120	1.84902e+16	HAPLN3 (ENSG00000140511)	7.56104e-71	6.58062e+16
203	LAT2 (ENSG00000086730)	0.0	9549906965185600	EMR3 (ENSG00000131355)	0.0	3601251749889680	RAP1GAP2 (ENSG00000132359)	2.55507e-121	2761648498813280	VSIG1 (ENSG00000101842)	1.87127e-69	6.50776e+16
204	AKAP2 (ENSG00000241978)	0.0	9350426703512750	GLT1D1 (ENSG00000151948)	0.0	357070295088392	NKG2-E (ENSG00000255641)	4.15367e-121	6.72516e+16	CMTM3 (ENSG00000140931)	1.7871e-68	2071289673196350
205	TCTN1 (ENSG00000204852)	0.0	9111841527840380	LIPN (ENSG00000204020)	0.0	3561364699179710	PPP2R2B (ENSG00000156475)	2.46929e-119	3.11783e+16	MDS2 (ENSG00000197880)	6.2792e-69	388514008614333
206	BEND5 (ENSG00000162373)	0.0	904413697514595	F13A1 (ENSG00000124491)	0.0	3520800854287590	PTPRE (ENSG00000132334)	1.98536e-117	2.64224e+16	ANXA2R (ENSG00000177721)	1.81637e-68	1.81276e+16
207	LYL1 (ENSG00000104903)	0.0	8908901146195930	CLEC10A (ENSG00000132514)	0.0	3.50844e+16	STARD3NL (ENSG00000010270)	1.91556e-116	2.59528e+16	ACSL6 (ENSG00000164398)	3.85491e-67	1.01501e+16
208	MICAL3 (ENSG00000243156)	0.0	8622525388486500	MSR1 (ENSG00000038945)	0.0	3499162606814040	ZAP70 (ENSG00000115085)	9.49592e-117	1.6608e+16	THOC3 (ENSG00000051596)	7.39429e-67	1.92476e+16
209	PLCG2 (ENSG00000197943)	0.0	8616233628624100	CDC42EP4 (ENSG00000179604)	0.0	3432911954334840	ATP2B4 (ENSG00000058668)	1.88467e-115	2054528379186280	ENOSF1 (ENSG00000132199)	1.72129e-66	2.96107e+16
210	IRF5 (ENSG00000128604)	0.0	8407843281688280	IL3RA (ENSG00000185291)	0.0	3430933212879550	MVD (ENSG00000167508)	2.90149e-115	2.93977e+16	CISH (ENSG00000114737)	2.74746e-64	4640887311070830
211	LYN (ENSG00000254087)	0.0	8373366661548700	KLF4 (ENSG00000136826)	0.0	3425359684607500	APOL6 (ENSG00000221963)	5.95225e-116	2155935597346700	RNF125 (ENSG00000101695)	4.49962e-66	1.52409e+16
212	ORAI2 (ENSG00000160991)	0.0	8108718852780950	CD300LB (ENSG00000178789)	0.0	3406823741341670	JAZF1 (ENSG00000153814)	4.53175e-115	2.41775e+16	NSG1 (ENSG00000168824)	6.89918e-64	2348857773804950
213	STRBP (ENSG00000165209)	0.0	8065747037445580	OLIG1 (ENSG00000184221)	0.0	3392616018767260	FGL2 (ENSG00000127951)	1.18846e-112	40748791396331	SLC2A4RG (ENSG00000125520)	1.31987e-62	3139884557898700
214	TLE1 (ENSG00000196781)	0.0	7948598590029710	HGF (ENSG00000019991)	0.0	3387577347374130	APOBEC3G (ENSG00000239713)	1.7324e-112	2016075232857590	SVIP (ENSG00000198168)	1.97779e-62	1.82213e+16
215	ADAM19 (ENSG00000135074)	0.0	7886935296925270	PADI2 (ENSG00000117115)	0.0	3.37234e+16	PLEKHF1 (ENSG00000166289)	3.66508e-111	3.05249e+16	HIVEP2 (ENSG00000010818)	8.55213e-63	2.53006e+16
216	PPAPDC1B (ENSG00000147535)	0.0	7725560246326330	CTD-2135D7.5 (ENSG00000262097)	0.0	3.36966e+16	GSAP (ENSG00000186088)	6.45481e-112	2928174019606360	ENO2 (ENSG00000111674)	1.07901e-61	2.92552e+16
217	SLC2A6 (ENSG00000160326)	0.0	7.71261e+16	HBEGF (ENSG00000113070)	0.0	336746094161305	FUT11 (ENSG00000196968)	1.39478e-108	2.96707e+16	FAM107B (ENSG00000065809)	1.58572e-61	1617124443285340
218	DAPP1 (ENSG00000070190)	0.0	7706097963080990	KCNMB1 (ENSG00000145936)	0.0	3362357639534350	ENPP5 (ENSG00000112796)	2.08821e-107	5276627337217990	C1orf228 (ENSG00000198520)	1.83077e-63	3.07962e+16
219	SNX8 (ENSG00000106266)	0.0	7481003201175610	FXYD6 (ENSG00000137726)	0.0	3340490309830440	B3GAT1 (ENSG00000109956)	1.30934e-106	6088565931394920	LPIN2 (ENSG00000101577)	5.06686e-62	2.16202e+16
220	TSPAN3 (ENSG00000140391)	0.0	7375028167629540	DNAAF1 (ENSG00000154099)	0.0	33236892631967	PDE6G (ENSG00000185527)	1.51521e-105	9010182819862790	FBLN5 (ENSG00000140092)	1.05431e-60	769983571952027
221	CTSH (ENSG00000103811)	0.0	7.31495e+16	RTN1 (ENSG00000139970)	0.0	3317575212535320	GLIPR2 (ENSG00000122694)	1.53339e-104	2090049523698340	DNMT1 (ENSG00000130816)	1.01853e-59	1.62596e+16
222	CD83 (ENSG00000112149)	0.0	7042941033816880	PRRG4 (ENSG00000135378)	0.0	3253413465132540	BIN2 (ENSG00000110934)	4.29314e-104	1.51352e+16	GBP2 (ENSG00000162645)	4.19114e-60	1.83819e+16
223	YBX3 (ENSG00000060138)	0.0	7004104843502790	UPK3A (ENSG00000100373)	0.0	3.24654e+16	RNF165 (ENSG00000141622)	1.58532e-104	1.14443e+16	ATP8B2 (ENSG00000143515)	2.39363e-59	4376746516908900
224	SETBP1 (ENSG00000152217)	0.0	6982600643164910	CFD (ENSG00000197766)	0.0	3245082590330590	FNDC3B (ENSG00000075420)	2.3383e-104	3.11385e+16	SIT1 (ENSG00000137078)	2.39684e-59	1.8646e+16
225	STX7 (ENSG00000079950)	0.0	6.77611e+16	SERPING1 (ENSG00000149131)	0.0	3.19151e+16	TOX (ENSG00000198846)	5.12569e-104	2.85888e+16	GIMAP6 (ENSG00000133561)	5.33333e-59	2092413387041870
226	BTLA (ENSG00000186265)	0.0	664109205331167	IQSEC2 (ENSG00000124313)	0.0	3.16135e+16	ADAMTS1 (ENSG00000154734)	5.13938e-104	8475297584278750	SPNS3 (ENSG00000182557)	1.1023e-57	3.9428e+16
227	CTSZ (ENSG00000101160)	0.0	6597106249443180	XXbac-B135H6.15 (ENSG00000237476)	0.0	3.15492e+16	NCALD (ENSG00000104490)	9.75564e-104	3400477966923670	GSTM3 (ENSG00000134202)	2.18545e-57	52297548990106
228	GM2A (ENSG00000196743)	0.0	599884102058565	RP11-597D13.9 (ENSG00000248429)	0.0	3.15334e+16	COLQ (ENSG00000206561)	2.78163e-102	6446430619461310	CCSER2 (ENSG00000107771)	2.35028e-56	1.69679e+16
229	SEL1L3 (ENSG00000091490)	0.0	5.96851e+16	CXCL16 (ENSG00000161921)	0.0	3.14636e+16	MIR142 (ENSG00000265206)	3.46272e-102	2722342287165070	BAG3 (ENSG00000151929)	3.65418e-57	4360386263040370
230	NCF1 (ENSG00000158517)	0.0	5958300399192900	FGD4 (ENSG00000139132)	0.0	3.12941e+16	PTGER2 (ENSG00000125384)	2.3574e-101	2165266200768870	VIPR1 (ENSG00000114812)	3.66586e-58	8044379225929640
231	FCHSD2 (ENSG00000137478)	0.0	5925434281102790	NID1 (ENSG00000116962)	0.0	3.12003e+16	PPP1R18 (ENSG00000146112)	1.97653e-98	1.6767e+16	FAM134B (ENSG00000154153)	5.36276e-57	4778919963032780
232	DUS2 (ENSG00000167264)	0.0	5906414171240970	IL1A (ENSG00000115008)	0.0	3.10418e+16	ZNF600 (ENSG00000189190)	6.20135e-97	2813351341454570	CD84 (ENSG00000066294)	5.41103e-57	2.31454e+16
233	CHPT1 (ENSG00000111666)	0.0	5848835319834480	HCK (ENSG00000101336)	0.0	3.10236e+16	PALLD (ENSG00000129116)	1.57723e-95	4865584002215750	CENPK (ENSG00000123219)	5.80498e-57	2.46606e+16
234	PIK3AP1 (ENSG00000155629)	0.0	5828728678403490	C5AR2 (ENSG00000134830)	0.0	3.08691e+16	TLN1 (ENSG00000137076)	5.39709e-96	1.83426e+16	SEMA4D (ENSG00000187764)	3.42888e-55	217412952628518
235	IFNGR2 (ENSG00000159128)	0.0	5801763136315520	CDC42EP2 (ENSG00000149798)	0.0	3064607352997250	SELPLG (ENSG00000110876)	5.59473e-96	1.62269e+16	SFI1 (ENSG00000198089)	6.90406e-56	2.0009e+16
236	MARCH3 (ENSG00000173926)	0.0	5801190393028910	RNF144B (ENSG00000137393)	0.0	3057545646998340	BSG (ENSG00000172270)	5.98796e-95	1.67526e+16	SLFN12L (ENSG00000205045)	9.40159e-56	1.95257e+16
237	RAB30 (ENSG00000137502)	0.0	5786401223859940	CNTLN (ENSG00000044459)	0.0	3.05688e+16	YES1 (ENSG00000176105)	1.3625e-93	3365338517396270	STAT1 (ENSG00000115415)	1.47878e-54	1670777732407930
238	GUCD1 (ENSG00000138867)	0.0	5710567009273510	SLC31A2 (ENSG00000136867)	0.0	3.05666e+16	ATP8B4 (ENSG00000104043)	1.48018e-93	7851271250998680	TNFRSF4 (ENSG00000186827)	1.508e-55	3.99536e+16
239	C16orf74 (ENSG00000154102)	0.0	5515730430826250	TTYH3 (ENSG00000136295)	0.0	3055250413821120	PTPN4 (ENSG00000088179)	3.43166e-93	2.01346e+16	NPDC1 (ENSG00000107281)	2.09723e-54	1.09565e+16
240	HLA-DRB5 (ENSG00000198502)	0.0	546562608551925	SPRED1 (ENSG00000166068)	0.0	3045883562605080	MTSS1 (ENSG00000170873)	6.79177e-94	2092687772613130	AKTIP (ENSG00000166971)	7.31896e-55	28699910679856
241	TMED8 (ENSG00000100580)	0.0	5346738925424660	NRGN (ENSG00000154146)	0.0	3042556063329070	RP11-446N19.1 (ENSG00000272369)	2.1016e-92	9084378964058710	CMTM8 (ENSG00000170293)	1.08447e-53	8062115277803210
242	PARVB (ENSG00000188677)	0.0	5258373559573250	TNNT1 (ENSG00000105048)	0.0	3000557878516150	SYNE2 (ENSG00000054654)	3.62213e-93	1.60845e+16	AK5 (ENSG00000154027)	1.11651e-53	4095593559765520
243	SIPA1L3 (ENSG00000105738)	0.0	5253242365064440	C15orf48 (ENSG00000166920)	0.0	2988585140348790	BCL2L1 (ENSG00000171552)	5.5483e-92	2.56716e+16	GBP5 (ENSG00000154451)	4.07968e-53	1.5919e+16
244	POU2F2 (ENSG00000028277)	0.0	5203923258724840	CST3 (ENSG00000101439)	0.0	2.98834e+16	MAP3K8 (ENSG00000107968)	1.29981e-90	2.14943e+16	FMN1 (ENSG00000248905)	6.38392e-54	7204959247487240
245	CDKN1A (ENSG00000124762)	0.0	5156855129472470	TMEM170B (ENSG00000205269)	0.0	2974856751944740	LPCAT1 (ENSG00000153395)	3.8115e-90	2540943469328150	AC013264.2 (ENSG00000231621)	1.70681e-52	8859265400958890
246	QRSL1 (ENSG00000130348)	0.0	5134071070375920	SEZ6L (ENSG00000100095)	0.0	2.9684e+16	CISD3 (ENSG00000230055)	1.55693e-88	2372136423142240	APBA2 (ENSG00000034053)	4.88458e-53	2.39069e+16
247	FAM65A (ENSG00000039523)	0.0	505131168224387	CSF2RB (ENSG00000100368)	0.0	2955060859414000	XCL2 (ENSG00000143185)	1.87034e-88	3.25129e+16	NFKBIZ (ENSG00000144802)	6.07589e-52	1640764544184430
248	CYB561A3 (ENSG00000162144)	0.0	4904250191815910	RIN2 (ENSG00000132669)	0.0	2.94124e+16	AKAP5 (ENSG00000179841)	2.15198e-89	787453838101841	RP11-223C24.1 (ENSG00000249806)	1.04238e-52	1361952930655480
249	RASGEF1B (ENSG00000138670)	0.0	4878300441804420	GPR84 (ENSG00000139572)	0.0	2.93339e+16	COL13A1 (ENSG00000197467)	3.72985e-86	1.03084e+16	RUNX2 (ENSG00000124813)	1.81328e-52	3.84944e+16
250	TPD52 (ENSG00000076554)	0.0	4877611977737080	CDH23 (ENSG00000107736)	0.0	2921142111279670	PXN (ENSG00000089159)	7.0944e-86	1.89248e+16	TMEM63A (ENSG00000196187)	6.07184e-52	1878590336772450
251	TP53INP1 (ENSG00000164938)	0.0	4871131914415020	LUCAT1 (ENSG00000248323)	0.0	2916057030053210	KIR3DL1 (ENSG00000167633)	8.8097e-86	8393494687870860	LRRC8C (ENSG00000171488)	1.70716e-50	297483289527829
252	CAPG (ENSG00000042493)	0.0	4817948089682750	THBS1 (ENSG00000137801)	0.0	2877778639421920	C5orf56 (ENSG00000197536)	4.30024e-84	1.95594e+16	FXYD7 (ENSG00000221946)	1.98177e-52	3.0319e+16
253	RNF141 (ENSG00000110315)	0.0	4787478364262230	ACPP (ENSG00000014257)	0.0	2.87371e+16	LAIR1 (ENSG00000167613)	4.10988e-84	2.30981e+16	EDA (ENSG00000158813)	1.74969e-49	1.40159e+16
254	TMEM154 (ENSG00000170006)	0.0	4706654909566510	FAM20A (ENSG00000108950)	0.0	2870291846190750	NDUFB7 (ENSG00000099795)	4.38456e-84	1.69485e+16	DPYD (ENSG00000188641)	3.27518e-49	1.68361e+16
255	SMIM14 (ENSG00000163683)	0.0	4700912643793570	RP11-274B18.2 (ENSG00000234506)	0.0	2.86267e+16	RPS6KA1 (ENSG00000117676)	3.56092e-82	2034689528844270	GRAMD1A (ENSG00000089351)	7.06256e-50	2218144662677940
256	DDAH2 (ENSG00000213722)	0.0	4599960587838330	CEACAM4 (ENSG00000105352)	0.0	2.84117e+16	TIGIT (ENSG00000181847)	8.55247e-82	2462820034694210	RNF144A (ENSG00000151692)	4.12069e-48	3.79532e+16
257	SNX2 (ENSG00000205302)	0.0	4566630753901810	CDC42EP1 (ENSG00000128283)	0.0	2830567041371730	KLRK1 (ENSG00000213809)	8.63334e-82	3449284139141580	GALM (ENSG00000143891)	7.14964e-49	2.20395e+16
258	KDM4B (ENSG00000127663)	0.0	4454352230920780	L1TD1 (ENSG00000240563)	0.0	2.81428e+16	RASSF1 (ENSG00000068028)	5.60211e-81	1.87745e+16	UPP1 (ENSG00000183696)	3.20895e-50	1.72554e+16
259	SNX10 (ENSG00000086300)	0.0	4356735619683470	C1QB (ENSG00000173369)	0.0	2.80993e+16	C9orf142 (ENSG00000148362)	1.64812e-78	1.58464e+16	MZT2A (ENSG00000173272)	8.74026e-49	1.57046e+16
260	SCPEP1 (ENSG00000121064)	0.0	4343595896983260	ZG16B (ENSG00000162078)	0.0	2802637316361170	DIP2A (ENSG00000160305)	1.38089e-76	1.87571e+16	AMICA1 (ENSG00000160593)	8.82946e-48	3407406472965430
261	MANBA (ENSG00000109323)	0.0	426117403132178	C15orf38 (ENSG00000242498)	0.0	278170007646167	MRPL10 (ENSG00000159111)	1.72347e-76	2001552901540450	ZBTB25 (ENSG00000089775)	8.88621e-48	1.84323e+16
262	MTSS1 (ENSG00000170873)	0.0	4251433325534190	SLC37A2 (ENSG00000134955)	0.0	278071562542085	RRM2 (ENSG00000171848)	5.74949e-77	8211562443484200	CRIP2 (ENSG00000182809)	1.23242e-46	2.06327e+16
263	PXK (ENSG00000168297)	0.0	4228058795627940	TMEM150B (ENSG00000180061)	0.0	2.7776e+16	TM4SF19 (ENSG00000145107,ENSG00000273331)	1.25608e-75	4659848992993370	KIAA0391 (ENSG00000258790,ENSG00000100890)	5.17783e-47	2181901863973990
264	HLA-DRB1 (ENSG00000196126)	0.0	420303231529684	CRISPLD2 (ENSG00000103196)	0.0	2.74353e+16	ZNF595 (ENSG00000197701)	3.39192e-75	3.76773e+16	ZNF101 (ENSG00000181896)	2.72125e-46	2.13414e+16
265	GGA2 (ENSG00000103365)	0.0	4182661658633390	VNN1 (ENSG00000112299)	0.0	2.72948e+16	ARRB1 (ENSG00000137486)	5.32401e-75	3854853765699270	CCR4 (ENSG00000183813)	3.88221e-46	1.29523e+16
266	SMC6 (ENSG00000163029)	0.0	4.16156e+16	RAB31 (ENSG00000168461)	0.0	2.72116e+16	RRBP1 (ENSG00000125844)	6.58553e-75	2722689622536700	RNF149 (ENSG00000163162)	4.739e-45	1.54361e+16
267	BACH2 (ENSG00000112182)	0.0	3999664346083620	THBD (ENSG00000178726)	0.0	2.70279e+16	CD97 (ENSG00000123146)	9.07703e-75	1.5195e+16	GPR171 (ENSG00000174946)	5.85035e-46	4400702497154240
268	SNX29 (ENSG00000048471)	0.0	3.99145e+16	HAL (ENSG00000084110)	0.0	2.69824e+16	USB1 (ENSG00000103005)	1.17607e-73	2.29497e+16	CCDC167 (ENSG00000198937)	4.80041e-44	1.87794e+16
269	TMEM156 (ENSG00000121895)	0.0	3985258591632580	ADAP2 (ENSG00000184060)	0.0	2.65322e+16	LGALS9B (ENSG00000170298)	1.38729e-73	7751099371074070	CCND2 (ENSG00000118971)	1.78188e-43	1.67606e+16
270	HSH2D (ENSG00000196684)	0.0	3749810434351690	RP11-212I21.2 (ENSG00000260135)	0.0	2.647e+16	LRRC43 (ENSG00000158113)	6.45858e-74	1.03168e+16	RASGRP1 (ENSG00000172575)	1.9542e-44	1.86779e+16
271	HIP1R (ENSG00000130787)	0.0	3645859225528360	DSC2 (ENSG00000134755)	0.0	2641462762390780	FADS2 (ENSG00000134824)	1.18664e-72	6324953212886870	TRADD (ENSG00000102871)	2.19749e-43	1.81811e+16
272	SKAP2 (ENSG00000005020)	0.0	3588659265481580	PFKFB4 (ENSG00000114268)	0.0	2626537371220680	RAB37 (ENSG00000172794)	7.28682e-74	207005285005693	PI16 (ENSG00000164530)	5.72417e-44	6156174301695170
273	ARHGAP17 (ENSG00000140750)	0.0	3580940538811220	LDLRAD3 (ENSG00000179241)	0.0	2622822501625370	ENPP4 (ENSG00000001561)	1.39772e-71	3.18642e+16	HAUS3 (ENSG00000214367)	8.13261e-44	1.81649e+16
274	CAMK1D (ENSG00000183049)	0.0	3.56156e+16	MPEG1 (ENSG00000197629)	0.0	2.5971e+16	PODN (ENSG00000174348)	2.42139e-71	722145867885973	EPHA1 (ENSG00000146904)	1.17936e-43	1.20493e+16
275	IFT57 (ENSG00000114446)	0.0	3543805772338070	CTC-490G23.2 (ENSG00000231412)	0.0	2580481046430350	USP28 (ENSG00000048028)	1.2581e-70	2.48281e+16	AC092580.4 (ENSG00000235576)	1.44775e-44	2.31499e+16
276	MAP3K8 (ENSG00000107968)	0.0	3509165090707100	GAS2L1 (ENSG00000185340)	0.0	2.57881e+16	MYBL1 (ENSG00000185697)	4.4216e-71	2625191780017310	ANK3 (ENSG00000151150)	1.7294e-43	2562923560016010
277	BCAS4 (ENSG00000124243)	0.0	3.50297e+16	P2RX1 (ENSG00000108405)	0.0	2524303184149200	APOBR (ENSG00000184730)	1.14426e-69	3.27871e+16	MAST4 (ENSG00000069020)	3.57272e-43	3.13422e+16
278	ADK (ENSG00000156110)	0.0	3492985099635850	SMCO4 (ENSG00000166002)	0.0	2.51348e+16	ARVCF (ENSG00000099889)	1.60568e-68	7.68145e+16	LMNA (ENSG00000160789)	4.27374e-42	1.78566e+16
279	DMXL1 (ENSG00000172869)	0.0	3437373919201170	TNFRSF10C (ENSG00000173535)	0.0	2.50899e+16	SORBS2 (ENSG00000154556)	1.72201e-68	910345619230691	AC006369.2 (ENSG00000236213)	6.96333e-43	3796927038828970
280	PLEKHA2 (ENSG00000169499)	0.0	3.39831e+16	SLC22A4 (ENSG00000197208)	0.0	2.5065e+16	WIPI1 (ENSG00000070540)	1.97792e-68	3712061091547530	WNT7A (ENSG00000154764)	1.21939e-41	1.27569e+16
281	ACP5 (ENSG00000102575)	0.0	3.34341e+16	VDR (ENSG00000111424)	0.0	2.50045e+16	ST3GAL4 (ENSG00000110080)	2.18316e-69	4295040259862470	RASGRF2 (ENSG00000113319)	2.58997e-42	9501640350073840
282	IL4R (ENSG00000077238)	0.0	3337900663004010	DUSP6 (ENSG00000139318)	0.0	248667603530508	CFLAR (ENSG00000003402)	2.63195e-69	1.61181e+16	CFH (ENSG00000000971)	3.51536e-41	9470398899363610
283	HLA-DPA1 (ENSG00000231389)	0.0	3.29743e+16	UTF1 (ENSG00000171794)	0.0	2481662443081970	FAM49B (ENSG00000153310)	2.74054e-68	1668024296722350	CASP6 (ENSG00000138794)	1.18489e-41	3.24293e+16
284	SYVN1 (ENSG00000162298)	0.0	3294970196612590	TNNI2 (ENSG00000130598)	0.0	2452939605209920	GAS7 (ENSG00000007237)	8.71029e-69	4.17285e+16	PITPNC1 (ENSG00000154217)	3.20507e-40	1.79087e+16
285	KIAA1033 (ENSG00000136051)	0.0	3.2855e+16	CEBPA (ENSG00000245848)	0.0	2.44097e+16	FAM46A (ENSG00000112773)	1.29547e-66	2.92113e+16	AIF1 (ENSG00000204472)	5.47434e-41	2070454437468830
286	MEF2A (ENSG00000068305)	0.0	3.16895e+16	LIN7A (ENSG00000111052)	0.0	2.43911e+16	ANXA2 (ENSG00000182718)	1.40155e-66	1.67119e+16	RP4-594I10.3 (ENSG00000264443)	6.25404e-41	5065670426067000
287	UVRAG (ENSG00000198382)	0.0	3.13347e+16	CCL3L3 (ENSG00000256515)	0.0	2431378768735240	RP3-467K16.4 (ENSG00000228140)	5.67171e-67	6493582102480850	PCSK1N (ENSG00000102109)	6.84276e-41	1.29193e+16
288	CD82 (ENSG00000085117)	0.0	3.12084e+16	KNDC1 (ENSG00000171798)	0.0	2.42993e+16	FCRL3 (ENSG00000160856)	1.94088e-65	2534052852031700	TSPAN14 (ENSG00000108219)	6.91538e-41	1.51296e+16
289	HLA-DPB1 (ENSG00000223865)	0.0	3.01479e+16	FMNL2 (ENSG00000157827)	0.0	2416300758756310	ANXA4 (ENSG00000196975)	3.57784e-65	2.23745e+16	RP13-977J11.2 (ENSG00000256576)	1.37892e-39	3.52041e+16
290	NCOA3 (ENSG00000124151)	0.0	2947615905438870	TNFSF13B (ENSG00000102524)	0.0	2.40245e+16	ABHD2 (ENSG00000140526)	9.65932e-66	248637269348097	PRKCA (ENSG00000154229)	1.64733e-40	5.81827e+16
291	PDE4B (ENSG00000184588)	0.0	2866230359384940	FZD1 (ENSG00000157240)	0.0	2402199434216520	RAB7L1 (ENSG00000117280)	1.27526e-64	1784665129106940	CTA-29F11.1 (ENSG00000260708)	4.78338e-40	1.82965e+16
292	SHMT2 (ENSG00000182199)	0.0	2858376365153510	KCNE1 (ENSG00000180509)	0.0	2400857243427760	CARD16 (ENSG00000204397)	2.46608e-65	1.74205e+16	EPHA1-AS1 (ENSG00000229153)	1.51966e-38	1.13893e+16
293	MIS18BP1 (ENSG00000129534)	0.0	2.77348e+16	PTX3 (ENSG00000163661)	0.0	2.39778e+16	SCLT1 (ENSG00000151466)	2.64886e-64	2.53248e+16	ITPKB (ENSG00000143772)	1.56087e-39	2113901599592540
294	SYPL1 (ENSG00000008282)	0.0	2.71268e+16	VASH1 (ENSG00000071246)	0.0	2388764915110310	BST2 (ENSG00000130303)	3.64489e-66	1638690089415930	CTC-523E23.11 (ENSG00000271109)	3.79471e-38	1.9283e+16
295	DRAM2 (ENSG00000156171)	0.0	269714014168041	PLB1 (ENSG00000163803)	0.0	2.38598e+16	CLSTN3 (ENSG00000139182)	1.29857e-63	2.64608e+16	NDUFC1 (ENSG00000109390)	6.59391e-39	1.52274e+16
296	SYNGR2 (ENSG00000108639)	0.0	2.5184e+16	RXRA (ENSG00000186350)	0.0	2379180181869180	FBXO6 (ENSG00000116663)	7.47334e-64	2944135375555410	ASF1A (ENSG00000111875)	2.15778e-37	2.08399e+16
297	SMARCB1 (ENSG00000099956)	0.0	248614547631834	MRVI1 (ENSG00000072952)	0.0	234371347176142	ARHGAP9 (ENSG00000123329)	3.38217e-63	1.65529e+16	CLUAP1 (ENSG00000103351)	3.01247e-37	4146078530631920
298	PRKCB (ENSG00000166501)	0.0	2.38375e+16	GPR162 (ENSG00000250510)	0.0	2336317868831670	TSPAN32 (ENSG00000064201)	3.69591e-63	2008101133420470	LYAR (ENSG00000145220)	5.58359e-38	1.61266e+16
299	FAM96A (ENSG00000166797)	0.0	2.36055e+16	RGS18 (ENSG00000150681)	0.0	2.32231e+16	ABCB1 (ENSG00000085563)	9.77915e-63	3266394112270150	ZMYM6NB (ENSG00000243749)	6.7474e-40	1.62635e+16
300	BIRC3 (ENSG00000023445)	0.0	2.34212e+16	DKFZP761J1410 (ENSG00000105520)	0.0	231732209739205	SLC25A20 (ENSG00000178537)	1.12745e-61	2.49919e+16	BOLA3 (ENSG00000163170)	1.14264e-36	1.79735e+16
301	ZCCHC7 (ENSG00000147905)	0.0	2333338576317220	CLEC4D (ENSG00000166527)	0.0	2274429084127430	CYP2F1 (ENSG00000197446)	1.53479e-61	4845302540677610	ERN1 (ENSG00000178607)	1.49991e-36	1.75117e+16
302	REL (ENSG00000162924)	0.0	2.1907e+16	ZFHX3 (ENSG00000140836)	0.0	2242969379345410	KLRC4 (ENSG00000183542)	4.08545e-62	4240461443061140	MORC2 (ENSG00000133422)	2.21024e-36	486041354657313
303	PTPN6 (ENSG00000111679)	0.0	2.12079e+16	SGMS2 (ENSG00000164023)	0.0	2.23366e+16	SDF2L1 (ENSG00000128228)	2.6291e-61	1.95878e+16	CLPP (ENSG00000125656)	4.08381e-37	1.51758e+16
304	HERPUD1 (ENSG00000051108)	0.0	2.04727e+16	MXD3 (ENSG00000213347)	0.0	223054055076621	FHL3 (ENSG00000183386)	5.57659e-61	3106822137023760	RNF157 (ENSG00000141576)	4.3522e-38	7.07416e+16
305	SNX3 (ENSG00000112335)	0.0	2037228037470710	RP11-22N19.2 (ENSG00000273320)	0.0	2.22297e+16	NPC1 (ENSG00000141458)	6.00641e-61	2.7089e+16	GBP1 (ENSG00000117228)	4.57088e-38	2.06918e+16
306	CTSS (ENSG00000163131)	0.0	1.9806e+16	CEBPD (ENSG00000221869)	0.0	2.20901e+16	PAFAH2 (ENSG00000158006)	9.94026e-61	3.29745e+16	C10orf35 (ENSG00000171224)	1.30727e-35	1.01217e+16
307	SP110 (ENSG00000135899)	0.0	1.95569e+16	SLITRK4 (ENSG00000179542)	0.0	220122479140367	LINC00092 (ENSG00000225194)	2.35922e-60	5177213220908760	MZT2B (ENSG00000152082)	1.54664e-35	1.53436e+16
308	GRB2 (ENSG00000177885)	0.0	1.92111e+16	TCF7L2 (ENSG00000148737)	0.0	2.18894e+16	TSEN54 (ENSG00000182173)	5.34776e-60	1.90724e+16	LPAR6 (ENSG00000139679)	2.09362e-36	2.43022e+16
309	CD74 (ENSG00000019582)	0.0	190525338988935	SULF2 (ENSG00000196562)	0.0	2.14824e+16	VCL (ENSG00000035403)	7.80572e-60	2191479914582650	ABCD2 (ENSG00000173208)	2.90823e-36	4398616085486670
310	CD55 (ENSG00000196352)	0.0	1.86507e+16	GUCY1B3 (ENSG00000061918)	0.0	2.14302e+16	SYTL2 (ENSG00000137501)	1.27445e-59	2356840382243630	SLC7A6 (ENSG00000103064)	5.01385e-36	1.85634e+16
311	EZR (ENSG00000092820)	0.0	1.69473e+16	CYBRD1 (ENSG00000071967)	0.0	2138551233909700	FURIN (ENSG00000140564)	5.93787e-59	3.85834e+16	NR1D1 (ENSG00000126368)	5.60995e-36	2732680984320250
312	FAIM3 (ENSG00000162894)	4.9E-324	1.62275e+16	CTB-114C7.4 (ENSG00000250274)	0.0	2.12585e+16	HENMT1 (ENSG00000162639)	8.73586e-60	2536574596291280	LIX1L (ENSG00000152022)	1.24576e-34	1.89442e+16
313	C11orf24 (ENSG00000171067)	7.9E-323	4153193521195330	MS4A14 (ENSG00000166928)	0.0	2116005660280960	EOMES (ENSG00000163508)	1.53089e-57	2.81874e+16	FBXO32 (ENSG00000156804)	1.66059e-34	2.33758e+16
314	NUAK2 (ENSG00000163545)	1.43E-322	4267471766411450	ST3GAL6 (ENSG00000064225)	0.0	2103599790069430	UBE2F (ENSG00000184182)	3.30936e-58	2474877564543110	SLC39A8 (ENSG00000138821)	1.76088e-35	2.50299e+16
315	MYO7B (ENSG00000169994)	1.9579E-319	2471216456822350	RP11-598F7.3 (ENSG00000256948)	0.0	2.09578e+16	SYT11 (ENSG00000132718)	3.86893e-58	2325318056012200	NOG (ENSG00000183691)	2.37355e-34	1.37815e+16
316	TNFRSF17 (ENSG00000048462)	2.32983e-306	2.17314e+16	EMILIN2 (ENSG00000132205)	0.0	2.08445e+16	FASLG (ENSG00000117560)	9.84192e-58	4460246209943740	TIMP1 (ENSG00000102265)	2.85179e-35	1520316810160210
317	PRCD (ENSG00000214140)	2.12099e-304	1703377523670010	SLC15A3 (ENSG00000110446)	0.0	2076963442974820	SH3BP2 (ENSG00000087266)	1.21263e-56	2.41853e+16	OBFC1 (ENSG00000107960)	1.34777e-33	1.70578e+16
318	POLD4 (ENSG00000175482)	1.20787e-303	1.81138e+16	CD86 (ENSG00000114013)	0.0	2.05887e+16	ABHD17A (ENSG00000129968)	1.42069e-56	2.09689e+16	HSBP1L1 (ENSG00000226742)	6.03157e-34	2783837975743660
319	RCSD1 (ENSG00000198771)	3.86216e-303	1.7497e+16	FIBCD1 (ENSG00000130720)	0.0	2.05406e+16	TMCC3 (ENSG00000057704)	1.16469e-58	4202781348328890	RP4-575N6.4 (ENSG00000225938)	1.02046e-32	3.40926e+16
320	ZNF296 (ENSG00000170684)	4.72383e-299	6.35592e+16	SLC43A2 (ENSG00000167703)	0.0	2.04305e+16	SLC27A3 (ENSG00000143554)	2.58262e-56	3.10335e+16	SVIL (ENSG00000197321)	2.25175e-32	2.77912e+16
321	TTC21A (ENSG00000168026)	2.3807e-297	1.08449e+16	GAB2 (ENSG00000033327)	0.0	2.00712e+16	AP2A1 (ENSG00000196961)	8.67552e-56	2.15434e+16	AC097713.4 (ENSG00000231682)	3.02888e-33	5327567432318590
322	ATP2B1 (ENSG00000070961)	6.89678e-296	21789390019875	SEMA4A (ENSG00000196189)	0.0	2002576154794950	TMIGD2 (ENSG00000167664)	1.58177e-54	225718935652715	FAS (ENSG00000026103)	3.16536e-33	2.10895e+16
323	HLA-DQB2 (ENSG00000232629)	8.13807e-296	1.6591e+16	WLS (ENSG00000116729)	0.0	1995097316847150	RAB27A (ENSG00000069974)	2.6806e-56	2.01147e+16	EEPD1 (ENSG00000122547)	8.33227e-34	5054057323447130
324	TFEC (ENSG00000105967)	1.24874e-294	1.59116e+16	S1PR3 (ENSG00000213694)	0.0	1.98655e+16	GAB3 (ENSG00000160219)	3.50627e-55	245431440328314	DUSP16 (ENSG00000111266)	3.75926e-31	8262197062799630
325	MTPN (ENSG00000105887)	5.4308e-294	1.88178e+16	CHST13 (ENSG00000180767)	0.0	1.97955e+16	YPEL1 (ENSG00000100027)	1.1647e-54	3530160613426410	LYPD3 (ENSG00000124466)	1.19515e-30	7490110222620720
326	LILRA4 (ENSG00000239961)	1.98786e-291	2.31973e+16	AP003774.6 (ENSG00000231680)	0.0	1974050887555630	CCNJL (ENSG00000135083)	1.92683e-53	7785243225856580	TSPYL2 (ENSG00000184205)	1.9714e-31	1.63207e+16
327	RHBDF2 (ENSG00000129667)	6.27553e-291	3.2071e+16	IL18 (ENSG00000150782)	0.0	1.96978e+16	TNFRSF1A (ENSG00000067182)	2.20323e-54	2.1248e+16	FAM115C (ENSG00000170379)	4.03578e-31	1.96347e+16
328	DNAJC10 (ENSG00000077232)	2.0793e-289	2.99378e+16	RP11-443B7.3 (ENSG00000258082)	0.0	1966813520598340	PRKCH (ENSG00000027075)	2.58514e-52	1.52898e+16	PLCL1 (ENSG00000115896)	4.04286e-31	8585488266922490
329	SIK1 (ENSG00000142178)	5.52487e-289	3626380339394930	DOCK5 (ENSG00000147459)	0.0	1.96537e+16	RP11-640M9.1 (ENSG00000236943)	6.52314e-52	2526346597105550	MAF (ENSG00000178573)	4.60629e-31	2.62751e+16
330	ITPR1 (ENSG00000150995)	1.28165e-286	3.12699e+16	EPS8 (ENSG00000151491)	0.0	1.95538e+16	PRDX5 (ENSG00000126432)	6.65594e-52	1.56313e+16	CD320 (ENSG00000167775)	5.71883e-31	1631461189374810
331	TRAF4 (ENSG00000076604)	1.55056e-286	5861780319642890	AP003733.1 (ENSG00000269089)	0.0	1930416334372540	SCP2 (ENSG00000116171)	1.04166e-49	1.62578e+16	YIPF5 (ENSG00000145817)	5.93991e-31	1.71315e+16
332	ANXA4 (ENSG00000196975)	5.89127e-284	2835679516073440	CACNA2D3 (ENSG00000157445)	0.0	1.92525e+16	FKBP11 (ENSG00000134285)	7.73543e-51	1.77788e+16	FHL1 (ENSG00000022267)	1.30518e-29	2815067032020570
333	P2RY14 (ENSG00000174944)	7.03811e-285	1.87142e+16	TMTC1 (ENSG00000133687)	0.0	1.86423e+16	POLR2G (ENSG00000168002)	9.21685e-50	1.67997e+16	H1FX (ENSG00000184897)	2.54675e-29	1.77351e+16
334	KIAA0040 (ENSG00000235750)	1.06232e-283	2.60299e+16	STAC3 (ENSG00000185482)	0.0	1835162088695580	ADCY7 (ENSG00000121281)	1.21836e-49	2.18274e+16	ZNF483 (ENSG00000173258)	6.93007e-30	3617910235323970
335	UBE2J1 (ENSG00000198833)	3.61753e-284	2.22287e+16	C3 (ENSG00000125730)	0.0	1.8192e+16	RFTN1 (ENSG00000131378)	2.36314e-48	1.90762e+16	CCDC66 (ENSG00000180376)	1.33726e-28	1.70596e+16
336	FCRL3 (ENSG00000160856)	4.8288e-281	3443401054908250	CD1D (ENSG00000158473)	0.0	1793305128117840	HDDC2 (ENSG00000111906)	2.70141e-47	1.84267e+16	ODF2L (ENSG00000122417)	2.36819e-30	1.52404e+16
337	DBNDD1 (ENSG00000003249)	3.15129e-277	8835462525093890	LRRK2 (ENSG00000188906)	0.0	1781986444811340	TSPAN2 (ENSG00000134198)	4.98783e-49	2438156476512960	LETMD1 (ENSG00000050426)	2.46162e-29	1.54109e+16
338	LRMP (ENSG00000118308)	2.35655e-275	2.95976e+16	CPPED1 (ENSG00000103381)	0.0	1.77951e+16	GTF3C1 (ENSG00000077235)	6.33588e-48	1.99972e+16	PLCD1 (ENSG00000187091)	2.49392e-28	2622296954271550
339	PARP14 (ENSG00000173193)	6.27407e-275	3.07884e+16	TRIQK (ENSG00000205133)	0.0	1.7658e+16	ZBP1 (ENSG00000124256)	8.7444e-48	2033425477987170	ADSL (ENSG00000239900)	3.63202e-28	1.62494e+16
340	DOK7 (ENSG00000175920)	1.96948e-274	1960507126929410	ODF3B (ENSG00000177989)	0.0	1.76225e+16	ST8SIA6 (ENSG00000148488)	2.07984e-46	593566218807117	ZNF683 (ENSG00000176083)	3.66787e-29	2.17763e+16
341	PRKCE (ENSG00000171132)	4.0814e-273	6166464119035270	CTSL (ENSG00000135047)	0.0	1.7599e+16	SYT5 (ENSG00000129990)	4.01148e-47	3206761095744400	PERP (ENSG00000112378)	4.70155e-29	3137531255263770
342	GPM6A (ENSG00000150625)	1.0719e-271	2.11923e+16	CFP (ENSG00000126759)	0.0	1.7581e+16	APOBEC3C (ENSG00000244509)	5.03094e-47	1.87987e+16	WWP1 (ENSG00000123124)	6.17e-29	2.12024e+16
343	ATP10D (ENSG00000145246)	1.16343e-270	556088819626514	LST1 (ENSG00000204482)	0.0	1757994172412370	TNFRSF1B (ENSG00000028137)	5.58403e-47	1755151835305730	RP11-23P13.6 (ENSG00000174171)	1.0762e-28	285251460803383
344	SH2B2 (ENSG00000160999)	1.81189e-270	1.71808e+16	RP11-221J22.1 (ENSG00000214407)	0.0	1.74484e+16	DSTN (ENSG00000125868)	2.00869e-45	1.61124e+16	LPAR2 (ENSG00000064547)	1.5874e-27	2.53614e+16
345	C12orf42 (ENSG00000179088)	2.97831e-270	6075969455184170	DOK3 (ENSG00000146094)	0.0	1.73506e+16	HBQ1 (ENSG00000086506)	3.18838e-46	7128135221992830	RELL1 (ENSG00000181826)	2.38155e-27	2349275169992830
346	NBPF10 (ENSG00000163386)	9.32608e-270	3.27218e+16	EMR1 (ENSG00000174837)	0.0	1.63346e+16	MYO1G (ENSG00000136286)	7.02922e-47	1.5218e+16	GIMAP8 (ENSG00000171115)	2.6384e-27	287109059082828
347	AP1B1 (ENSG00000100280)	5.21577e-268	2759595734702980	SPI1 (ENSG00000066336)	0.0	1.62678e+16	PVRL1 (ENSG00000110400)	1.43883e-45	7361712923666540	DOCK9 (ENSG00000088387)	4.58803e-28	329907549182889
348	ERGIC1 (ENSG00000113719)	2.77635e-268	3284223920990350	RAB20 (ENSG00000139832)	0.0	1.62462e+16	ACAA2 (ENSG00000167315)	3.43944e-44	1.92007e+16	INADL (ENSG00000132849)	1.15392e-26	2.07839e+16
349	VAV2 (ENSG00000160293)	2.10763e-266	1.34221e+16	FGL2 (ENSG00000127951)	0.0	1.62021e+16	PRR5 (ENSG00000186654)	5.45796e-45	2286781308213690	SESN3 (ENSG00000149212)	3.06005e-27	1.81639e+16
350	PARP1 (ENSG00000143799)	3.41596e-264	2.02668e+16	RIN1 (ENSG00000174791)	0.0	1.56799e+16	RBPMS2 (ENSG00000166831)	7.25912e-45	6353558922899970	GNAQ (ENSG00000156052)	3.63398e-26	3.16346e+16
351	ZNF318 (ENSG00000171467)	5.41046e-265	4104302524934220	SIGLEC10 (ENSG00000142512)	0.0	1.5369e+16	ITPRIP (ENSG00000148841)	7.34127e-46	2.34881e+16	GCSAM (ENSG00000174500)	4.93042e-26	2.15481e+16
352	LHPP (ENSG00000107902)	2.47175e-263	2.83371e+16	BCL6 (ENSG00000113916)	0.0	1.49885e+16	RP11-222K16.2 (ENSG00000272282)	8.24802e-45	3.0189e+16	F5 (ENSG00000198734)	1.03817e-25	7406708827526040
353	PRICKLE1 (ENSG00000139174)	1.76691e-261	1838321876891720	MARCKS (ENSG00000155130)	0.0	1.46955e+16	LILRB1 (ENSG00000104972)	9.25392e-45	2293642510461030	TMEM106B (ENSG00000106460)	1.35615e-25	1.67658e+16
354	RABEP2 (ENSG00000177548)	1.94829e-260	3585566525634340	KIAA0513 (ENSG00000135709)	0.0	1.44776e+16	PTPN22 (ENSG00000134242)	4.22725e-44	1970551933573280	EDEM3 (ENSG00000116406)	1.84098e-26	1.74017e+16
355	ABCA1 (ENSG00000165029)	2.62714e-260	4878634051679650	GNA15 (ENSG00000060558)	0.0	1.43096e+16	PLCG2 (ENSG00000197943)	4.61267e-44	2456369304432010	RP11-161M6.2 (ENSG00000260807)	4.45272e-25	1.19917e+16
356	LRRK1 (ENSG00000154237)	1.95164e-258	1.73725e+16	NR4A1 (ENSG00000123358)	0.0	1.40871e+16	COLGALT2 (ENSG00000198756)	3.60446e-43	4841144470578350	PCNX (ENSG00000100731)	4.87136e-26	1.86285e+16
357	SP140 (ENSG00000079263)	6.44751e-256	2.11517e+16	GNB4 (ENSG00000114450)	0.0	1372554999223850	PCDH1 (ENSG00000156453)	3.72106e-42	6353398107533140	CERK (ENSG00000100422)	1.90211e-24	2.00836e+16
358	APPL1 (ENSG00000157500)	7.45247e-256	2548747016842790	ETS2 (ENSG00000157557)	0.0	1.36426e+16	UAP1 (ENSG00000117143)	6.65876e-43	2302855373023270	RP11-799D4.4 (ENSG00000266947)	2.27096e-25	419276322707535
359	BAIAP3 (ENSG00000007516)	1.30024e-251	8956037385873780	ADRBK2 (ENSG00000100077)	0.0	1.33123e+16	PRDM1 (ENSG00000057657)	8.03841e-45	2005595675796390	HPCAL4 (ENSG00000116983)	3.81331e-25	7564376422033250
360	CHD7 (ENSG00000171316)	1.63559e-252	2964437552489070	SOX4 (ENSG00000124766)	0.0	1.32675e+16	RP11-25K19.1 (ENSG00000167912)	8.40241e-43	3106339539142950	CASS4 (ENSG00000087589)	6.68644e-24	3735976737975680
361	SLC38A11 (ENSG00000169507)	3.2059e-252	2.42274e+16	CYBB (ENSG00000165168)	0.0	1.30551e+16	TMED9 (ENSG00000184840)	1.2007e-41	1.58192e+16	DGKZ (ENSG00000149091)	6.93411e-24	1538500105647070
362	TRAF5 (ENSG00000082512)	8.14906e-252	2.71866e+16	ATF3 (ENSG00000162772)	0.0	1.30459e+16	RAB1B (ENSG00000174903)	1.52055e-42	1558457987215850	GALT (ENSG00000258728,ENSG00000213930)	1.25453e-23	1.74115e+16
363	RP11-325F22.2 (ENSG00000237513)	8.03633e-250	3.60087e+16	C3AR1 (ENSG00000171860)	0.0	1.26347e+16	MIR4435-1HG (ENSG00000172965)	1.65451e-41	2157922939018150	RP11-403A21.2 (ENSG00000264745)	1.34389e-23	9380624347359900
364	NEK6 (ENSG00000119408)	8.24731e-249	5006220004512040	ICAM1 (ENSG00000090339)	0.0	1.25845e+16	CXXC5 (ENSG00000171604)	1.95289e-41	2205014574753570	LAG3 (ENSG00000089692)	1.45243e-23	2212976970656480
365	DUSP22 (ENSG00000112679)	9.09095e-249	2.94979e+16	TBXAS1 (ENSG00000059377)	0.0	1.19812e+16	PDE4A (ENSG00000065989)	3.36092e-42	4196302086210830	SPATA13 (ENSG00000182957)	2.72638e-24	1.72569e+16
366	EHD3 (ENSG00000013016)	1.03473e-247	5633066532278630	SLC2A6 (ENSG00000160326)	0.0	1.18022e+16	FSD1 (ENSG00000105255)	3.99989e-42	6.42693e+16	SIGMAR1 (ENSG00000147955)	3.33398e-24	1.77841e+16
367	DOPEY2 (ENSG00000142197)	1.46037e-245	3.93238e+16	CHN2 (ENSG00000106069)	0.0	1.15658e+16	LDB2 (ENSG00000169744)	4.94195e-42	7248437723393570	SLC22A17 (ENSG00000092096)	4.04452e-23	9634249214726930
368	NEK8 (ENSG00000160602)	3.71494e-245	5538301446873160	IER3 (ENSG00000137331)	0.0	1.14506e+16	FAM179A (ENSG00000189350)	1.61667e-40	4199206069934210	RP11-427H3.3 (ENSG00000188971)	6.92247e-24	2.724e+16
369	TLR9 (ENSG00000239732,ENSG00000173366)	4.77803e-245	1.55828e+16	LYN (ENSG00000254087)	0.0	1.14298e+16	GPR65 (ENSG00000140030)	3.35933e-40	1.93646e+16	CEP68 (ENSG00000011523)	8.78034e-24	1876484199953290
370	SPINT2 (ENSG00000167642)	1.8695e-243	2237735602611120	BRI3 (ENSG00000164713)	0.0	1.142e+16	CCDC28B (ENSG00000160050)	4.99194e-41	2811102074481460	GPR155 (ENSG00000163328)	1.10889e-22	2.82153e+16
371	RP11-876N24.2 (ENSG00000262151)	2.03891e-238	2.0035e+16	STX11 (ENSG00000135604)	0.0	1.14044e+16	UTRN (ENSG00000152818)	7.82109e-40	1565214355221540	IL23A (ENSG00000110944)	1.59922e-22	4259069299104140
372	SLC43A2 (ENSG00000167703)	2.81367e-238	7401339012950520	CCL3 (ENSG00000006075)	0.0	1.1083e+16	RP11-485G4.2 (ENSG00000272565)	3.05748e-39	4276338740807720	C11orf1 (ENSG00000137720)	2.47781e-23	1.90698e+16
373	KCNG1 (ENSG00000026559)	4.43336e-238	2.41944e+16	CCDC88A (ENSG00000115355)	0.0	1.10584e+16	SERTAD1 (ENSG00000197019)	3.74996e-40	1.95665e+16	RP11-326C3.11 (ENSG00000251661)	3.37586e-22	284332208928684
374	NT5C (ENSG00000125458)	5.751e-237	2173077316886790	RELT (ENSG00000054967)	0.0	1096391658293150	HOXA10 (ENSG00000253293)	5.62386e-39	6330946179935900	USP36 (ENSG00000055483)	3.57733e-23	1.50471e+16
375	BTNL9 (ENSG00000165810)	1.3277e-235	1.93069e+16	NAGA (ENSG00000198951)	0.0	1.08893e+16	ADAMTS10 (ENSG00000142303)	6.53209e-41	3.35306e+16	TRERF1 (ENSG00000124496)	4.03624e-23	1.83877e+16
376	PLEKHF2 (ENSG00000175895)	4.78614e-236	2.65841e+16	SULT1A1 (ENSG00000196502)	0.0	1.06192e+16	LASP1 (ENSG00000002834)	9.83488e-41	1.73634e+16	FXYD2 (ENSG00000137731)	4.53432e-22	5798698133945770
377	MS4A7 (ENSG00000166927)	4.02508e-235	7321989057995550	TNF (ENSG00000232810)	0.0	1.05422e+16	NFKBIB (ENSG00000104825)	1.69198e-38	1.87871e+16	GPA33 (ENSG00000143167)	9.243e-23	3519214414626020
378	NRROS (ENSG00000174004)	1.80542e-233	3.253e+16	FCER1G (ENSG00000158869)	0.0	1.00648e+16	APLP2 (ENSG00000084234)	2.08015e-39	1.91225e+16	UXS1 (ENSG00000115652)	1.36976e-22	1.7458e+16
379	FADS3 (ENSG00000221968)	2.81416e-232	7709992730512280	PAK1 (ENSG00000149269)	0.0	9968328092363180	DRAXIN (ENSG00000162490)	7.07793e-39	5222498268949710	FAM153B (ENSG00000182230)	1.74801e-21	9618176958494920
380	KLF8 (ENSG00000102349)	1.12289e-231	9009025073816770	ITGAX (ENSG00000140678)	0.0	969085425798497	TNFRSF18 (ENSG00000186891)	1.69449e-37	2.63008e+16	LMO7 (ENSG00000136153)	1.9927e-21	3.16335e+16
381	FAM49A (ENSG00000197872)	2.45001e-231	4388220418883820	LGALS3 (ENSG00000131981)	0.0	9501879617847910	RP11-63P12.6 (ENSG00000225434)	1.7257e-39	4.12732e+16	HIST1H1D (ENSG00000124575)	2.37856e-21	1.6128e+16
382	RP11-731F5.1 (ENSG00000254140)	6.02571e-231	2573250845759850	TYMP (ENSG00000025708)	0.0	9354452950230510	NAALADL1 (ENSG00000168060)	2.09252e-38	2423751273845170	CREBL2 (ENSG00000111269)	2.63564e-21	221784432411184
383	GSAP (ENSG00000186088)	7.9008e-230	301593376792896	NUDT16 (ENSG00000198585)	0.0	9319347681248610	MYO6 (ENSG00000196586)	2.54969e-38	3.07599e+16	RP11-641A6.2 (ENSG00000257495)	3.13111e-21	991157343620981
384	RFX5 (ENSG00000143390)	4.14712e-227	3.03996e+16	GAS7 (ENSG00000007237)	0.0	9295714244751150	KRT81 (ENSG00000205426)	6.58094e-39	6307123426897580	IGFBP3 (ENSG00000146674)	3.13944e-21	5464040235378080
385	LAMC1 (ENSG00000135862)	2.33626e-227	2.09934e+16	FAM49A (ENSG00000197872)	0.0	9065208000896860	CCL4L2 (ENSG00000197262)	9.4314e-38	3.02696e+16	RP11-342D11.3 (ENSG00000233387)	4.04236e-22	5882107914316750
386	RB1 (ENSG00000139687)	3.07553e-227	2402304198677240	MPP1 (ENSG00000130830)	0.0	8814962397390680	C11orf21 (ENSG00000110665)	2.29539e-37	2018442823407160	TMEM45B (ENSG00000151715)	4.45898e-22	1136439568575270
387	CYSLTR1 (ENSG00000173198)	5.96136e-225	3398418312603780	RNF130 (ENSG00000113269)	0.0	8724441654821300	SERTAD3 (ENSG00000167565)	3.23681e-37	2286800175898360	KIAA1324 (ENSG00000116299)	5.21533e-22	4756196770519360
388	AP1S3 (ENSG00000152056)	1.65163e-224	925736446082699	CTSZ (ENSG00000101160)	0.0	8594788450398940	PROCR (ENSG00000101000)	3.78187e-36	5206956144175910	BEX2 (ENSG00000133134)	6.86305e-22	1.70455e+16
389	TLR7 (ENSG00000196664)	1.86276e-224	1.66607e+16	OAS1 (ENSG00000089127)	0.0	8567819720600410	TRAPPC10 (ENSG00000160218)	3.83364e-37	2.26027e+16	GCHFR (ENSG00000137880)	1.0326e-22	1.81504e+16
390	MNDA (ENSG00000163563)	2.38119e-224	6373214901265380	KYNU (ENSG00000115919)	0.0	8514894285876270	RAB8B (ENSG00000166128)	1.31193e-35	1.92974e+16	LIMA1 (ENSG00000050405)	1.06392e-22	2.36891e+16
391	CXorf21 (ENSG00000120280)	3.19105e-226	9202961572439260	AIF1 (ENSG00000204472)	0.0	8066800889642210	CYBRD1 (ENSG00000071967)	1.71343e-35	7.17541e+16	TRBV11-2 (ENSG00000241657)	1.34674e-20	1168445540078220
392	BMP2K (ENSG00000138756)	4.35895e-224	915658443527406	GAA (ENSG00000171298)	0.0	7845025833060530	CTD-2376I20.1 (ENSG00000258560)	2.64155e-34	6249617195579130	OLFM2 (ENSG00000105088)	1.45926e-20	5.23237e+16
393	FARP2 (ENSG00000006607)	5.23181e-224	5000985687561150	NADK (ENSG00000008130)	0.0	7.82104e+16	SELT (ENSG00000198843)	1.1919e-33	1.50646e+16	NINJ1 (ENSG00000131669)	1.95793e-21	1.70503e+16
394	SP100 (ENSG00000067066)	1.80224e-222	1.63415e+16	SCIMP (ENSG00000161929)	0.0	7803697732481300	MPST (ENSG00000128309)	2.43523e-34	260034012656522	AC104820.2 (ENSG00000234663)	3.14953e-21	2807693136662300
395	CAMK2D (ENSG00000145349)	1.06095e-219	2.93219e+16	ALOX5 (ENSG00000012779)	0.0	7406749922030770	BANF1 (ENSG00000175334)	2.9929e-34	1.54963e+16	PTPRM (ENSG00000173482)	4.19873e-20	2.406e+16
396	SIDT2 (ENSG00000149577)	3.34108e-218	3.53007e+16	NAMPT (ENSG00000105835)	0.0	7384973720807250	BPGM (ENSG00000172331)	5.33941e-34	2.56921e+16	ATXN1 (ENSG00000124788)	4.27472e-20	1.83379e+16
397	FBXO10 (ENSG00000147912)	4.34252e-218	1.20293e+16	IFITM3 (ENSG00000142089)	0.0	7337572756389890	C1orf174 (ENSG00000198912)	7.27189e-34	2.0814e+16	SPEF2 (ENSG00000152582)	1.48612e-19	2.8388e+16
398	PPFIBP2 (ENSG00000166387)	1.12718e-215	5726230436227020	WARS (ENSG00000140105)	0.0	7027619675339440	JAKMIP2 (ENSG00000176049)	1.1123e-33	2.69506e+16	TAF9B (ENSG00000187325)	2.30619e-19	2.66875e+16
399	TBC1D22A (ENSG00000054611)	7.02001e-215	2.39479e+16	GCA (ENSG00000115271)	0.0	69492842014884	LIMK1 (ENSG00000106683)	3.74378e-32	3.179e+16	AC008964.1 (ENSG00000269215)	2.71481e-20	4163333292782830
400	PTK2 (ENSG00000169398)	8.49103e-215	6403066355737170	MXD1 (ENSG00000059728)	0.0	692941187215417	MGST2 (ENSG00000085871)	3.98532e-34	5157322285955460	THRA (ENSG00000126351)	3.68198e-20	1979358920364740
401	SIPA1L1 (ENSG00000197555)	1.82312e-212	3492510216931590	C15orf39 (ENSG00000167173)	0.0	6853986542493550	FADS1 (ENSG00000149485)	4.27915e-32	4339804870137290	RP11-660L16.2 (ENSG00000254682)	4.06187e-22	1.68326e+16
402	MAP3K1 (ENSG00000095015)	3.04318e-211	2599886059456650	BLVRB (ENSG00000090013)	0.0	6.5345e+16	VIT (ENSG00000205221)	4.42776e-33	6330821886543890	IL17RA (ENSG00000177663)	4.06831e-20	1.64037e+16
403	CD1D (ENSG00000158473)	7.00383e-212	1.34676e+16	LGALS9 (ENSG00000168961)	0.0	6.18946e+16	GABARAPL1 (ENSG00000139112)	5.97908e-33	1.82873e+16	CDR2 (ENSG00000140743)	3.10933e-18	2.49715e+16
404	PRDM2 (ENSG00000116731)	9.42249e-212	2.05363e+16	BID (ENSG00000015475)	0.0	5718257540502240	CPQ (ENSG00000104324)	6.19012e-33	2.10852e+16	RP11-61O1.2 (ENSG00000258511)	4.75847e-19	1.11451e+16
405	EFCAB4A (ENSG00000177685)	1.21876e-209	1.17939e+16	GRN (ENSG00000030582)	0.0	5688733900506460	B3GNT7 (ENSG00000156966)	8.54309e-33	5722770147789720	FAM153A (ENSG00000170074)	5.38564e-20	7418049241060070
406	RP11-380I10.4 (ENSG00000253690)	1.98275e-210	1812132938268220	BCL2A1 (ENSG00000140379)	0.0	56086719740095	LLGL2 (ENSG00000073350)	1.90216e-32	2663242981969010	XXcos-LUCA11.4 (ENSG00000271858)	5.71795e-19	2134833596985190
407	TRIM38 (ENSG00000112343)	2.17703e-209	2.4241e+16	TYROBP (ENSG00000011600)	0.0	5422596377009970	RALGDS (ENSG00000160271)	2.74231e-31	182052455495129	BEX5 (ENSG00000184515)	5.85526e-19	3.74866e+16
408	PELI1 (ENSG00000197329)	2.6275e-209	1977132019708200	THEMIS2 (ENSG00000130775)	0.0	5300434883962200	DIAPH1 (ENSG00000131504)	4.13154e-32	1.63407e+16	LINC00920 (ENSG00000246898)	7.1359e-19	7501134886968840
409	C15orf57 (ENSG00000128891)	1.065e-209	2.5611e+16	FCGRT (ENSG00000104870)	0.0	5235323393249080	SIRT2 (ENSG00000068903)	8.72323e-32	181120304071678	AC017002.1 (ENSG00000240350)	9.1298e-19	7418411827214440
410	FAM3C (ENSG00000196937)	2.87937e-209	3656286443135030	RASSF4 (ENSG00000107551)	2.0E-323	8315232245966820	SLFN13 (ENSG00000154760)	1.312e-30	3.26574e+16	ARHGEF6 (ENSG00000129675)	1.3205e-17	1.50106e+16
411	ITSN2 (ENSG00000198399)	3.97502e-209	1.78618e+16	ACSL1 (ENSG00000151726)	4.4E-323	9724760650241510	MIEN1 (ENSG00000141741)	1.38245e-30	1.58318e+16	KDSR (ENSG00000119537)	2.2142e-17	1.84751e+16
412	BTN2A2 (ENSG00000124508)	2.23761e-208	4.61664e+16	RGS2 (ENSG00000116741)	1.9096E-320	518162615929607	NINL (ENSG00000101004)	1.48824e-30	509089546132014	TMEM245 (ENSG00000106771)	2.44818e-17	1.95071e+16
413	AL122127.25 (ENSG00000244620)	3.69306e-207	2.10573e+16	KIAA0930 (ENSG00000100364)	6.2593E-320	1.19258e+16	PDIA6 (ENSG00000143870)	2.08095e-30	1565552387120360	TMEM116 (ENSG00000198270)	2.49694e-18	2330278185110560
414	TOR3A (ENSG00000186283)	4.71774e-206	2482032671258850	OAF (ENSG00000184232)	7.058E-320	2.28312e+16	C1orf177 (ENSG00000162398)	3.04246e-30	4557831053849410	MMP28 (ENSG00000129270)	3.82126e-17	864893904061564
415	PPP3CA (ENSG00000138814)	7.71045e-207	2.63171e+16	PRLR (ENSG00000113494)	4.878177E-318	1.97548e+16	LRRC16B (ENSG00000186648)	9.09098e-31	4813239954006180	SEC14L2 (ENSG00000100003)	6.28566e-18	7245282518228230
416	HRK (ENSG00000135116)	6.90228e-206	1.76992e+16	IFNGR2 (ENSG00000159128)	3.907177E-317	5710753108740460	AGPAT4 (ENSG00000026652)	1.70489e-29	236106554325189	RP11-213G21.1 (ENSG00000249667)	1.01475e-16	9181594954309830
417	RP11-444D3.1 (ENSG00000255864)	2.65745e-204	1.67867e+16	OGFRL1 (ENSG00000119900)	9.233339E-317	9893319029458970	LINGO2 (ENSG00000174482)	2.5032e-30	6078384257548380	C2orf40 (ENSG00000119147)	1.04803e-16	9318183457408300
418	ZDHHC21 (ENSG00000175893)	7.88596e-204	3.61078e+16	HSBP1 (ENSG00000230989)	1.66183e-304	4826064067176960	YARS (ENSG00000134684)	2.60216e-29	1.81754e+16	PHACTR2 (ENSG00000112419)	1.13676e-16	2.36465e+16
419	PARP15 (ENSG00000173200)	1.41398e-203	2293987062224080	SIGLEC9 (ENSG00000129450)	2.67947e-303	1.27693e+16	INPP5D (ENSG00000168918)	1.55415e-28	1599267284469280	TSPAN18 (ENSG00000157570)	1.89666e-18	7257609515577990
420	LMBRD1 (ENSG00000168216)	1.83596e-202	1.88124e+16	CTSH (ENSG00000103811)	2.72511e-301	5160637737853700	ELOVL6 (ENSG00000170522)	1.65754e-28	3.75258e+16	SYNGAP1 (ENSG00000197283)	2.24762e-17	2166768440277670
421	METTL8 (ENSG00000123600)	2.13288e-202	3659871537786220	VEGFA (ENSG00000112715)	5.71822e-299	2172889544208490	STX8 (ENSG00000170310)	2.03696e-28	1.76956e+16	LTA (ENSG00000226979)	3.97498e-16	2118014232649570
422	SLC2A5 (ENSG00000142583)	2.04773e-201	2.11924e+16	FGR (ENSG00000000938)	2.66894e-294	4125267499762650	THEMIS2 (ENSG00000130775)	2.93769e-29	199091692004952	ZNF862 (ENSG00000106479)	4.71582e-18	2084474399266300
423	RP11-220I1.1 (ENSG00000233137)	7.32412e-202	1941821358925740	KDM1B (ENSG00000165097)	1.34383e-290	9606306892913600	MEX3C (ENSG00000176624)	1.00554e-28	2726436971005590	MT1F (ENSG00000198417)	4.97002e-17	1.82242e+16
424	WNT16 (ENSG00000002745)	1.45304e-201	1.72297e+16	FCGR3B (ENSG00000162747)	1.85808e-290	1380219562210230	PIK3AP1 (ENSG00000155629)	1.12819e-27	2.31028e+16	ALS2CL (ENSG00000178038)	5.21559e-17	905215627732683
425	UNC93B1 (ENSG00000110057)	5.3875e-200	4914128193202710	LRP3 (ENSG00000130881)	2.02507e-290	1.51739e+16	IDH2 (ENSG00000182054)	1.07817e-26	1.53038e+16	PER1 (ENSG00000179094)	5.5342e-17	1571096704553980
426	JADE3 (ENSG00000102221)	5.5206e-198	1770386540939160	OLFM1 (ENSG00000130558)	2.12792e-291	1.47525e+16	C10orf128 (ENSG00000204161)	1.48893e-27	2.44008e+16	CCDC64 (ENSG00000135127)	5.70453e-17	3.75305e+16
427	GCNT1 (ENSG00000187210)	9.5468e-198	570425287187915	SFTPD (ENSG00000133661)	2.36817e-291	1.68336e+16	SERPINB1 (ENSG00000021355)	2.34673e-26	1.50664e+16	MAP7D1 (ENSG00000116871)	5.86584e-17	1.58339e+16
428	JMJD1C (ENSG00000171988)	3.69932e-197	1.86439e+16	AMPD2 (ENSG00000116337)	1.03396e-289	6254208236571940	MUC12 (ENSG00000205277)	2.66589e-26	4476098764520220	CXCR3 (ENSG00000186810)	7.14981e-17	1992104493307400
429	MBD4 (ENSG00000129071)	8.51212e-197	1.95493e+16	RP3-473L9.4 (ENSG00000257595)	2.60827e-287	1.5991e+16	RP11-539L10.2 (ENSG00000246526)	3.66118e-27	242419349429469	FHIT (ENSG00000189283)	9.35644e-17	2286896267602980
430	IL13RA1 (ENSG00000131724)	2.18426e-195	1.47526e+16	MSRB1 (ENSG00000198736)	2.81428e-286	827591146757041	RP11-1000B6.3 (ENSG00000261064)	4.41355e-27	1.80704e+16	JAKMIP1 (ENSG00000152969)	1.1342e-15	2.23185e+16
431	PPM1K (ENSG00000163644)	2.50958e-194	1.98288e+16	FES (ENSG00000182511)	1.35021e-284	1.07467e+16	ENC1 (ENSG00000171617)	6.61056e-27	2558970305037460	HSD17B8 (ENSG00000204228)	2.10836e-15	1.96556e+16
432	ATP6V0A1 (ENSG00000033627)	7.76163e-195	6913585441921810	PIK3AP1 (ENSG00000155629)	1.57281e-284	6.08153e+16	C19orf35 (ENSG00000188305)	1.5951e-25	5.41651e+16	MAD2L1 (ENSG00000164109)	2.14289e-16	2.53031e+16
433	CCDC106 (ENSG00000173581)	4.68315e-193	6924617373239020	MARVELD1 (ENSG00000155254)	4.16114e-284	1909328050381090	EXTL3 (ENSG00000012232)	1.709e-25	312015757032175	VPS26B (ENSG00000151502)	2.39284e-16	1554399924318040
434	IRF4 (ENSG00000137265)	2.68313e-192	4412072690354440	SLC16A3 (ENSG00000141526)	5.64399e-285	7693268879238050	TLE1 (ENSG00000196781)	1.86798e-26	293913701762324	SLC8B1 (ENSG00000089060)	4.27559e-16	2144717250268890
435	SYT1 (ENSG00000067715)	9.43644e-193	161750182547333	STEAP4 (ENSG00000127954)	7.87172e-285	1.82291e+16	VIPR2 (ENSG00000106018)	2.2003e-25	4449816540510910	GPRASP1 (ENSG00000198932)	7.30598e-16	304880640100148
436	WDR74 (ENSG00000133316)	6.34953e-193	204047697095793	MGLL (ENSG00000074416)	1.24962e-281	2091844283886310	VPS37B (ENSG00000139722)	2.27196e-25	1620081081575550	FBXL16 (ENSG00000127585)	7.79105e-16	5715842755554890
437	LYST (ENSG00000143669)	2.51375e-191	2266035567589560	SHROOM1 (ENSG00000164403)	4.18503e-280	212109029271165	RP4-728D4.2 (ENSG00000239636)	2.64283e-26	2.3975e+16	CPNE2 (ENSG00000140848)	1.4499e-14	6565667257731880
438	RAB11FIP1 (ENSG00000156675)	1.67403e-189	2801532492832830	ARRB1 (ENSG00000137486)	1.17749e-279	7.59291e+16	ASL (ENSG00000126522)	5.1419e-26	2.37839e+16	LOXL1-AS1 (ENSG00000261801)	1.45433e-14	3.90162e+16
439	PIKFYVE (ENSG00000115020)	3.04018e-193	2476243354419120	SLC29A1 (ENSG00000112759)	4.98303e-280	1.61009e+16	CCL4L1 (ENSG00000205020)	7.79816e-26	4006799430435170	MINK1 (ENSG00000141503)	1.46182e-14	1.55826e+16
440	SYNPO (ENSG00000171992)	1.80371e-189	1642961802469230	NEURL1 (ENSG00000107954)	6.78126e-278	1353293303933050	CTD-2154I11.2 (ENSG00000250240)	8.70305e-26	5803950342567260	RRS1 (ENSG00000179041)	1.80872e-14	2.14625e+16
441	TRAK1 (ENSG00000182606)	6.65065e-189	5164049351526590	STARD8 (ENSG00000130052)	1.168e-275	1825959491610990	LMO4 (ENSG00000143013)	1.32633e-24	2146668610259950	GGT7 (ENSG00000131067)	1.97925e-15	1.81339e+16
442	AFTPH (ENSG00000119844)	1.56054e-187	2.26495e+16	ZNF503 (ENSG00000165655)	1.13079e-272	1.8661e+16	DYSF (ENSG00000135636)	1.92706e-24	4652906298956280	DMTN (ENSG00000158856)	3.20798e-15	6302331709222470
443	MARC2 (ENSG00000117791)	8.10467e-188	1.70272e+16	AMICA1 (ENSG00000160593)	2.36076e-270	5534472342580040	CST3 (ENSG00000101439)	2.41619e-25	2.90826e+16	USP20 (ENSG00000136878)	6.92818e-15	1.76885e+16
444	LSM10 (ENSG00000181817)	1.78852e-186	2.03376e+16	EVI5 (ENSG00000067208)	3.66134e-269	1.08505e+16	IL12RB1 (ENSG00000096996)	3.60087e-25	1824824957337570	SLAMF1 (ENSG00000117090)	7.56633e-15	1.78924e+16
445	RP11-175K6.1 (ENSG00000245812)	3.03413e-186	1.82629e+16	LILRB1 (ENSG00000104972)	4.0343e-270	5108627087910700	GNS (ENSG00000135677)	4.94067e-25	2.22981e+16	ATG9B (ENSG00000181652)	7.92522e-15	279172517213371
446	CTD-3073N11.9 (ENSG00000268777)	7.34251e-186	140064123422773	IRF5 (ENSG00000128604)	4.97197e-270	7.35778e+16	B4GALT1 (ENSG00000086062)	6.72705e-24	1.54085e+16	NR3C2 (ENSG00000151623)	9.36027e-15	2536799016653720
447	MCM5 (ENSG00000100297)	1.01435e-183	264438667307907	P2RY2 (ENSG00000175591)	9.25462e-270	1.62e+16	HES6 (ENSG00000144485)	1.50567e-23	4034525659881660	RP11-161M6.3 (ENSG00000260496)	1.31182e-14	840800849922287
448	RP11-35G9.3 (ENSG00000267040)	1.03652e-181	2.97975e+16	SEMA3C (ENSG00000075223)	4.48797e-269	1.46166e+16	CD2BP2 (ENSG00000169217)	2.15261e-23	1804111167321610	RTKN2 (ENSG00000182010)	1.60488e-13	6830786881371440
449	ADPRH (ENSG00000144843)	8.87725e-182	7.61736e+16	HRH2 (ENSG00000113749)	4.94606e-267	7594324122870630	EIF4G3 (ENSG00000075151)	2.57967e-23	2320686185695680	PDCD1 (ENSG00000188389)	2.63184e-13	7109954580829940
450	RP1-148H17.1 (ENSG00000224565)	1.61149e-180	1.72607e+16	C10orf11 (ENSG00000148655)	1.21958e-265	1.6441e+16	CARHSP1 (ENSG00000153048)	3.43879e-23	1.74934e+16	RP11-1399P15.1 (ENSG00000273445)	3.99702e-14	6515698617058730
451	TLR6 (ENSG00000174130)	4.85864e-181	1.06891e+16	FAM26F (ENSG00000188820)	5.36427e-266	6197006440657650	PREX1 (ENSG00000124126)	3.67258e-24	1941088342865390	MTFP1 (ENSG00000242114)	4.23602e-13	1.63177e+16
452	AC007880.1 (ENSG00000234572)	1.2968e-179	1807536509579830	EIF4EBP1 (ENSG00000187840)	7.87385e-266	5.63083e+16	AXIN1 (ENSG00000103126)	4.6742e-24	2387562614962150	PNMA1 (ENSG00000176903)	6.52668e-14	2081005873940870
453	CCSER1 (ENSG00000184305)	2.32072e-179	1.33465e+16	MGST2 (ENSG00000085871)	1.14739e-264	1.40087e+16	IFI27L2 (ENSG00000119632)	4.85007e-24	1.60901e+16	SCML1 (ENSG00000047634)	6.58347e-14	2.12678e+16
454	RP1-313I6.12 (ENSG00000272009)	6.91691e-180	2.87937e+16	INSR (ENSG00000171105)	4.17489e-265	2.01553e+16	TKTL1 (ENSG00000007350)	6.49521e-24	3315247018443470	FAM118A (ENSG00000100376)	6.6315e-15	1.56779e+16
455	SCN3A (ENSG00000153253)	7.39638e-180	1.5685e+16	C9orf72 (ENSG00000147894)	7.05256e-264	65996460689537	CTD-2555O16.2 (ENSG00000258824)	2.17091e-22	5272766688343510	HKDC1 (ENSG00000156510)	1.25277e-12	8435115950495870
456	AL928768.3 (ENSG00000253701)	1.11803e-178	1.53055e+16	IGF2BP2 (ENSG00000073792)	5.31223e-263	1.87309e+16	STAT4 (ENSG00000138378)	6.51056e-23	1.59543e+16	SGSH (ENSG00000181523)	1.26263e-12	1853785153625580
457	RP11-861A13.4 (ENSG00000271856)	2.26637e-178	3.20944e+16	PGD (ENSG00000142657)	1.69579e-262	4548247802590110	PIP4K2A (ENSG00000150867)	8.06725e-23	2.0118e+16	PPT1 (ENSG00000131238)	1.35439e-12	1.58384e+16
458	SMAP2 (ENSG00000084070)	2.81198e-178	1928241872039810	MAPKAPK3 (ENSG00000114738)	1.81352e-261	4574571374852160	AGTPBP1 (ENSG00000135049)	1.08528e-22	1.72294e+16	MFGE8 (ENSG00000140545)	1.51275e-12	2447557512671050
459	CEP170 (ENSG00000143702)	1.14523e-178	2.85325e+16	LINC00936 (ENSG00000271614)	2.97248e-261	4416276266332990	TMEM71 (ENSG00000165071)	1.17494e-21	1.82526e+16	TAB2 (ENSG00000055208)	1.53669e-12	1.6766e+16
460	AGPAT5 (ENSG00000155189)	3.55661e-177	3.64071e+16	RP11-344B5.2 (ENSG00000224307)	3.79596e-261	1.69351e+16	RP6-206I17.1 (ENSG00000223804)	2.09637e-22	1.93179e+16	AKAP7 (ENSG00000118507)	1.56537e-12	1.97914e+16
461	P2RX1 (ENSG00000108405)	4.79933e-178	1095257004480340	CCDC170 (ENSG00000120262)	5.22542e-259	1.79306e+16	ATP1B3 (ENSG00000069849)	2.2038e-21	1.80737e+16	CORO2A (ENSG00000106789)	1.9377e-13	2678973966438200
462	WASF1 (ENSG00000112290)	7.66732e-178	1.27745e+16	UNC93B1 (ENSG00000110057)	5.85002e-260	8332340661602330	PTCH1 (ENSG00000185920)	2.90714e-22	2.6776e+16	CYB561 (ENSG00000008283)	1.94198e-13	1.98521e+16
463	SNRNP25 (ENSG00000161981)	1.29327e-176	3.10487e+16	CORO1C (ENSG00000110880)	3.23713e-257	9102987930806580	CAPN15 (ENSG00000103326)	3.20555e-22	2.67776e+16	LINC00116 (ENSG00000175701)	2.09459e-12	1590311668899960
464	RRAS2 (ENSG00000133818)	1.78206e-176	3.39834e+16	APLP2 (ENSG00000084234)	4.88339e-256	4.17624e+16	AC132872.2 (ENSG00000268852)	3.66021e-21	5581266028339620	ANKH (ENSG00000154122)	2.90765e-13	1.88947e+16
465	DPF3 (ENSG00000205683)	3.99223e-177	1244498478602940	SNX10 (ENSG00000086300)	5.80277e-257	5302889736728550	NCOA1 (ENSG00000084676)	4.95926e-21	2057710726616570	FOXP3 (ENSG00000049768)	3.17825e-12	9319428347833200
466	LINC00996 (ENSG00000242258)	5.33228e-177	1.01694e+16	DPYSL2 (ENSG00000092964)	3.45629e-255	8460988887379260	SSBP3 (ENSG00000157216)	1.10022e-20	2.05733e+16	CTD-2228K2.5 (ENSG00000188242)	3.92511e-13	1.94766e+16
467	KIAA1407 (ENSG00000163617)	1.40643e-173	4657363925196530	TESC (ENSG00000088992)	1.65558e-253	6800828212966620	AC104695.3 (ENSG00000229951)	1.9895e-21	5106087247940620	AC109826.1 (ENSG00000226791)	4.29025e-13	3846840819715580
468	BACH1 (ENSG00000156273)	2.9276e-173	2.65154e+16	SYK (ENSG00000165025)	2.1704e-253	4774823230092590	TIPARP (ENSG00000163659)	2.26909e-20	1.78726e+16	STYX (ENSG00000198252)	4.82473e-14	1639997459751620
469	NGLY1 (ENSG00000151092)	6.4168e-174	2128197838723270	GPR133 (ENSG00000111452)	6.33194e-252	1865391632831450	HEXA (ENSG00000213614)	3.00996e-20	1.60571e+16	FAM129A (ENSG00000135842)	5.7225e-13	1.56054e+16
470	SYT17 (ENSG00000103528)	6.8746e-175	1.57615e+16	KCTD15 (ENSG00000153885)	1.77644e-250	1.91598e+16	LYST (ENSG00000143669)	3.96618e-21	1.70704e+16	CELA1 (ENSG00000139610)	6.20643e-13	6292109863398070
471	AK8 (ENSG00000165695)	1.661e-172	1275239382652190	FAM110A (ENSG00000125898)	9.93958e-249	6793738142210050	NOTCH1 (ENSG00000148400)	4.40869e-21	2.79672e+16	INPP4A (ENSG00000040933)	6.57228e-13	1592327533644050
472	EIF2AK3 (ENSG00000172071)	2.02509e-172	3.68346e+16	NAGK (ENSG00000124357)	2.261e-247	5.02861e+16	SUSD1 (ENSG00000106868)	6.56927e-21	2.97723e+16	AFAP1 (ENSG00000196526)	6.60124e-13	3333463240526560
473	DIRAS1 (ENSG00000176490)	3.32745e-172	1.86117e+16	LPL (ENSG00000175445)	2.0412e-247	1.31999e+16	MAN1A1 (ENSG00000111885)	7.94416e-21	2.63644e+16	MPI (ENSG00000178802)	6.80776e-13	1695698465062320
474	BLOC1S2 (ENSG00000196072)	7.84611e-172	2.036e+16	LINC00482 (ENSG00000185168)	3.72071e-246	1426602724775900	FCRLB (ENSG00000162746)	1.26254e-20	3.16513e+16	NIPAL3 (ENSG00000001461)	9.19297e-13	1584434535095550
475	CLASRP (ENSG00000104859)	1.8997e-170	2.1681e+16	CCDC149 (ENSG00000181982)	4.52467e-247	139646857960204	ZCCHC17 (ENSG00000121766)	2.11409e-19	1.82309e+16	TNRC6C (ENSG00000078687)	9.21153e-14	1.5365e+16
476	TAS1R3 (ENSG00000169962)	5.16618e-171	1.36626e+16	AC009506.1 (ENSG00000224152)	7.60795e-247	1.98578e+16	PDE4D (ENSG00000113448)	2.29017e-20	1.70847e+16	CMTM7 (ENSG00000153551)	1.07341e-12	1547174801019820
477	ZNF581 (ENSG00000171425)	6.99764e-171	2.17533e+16	MEG3 (ENSG00000214548)	1.52763e-244	1.71745e+16	PON2 (ENSG00000105854)	4.40551e-20	3326334717097320	RP11-284N8.3 (ENSG00000259834)	2.03671e-12	2569157754398920
478	FAM167A (ENSG00000154319)	9.86182e-170	1.48373e+16	FAM20C (ENSG00000177706)	1.34617e-242	1.29803e+16	NME8 (ENSG00000086288)	1.01061e-18	4985262978942260	PITPNA-AS1 (ENSG00000236618)	2.35503e-11	1742321370334540
479	RGS2 (ENSG00000116741)	1.17364e-168	2724956864701650	RAB3D (ENSG00000105514)	1.44076e-242	9216610364966760	GLRX (ENSG00000173221)	1.83884e-18	1569443477664560	ECHDC2 (ENSG00000121310)	2.47655e-12	1.61833e+16
480	PHTF2 (ENSG00000006576)	1.46294e-168	2.29486e+16	ANKRD50 (ENSG00000151458)	3.36742e-242	1.91537e+16	RP11-426C22.5 (ENSG00000260517)	2.52804e-19	5056661824885290	CHMP7 (ENSG00000147457)	3.4161e-12	1.51135e+16
481	CLNK (ENSG00000109684)	2.53439e-169	1455285359291560	SGK1 (ENSG00000118515)	2.50158e-242	5796720123266690	CCPG1 (ENSG00000260916)	2.67652e-19	1.87693e+16	KANK1 (ENSG00000107104)	6.37024e-12	4131338215927760
482	LARGE (ENSG00000133424)	7.76804e-169	1641187080557380	LILRA3 (ENSG00000170866)	3.4864e-242	1.42771e+16	TADA3 (ENSG00000171148)	2.92632e-19	1.55974e+16	MPZL3 (ENSG00000160588)	6.63671e-12	2335220713718760
483	AP001058.3 (ENSG00000232698)	8.68042e-169	1.51464e+16	FBP1 (ENSG00000165140)	1.12225e-240	7822261029514730	HEY2 (ENSG00000135547)	4.11869e-19	508383528365919	FAM105A (ENSG00000145569)	7.99294e-12	1.87919e+16
484	TMEM19 (ENSG00000139291)	6.81327e-168	3007553114317890	SASH1 (ENSG00000111961)	2.71416e-237	1.85623e+16	RANBP17 (ENSG00000204764)	6.51445e-18	5291562644504910	SLC26A11 (ENSG00000181045)	8.92269e-12	2780204558587300
485	CHAD (ENSG00000136457)	7.3362e-168	1368078573171280	BTK (ENSG00000010671)	1.50488e-236	5967137323252970	DLG5 (ENSG00000151208)	8.7542e-20	491127185097309	SUSD4 (ENSG00000143502)	9.2854e-12	7718441222533700
486	PEG10 (ENSG00000242265)	3.74639e-166	1.06849e+16	FAM157B (ENSG00000233013)	8.24276e-238	1934984507417180	EPB41L4A (ENSG00000129595)	1.85615e-17	3.2949e+16	TJP3 (ENSG00000105289)	1.45515e-11	4231523755570810
487	SIGLEC5 (ENSG00000268500,ENSG00000105501)	3.77978e-167	1.29737e+16	MARCH1 (ENSG00000145416)	1.06966e-234	4677296101360270	VPS16 (ENSG00000215305)	2.14592e-17	1.87984e+16	PCNXL2 (ENSG00000135749)	1.80693e-10	245053414088043
488	GRN (ENSG00000030582)	3.43931e-165	2.27403e+16	FOSL1 (ENSG00000175592)	5.25516e-234	2087383990279970	PEAK1 (ENSG00000173517)	2.98058e-17	2.71601e+16	AC003075.4 (ENSG00000237773)	2.06299e-10	2.64811e+16
489	ARL4A (ENSG00000122644)	4.18511e-166	1764225071726970	GK (ENSG00000198814)	5.68799e-234	8557231163464410	CHRFAM7A (ENSG00000166664)	3.47134e-17	4927979146633610	RP11-143J12.2 (ENSG00000266053)	2.68964e-11	1.83986e+16
490	SAV1 (ENSG00000151748)	7.58466e-166	5365556170181710	AP1S2 (ENSG00000182287)	6.64351e-233	3.9751e+16	GALC (ENSG00000054983)	3.72193e-18	2.23264e+16	LRIG1 (ENSG00000144749)	3.06637e-11	2623212226578010
491	CNPY3 (ENSG00000137161)	5.95169e-163	1.59682e+16	MLTK (ENSG00000091436)	1.45563e-232	1.10697e+16	PHPT1 (ENSG00000054148)	4.50267e-18	1.65011e+16	MORN3 (ENSG00000139714)	3.8984e-10	346808030927331
492	CHD9 (ENSG00000177200)	1.11715e-162	2.19117e+16	SERINC2 (ENSG00000168528)	5.11536e-232	1.82533e+16	SCD5 (ENSG00000145284)	4.96933e-17	3.00701e+16	DGKH (ENSG00000102780)	5.12086e-11	4.60795e+16
493	PRKD3 (ENSG00000115825)	9.46438e-163	2637276427198190	GNS (ENSG00000135677)	1.49254e-229	5217932339359000	CPD (ENSG00000108582)	5.11891e-17	1.96233e+16	CXorf57 (ENSG00000147231)	6.28478e-12	2.20972e+16
494	EVI5 (ENSG00000067208)	1.09932e-162	6612140284964380	NPL (ENSG00000135838)	7.38428e-229	1.12414e+16	TRPV2 (ENSG00000187688)	7.64986e-18	1.65814e+16	AGFG2 (ENSG00000106351)	7.88048e-11	2.51296e+16
495	TP53I11 (ENSG00000175274)	1.42984e-162	4713230232916440	ASAH1 (ENSG00000104763)	3.48983e-228	3.48441e+16	DUSP23 (ENSG00000158716)	8.73795e-18	1.78782e+16	CHN1 (ENSG00000128656)	9.45673e-11	8060008195419230
496	AIDA (ENSG00000186063)	6.45247e-162	2.36843e+16	BCAT1 (ENSG00000060982)	6.46624e-228	1.75848e+16	LINC00152 (ENSG00000222041)	1.40005e-16	1.70363e+16	POLR1E (ENSG00000137054)	1.07843e-09	1.71308e+16
497	OPN3 (ENSG00000054277)	1.10114e-160	4552503597521100	LY96 (ENSG00000154589)	3.5229e-227	6645035570661660	RP11-103G8.2 (ENSG00000240137)	2.56808e-16	3.04888e+16	ACVR1C (ENSG00000123612)	1.11206e-10	6283302272546810
498	RNF135 (ENSG00000181481)	2.13566e-160	4337054585091330	BAIAP2-AS1 (ENSG00000226137)	5.16297e-227	1.89918e+16	EIF6 (ENSG00000242372)	2.91413e-17	1613891622260320	RNF11 (ENSG00000123091)	1.1935e-09	1.60468e+16
499	FAM212A (ENSG00000185614)	4.89954e-161	8737454182418800	NINJ1 (ENSG00000131669)	5.25225e-227	3855290600103660	SNORD3A (ENSG00000263934)	4.60233e-17	1.99254e+16	PTP4A3 (ENSG00000184489)	1.74627e-09	2.36146e+16
500	LINC01013 (ENSG00000228495)	1.53193e-159	1.75798e+16	SIGLEC1 (ENSG00000088827)	2.71167e-224	1.264e+16	AC069363.1 (ENSG00000224298)	4.75239e-17	4.31724e+16	KIF22 (ENSG00000079616)	1.75529e-11	1.52635e+16
501	FAM111B (ENSG00000189057)	7.1157e-160	1.59363e+16	RP11-84C10.2 (ENSG00000136315)	3.01333e-225	1.14003e+16	ITCH (ENSG00000078747)	4.82618e-16	1645132246520220	FAM101B (ENSG00000183688)	1.93848e-09	2.75231e+16
502	GPR18 (ENSG00000125245)	2.34721e-158	3.8925e+16	SLC6A12 (ENSG00000111181)	3.43912e-225	1219535068755030	CD226 (ENSG00000150637)	5.92737e-18	1.90424e+16	SMPD1 (ENSG00000166311)	1.99063e-11	1.52825e+16
503	RHOB (ENSG00000143878)	6.7425e-159	2926761989448510	FBN2 (ENSG00000138829)	5.53494e-225	1.26032e+16	CYB5B (ENSG00000103018)	1.08441e-15	1.71853e+16	EDAR (ENSG00000135960)	3.00524e-09	925546531389295
504	DHTKD1 (ENSG00000181192)	1.98379e-157	3898480014968880	LOXL3 (ENSG00000115318)	3.07812e-223	1673762496599150	ELOVL1 (ENSG00000066322)	1.89721e-15	1.66746e+16	STAT5B (ENSG00000173757)	3.5757e-10	1.79748e+16
505	AC104024.1 (ENSG00000230709)	2.73488e-158	1608480546082760	SNORD3A (ENSG00000263934)	5.04138e-224	5130868487429250	TGFBR1 (ENSG00000106799)	1.98612e-15	2.2662e+16	RP11-229C3.2 (ENSG00000250889)	3.76659e-09	6591408776239110
506	GCA (ENSG00000115271)	1.84003e-155	322265549093848	CUX1 (ENSG00000257923)	2.45537e-221	4344309570106260	XCL1 (ENSG00000143184)	2.16664e-16	2667929463176260	COL6A2 (ENSG00000142173)	3.901e-09	1.79148e+16
507	ZDHHC19 (ENSG00000163958)	3.12625e-157	1.64609e+16	LY86 (ENSG00000112799)	2.92466e-222	5569067665843700	FCHO2 (ENSG00000157107)	2.80046e-16	302868821949393	RP11-47L3.1 (ENSG00000267364)	4.7979e-10	1869949194457630
508	TIMELESS (ENSG00000111602)	2.9825e-155	4758269756761430	PPM1N (ENSG00000213889)	1.90759e-220	7901355544746170	HBA1 (ENSG00000206172)	2.87267e-16	4485007740316600	PRKAR1B (ENSG00000188191)	6.96023e-10	2.12654e+16
509	ST14 (ENSG00000149418)	6.59564e-155	1.22374e+16	SH3BP2 (ENSG00000087266)	8.10354e-221	4451277888358480	RIN3 (ENSG00000100599)	3.13604e-15	1.52556e+16	KLHDC2 (ENSG00000165516)	8.73525e-10	1.5024e+16
510	GAB1 (ENSG00000109458)	1.09523e-153	9426947491360650	CTNNA1 (ENSG00000044115)	1.25834e-219	5811591187508050	CALHM2 (ENSG00000138172)	3.30508e-16	1921089783561480	MPP7 (ENSG00000150054)	1.2964e-09	1.86656e+16
511	ZNF608 (ENSG00000168916)	8.91851e-155	1.50309e+16	BEST1 (ENSG00000167995)	1.31638e-219	5.06325e+16	MGAM (ENSG00000257335)	5.95484e-16	5354037715243790	PROK2 (ENSG00000163421)	1.96422e-08	5357035516807740
512	NFKB2 (ENSG00000077150)	3.66531e-154	2061472001881860	STXBP2 (ENSG00000076944)	7.29377e-219	3409277943844280	CAPN5 (ENSG00000149260)	6.80414e-16	3.98244e+16	COL18A1 (ENSG00000182871)	2.7839e-08	2.52484e+16
513	RP11-117D22.2 (ENSG00000230138)	6.80384e-153	8407458684256090	ATP6V0D1 (ENSG00000159720)	2.45601e-217	3.63801e+16	LINC00298 (ENSG00000235665)	7.20768e-16	3856434135045630	RP11-356I2.4 (ENSG00000237499)	3.44296e-09	1.93038e+16
514	GRASP (ENSG00000161835)	1.93047e-151	3.28426e+16	PADI4 (ENSG00000159339)	5.54945e-218	1.29913e+16	HELZ (ENSG00000198265)	7.72596e-16	1.56503e+16	MID2 (ENSG00000080561)	4.20886e-09	5036205262024150
515	CD81 (ENSG00000110651)	5.49616e-152	2.75995e+16	MYD88 (ENSG00000172936)	4.69649e-217	4013409369341770	GPAA1 (ENSG00000197858)	1.76954e-15	1606428711290580	HOXB2 (ENSG00000173917)	4.79339e-09	1.84685e+16
516	ZNF821 (ENSG00000102984)	1.77935e-150	2980805823837550	OAZ2 (ENSG00000180304)	2.89672e-216	52664104463474	ADD1 (ENSG00000087274)	1.80871e-14	1.5562e+16	RP11-936I5.1 (ENSG00000266998)	5.61074e-09	3.26357e+16
517	GNG3 (ENSG00000162188)	1.32643e-150	140407942611145	PLAGL2 (ENSG00000126003)	8.83148e-215	7816041944854660	PDIA4 (ENSG00000155660)	5.01813e-15	1599021684976830	TMEM30B (ENSG00000182107)	1.09522e-07	45642146644321
518	RP11-265P11.1 (ENSG00000224610)	1.51487e-151	1863709852403190	IL10RB-AS1 (ENSG00000223799)	1.23019e-212	1.61245e+16	LDLR (ENSG00000130164)	6.38647e-15	2.16194e+16	AXIN2 (ENSG00000168646)	1.16982e-07	6676832551462040
519	ELL3 (ENSG00000128886)	1.21724e-149	9650394620146590	GRINA (ENSG00000178719)	1.57681e-213	4199416604154360	GALNT3 (ENSG00000115339)	7.88747e-15	2.45809e+16	DNAH6 (ENSG00000115423)	1.1908e-07	5918566709626200
520	SLC37A1 (ENSG00000160190)	1.46122e-148	3.31955e+16	MEF2C (ENSG00000081189)	1.40672e-211	3.94415e+16	PTPN18 (ENSG00000072135)	8.96466e-15	1.68489e+16	NFRKB (ENSG00000170322)	1.19234e-07	1.79441e+16
521	ITM2C (ENSG00000135916)	1.80794e-150	2.42623e+16	CTNND1 (ENSG00000198561)	1.3892e-210	1.17818e+16	LRFN2 (ENSG00000156564)	9.87018e-15	4770866557726920	KIF21A (ENSG00000139116)	1.50622e-08	1788422690327560
522	TTN (ENSG00000155657)	3.22229e-148	2.1229e+16	PPM1F (ENSG00000100034)	1.74858e-210	7442716657476200	VSTM4 (ENSG00000165633)	1.12549e-13	4619442518449480	TECPR1 (ENSG00000205356)	2.10718e-09	1.57946e+16
523	LGMN (ENSG00000100600)	2.24992e-147	4328831542345210	MS4A4E (ENSG00000214787)	1.46264e-211	1.29581e+16	NBEAL2 (ENSG00000160796)	1.15128e-13	1.98321e+16	NET1 (ENSG00000173848)	2.52435e-07	2628150891070270
524	EFHC1 (ENSG00000096093)	3.45992e-146	3842158593814880	CD83 (ENSG00000112149)	7.10157e-209	3420012668908050	SMAD5 (ENSG00000113658)	1.20205e-14	2.12683e+16	EVA1C (ENSG00000166979)	5.91543e-09	2770260324534870
525	PLAC8 (ENSG00000145287)	4.18342e-146	1.55742e+16	HLA-DRA (ENSG00000204287)	9.7636e-208	2.77862e+16	TMED1 (ENSG00000099203)	1.42273e-13	2.05661e+16	GAMT (ENSG00000130005)	6.72199e-08	1.68981e+16
526	OAS1 (ENSG00000089127)	7.50313e-146	3.06952e+16	IL13RA1 (ENSG00000131724)	1.85581e-206	1.35713e+16	CACNA2D2 (ENSG00000007402)	1.63541e-13	295476938679735	DSEL (ENSG00000171451)	7.22766e-08	5105010151031760
527	PTGS1 (ENSG00000095303)	1.45107e-144	826056734153117	RAB11FIP1 (ENSG00000156675)	2.43632e-205	4543066958331150	CADM1 (ENSG00000182985)	1.7806e-13	3.23367e+16	MEOX1 (ENSG00000005102)	9.94175e-08	7606026561279100
528	ITGAE (ENSG00000083457)	3.06735e-145	2129681323391790	PYCARD (ENSG00000103490)	3.19873e-206	3172283468020380	ARHGAP18 (ENSG00000146376)	1.87522e-14	2.35515e+16	MT1E (ENSG00000169715)	1.26666e-06	2.3462e+16
529	C12orf74 (ENSG00000214215)	5.28114e-145	1.21982e+16	SOD2 (ENSG00000112096)	3.92687e-205	3414152736646760	KLHDC4 (ENSG00000104731)	1.93661e-13	1.84087e+16	ISM1 (ENSG00000101230)	1.99565e-06	7714627540756020
530	RNF41 (ENSG00000181852)	6.49478e-144	2717573609000040	JDP2 (ENSG00000140044)	6.29487e-207	1620776430249550	UTS2 (ENSG00000049247)	2.24912e-13	2002450203341500	CDC37L1 (ENSG00000106993)	2.14216e-07	1757775119864460
531	PMAIP1 (ENSG00000141682)	1.1301e-144	2.00247e+16	PHACTR1 (ENSG00000112137)	9.10741e-206	5703996005943110	ATOX1 (ENSG00000177556)	2.33264e-13	1.67459e+16	LPCAT4 (ENSG00000176454)	2.39859e-07	1.62458e+16
532	RP11-588H23.3 (ENSG00000258168)	2.71692e-142	1.20813e+16	CYP1B1-AS1 (ENSG00000232973)	2.52235e-204	1.36992e+16	CRAMP1L (ENSG00000007545)	2.60079e-14	3.21183e+16	RCAN2 (ENSG00000172348)	2.95773e-07	7091961704507780
533	PTK2B (ENSG00000120899)	7.27854e-142	1.90856e+16	SCGB3A1 (ENSG00000161055)	3.99862e-204	1737544762133930	RP11-121A8.1 (ENSG00000272908)	3.00791e-15	4.59691e+16	GIPC1 (ENSG00000123159)	3.96105e-07	2080232375080780
534	WDR11 (ENSG00000120008)	6.46084e-142	2835246693589820	BPI (ENSG00000101425)	2.43764e-202	1.17182e+16	PPP5C (ENSG00000011485)	4.19955e-13	1.81587e+16	GNAO1 (ENSG00000087258)	4.29693e-07	3.04014e+16
535	SLC15A2 (ENSG00000163406)	1.08835e-140	1119398255404220	PDGFC (ENSG00000145431)	2.76331e-203	1.13345e+16	TRPM2 (ENSG00000142185)	4.95092e-13	4478171165094820	DSC1 (ENSG00000134765)	4.56447e-07	7.61252e+16
536	PHKB (ENSG00000102893)	2.83995e-141	2.3711e+16	SRC (ENSG00000197122)	6.29704e-203	1.72542e+16	AC116366.5 (ENSG00000238160)	5.14337e-14	4852730244603540	RP11-326C3.2 (ENSG00000255026)	4.69497e-07	5560626210090190
537	EPB41L2 (ENSG00000079819)	1.24516e-139	5953494465139940	CDKN1A (ENSG00000124762)	8.23792e-203	4584819808137710	AMOTL1 (ENSG00000166025)	5.15773e-14	4469717350279950	EIF4E3 (ENSG00000163412)	5.63288e-07	2289366848367210
538	CHL1 (ENSG00000134121)	1.82459e-139	1.70324e+16	CAMKK2 (ENSG00000110931)	1.55603e-200	6953218444001840	RNF166 (ENSG00000158717)	6.1444e-14	1.52476e+16	MVB12B (ENSG00000196814)	6.35727e-07	2.77687e+16
539	BICD2 (ENSG00000185963)	3.53866e-139	302035776102424	PLA2G4A (ENSG00000116711)	1.98514e-200	1.42391e+16	SAR1A (ENSG00000079332)	6.8286e-14	1.87345e+16	RHPN1 (ENSG00000158106)	7.01301e-07	4557230808530990
540	TMEM243 (ENSG00000135185)	6.46798e-139	1.50557e+16	CYFIP1 (ENSG00000068793)	3.98624e-201	1.08146e+16	MST4 (ENSG00000134602)	6.98511e-14	1693639648455080	CCDC65 (ENSG00000139537)	7.74205e-07	2.2339e+16
541	CD68 (ENSG00000129226)	1.2566e-138	4.18978e+16	RP1-122P22.2 (ENSG00000233895)	1.09628e-199	1.40297e+16	AL358333.1 (ENSG00000267802)	8.13354e-14	3.14304e+16	LSR (ENSG00000105699)	8.11472e-07	1959737514700690
542	DNAJC5B (ENSG00000147570)	1.88185e-138	1.46515e+16	RAB24 (ENSG00000169228)	8.18751e-200	3543240081455770	AC093495.4 (ENSG00000228242)	1.10964e-12	2.73693e+16	RBL1 (ENSG00000269846,ENSG00000080839)	9.16329e-07	1544522271438350
543	AC019181.2 (ENSG00000233255)	3.86081e-138	1396900822775490	HSPA6 (ENSG00000173110)	4.48811e-199	1.68164e+16	PDZD4 (ENSG00000067840)	1.11334e-12	2672710060530910	ST8SIA1 (ENSG00000111728)	9.25755e-07	5.87031e+16
544	NUP88 (ENSG00000108559)	1.30355e-137	2.46062e+16	SAMD4A (ENSG00000020577)	1.90189e-197	1.51769e+16	LATS2 (ENSG00000150457)	1.2135e-13	297525928585009	AC020571.3 (ENSG00000229056)	9.40481e-07	7350278301720170
545	DENND3 (ENSG00000105339)	5.96999e-138	3467404715416980	PTGES (ENSG00000148344)	2.11724e-197	1.28604e+16	PAM (ENSG00000145730)	1.86203e-12	2.21033e+16	SLC37A3 (ENSG00000157800)	1.42982e-05	1.86085e+16
546	BHLHE41 (ENSG00000123095)	1.85039e-136	1149467268225440	RP11-262H14.1 (ENSG00000238113)	1.09145e-196	1.63884e+16	PIK3R5 (ENSG00000141506)	1.89873e-12	1.51651e+16	ANO9 (ENSG00000185101)	1.56813e-05	2006534333456550
547	RHOQ (ENSG00000119729)	1.90211e-136	4780824044649150	DENND3 (ENSG00000105339)	1.18293e-197	6100958978882310	EBP (ENSG00000147155)	1.93249e-12	1.66333e+16	CDK6 (ENSG00000105810)	1.64465e-05	1.56851e+16
548	NIPAL2 (ENSG00000104361)	2.17656e-136	4692804650600610	RP11-213H15.4 (ENSG00000271762)	2.54813e-196	1.48736e+16	NRXN2 (ENSG00000110076)	2.36066e-12	4854458674476380	LTBP4 (ENSG00000090006)	1.67309e-06	1538003985273750
549	TEAD2 (ENSG00000074219)	2.99457e-135	1.12787e+16	ZNF467 (ENSG00000181444)	1.78712e-196	1.15255e+16	GSE1 (ENSG00000131149)	2.39223e-12	211070890395067	ZNF563 (ENSG00000188868)	2.71398e-05	217509616082439
550	SOWAHD (ENSG00000187808)	4.25612e-136	1002068053181890	CDKN2B (ENSG00000147883)	6.30371e-197	1729527437440250	AARD (ENSG00000205002)	2.41227e-12	4.66532e+16	PRKCI (ENSG00000163558)	3.21048e-05	1.92494e+16
551	EVI2B (ENSG00000185862)	8.17832e-137	1.52656e+16	B3GNT5 (ENSG00000176597)	1.6439e-194	1.67854e+16	TMC4 (ENSG00000167608)	3.59556e-13	3.33752e+16	DBNDD2 (ENSG00000244274)	3.91581e-06	1.92737e+16
552	ZNF667-AS1 (ENSG00000166770)	1.4871e-133	563482326047646	TNFSF10 (ENSG00000121858)	2.27269e-194	438311074352061	GYG1 (ENSG00000163754)	3.74866e-13	1.71585e+16	RFFL (ENSG00000092871)	4.5055e-05	1.51162e+16
553	ELOVL5 (ENSG00000012660)	1.1384e-131	1.63679e+16	UBE2R2 (ENSG00000107341)	9.40715e-195	547129255732199	MLLT6 (ENSG00000108292)	3.76068e-13	1.56793e+16	ZEB1 (ENSG00000148516)	5.11845e-05	1.56802e+16
554	EML6 (ENSG00000214595)	1.14172e-131	998305910027497	VENTX (ENSG00000151650)	1.51727e-193	1.18871e+16	NEDD9 (ENSG00000111859)	4.01767e-13	1717075036072330	RAB43 (ENSG00000172780)	5.72661e-06	2.40444e+16
555	NR4A1 (ENSG00000123358)	1.23941e-131	4091191979578870	PVR (ENSG00000073008)	8.28348e-194	1653851828714710	MIDN (ENSG00000167470)	4.47397e-13	1.89088e+16	FBXL8 (ENSG00000135722)	9.85809e-06	2444476932538790
556	EIF4EBP1 (ENSG00000187840)	1.57447e-131	2.83758e+16	RASGEF1B (ENSG00000138670)	6.33675e-193	5249581952875740	PHTF1 (ENSG00000116793)	4.66488e-13	2569012027908270	FAM210B (ENSG00000124098)	0.000145963	1.88569e+16
557	LTA4H (ENSG00000111144)	2.42165e-130	1.80855e+16	HOTAIRM1 (ENSG00000233429)	1.4341e-189	4264003822068590	NCAM1-AS1 (ENSG00000227487)	4.72147e-12	4.87353e+16	PMM1 (ENSG00000100417)	1.74658e-05	1.58226e+16
558	SNHG7 (ENSG00000233016)	4.48307e-131	1896234954938780	PRKACA (ENSG00000072062)	2.18515e-190	8127301242864890	DHCR24 (ENSG00000116133)	5.95641e-13	3449874731668360	CTD-2020K17.4 (ENSG00000233483)	1.79468e-05	2.53248e+16
559	DMD (ENSG00000198947)	1.47236e-130	1.2265e+16	BLVRA (ENSG00000106605)	2.28357e-189	4286482310448600	ATP6V0D1 (ENSG00000159720)	6.55565e-13	1.65324e+16	POMT1 (ENSG00000130714)	0.000183179	1.86611e+16
560	LAMTOR5 (ENSG00000134248)	3.22316e-129	1.67854e+16	MERTK (ENSG00000153208)	2.32444e-189	1.54256e+16	PTPRR (ENSG00000153233)	1.04578e-11	3837083957436310	RRM1 (ENSG00000167325)	0.000195622	1.63274e+16
561	TCF3 (ENSG00000071564)	4.78883e-129	3.45952e+16	NAPRT1 (ENSG00000147813)	1.06636e-190	496065642023859	IL18 (ENSG00000150782)	1.1697e-11	4939007138060830	MFHAS1 (ENSG00000147324)	2.02004e-05	2.08703e+16
562	SOGA1 (ENSG00000149639)	6.03732e-127	1.12438e+16	DENND6B (ENSG00000205593)	2.19688e-187	961738198866496	ACOT4 (ENSG00000177465)	1.45822e-12	2.65344e+16	FAM171A1 (ENSG00000148468)	0.000256567	4837161759350250
563	COTL1 (ENSG00000103187)	7.8173e-127	1.61741e+16	ZGLP1 (ENSG00000220201)	1.12137e-186	1.62718e+16	ZBTB1 (ENSG00000126804)	2.03465e-11	1.50308e+16	HYKK (ENSG00000188266)	3.56231e-05	723910666033737
564	CCR6 (ENSG00000112486)	1.31851e-125	2.68447e+16	CTSB (ENSG00000164733)	2.34971e-187	3169108142011800	PYCARD (ENSG00000103490)	2.4785e-11	1.54499e+16	CTD-2020K17.1 (ENSG00000267121)	4.06458e-05	2094611778221090
565	C1orf186 (ENSG00000196533)	1.61278e-125	1.21541e+16	RASSF2 (ENSG00000101265)	2.39944e-185	4913203270254080	ADHFE1 (ENSG00000147576)	2.8887e-11	2238878399025480	PHLDB3 (ENSG00000176531)	4.83454e-05	1721720987213850
566	CYB5A (ENSG00000166347)	4.68566e-126	2.19437e+16	LYST (ENSG00000143669)	3.454e-185	3252778630613650	PAK6 (ENSG00000137843)	3.19639e-11	3.99657e+16	PDGFB (ENSG00000100311)	5.33915e-05	5901174666765810
567	IFNLR1 (ENSG00000185436)	5.85806e-126	5216189068404570	LYNX1 (ENSG00000180155)	4.38101e-186	1.53056e+16	MXRA7 (ENSG00000182534)	3.85633e-12	3368489068738690	GTSCR1 (ENSG00000263417)	6.44127e-05	7935157322839230
568	LIMS2 (ENSG00000072163)	1.10088e-124	3229080441393480	RILPL2 (ENSG00000150977)	2.10657e-185	3.34442e+16	SPAG1 (ENSG00000104450)	5.05772e-12	2.90265e+16	MIAT (ENSG00000225783)	6.6496e-05	1733058868928600
569	BEND4 (ENSG00000188848)	2.73717e-124	1074623158348240	RRAS (ENSG00000126458)	2.17221e-183	9821770207403970	TMEM9B (ENSG00000175348)	7.01674e-12	1.512e+16	CLIC5 (ENSG00000112782)	6.6635e-05	420651253826163
570	ZNF107 (ENSG00000196247)	3.97332e-124	2121423529586080	CPED1 (ENSG00000106034)	2.63493e-184	1763038223704680	DNAJC3 (ENSG00000102580)	7.18221e-12	1618551309432210	NFIA (ENSG00000162599)	7.08093e-05	2.85984e+16
571	CERS4 (ENSG00000090661)	5.26339e-126	2.99223e+16	TRPM4 (ENSG00000130529)	2.82005e-182	1.24797e+16	LYN (ENSG00000254087)	7.88298e-12	2244108122999110	PAQR8 (ENSG00000170915)	7.30388e-05	2449410148987340
572	LILRB1 (ENSG00000104972)	6.34799e-125	2.35185e+16	TLR5 (ENSG00000187554)	3.09209e-181	1.32415e+16	SYK (ENSG00000165025)	9.16813e-12	1833841841066110	RP13-580F15.2 (ENSG00000262823)	7.50539e-05	2699906206173080
573	CECR7 (ENSG00000237438)	9.13758e-126	4437717335054420	RP11-221J22.2 (ENSG00000241280)	1.81309e-180	9209655971455880	RAB9A (ENSG00000123595)	1.19597e-10	1575923010231220	MDFIC (ENSG00000135272)	8.47913e-05	1.87076e+16
574	PAOX (ENSG00000148832)	2.7009e-123	3.7459e+16	RP11-519G16.3 (ENSG00000259354)	2.20319e-180	1072541090256130	CXXC4 (ENSG00000168772)	1.3703e-11	4858960484032890	NDRG2 (ENSG00000165795)	9.5135e-05	2601318069438640
575	MOXD1 (ENSG00000079931)	3.94416e-124	1282381479226440	TST (ENSG00000128311)	1.87252e-179	1.4561e+16	COMMD5 (ENSG00000170619)	1.6083e-10	1912480656872000	TTC39B (ENSG00000155158)	0.0011538	1743030286276270
576	AC096559.1 (ENSG00000224184)	8.00769e-124	1.08109e+16	RBBP8 (ENSG00000101773)	2.85592e-179	9748571674522940	SLC16A3 (ENSG00000141526)	1.69009e-10	2.33129e+16	RORC (ENSG00000143365)	0.00129039	5744039079937420
577	SHOC2 (ENSG00000108061)	5.14668e-123	1865715007469090	ASRGL1 (ENSG00000162174)	4.72955e-178	1.23236e+16	MANF (ENSG00000145050)	1.92706e-10	1.65955e+16	MAN1C1 (ENSG00000117643)	0.000144362	4409312153096040
578	RABEP1 (ENSG00000029725)	1.23285e-121	2.15967e+16	GAS2L3 (ENSG00000139354)	2.82916e-177	1.23143e+16	AUTS2 (ENSG00000158321)	2.80395e-11	2140634814096390	DHRS3 (ENSG00000162496)	0.00168821	1.6178e+16
579	LPAR5 (ENSG00000184574)	1.37124e-121	3.96118e+16	PLAU (ENSG00000122861)	7.45515e-177	1.1615e+16	SRA1 (ENSG00000213523)	3.91938e-11	1.70352e+16	CDC14B (ENSG00000081377)	0.00017519	1.92449e+16
580	IFNG-AS1 (ENSG00000255733)	4.54567e-122	3275978917497260	PRKCD (ENSG00000163932)	2.35698e-176	5.7287e+16	RP11-80H8.4 (ENSG00000241679)	3.99066e-11	4390630752471250	PKIA (ENSG00000171033)	0.00023349	2.11239e+16
581	DEF8 (ENSG00000140995)	8.92276e-122	2.67102e+16	TIMP1 (ENSG00000102265)	3.33869e-176	2947290728336170	DHRS3 (ENSG00000162496)	4.128e-11	1.78573e+16	ADPRM (ENSG00000170222)	0.00328235	1.64595e+16
582	RP9 (ENSG00000164610)	1.39729e-120	2327400278459830	ARHGEF40 (ENSG00000165801)	5.85517e-176	9898717270632850	TOR2A (ENSG00000160404)	4.36049e-10	1.9106e+16	RP11-589C21.5 (ENSG00000261449)	0.000370562	2396054144767410
583	LYPLAL1 (ENSG00000143353)	4.74419e-121	2.62959e+16	AGTRAP (ENSG00000177674)	2.51242e-174	3237131734614870	RGS17 (ENSG00000091844)	4.83079e-10	4227417494472750	FAM84B (ENSG00000168672)	0.000441653	2424121176634780
584	ARID5B (ENSG00000150347)	8.08421e-121	1.5718e+16	CYP2S1 (ENSG00000167600)	4.81841e-175	1.15778e+16	TOR4A (ENSG00000198113)	4.95651e-10	3.59081e+16	NDUFAF2 (ENSG00000164182)	0.000463182	1.52347e+16
585	AC104699.1 (ENSG00000224220)	1.07547e-118	9993501775160010	TFEC (ENSG00000105967)	3.19039e-174	1.16784e+16	NUAK1 (ENSG00000074590)	5.20323e-11	3982896484503150	KALRN (ENSG00000160145)	4.7013e-05	4936618701584650
586	SLC45A3 (ENSG00000158715)	1.47965e-118	1.28226e+16	FAM214B (ENSG00000005238)	4.0749e-174	7.9512e+16	SSX2IP (ENSG00000117155)	7.83729e-11	2561243384645520	FAM184A (ENSG00000111879)	0.000574875	6258831831178090
587	TBC1D12 (ENSG00000108239)	2.23762e-118	8842462956543420	PTGIR (ENSG00000160013)	9.97954e-174	1.15342e+16	IKBKG (ENSG00000073009)	8.02525e-11	1.72798e+16	CD200R1 (ENSG00000163606)	0.000592562	2307042323008790
588	RASSF2 (ENSG00000101265)	4.57815e-119	2.64893e+16	MFSD7 (ENSG00000169026)	2.67858e-172	1.51482e+16	PTPRN2 (ENSG00000155093)	1.03884e-10	2.15827e+16	PGM2L1 (ENSG00000165434)	0.000621913	1.60597e+16
589	CTC-378H22.1 (ENSG00000254887)	1.10939e-117	4276164300397440	SIGLEC14 (ENSG00000254415)	3.17702e-173	1.6256e+16	TPM4 (ENSG00000167460)	1.20981e-09	1.55895e+16	EPPK1 (ENSG00000227184)	0.000706742	5647285190618890
590	CACFD1 (ENSG00000160325)	1.0097e-116	5318366874388610	RP2 (ENSG00000102218)	3.72913e-173	6179568365796400	SESN2 (ENSG00000130766)	1.22887e-10	2213900596557670	ATPAF1 (ENSG00000123472)	0.000715103	1.71026e+16
591	NIPSNAP3B (ENSG00000165028)	5.27788e-117	806963085979326	NCF4 (ENSG00000100365)	5.58097e-173	4792553947294410	PSTPIP2 (ENSG00000152229)	2.26116e-10	2.15587e+16	OBSCN (ENSG00000154358)	0.000718549	2.58811e+16
592	CLCN4 (ENSG00000073464)	7.10487e-117	1.26429e+16	LACTB (ENSG00000103642)	5.96033e-174	7174802647014970	PIK3R3 (ENSG00000117461)	3.16359e-10	3371395565618790	HECA (ENSG00000112406)	0.000775977	1.69312e+16
593	RELT (ENSG00000054967)	8.49375e-117	3.65784e+16	RAB13 (ENSG00000143545)	9.19867e-174	1.46616e+16	MGAT1 (ENSG00000131446)	3.79833e-10	1.52424e+16	HS3ST3B1 (ENSG00000125430)	0.00796849	2.12918e+16
594	HIST1H2BK (ENSG00000197903)	2.8267e-116	3.02235e+16	OSGIN1 (ENSG00000140961)	1.84024e-171	1.58774e+16	ADAM10 (ENSG00000137845)	4.06458e-09	1.5124e+16	CD59 (ENSG00000085063)	0.000821632	1.5389e+16
595	TSPAN33 (ENSG00000158457)	3.70519e-115	9578987822656510	FGD2 (ENSG00000146192)	2.07535e-170	486371236059346	PIGT (ENSG00000124155)	4.83101e-10	1.54501e+16	CCDC7 (ENSG00000216937)	0.00096391	1.85974e+16
596	RRM2B (ENSG00000048392)	9.41449e-116	3.38528e+16	BACH1 (ENSG00000156273)	7.78043e-171	3996969571479720	IFIT2 (ENSG00000119922)	6.23245e-09	2.45676e+16	SARDH (ENSG00000123453)	0.010258	4810027034245260
597	NXPH4 (ENSG00000182379)	1.14756e-114	1046055191505990	AL627309.1 (ENSG00000237683)	8.64726e-170	1.66495e+16	SEL1L (ENSG00000071537)	8.02173e-10	1.58783e+16	PRRT1 (ENSG00000204314)	0.0122224	4365932507117330
598	P2RY10 (ENSG00000078589)	1.33656e-115	2.03858e+16	PLXNC1 (ENSG00000136040)	2.89592e-168	7582070453548590	LRRC70 (ENSG00000186105)	1.16671e-08	4288023298944170	RP11-730K11.1 (ENSG00000246790)	0.0190656	3.3907e+16
599	GALNTL6 (ENSG00000174473)	2.00463e-114	1.16299e+16	TCIRG1 (ENSG00000110719)	3.76144e-168	2.96941e+16	DNAJB11 (ENSG00000090520)	1.36106e-08	1.63083e+16	CLIP4 (ENSG00000115295)	0.00298628	175079141876067
600	TNFSF13 (ENSG00000161955)	4.83312e-115	7048863859669930	DGKG (ENSG00000058866)	1.23928e-167	1.39928e+16	DERL1 (ENSG00000136986)	1.50808e-08	1523540891302820	KRT18 (ENSG00000111057)	0.00375703	2936318747456860
601	ODC1 (ENSG00000115758)	5.75487e-115	184623620439161	GPRC5C (ENSG00000170412)	9.73997e-168	1.10177e+16	PLD1 (ENSG00000075651)	2.42037e-08	4046872331468740	ADAMTSL5 (ENSG00000185761)	0.0463758	4750784475575230
602	CSNK1G3 (ENSG00000151292)	1.39119e-113	2375681533265600	NOTCH2 (ENSG00000134250)	2.24262e-166	3.16954e+16	C19orf84 (ENSG00000262874)	2.61911e-08	3.3283e+16	NAP1L3 (ENSG00000186310)	0.00619183	3658822965639380
603	ADAP2 (ENSG00000184060)	2.42423e-114	6553268705245910	KLF10 (ENSG00000155090)	6.98253e-166	3.74333e+16	OPHN1 (ENSG00000079482)	3.00398e-08	450525355839237	DISC1 (ENSG00000162946)	0.00711075	3316502190617430
604	TBC1D5 (ENSG00000131374)	2.59837e-113	1.83471e+16	CREG1 (ENSG00000143162)	1.8437e-164	6392069909065670	NFIL3 (ENSG00000165030)	3.57424e-09	3229418163255400	MICAL2 (ENSG00000133816)	0.00797637	2233038512171480
605	RGS7 (ENSG00000182901)	3.74446e-114	1187578155607130	C2 (ENSG00000166278)	2.03379e-165	1.46407e+16	KIR2DL4 (ENSG00000189013)	4.45217e-09	3.75603e+16	PLXDC1 (ENSG00000161381)	0.00825669	2600498209767200
606	GANC (ENSG00000214013)	1.5282e-112	2.70727e+16	ITLN1 (ENSG00000179914)	3.91574e-165	1.20314e+16	RP11-473M20.9 (ENSG00000262370)	5.14857e-09	2.74998e+16	TFPT (ENSG00000105619)	0.000938212	1.73197e+16
607	DBNL (ENSG00000136279)	1.83507e-112	1.56098e+16	BAIAP2 (ENSG00000175866)	4.95714e-165	8920491256918300	TCIRG1 (ENSG00000110719)	7.96654e-10	1.54634e+16	AL109767.1 (ENSG00000235785)	0.00106054	6354747107897930
608	RP11-511B23.1 (ENSG00000257345)	2.08617e-113	9854363767444240	CASP1 (ENSG00000137752)	1.50822e-163	2.88939e+16	PTMS (ENSG00000159335)	8.55089e-09	1.88544e+16	TTC16 (ENSG00000167094)	0.126172	1.63385e+16
609	SLC2A1 (ENSG00000117394)	3.16667e-112	2.49366e+16	ZMYND15 (ENSG00000141497)	4.86762e-163	1.13104e+16	SETD3 (ENSG00000183576)	1.48099e-07	1738245352474530	PDCD4-AS1 (ENSG00000203497)	0.132559	1.62645e+16
610	CHCHD10 (ENSG00000250479)	7.24209e-113	1.7187e+16	SH3RF1 (ENSG00000154447)	6.33293e-164	1.5384e+16	SIGLEC9 (ENSG00000129450)	1.49354e-07	315488673542295	CDCA7 (ENSG00000144354)	0.149975	2.91809e+16
611	CHST15 (ENSG00000182022)	1.80907e-111	8021438909565750	POU2F2 (ENSG00000028277)	7.69357e-163	2962293550666780	PCDHGB6 (ENSG00000253305)	1.57963e-09	4412095090021060	BTBD11 (ENSG00000151136)	0.163821	3908951235080450
612	DGAT2 (ENSG00000062282)	2.80107e-111	8888495328939110	PDLIM7 (ENSG00000196923)	1.26301e-161	8552462129814720	IFI35 (ENSG00000068079)	1.98753e-07	1.69422e+16	ZNF609 (ENSG00000180357)	0.183137	1.7929e+16
613	DGKD (ENSG00000077044)	2.97507e-111	2.1168e+16	ARAP1 (ENSG00000186635)	1.56634e-160	3.84205e+16	LANCL3 (ENSG00000147036)	2.05962e-08	3.83591e+16	RP11-712B9.2 (ENSG00000245552)	0.190928	2000085302374660
614	SYBU (ENSG00000147642)	5.17552e-112	1.21933e+16	NFKBIZ (ENSG00000144802)	1.93779e-160	2.86076e+16	NPRL2 (ENSG00000114388)	2.20211e-07	1.73998e+16	CACNA1I (ENSG00000100346)	0.222878	6489221389566350
615	RP11-1070N10.3 (ENSG00000258572)	8.14577e-112	8533188660479490	UNC119 (ENSG00000109103)	7.06006e-161	3433741624114530	GRIK4 (ENSG00000149403)	2.45861e-07	3.43056e+16	MB21D2 (ENSG00000180611)	0.275453	5.14259e+16
616	LCN6 (ENSG00000204003,ENSG00000267206)	3.65919e-111	1.04158e+16	RHOB (ENSG00000143878)	2.16456e-159	4.60868e+16	EIF5A2 (ENSG00000163577)	2.91115e-08	2.08025e+16	MXI1 (ENSG00000119950)	0.288067	1.83588e+16
617	AC022182.1 (ENSG00000254777)	6.8194e-111	5545744544795140	FPR3 (ENSG00000187474)	1.14976e-158	8909712397545310	ABCA2 (ENSG00000107331)	3.88366e-08	2.18741e+16	RP3-400N23.6 (ENSG00000228839)	0.0292878	6552807860557880
618	RIC3 (ENSG00000166405)	1.03018e-109	1.86107e+16	SCGB3A2 (ENSG00000164265)	1.31628e-158	9231295050913180	MIR181A1HG (ENSG00000229989)	3.90071e-08	2628933382163730	TBC1D2B (ENSG00000167202)	0.298583	1809519290613880
619	ZNF532 (ENSG00000074657)	5.79988e-110	5638894038120260	AC104809.3 (ENSG00000226321)	1.32094e-158	9383601990133640	RAB11FIP1 (ENSG00000156675)	3.96448e-08	1.76285e+16	HSF2 (ENSG00000025156)	0.0326428	1706874491632140
620	ACBD3 (ENSG00000182827)	7.42679e-110	2995189540670840	CLEC5A (ENSG00000258227)	1.3956e-159	914953445148486	BFSP1 (ENSG00000125864)	5.1625e-08	3302475497219640	STAT5A (ENSG00000126561)	0.329862	1.52169e+16
621	EIF1B (ENSG00000114784)	7.80946e-110	1535397346962020	ADAMTS2 (ENSG00000087116)	1.77595e-159	852763604553064	SDF2 (ENSG00000132581)	8.9503e-09	1.63419e+16	P4HTM (ENSG00000178467)	0.0363507	1600503272228490
622	WASIR2 (ENSG00000231439)	1.70693e-108	1.2297e+16	SH2B3 (ENSG00000111252)	2.015e-158	7620205461394600	CYTL1 (ENSG00000170891)	1.35687e-07	3913270999669230	RP11-44F14.2 (ENSG00000261804)	0.0412481	6.85351e+16
623	DAAM1 (ENSG00000100592)	1.92429e-109	2.60185e+16	RALB (ENSG00000144118)	7.52984e-158	4263832857016550	COMT (ENSG00000093010)	1.49412e-06	1.61469e+16	GAL3ST4 (ENSG00000197093)	0.448546	5660609973209010
624	PEA15 (ENSG00000162734)	2.64781e-108	2330996162890500	ZMIZ1 (ENSG00000108175)	1.25921e-156	5739468159971040	FAM214B (ENSG00000005238)	1.5152e-06	2.65296e+16	TNIP3 (ENSG00000050730)	0.0486256	5229027148089740
625	TRAF3 (ENSG00000131323)	4.74916e-108	2.7102e+16	SCPEP1 (ENSG00000121064)	4.81038e-156	3.72274e+16	CTB-91J4.1 (ENSG00000267118)	1.55439e-06	3931347385601240	DUSP4 (ENSG00000120875)	0.0537466	3034868405831140
626	SLC50A1 (ENSG00000169241)	1.68169e-107	2.1121e+16	MID1IP1 (ENSG00000165175)	9.83417e-157	4244731345246620	SGSM1 (ENSG00000167037)	1.55983e-06	3064016041740400	NLRP6 (ENSG00000174885)	0.0596237	431663992587474
627	DNASE1L3 (ENSG00000163687)	9.01157e-109	1.192e+16	ANXA5 (ENSG00000164111)	3.86907e-156	2675517542407970	SBK1 (ENSG00000188322)	1.5841e-07	2.23617e+16	AMIGO1 (ENSG00000181754)	0.0612717	4359146816087090
628	ARHGAP6 (ENSG00000047648)	1.23819e-106	9158889425651510	ZEB2-AS1 (ENSG00000238057)	3.02328e-154	1.10658e+16	INSIG1 (ENSG00000186480)	1.94684e-06	1.6346e+16	PLEKHA5 (ENSG00000052126)	0.0664872	257905257349059
629	CCNG2 (ENSG00000138764)	1.65374e-105	4462755808717140	HLA-DRB5 (ENSG00000198502)	3.32203e-154	2621187695719550	ARAP3 (ENSG00000120318)	2.06925e-06	3.42958e+16	PFN2 (ENSG00000070087)	0.0732855	2842936090303470
630	ALCAM (ENSG00000170017)	4.36614e-106	4573884271020120	TREX1 (ENSG00000213689)	6.31024e-155	359335126108616	PLEKHA1 (ENSG00000107679)	2.11807e-07	1.56571e+16	GPR146 (ENSG00000164849)	0.0758265	3773684220797880
631	C1orf220 (ENSG00000213057)	1.42689e-104	997833034847736	GLUL (ENSG00000135821)	8.64894e-155	3428703105709770	VANGL1 (ENSG00000173218)	2.24232e-06	2.8394e+16	CRTAM (ENSG00000109943)	0.077132	2.23264e+16
632	CD70 (ENSG00000125726)	1.65825e-104	3613588293077450	METRNL (ENSG00000176845)	1.23524e-154	7101483479698440	L3MBTL4 (ENSG00000154655)	2.67801e-06	3360150633653840	NMT2 (ENSG00000152465)	0.00778114	1546035030953950
633	INPP5D (ENSG00000168918)	5.63486e-104	1651024276117700	GUCY1A3 (ENSG00000164116)	1.32602e-153	147250403839662	IFIT3 (ENSG00000119917)	2.83448e-06	2.68865e+16	UBASH3B (ENSG00000154127)	0.0848025	2058808464246950
634	RASSF6 (ENSG00000169435)	6.49926e-107	800925483142515	MAML3 (ENSG00000196782)	3.0153e-154	9110942992574090	CYB561D2 (ENSG00000114395)	3.06758e-07	1573704676789960	PLEKHG5 (ENSG00000171680)	0.112796	5579696265515420
635	CMTM6 (ENSG00000091317)	2.17136e-103	1540574218092910	VMP1 (ENSG00000062716)	6.28859e-154	3.16196e+16	NANP (ENSG00000170191)	3.87945e-07	3658164666390970	ACP6 (ENSG00000162836)	1.25401	2.38354e+16
636	XXbac-BPG154L12.4 (ENSG00000225914)	3.16728e-104	1.14976e+16	UBE2D1 (ENSG00000072401)	6.63516e-155	3465821502718350	DPP9 (ENSG00000142002)	3.96178e-06	1.64338e+16	TMEM25 (ENSG00000149582)	1.88807	1.94039e+16
637	IKZF3 (ENSG00000161405)	5.16874e-105	1.75204e+16	ZFAND5 (ENSG00000107372)	1.78128e-153	3.34407e+16	ZNF718 (ENSG00000250312)	4.50018e-07	1.99934e+16	MAP2K6 (ENSG00000108984)	1.91158	1.76549e+16
638	LAMA5 (ENSG00000130702)	7.80167e-105	8822161240061840	NUMB (ENSG00000133961)	3.06217e-152	3.41945e+16	ZNF35 (ENSG00000169981)	4.57313e-07	3.66526e+16	PLA2G12A (ENSG00000123739)	0.236654	1.65445e+16
639	PPAP2B (ENSG00000162407)	8.43664e-104	1056447075696420	MCOLN1 (ENSG00000090674)	2.78146e-151	572044937326295	HYOU1 (ENSG00000149428)	5.99346e-07	1.71987e+16	RP11-89K10.1 (ENSG00000254286)	2.44655	3.93633e+16
640	MGAT5 (ENSG00000152127)	8.93498e-104	312097629079084	ATP6V1B2 (ENSG00000147416)	5.05549e-152	3962480661278680	XPNPEP2 (ENSG00000122121)	6.03033e-07	2.89178e+16	RASA4B (ENSG00000170667)	0.246344	2.29599e+16
641	CTD-2215E18.1 (ENSG00000251606)	1.04138e-102	1.09718e+16	SKAP2 (ENSG00000005020)	2.75417e-151	3753917787441330	HOTAIRM1 (ENSG00000233429)	1.079e-05	1.78001e+16	RP11-326C3.12 (ENSG00000255328)	0.27822	2199246387985280
642	RP11-148O21.2 (ENSG00000255354)	2.25657e-102	1.12795e+16	FLT3 (ENSG00000122025)	3.01965e-151	1.32806e+16	KCTD10 (ENSG00000110906)	1.24019e-05	2.02481e+16	DNMT3A (ENSG00000119772)	3.06376	1.76509e+16
643	IRF7 (ENSG00000185507)	2.62465e-103	1.93494e+16	FAM45A (ENSG00000119979)	4.10224e-151	3772009123579640	ZC3H12A (ENSG00000163874)	1.34147e-05	1716644452599600	PAFAH1B3 (ENSG00000079462)	3.32145	1.50759e+16
644	RP11-333E1.1 (ENSG00000261879)	7.50538e-105	4638459070552840	PLA1A (ENSG00000144837)	5.96259e-152	1.201e+16	ARHGEF9 (ENSG00000131089)	1.3587e-05	1.77747e+16	TSPAN15 (ENSG00000099282)	0.344601	570760396032042
645	METTL21A (ENSG00000144401)	8.64773e-103	2.23372e+16	PRDX3 (ENSG00000165672)	6.92838e-150	3.95761e+16	TRIM17 (ENSG00000162931)	1.55838e-05	4250876097447730	ZFYVE28 (ENSG00000159733)	3.60231	1.7137e+16
646	RP13-188A5.1 (ENSG00000227486)	1.16694e-102	424750536756513	IMPA2 (ENSG00000141401)	1.37971e-148	1.19419e+16	ARHGAP26 (ENSG00000145819)	1.92411e-06	2.10786e+16	HRH2 (ENSG00000113749)	0.394803	2571671619625850
647	AC008697.1 (ENSG00000249738)	2.41599e-102	8119350432623430	SIGLEC5 (ENSG00000268500,ENSG00000105501)	2.5582e-149	1.16326e+16	GOLIM4 (ENSG00000173905)	2.03107e-05	2.90525e+16	RP11-666A1.5 (ENSG00000237253)	4.31156	2.75199e+16
648	FIG4 (ENSG00000112367)	3.49003e-101	2704393649036030	MFSD1 (ENSG00000118855)	4.59198e-149	3.39475e+16	TLR3 (ENSG00000164342)	2.41359e-06	3.60322e+16	NCK2 (ENSG00000071051)	0.688003	1.52992e+16
649	TPST1 (ENSG00000169902)	1.51447e-100	4721765582904830	UBE2E2 (ENSG00000182247)	2.99841e-147	5815957936053460	PTPRB (ENSG00000127329)	2.59056e-06	3385240959079720	AC103563.8 (ENSG00000233850)	0.712636	5871654969956400
650	NPC2 (ENSG00000119655)	2.39742e-100	1.56297e+16	DENND1A (ENSG00000119522)	3.53954e-148	6.68388e+16	CDC42EP3 (ENSG00000163171)	2.75555e-05	1.52371e+16	RASSF3 (ENSG00000153179)	0.718542	1.57671e+16
651	HTR3A (ENSG00000166736)	3.20425e-100	1032591291296900	ADAM9 (ENSG00000168615)	6.30466e-148	1.14373e+16	HMOX1 (ENSG00000100292)	3.03514e-05	329484684187757	SNPH (ENSG00000101298)	0.876064	2531560842786640
652	NUPL1 (ENSG00000139496)	5.41954e-101	1.79463e+16	FLVCR2 (ENSG00000119686)	1.10743e-146	1.41658e+16	TBC1D31 (ENSG00000156787)	3.53377e-06	2170247216047130	ST6GALNAC1 (ENSG00000070526)	11.3402	5602568568530080
653	NRM (ENSG00000137404)	5.70728e-101	2.89584e+16	B3GNT8 (ENSG00000177191)	2.93561e-147	1.44494e+16	FBP1 (ENSG00000165140)	4.39181e-05	2.33357e+16	ACPL2 (ENSG00000155893)	1.80275	2306352773376300
654	CSK (ENSG00000103653)	1.08125e-100	1516540379359040	PTPRE (ENSG00000132334)	2.98522e-146	3.59376e+16	AC007365.3 (ENSG00000226756)	4.83655e-06	3.87169e+16	PCSK5 (ENSG00000099139)	18.9049	1.79974e+16
655	NCF2 (ENSG00000116701)	1.31846e-99	4.55413e+16	LL22NC03-86G7.1 (ENSG00000224086)	7.87114e-148	1.49957e+16	LINC01138 (ENSG00000215863)	5.17851e-06	2.25193e+16	TSPAN5 (ENSG00000168785)	2.10911	1.73202e+16
656	ADD1 (ENSG00000087274)	2.12655e-100	1.73883e+16	HHEX (ENSG00000152804)	2.72948e-145	5442515853713150	PIGS (ENSG00000087111)	5.81267e-05	1.73539e+16	MAP3K14-AS1 (ENSG00000267278)	2.17275	2134807511376850
657	LINC00665 (ENSG00000232677)	2.32272e-99	3801264929812340	RP11-190C22.9 (ENSG00000272967)	5.01212e-146	1.41149e+16	VAV3 (ENSG00000134215)	6.60757e-06	2.12947e+16	HDAC4 (ENSG00000068024)	2.25797	1.69066e+16
658	N4BP3 (ENSG00000145911)	2.77215e-100	3774296245046470	CECR1 (ENSG00000093072)	1.66587e-144	3028434422538860	ST5 (ENSG00000166444)	6.9147e-06	435834561796795	XPOT (ENSG00000184575)	33.1324	1.57788e+16
659	ANTXR2 (ENSG00000163297)	8.488e-100	2.24679e+16	RHOQ (ENSG00000119729)	1.68014e-144	7.37591e+16	KIF13B (ENSG00000197892)	8.77918e-06	1738559606040760	ADORA2A (ENSG00000128271)	4.42324	1754034283018320
660	MYBL2 (ENSG00000101057)	1.26914e-98	9088658306317450	AZU1 (ENSG00000172232)	1.98263e-145	1.10087e+16	PMAIP1 (ENSG00000141682)	0.000102888	1536015628571850	GREM2 (ENSG00000180875)	4.96852	5128412953510590
661	CELSR1 (ENSG00000075275)	1.67033e-98	7921256859126700	NPC2 (ENSG00000119655)	5.82012e-145	2526633366107450	RMDN3 (ENSG00000137824)	1.17543e-05	1.71747e+16	USP53 (ENSG00000145390)	5.30168	1.64707e+16
662	KIAA0922 (ENSG00000121210)	1.15784e-97	1.76286e+16	ITSN1 (ENSG00000205726)	8.3633e-145	1.30307e+16	BLVRB (ENSG00000090013)	0.000131819	1.80849e+16	RP11-455F5.5 (ENSG00000261416)	5.38369	2087889961127150
663	NEIL1 (ENSG00000140398)	3.01638e-97	329441522550308	CTB-161C1.1 (ENSG00000272719)	1.09113e-143	1.1975e+16	DAPK1 (ENSG00000196730)	1.40422e-05	4576808361089200	LCLAT1 (ENSG00000172954)	56.3122	1528503519489420
664	RBBP8 (ENSG00000101773)	9.27015e-99	5313258396569050	JAK2 (ENSG00000096968)	1.21628e-143	4.99731e+16	DTX3 (ENSG00000178498)	1.58601e-05	1.91765e+16	EOGT (ENSG00000163378)	6.53071	2.01769e+16
665	SLC17A9 (ENSG00000101194)	1.19772e-96	5.3232e+16	SLC1A5 (ENSG00000105281)	3.19449e-143	5602381042042550	MAST3 (ENSG00000099308)	0.000176181	1811471233928420	RARG (ENSG00000172819)	6.79222	1.94678e+16
666	PLAGL1 (ENSG00000118495)	1.2163e-96	5147094763779230	TNFRSF1B (ENSG00000028137)	5.2225e-144	2726618797972310	APOL1 (ENSG00000100342)	2.3597e-05	2175609670699950	FAM153C (ENSG00000204677)	6.85931	3.58258e+16
667	ALDH16A1 (ENSG00000161618)	1.34602e-96	1.99636e+16	DENND5A (ENSG00000184014)	5.38973e-144	6.79139e+16	ABHD4 (ENSG00000100439)	0.000257303	2.32391e+16	RP11-60I3.5 (ENSG00000255145)	8.20798	4560163980610660
668	SEMA7A (ENSG00000138623)	2.57834e-97	6294713472034790	ATG3 (ENSG00000144848)	1.24572e-143	2.85979e+16	UEVLD (ENSG00000151116)	2.72289e-05	2.37076e+16	NBL1 (ENSG00000158747)	0.822668	4610060413736440
669	SLC7A7 (ENSG00000155465)	8.81749e-97	5328995585284660	P2RY1 (ENSG00000169860)	1.8826e-142	1.06184e+16	HOXC5 (ENSG00000172789)	2.91682e-05	3819024777299510	KLHL3 (ENSG00000146021)	100.391	3.62242e+16
670	AP001056.1 (ENSG00000237604)	9.75118e-97	1047714562733760	NUP214 (ENSG00000126883)	2.24824e-143	3277336728259550	TBX1 (ENSG00000184058)	3.36932e-05	2.67356e+16	FAM13A (ENSG00000138640)	10.3039	2.44642e+16
671	MX1 (ENSG00000157601)	3.01603e-95	2083204776022450	PRKCDBP (ENSG00000170955)	9.68626e-142	1132993247647380	RP5-1043L13.1 (ENSG00000228340)	3.37415e-05	3.82961e+16	PGAP1 (ENSG00000197121)	134.05	2.84302e+16
672	RELB (ENSG00000104856)	3.68061e-95	1.68682e+16	TSPAN4 (ENSG00000214063)	1.77509e-140	7859333283185900	LINC00504 (ENSG00000248360)	3.69821e-05	3.86542e+16	ELK3 (ENSG00000111145)	14.6594	1504573694871220
673	ST6GAL1 (ENSG00000073849)	5.37783e-95	1.77071e+16	MBD2 (ENSG00000134046)	9.97237e-141	4799260319890570	FAM169A (ENSG00000198780)	3.74409e-05	2.03485e+16	CTD-2506J14.1 (ENSG00000246084)	15.2954	3.02119e+16
674	HCG22 (ENSG00000228789)	5.77837e-96	1.0687e+16	MIR22HG (ENSG00000186594)	4.15107e-140	809276917683657	GPR153 (ENSG00000158292)	0.000440062	3.73728e+16	LINC00954 (ENSG00000228784)	169.274	1.86344e+16
675	ZNF92 (ENSG00000146757)	7.21348e-96	2080325226238140	DUSP3 (ENSG00000108861)	4.24507e-139	7168639084589240	RP11-96B2.1 (ENSG00000255325)	4.62804e-05	3367018988923570	ISYNA1 (ENSG00000105655)	184.475	1.57452e+16
676	ORAI3 (ENSG00000175938)	7.56351e-96	2872012197428550	ADRBK1 (ENSG00000173020)	5.08178e-140	3485196362911320	ARSD (ENSG00000006756)	5.8998e-05	2.76987e+16	CACNA1C-AS1 (ENSG00000246627)	19.0026	2385032090604010
677	SECISBP2L (ENSG00000138593)	4.99925e-95	1.69785e+16	NAMPTL (ENSG00000229644)	8.70364e-139	1.30369e+16	GBA (ENSG00000177628)	6.45879e-05	1.78777e+16	SORCS3 (ENSG00000156395)	19.5337	5785700943945850
678	FOLR2 (ENSG00000165457)	7.54907e-95	84108401002014	SNCA (ENSG00000145335)	1.363e-137	1.4426e+16	MLLT11 (ENSG00000213190)	6.58612e-05	2018563437003750	AC084018.1 (ENSG00000212694)	204.904	1583689970042900
679	CEPT1 (ENSG00000134255)	5.40921e-94	2384782441159040	GSTO1 (ENSG00000148834)	5.38907e-138	2.92895e+16	RP11-308N19.1 (ENSG00000234323)	6.69991e-05	3.21253e+16	BBS2 (ENSG00000125124)	215.026	1.5576e+16
680	SOBP (ENSG00000112320)	1.68173e-92	1.08794e+16	RP3-525N10.2 (ENSG00000230910)	7.48703e-138	7732789057243900	SPPL2A (ENSG00000138600)	6.93914e-05	1.62403e+16	SLC35G1 (ENSG00000176273)	220.192	278542661414836
681	KLF4 (ENSG00000136826)	3.80613e-93	5041317414119170	IL31RA (ENSG00000164509)	8.08711e-138	9660181968106770	WDR45 (ENSG00000196998)	6.98784e-05	1.59856e+16	TRIM46 (ENSG00000163462)	24.5959	331088119881683
682	AC004158.2 (ENSG00000261008)	7.66759e-93	6.81782e+16	RP11-366L20.2 (ENSG00000197301)	8.49674e-138	8249551575181500	TAPBPL (ENSG00000139192)	7.72278e-05	1.5779e+16	MAP3K12 (ENSG00000139625)	25.0296	2.12461e+16
683	NOC3L (ENSG00000173145)	4.54225e-91	2618622991168790	RNASE3 (ENSG00000169397)	9.13774e-138	9035886994477500	RASGEF1A (ENSG00000198915)	7.99187e-06	2643607333022860	CNPY4 (ENSG00000166997)	30.0664	1.71216e+16
684	AMPD3 (ENSG00000133805)	4.91101e-91	3.21181e+16	TMEM51 (ENSG00000171729)	9.55495e-138	7979673737836950	SLC35B1 (ENSG00000121073)	8.68674e-05	1.76747e+16	STX2 (ENSG00000111450)	300.801	2067526964689440
685	LINC00936 (ENSG00000271614)	7.58768e-92	1.93179e+16	SLC22A16 (ENSG00000004809)	1.07123e-136	9018223283063130	PARP15 (ENSG00000173200)	0.000156569	1.52078e+16	MTUS1 (ENSG00000129422)	319.439	3.86454e+16
686	ANKRD13A (ENSG00000076513)	1.2679e-91	2143914961428950	SERPINB2 (ENSG00000197632)	1.09675e-137	840952721473054	SEPT11 (ENSG00000138758)	1.857e-05	1.83083e+16	A2M-AS1 (ENSG00000245105)	32.9974	2725686239105210
687	EIF1AY (ENSG00000198692)	2.24663e-91	2.03655e+16	PHLDA2 (ENSG00000181649)	1.39378e-136	1496013730946160	SLC39A7 (ENSG00000112473)	0.00196882	1741405204695470	ENTPD6 (ENSG00000197586)	33.6826	1.5986e+16
688	UTS2B (ENSG00000188958)	5.22397e-91	9325791768745910	NOD2 (ENSG00000167207)	2.02154e-138	1.15441e+16	ITGA5 (ENSG00000161638)	0.0020008	1.67036e+16	SYDE2 (ENSG00000097096)	33.7197	3.59131e+16
689	SH3TC1 (ENSG00000125089)	5.4949e-90	3.27522e+16	EGR1 (ENSG00000120738)	2.5688e-136	8943109544821740	GLUL (ENSG00000135821)	0.000237461	1.62262e+16	RP1-151F17.1 (ENSG00000229931)	34.2134	3027475668415150
690	RP11-328C8.4 (ENSG00000257225)	7.7688e-91	9461444474646950	SDCBP (ENSG00000137575)	3.97444e-138	2564134758992530	CCNB3 (ENSG00000147082)	0.00332174	3.84479e+16	HABP4 (ENSG00000130956)	42.3969	2.32872e+16
691	PRDM4 (ENSG00000110851)	1.1551e-90	2.806e+16	TP53I3 (ENSG00000115129)	9.11589e-137	1438774533077300	SERPINB6 (ENSG00000124570)	0.00356045	1.55353e+16	CLU (ENSG00000120885)	56.4997	2780047991022840
692	ATG4C (ENSG00000125703)	1.38643e-89	2.88813e+16	RP11-1100L3.8 (ENSG00000259884)	1.89038e-135	1312439308862360	RAP2A (ENSG00000125249)	0.00433665	2396264440782460	RP11-2C24.4 (ENSG00000260899)	57.6569	346112169030407
693	CYP2U1 (ENSG00000155016)	3.75936e-90	3.61209e+16	SNX18 (ENSG00000178996)	2.44011e-135	493391903125899	TTC16 (ENSG00000167094)	0.000546865	1834885256554000	RBM43 (ENSG00000184898)	57.7735	1.6054e+16
694	ZDHHC23 (ENSG00000184307)	4.93011e-90	7.5723e+16	SNN (ENSG00000184602)	1.16466e-134	6087325595223700	MAD2L2 (ENSG00000116670)	0.000642025	1.56343e+16	OSER1-AS1 (ENSG00000223891)	62.648	1573568915558060
695	ATP2A3 (ENSG00000074370)	1.15425e-88	1.71576e+16	AC002451.3 (ENSG00000231170)	4.01464e-134	90322645279511	KBTBD2 (ENSG00000170852)	0.000783905	1.84706e+16	TCEAL2 (ENSG00000184905)	64.7787	5.42347e+16
696	ZNF395 (ENSG00000186918)	2.35197e-89	2.98622e+16	ROGDI (ENSG00000067836)	6.06035e-135	6477631736301790	PCTP (ENSG00000141179)	0.000791059	2.51607e+16	RLN1 (ENSG00000107018)	81.1908	3.03107e+16
697	KBTBD8 (ENSG00000163376)	3.37617e-88	4749183196197370	ITPK1 (ENSG00000100605)	1.58726e-133	4998888862708310	SLFN12 (ENSG00000172123)	0.000894676	2.73624e+16	ZNF365 (ENSG00000138311)	83.4674	2347434667766510
698	SOX4 (ENSG00000124766)	7.42847e-89	5049898083650140	FKBP15 (ENSG00000119321)	1.88966e-134	4312368508704850	ZBTB44 (ENSG00000196323)	0.000912081	1.63134e+16	UBXN10-AS1 (ENSG00000225986)	87.179	3172318922479130
699	CDC40 (ENSG00000168438)	1.56681e-87	1680420391975600	SIRPD (ENSG00000125900)	2.13227e-134	7849233058181370	PHLDA1 (ENSG00000139289)	9.53413e-05	2.0203e+16	SLCO3A1 (ENSG00000176463)	87.7733	1.88543e+16
700	PTPRO (ENSG00000151490)	1.72941e-87	5.24814e+16	TCN2 (ENSG00000185339)	7.58425e-133	1.35687e+16	RCBTB2 (ENSG00000136161)	0.000968476	1.7885e+16	CSF1 (ENSG00000184371)	97.2293	3954980787190680
701	SREBF2 (ENSG00000198911)	2.27928e-89	1.94431e+16	ARL11 (ENSG00000152213)	9.42894e-133	7873961790769550	RTKN (ENSG00000114993)	0.00097509	3.91483e+16	RP11-119D9.1 (ENSG00000251637)	1049.81	495643816023446
702	PEAK1 (ENSG00000173517)	1.00451e-86	3.61887e+16	MAP3K8 (ENSG00000107968)	2.45072e-132	2.80727e+16	UBE2E3 (ENSG00000170035)	0.0106164	1.51216e+16	CTD-2031P19.5 (ENSG00000262211)	105.43	4754140671301490
703	UGCG (ENSG00000148154)	2.33338e-87	2201321101787450	TMEM144 (ENSG00000164124)	4.97995e-132	845621948667537	CD151 (ENSG00000177697)	0.00114974	1.79782e+16	PPP1R3F (ENSG00000049769)	1080.63	2830854878061100
704	RAB24 (ENSG00000169228)	2.70547e-87	1.85661e+16	AHR (ENSG00000106546)	1.79787e-130	4384579318087640	LINC01146 (ENSG00000258867)	0.011892	3.77821e+16	PLLP (ENSG00000102934)	1186.45	5261828950995490
705	RALB (ENSG00000144118)	5.7144e-87	2431177972728840	KLF11 (ENSG00000172059)	2.24763e-131	6654778961252930	ZNF276 (ENSG00000158805)	0.0195504	1.54692e+16	HEMGN (ENSG00000136929)	1356.87	5284453152037940
706	LGALS9 (ENSG00000168961)	9.47469e-88	2.18908e+16	RIPK2 (ENSG00000104312)	3.21461e-130	3.84564e+16	LIPC (ENSG00000166035)	0.021226	3.58607e+16	CITED4 (ENSG00000179862)	138.914	4438811725601580
707	ADD2 (ENSG00000075340)	1.17022e-85	5766943724259390	RP4-613B23.1 (ENSG00000230084)	4.07324e-131	1.28705e+16	PEX2 (ENSG00000164751)	0.0269572	1.66024e+16	CD248 (ENSG00000174807)	15.7493	5126214633983770
708	JUND (ENSG00000130522)	1.40445e-85	1.55363e+16	RP11-213H15.1 (ENSG00000234292)	9.6073e-131	1.47291e+16	ATF3 (ENSG00000162772)	0.00273373	2.23856e+16	HAR1A (ENSG00000225978)	191.736	2.97315e+16
709	TTC7A (ENSG00000068724)	3.27393e-85	2382711200117980	PSTPIP2 (ENSG00000152229)	1.10259e-129	4.68253e+16	RHEBL1 (ENSG00000167550)	0.028237	2.33803e+16	SH2D3A (ENSG00000125731)	192.534	1.5192e+16
710	BLCAP (ENSG00000166619)	3.88932e-84	1.82842e+16	MEGF9 (ENSG00000106780)	2.03098e-129	5378557068172760	UCK2 (ENSG00000143179)	0.0303167	2.57211e+16	RNF175 (ENSG00000145428)	2328.25	5.57687e+16
711	SPOPL (ENSG00000144228)	6.36757e-85	3.45561e+16	CD300A (ENSG00000167851)	3.61422e-130	3.14214e+16	RABIF (ENSG00000183155)	0.0315478	1.59007e+16	DGKE (ENSG00000153933)	2415.95	1.53707e+16
712	GATM (ENSG00000171766)	2.29638e-84	7354822352881420	PLEKHO2 (ENSG00000241839)	1.48467e-128	9536877416485450	PIK3CG (ENSG00000105851)	0.00373109	1.69661e+16	TUBB2A (ENSG00000137267)	2784.69	1582807402817190
713	FAM126A (ENSG00000122591)	3.72075e-84	2.77811e+16	CTSS (ENSG00000163131)	1.96567e-128	2606727601553970	CDADC1 (ENSG00000102543)	0.0496627	1.87139e+16	TENM1 (ENSG00000009694)	328.542	2.53226e+16
714	ZNF844 (ENSG00000223547)	8.93356e-84	2.75612e+16	PLSCR1 (ENSG00000188313)	9.84827e-129	443893678537185	C22orf34 (ENSG00000188511)	0.00526443	1966292691354000	NENF (ENSG00000117691)	3540.59	1518866186078870
715	PLEKHO1 (ENSG00000023902)	1.2145e-82	2557631084742420	SCRN1 (ENSG00000136193)	1.90459e-127	7363529883100690	F11R (ENSG00000158769)	0.00687787	2018551668642120	HIST1H2AG (ENSG00000196787)	37.2157	1.7739e+16
716	IFNAR1 (ENSG00000142166)	1.56771e-82	1762095307797600	CTD-2267D19.2 (ENSG00000265666)	3.2893e-127	1.05521e+16	CDKN2C (ENSG00000123080)	0.00839607	2.57596e+16	CARD17 (ENSG00000255221)	385.933	4667076898871030
717	RP11-37B2.1 (ENSG00000251136)	2.77843e-83	378818608457249	VNN3 (ENSG00000093134)	5.45842e-128	1.22121e+16	LBX2-AS1 (ENSG00000257702)	9.60963e-05	3.6558e+16	C12orf29 (ENSG00000133641)	40.4703	1.60889e+16
718	PLA2G4C (ENSG00000105499)	3.60215e-83	7147576194222600	LEPROT (ENSG00000213625)	8.21206e-128	3.23098e+16	ILK (ENSG00000166333)	0.00992105	1.55915e+16	TRIM35 (ENSG00000104228)	473.919	1.70671e+16
719	CBLN3 (ENSG00000139899)	5.62743e-83	8054340556043680	YBX3 (ENSG00000060138)	1.09694e-126	4399688507851120	LGALS3 (ENSG00000131981)	0.115217	1.84734e+16	GCNT4 (ENSG00000176928)	479.539	4757907458466590
720	PCK2 (ENSG00000100889)	9.02089e-83	2.70057e+16	C20orf27 (ENSG00000101220)	1.62135e-126	3.17587e+16	UCHL5 (ENSG00000116750)	0.118169	1.5281e+16	SNURF (ENSG00000273173,ENSG00000214265)	504.17	1.62041e+16
721	PDE7B (ENSG00000171408)	9.58546e-83	6526733344066290	SIDT2 (ENSG00000149577)	1.63328e-126	4279714883192790	C3AR1 (ENSG00000171860)	0.137581	3.00532e+16	ANKRD31 (ENSG00000145700)	66.0939	3.6872e+16
722	MDM4 (ENSG00000198625)	3.61313e-81	1.65831e+16	RTN3 (ENSG00000133318)	2.62687e-126	2.79553e+16	FUCA2 (ENSG00000001036)	0.139569	1.95314e+16	COL6A1 (ENSG00000142156)	703.393	4.10776e+16
723	SGCE (ENSG00000127990)	6.71289e-82	6110670121672930	SLC31A1 (ENSG00000136868)	3.08861e-126	7164391249822140	PIF1 (ENSG00000140451)	0.154118	3188072559628960	ZC3H12D (ENSG00000178199)	814.981	1.64495e+16
724	AC007386.2 (ENSG00000237638)	7.0079e-82	7867300132702110	SPINT1 (ENSG00000166145)	1.35211e-125	9148425904888920	RAB24 (ENSG00000169228)	0.255027	1.53621e+16	RP4-539M6.22 (ENSG00000273428)	898.125	2.43098e+16
725	RP11-94L15.2 (ENSG00000264198)	1.47522e-80	1932264540099550	IPMK (ENSG00000151151)	2.96749e-125	5798960398230340	AGAP1 (ENSG00000157985)	0.0309744	2.57575e+16	ADC (ENSG00000142920)	927.239	2.88531e+16
726	DGKG (ENSG00000058866)	1.5427e-80	8179517547378930	CMTM2 (ENSG00000140932)	1.51811e-123	1.29466e+16	RP11-809O17.1 (ENSG00000253210)	0.0313859	3.11119e+16	KIF19 (ENSG00000196169)	998.793	2.15029e+16
727	ANK1 (ENSG00000029534)	1.82495e-80	51599820878081	IMPDH1 (ENSG00000106348)	4.13184e-123	3097601736346050	AP000476.1 (ENSG00000237484)	0.0343077	2339331236905630	C14orf132 (ENSG00000227051)	12240.2	4121595379309860
728	ZC2HC1A (ENSG00000104427)	2.58538e-80	3.01237e+16	AGPAT2 (ENSG00000169692)	1.51779e-122	4746766729992180	CDIP1 (ENSG00000089486)	0.0360315	1.64837e+16	CCR5 (ENSG00000160791)	1328.93	3.82798e+16
729	CTC-301O7.4 (ENSG00000197813)	7.26139e-81	3.39059e+16	SMARCD3 (ENSG00000082014)	2.27785e-122	9884927909912820	EPHX4 (ENSG00000172031)	0.0383182	2815396732801030	RP11-763B22.4 (ENSG00000237343)	14217.2	3009475255559030
730	RBM6 (ENSG00000004534)	1.00989e-79	1590345238975090	SNAI1 (ENSG00000124216)	2.71174e-123	1.43513e+16	RP11-38M8.1 (ENSG00000273297)	0.0389014	3.38942e+16	EVI2A (ENSG00000126860)	15253.9	1541911122915670
731	SCARB1 (ENSG00000073060)	4.46771e-79	5827374770520060	COTL1 (ENSG00000103187)	4.03631e-122	2.44363e+16	AC131056.3 (ENSG00000267488)	0.0426847	2589051899523580	DCAF12 (ENSG00000198876)	16888.5	1.71663e+16
732	KCNN4 (ENSG00000104783)	8.07425e-81	2.76654e+16	PPT1 (ENSG00000131238)	2.08113e-121	2.74318e+16	RP11-553L6.2 (ENSG00000241490)	0.431051	1.95251e+16	DBN1 (ENSG00000113758)	18051.9	2.10223e+16
733	ZNF804A (ENSG00000170396)	2.11243e-79	7184779764113180	TTYH2 (ENSG00000141540)	5.85363e-122	6245300276270710	NRROS (ENSG00000174004)	0.437366	1.75076e+16	CDK20 (ENSG00000156345)	18915.2	3.19655e+16
734	CASC5 (ENSG00000137812)	2.28333e-79	5.10489e+16	CTA-384D8.34 (ENSG00000273272)	9.80542e-122	1.26579e+16	CHRNE (ENSG00000108556)	0.0541621	3182179754748010	JMY (ENSG00000152409)	19897.2	1.58624e+16
735	LY86-AS1 (ENSG00000216863)	3.6999e-79	7633496575126700	H1F0 (ENSG00000189060)	1.12122e-120	940647100215591	HEG1 (ENSG00000173706)	0.0643402	2161370428429360	EPHA4 (ENSG00000116106)	2004.33	1.62731e+16
736	GPX1 (ENSG00000233276)	6.37168e-79	1.68586e+16	SLC22A15 (ENSG00000163393)	2.99802e-120	1468150265860140	CARNS1 (ENSG00000172508)	0.0688731	2.25341e+16	TTLL1 (ENSG00000100271)	4567.32	1.80831e+16
737	ZNF385A (ENSG00000161642)	9.8315e-79	5498044409347890	TKT (ENSG00000163931)	3.43138e-120	2.33961e+16	RP11-629G13.1 (ENSG00000247416)	0.0772062	3092510361470490	BCL9 (ENSG00000116128)	46.5764	2.47347e+16
738	NIPA2 (ENSG00000140157)	1.44487e-77	1.89336e+16	NOTCH4 (ENSG00000204301)	6.04655e-121	987348373449019	GSC (ENSG00000133937)	0.0826204	3.76973e+16	WDR86 (ENSG00000187260)	5069.84	1.83105e+16
739	RHOBTB2 (ENSG00000008853)	3.0832e-78	4825823838022480	RRAD (ENSG00000166592)	7.1412e-121	1.30323e+16	NEU1 (ENSG00000204386)	0.086602	1.79281e+16	ACVR1 (ENSG00000115170)	52.1265	2.72516e+16
740	CAT (ENSG00000121691)	8.82158e-78	1.69239e+16	SH2B2 (ENSG00000160999)	1.28718e-119	9731388337274960	TBK1 (ENSG00000183735)	0.0878503	1672264770638760	PLEKHG4 (ENSG00000196155)	5498.75	2.8122e+16
741	MYO1C (ENSG00000197879)	1.49621e-76	3.21967e+16	HLA-DQB1 (ENSG00000179344)	2.2093e-119	2402164378684650	TESC (ENSG00000088992)	0.0909786	1.92044e+16	AHR (ENSG00000106546)	6775.24	1629110746935820
742	CNR1 (ENSG00000118432)	3.00946e-79	7850704287892340	VSIG4 (ENSG00000155659)	7.02804e-120	1.02828e+16	LINC00469 (ENSG00000177338)	0.0934164	3.43483e+16	TOM1L2 (ENSG00000175662)	7054.84	1.5462e+16
743	DCK (ENSG00000156136)	5.96994e-77	1651672636672940	FAM129B (ENSG00000136830)	1.03324e-118	1296951918026030	DENND3 (ENSG00000105339)	0.0971927	1.8428e+16	TEPP (ENSG00000159648)	72540.2	3225379425424240
744	COL9A2 (ENSG00000049089)	1.0019e-75	5386370937897790	MGAT1 (ENSG00000131446)	1.24428e-118	2556112344001610	SAMD9 (ENSG00000205413)	1.25686	1.54179e+16	AC093323.3 (ENSG00000170846)	8880.27	1.56275e+16
745	TMEM55B (ENSG00000165782)	1.13824e-76	1.90849e+16	FAM46A (ENSG00000112773)	1.40279e-118	4019909542386810	ATP9A (ENSG00000054793)	1.30469	3.80098e+16	FAM201A (ENSG00000204860)	9025	4485152056560450
746	CORO1C (ENSG00000110880)	2.91842e-75	3.41474e+16	DDO (ENSG00000203797)	2.14804e-118	9117236698971170	SKAP2 (ENSG00000005020)	0.135211	1.672e+16	PTPN13 (ENSG00000163629)	9224.4	3262560274446100
747	WEE1 (ENSG00000166483)	3.1192e-75	3.81808e+16	MITF (ENSG00000187098)	3.19679e-118	1.15589e+16	ARHGAP10 (ENSG00000071205)	1.55457	1.83557e+16	RP11-44N11.2 (ENSG00000272384)	9389.55	2047385811618180
748	GRINA (ENSG00000178719)	5.3687e-76	1.89557e+16	ZEB2 (ENSG00000169554)	3.54221e-119	2.19808e+16	CRIM1 (ENSG00000150938)	2.16467	2.96077e+16	RP11-81N13.1 (ENSG00000241316)	132102	2.58376e+16
749	THRB (ENSG00000151090)	1.28218e-74	1.04158e+16	SPATA6 (ENSG00000132122)	3.61095e-118	8492860227284820	RP11-386G11.5 (ENSG00000257913)	2.32549	2106184638802620	CTSF (ENSG00000174080)	132236	1622061966668560
750	SNAP23 (ENSG00000092531)	1.56569e-74	1658478744652020	FUCA2 (ENSG00000001036)	8.21724e-119	4534781296454780	C19orf12 (ENSG00000131943)	0.236187	1.64861e+16	LL22NC03-75H12.2 (ENSG00000218357)	146539	4634076210472300
751	JDP2 (ENSG00000140044)	2.18481e-74	7501950973810410	WDR74 (ENSG00000133316)	1.02735e-117	2.74258e+16	WDR83 (ENSG00000123154)	2.40461	1.81142e+16	RP11-798M19.6 (ENSG00000272870)	156103	2376696693040210
752	VCPKMT (ENSG00000100483)	3.55874e-75	1.89169e+16	SSFA2 (ENSG00000138434)	1.2479e-117	5391956200177340	AC009495.2 (ENSG00000235192)	2.5998	3139567956716420	REG4 (ENSG00000134193)	169622	5144081346646190
753	SOX5 (ENSG00000134532)	5.75267e-75	7.84102e+16	ARHGAP29 (ENSG00000137962)	2.81493e-118	8602782590346580	CTBP1 (ENSG00000159692)	0.313789	1.65794e+16	SLC16A10 (ENSG00000112394)	17349.1	3980673861539900
754	PNPLA8 (ENSG00000135241)	1.05667e-73	1.83023e+16	RNPEP (ENSG00000176393)	3.2287e-117	3.89272e+16	AF131217.1 (ENSG00000232855)	3.66861	2.57556e+16	CTD-2031P19.3 (ENSG00000227908)	197553	3.194e+16
755	AKIRIN2 (ENSG00000135334)	1.2022e-73	1.57272e+16	GPR35 (ENSG00000178623)	6.52306e-118	1.09079e+16	SLC25A4 (ENSG00000151729)	0.408054	1.90704e+16	CTD-2192J16.22 (ENSG00000269242)	2115.1	1.64357e+16
756	SYN3 (ENSG00000185666)	1.83957e-74	1006320539254220	PICALM (ENSG00000073921)	6.96212e-118	3854763013429060	OASL (ENSG00000135114)	0.489141	1.92129e+16	FGFR1 (ENSG00000077782)	220872	2339866763389860
757	MGME1 (ENSG00000125871)	1.898e-73	2.97322e+16	ABI3 (ENSG00000108798)	1.3545e-117	3094977452503190	CERS4 (ENSG00000090661)	0.0490713	1.76068e+16	AMIGO2 (ENSG00000139211)	250262	1.93398e+16
758	CAPN12 (ENSG00000182472)	1.95023e-73	2739836377526980	RNASE1 (ENSG00000129538)	1.37907e-116	8782901516028220	CTNNA1 (ENSG00000044115)	0.0755345	186474843109642	TPRG1 (ENSG00000188001)	272281	2209261647404580
759	SMPD2 (ENSG00000135587)	3.27251e-74	2.61069e+16	RNF135 (ENSG00000181481)	2.63854e-116	5543263091354970	FAM199X (ENSG00000123575)	0.79582	179729325296483	AC079922.3 (ENSG00000237753)	29416	1.80062e+16
760	GNB5 (ENSG00000069966)	1.02703e-72	1938539601405020	QKI (ENSG00000112531)	3.06682e-117	4.35389e+16	SLC20A1 (ENSG00000144136)	0.905706	1580679710803220	TMEM91 (ENSG00000142046)	32050.1	2.11373e+16
761	BCL10 (ENSG00000142867)	1.19775e-72	1.72756e+16	GNAI2 (ENSG00000114353)	5.75989e-118	2348479019243880	PITPNM2 (ENSG00000090975)	0.913802	214257190611005	TMEM8A (ENSG00000129925)	32458.6	1.95137e+16
762	PMEPA1 (ENSG00000124225)	1.81981e-72	5527345332932890	SOX15 (ENSG00000129194)	6.9552e-117	1.1596e+16	PCYT1A (ENSG00000161217)	10.6277	1.67492e+16	GPR15 (ENSG00000154165)	331949	2405377031056060
763	MARCKSL1 (ENSG00000175130)	2.29941e-72	1853471136787650	TNS3 (ENSG00000136205)	7.7194e-117	8218456426804930	GFI1 (ENSG00000162676)	11.0545	2.11784e+16	PHYHIP (ENSG00000168490)	34747.4	3358112665471870
764	ST6GALNAC3 (ENSG00000184005)	3.01228e-73	5051686646950420	GSN (ENSG00000148180)	1.19462e-116	5450942675148790	RHBDF2 (ENSG00000129667)	1.23578	1.63474e+16	ZNF14 (ENSG00000105708)	392163	1.6398e+16
765	HIF1A (ENSG00000100644)	3.62288e-72	1554475498971180	BCKDK (ENSG00000103507)	1.81214e-115	4238685535429000	ATP1A3 (ENSG00000105409)	12.4941	2.00639e+16	ELOVL4 (ENSG00000118402)	44989.5	4108032025942060
766	ZNF10 (ENSG00000256223)	4.46175e-73	2.28178e+16	MIDN (ENSG00000167470)	1.95469e-116	3.41737e+16	ZSCAN9 (ENSG00000137185)	1.30283	2.82989e+16	ESPN (ENSG00000187017)	464481	3.72152e+16
767	C16orf98 (ENSG00000261359)	4.91601e-72	4509401976940830	CYP4F22 (ENSG00000171954)	2.03182e-115	1.1143e+16	ADA (ENSG00000196839)	13.1795	1.67561e+16	PHC1 (ENSG00000111752)	549396	1.55606e+16
768	AP003068.23 (ENSG00000254614)	1.90823e-71	5101467339470740	PFKFB3 (ENSG00000170525)	2.1523e-115	4961769156503380	FAR1 (ENSG00000197601)	13.2259	177773698278428	SPATS2L (ENSG00000196141)	58013.8	2576029998399530
769	ZNF154 (ENSG00000179909)	1.94393e-71	4906744526297380	PLVAP (ENSG00000130300)	2.89226e-116	7.08164e+16	SSH1 (ENSG00000084112)	1.34315	1988563649914120	SLC16A1 (ENSG00000155380)	62673.8	1.71156e+16
770	TANK (ENSG00000136560)	2.43849e-72	1.74521e+16	VCAN-AS1 (ENSG00000249835)	3.97863e-115	6884962797850830	IER3 (ENSG00000137331)	1.64622	1.99518e+16	RIC8B (ENSG00000111785)	64755.5	1621829354950850
771	FAM43A (ENSG00000185112)	4.59958e-71	3.20281e+16	MPO (ENSG00000005381)	5.21669e-116	7025982372427110	ADAM15 (ENSG00000143537)	20.8669	1.82539e+16	TNFRSF10D (ENSG00000173530)	66373.4	2.88915e+16
772	GPRC5D (ENSG00000111291)	5.20006e-72	6529926832306140	RP11-1002K11.1 (ENSG00000272327)	6.13495e-116	7621445310569420	C6orf25 (ENSG00000204420)	30.9254	2627847361567670	RP11-61O1.1 (ENSG00000259097)	67274.3	5.08878e+16
773	NSUN7 (ENSG00000179299)	6.65771e-72	9582964882000140	CETP (ENSG00000087237)	1.94222e-114	1.04637e+16	DNAH10 (ENSG00000197653)	3.42991	3.29562e+16	PCYOX1L (ENSG00000145882)	70424.4	1.85449e+16
774	USF1 (ENSG00000158773)	8.8055e-72	2.22511e+16	CCL2 (ENSG00000108691)	3.10298e-114	9293380855259970	FAM49A (ENSG00000197872)	34.9086	2.03413e+16	SYCE1L (ENSG00000205078)	70780.7	1.9644e+16
775	CLCN6 (ENSG00000011021)	1.67062e-70	3015748100555940	CTBP2 (ENSG00000175029)	6.36912e-114	5727136699390660	GPR25 (ENSG00000170128)	3.69536	2700726598996430	SYNM (ENSG00000182253)	71056.5	3192544154955650
776	AC005037.3 (ENSG00000183308)	1.69419e-71	2.45665e+16	F3 (ENSG00000117525)	1.53924e-112	9125075460568140	CREB3L2 (ENSG00000182158)	40.5261	1.74371e+16	CBR3 (ENSG00000159231)	74865.8	1.96988e+16
777	ZNF439 (ENSG00000171291)	3.46575e-70	2898857573941590	ZNF185 (ENSG00000147394)	1.70091e-112	1.09168e+16	SCCPDH (ENSG00000143653)	42.3273	1.8085e+16	IL5RA (ENSG00000091181)	79738.8	2.12529e+16
778	ST6GALNAC4 (ENSG00000136840)	5.18745e-71	2.33689e+16	KIF13A (ENSG00000137177)	2.88882e-113	1236781056559610	ZNF322 (ENSG00000181315)	4.37179	1.97532e+16	DCHS1 (ENSG00000166341)	8275.08	3539885848968150
779	UNC119 (ENSG00000109103)	5.88085e-71	1839787108945960	CCNY (ENSG00000108100)	3.479e-112	494088368105155	LCNL1 (ENSG00000214402)	45.6092	2.94081e+16	RP11-138A9.2 (ENSG00000273319)	84520.1	1.72808e+16
780	ADAMTS6 (ENSG00000049192)	1.29455e-69	3.25961e+16	ARID3A (ENSG00000116017)	3.48572e-112	7948259581993280	NDFIP2 (ENSG00000102471)	4.64073	2249750724696990	GRPEL2 (ENSG00000164284)	87885.4	1.90465e+16
781	CCDC24 (ENSG00000159214)	2.05704e-70	496660842310826	PLEK (ENSG00000115956)	3.72388e-113	2154960478748690	ATL3 (ENSG00000184743)	5.07395	1.51168e+16	STXBP1 (ENSG00000136854)	95097.3	3.61879e+16
782	RP11-685N3.1 (ENSG00000228325)	2.30481e-70	909387726490226	LTA4H (ENSG00000111144)	3.88519e-114	2.38243e+16	PHLDB2 (ENSG00000144824)	5.43653	2.31017e+16	TSKS (ENSG00000126467)	9514.46	3.55314e+16
783	FNIP1 (ENSG00000217128)	6.00932e-70	1.90811e+16	NBPF10 (ENSG00000163386)	8.09367e-113	3479630908395130	NABP2 (ENSG00000139579)	5.4391	1.62935e+16	C1orf172 (ENSG00000175707)	98867.1	3099744225967290
784	DENND4A (ENSG00000174485)	6.41778e-70	1.78127e+16	NAIP (ENSG00000249437)	1.12071e-111	5942990262390720	SOCS2 (ENSG00000120833)	6.91728	1854912899457310	LINC00426 (ENSG00000238121)	1.06236e+06	1.57473e+16
785	PRKCD (ENSG00000163932)	7.68554e-70	2.44846e+16	VAMP3 (ENSG00000049245)	1.12607e-112	3.41344e+16	ASB1 (ENSG00000065802)	100.553	1.66667e+16	PRRT3 (ENSG00000163704)	1.13338e+06	2.13978e+16
786	ZDHHC14 (ENSG00000175048)	8.38828e-71	4.95594e+16	TALDO1 (ENSG00000177156)	1.22231e-111	2.17831e+16	KMT2E-AS1 (ENSG00000239569)	124.6	1518615823048320	RP5-1007M22.2 (ENSG00000231999)	124643	1.79118e+16
787	ATG16L2 (ENSG00000168010)	8.78013e-70	1922439792827960	FGD6 (ENSG00000180263)	3.03978e-111	1.16828e+16	ARNTL (ENSG00000133794)	125.131	1.58545e+16	MAGEH1 (ENSG00000187601)	1.30729e+06	1569544901902470
788	INPP5F (ENSG00000198825)	1.79644e-68	2.87799e+16	SPTLC2 (ENSG00000100596)	5.2023e-112	3.58365e+16	TMEM107 (ENSG00000179029)	136.971	1559022937668210	PPAPDC2 (ENSG00000205808)	142044	2.01249e+16
789	GPR160 (ENSG00000173890)	1.83468e-68	3792992074446200	RP11-324E6.6 (ENSG00000256249)	5.21494e-113	7870437983706590	SSSCA1 (ENSG00000173465)	155.748	1.54521e+16	TNK1 (ENSG00000174292)	1.45974e+06	2.01533e+16
790	EFCAB13 (ENSG00000178852)	1.84478e-68	4335430762797220	AOAH (ENSG00000136250)	6.28418e-112	2887058256784110	CHAF1B (ENSG00000159259)	17.7161	2.43329e+16	SPATA6L (ENSG00000106686)	1.5797e+06	2.63029e+16
791	NETO1 (ENSG00000166342)	1.94812e-68	9100445916356800	KCNJ2 (ENSG00000123700)	1.29453e-110	8475770993752400	GOLGA8O (ENSG00000206127)	191.602	3159705614193090	FRMD4B (ENSG00000114541)	1.65579e+06	2.0088e+16
792	TLE3 (ENSG00000140332)	2.77286e-69	2.13101e+16	SLC43A3 (ENSG00000134802)	3.15881e-111	5884259121805500	B4GALT4 (ENSG00000121578)	193.647	1.64939e+16	RBM11 (ENSG00000185272)	208617	2871845531955500
793	CYB5R4 (ENSG00000065615)	6.71638e-69	1.83593e+16	NLN (ENSG00000123213)	3.22372e-111	9437110631786020	CAPNS1 (ENSG00000126247)	20.5777	1577408445058680	SNHG18 (ENSG00000250786)	220362	4385910577838960
794	KIAA1432 (ENSG00000107036)	9.4956e-70	1.95247e+16	FAM114A1 (ENSG00000197712)	3.58545e-112	1363804085391780	DMKN (ENSG00000161249)	208.545	2578036527904170	MACROD1 (ENSG00000133315)	2.48551e+06	2.21401e+16
795	RP11-420G6.4 (ENSG00000230438)	1.09844e-67	4931487109853950	LGALS1 (ENSG00000100097)	5.43655e-110	2.12449e+16	RP11-4F5.2 (ENSG00000260359)	209.733	2.97337e+16	IL11RA (ENSG00000137070)	2.56842e+06	2.27474e+16
796	CYB5R3 (ENSG00000100243)	3.91135e-68	1.56565e+16	MBOAT7 (ENSG00000125505)	1.60508e-109	512128200280217	SEPT4 (ENSG00000108387)	225.366	3.2809e+16	ADAMTS4 (ENSG00000158859)	2.6084e+06	2.52094e+16
797	LRCH1 (ENSG00000136141)	7.13295e-68	2.44422e+16	CD151 (ENSG00000177697)	2.71755e-109	3727457907622830	ZNF578 (ENSG00000258405)	25.1869	2542110320375170	ACVR2B (ENSG00000114739)	27447.6	3.11839e+16
798	HLA-AS1 (ENSG00000257551)	7.89508e-69	789335608343867	CDC42EP3 (ENSG00000163171)	2.97952e-109	2.58026e+16	RP11-32B5.7 (ENSG00000247765)	29.685	3.36705e+16	KLHL21 (ENSG00000162413)	2.7712e+06	1.7222e+16
799	VAV3-AS1 (ENSG00000230489)	9.38448e-68	8626977948231170	SCARB2 (ENSG00000138760)	5.476e-110	5105063865706220	C12orf68 (ENSG00000177875)	310.011	2.15766e+16	RP11-188P20.3 (ENSG00000271941)	2.8529e+06	1.54031e+16
800	AFF4 (ENSG00000072364)	1.03004e-66	1508723319718350	RENBP (ENSG00000102032)	5.63607e-110	5169049667700830	LBX2 (ENSG00000179528)	32.728	3645377922371660	CXCR6 (ENSG00000172215)	3.45619e+06	3.61953e+16
801	CORO2B (ENSG00000103647)	3.20231e-67	8499883739135140	DPEP2 (ENSG00000167261)	7.19833e-110	3.2492e+16	PGM1 (ENSG00000079739)	32.9375	1.53044e+16	ASB13 (ENSG00000196372)	3.69539e+06	2.27876e+16
802	NIPAL4 (ENSG00000172548)	3.66039e-67	8892448384859120	CABP4 (ENSG00000175544)	7.52001e-110	1.32299e+16	ABR (ENSG00000159842)	33.0362	1.67988e+16	THEM6 (ENSG00000130193)	385927	1.51952e+16
803	VRK2 (ENSG00000028116)	3.66172e-68	2007869176732750	NANS (ENSG00000095380)	7.87814e-111	3.95911e+16	HDGFRP3 (ENSG00000166503)	35.8905	2.46767e+16	MTL5 (ENSG00000132749)	399912	2300860030110020
804	C11orf80 (ENSG00000173715)	4.96644e-66	2881164897810490	SRGAP2 (ENSG00000163486)	8.66471e-111	8049768651932670	STIP1 (ENSG00000168439)	36.0523	1.53009e+16	CCNI2 (ENSG00000205089)	4.44281e+06	3.7885e+16
805	RHBDD1 (ENSG00000144468)	6.00431e-67	2.90013e+16	UBE2J1 (ENSG00000198833)	9.0212e-110	2.46638e+16	MR1 (ENSG00000153029)	369.509	1.72663e+16	SALL2 (ENSG00000165821)	4.6223e+06	2582508419599650
806	ARHGAP25 (ENSG00000163219)	7.32078e-67	1.51163e+16	CBFA2T3 (ENSG00000129993)	9.24755e-112	82851719795093	PLTP (ENSG00000100979)	4.0876	341128338044677	SLC27A5 (ENSG00000083807)	535289	1.61293e+16
807	VOPP1 (ENSG00000154978)	7.39307e-67	1.5801e+16	IL1R2 (ENSG00000115590)	1.49482e-107	9724633956536820	HOXB4 (ENSG00000182742)	421.568	2.05493e+16	WDR89 (ENSG00000140006)	554475	1.64344e+16
808	JAM2 (ENSG00000154721)	1.25102e-66	834311917340724	KCNC3 (ENSG00000131398)	3.21081e-108	1.19229e+16	CPT1A (ENSG00000110090)	43.2789	1.57033e+16	FAM63A (ENSG00000143409)	616763	1.97645e+16
809	SNED1 (ENSG00000162804)	1.80445e-65	3428756151297940	IFIT3 (ENSG00000119917)	1.29469e-106	6401063548841410	RAI14 (ENSG00000039560)	61.6154	3568100662204590	ARHGAP10 (ENSG00000071205)	749344	1.51595e+16
810	ACSF2 (ENSG00000167107)	4.71108e-66	3.50432e+16	CHP1 (ENSG00000187446)	2.60407e-106	3.79312e+16	GALNT18 (ENSG00000110328)	61.9624	3.1469e+16	ADAM23 (ENSG00000114948)	82415.2	3.06207e+16
811	BMF (ENSG00000104081)	7.33711e-66	6040257019392930	IL10RB (ENSG00000243646)	4.15618e-106	3159210531659290	GSTM4 (ENSG00000168765)	80.426	1911330277857470	GABPB2 (ENSG00000143458)	894408	1518160612536340
812	IFI30 (ENSG00000216490)	8.42528e-66	3391789134172980	H2AFY (ENSG00000113648)	2.56997e-106	2541557770808110	SNTB2 (ENSG00000168807)	83.4413	1.95047e+16	SULT1B1 (ENSG00000173597)	925520	1.70841e+16
813	SGOL1 (ENSG00000129810)	9.52814e-66	6858569557673310	PTCH2 (ENSG00000117425)	3.5568e-106	5405622612601180	IRAK2 (ENSG00000134070)	88.192	2099275411974880	TIGD1 (ENSG00000221944)	934164	1.6672e+16
814	DNAJC4 (ENSG00000110011)	1.07342e-64	1564095087300420	TAGLN (ENSG00000149591)	7.17655e-106	985368539369823	COA3 (ENSG00000183978)	90.0716	1.53774e+16	ANKRD18A (ENSG00000180071,ENSG00000273170)	1.21464e+07	3750137817944810
815	ADCY3 (ENSG00000138031)	2.9741e-64	4413457745851250	RARA (ENSG00000131759)	4.62946e-105	3013381512618720	NFAT5 (ENSG00000102908)	93.6585	1.57318e+16	AC005944.2 (ENSG00000267469)	1.21658e+07	1.62285e+16
816	CD1A (ENSG00000158477)	3.72998e-64	869130888932247	C1orf162 (ENSG00000143110)	7.74605e-105	2007673679747270	COL6A2 (ENSG00000142173)	1036.4	1.59869e+16	AGMAT (ENSG00000116771)	1.38968e+07	1.99847e+16
817	HSPA4 (ENSG00000170606)	3.9418e-66	1.76549e+16	VASP (ENSG00000125753)	1.58473e-103	2.30524e+16	ACOT2 (ENSG00000119673)	113.709	1.70532e+16	MCM6 (ENSG00000076003)	1.39535e+06	1.57569e+16
818	STAT6 (ENSG00000166888)	4.03315e-65	1.55317e+16	PLIN3 (ENSG00000105355)	1.84243e-103	3727619293113470	SLC35B2 (ENSG00000157593)	119.22	1634715374393240	PTTG1 (ENSG00000164611)	1.42145e+07	1.54784e+16
819	PYCRL (ENSG00000104524)	5.94319e-65	3.71208e+16	MYO1F (ENSG00000142347)	1.97411e-103	2.20538e+16	IKZF2 (ENSG00000030419)	1195.33	1.7438e+16	SLC5A5 (ENSG00000105641)	1.4574e+07	3488768689711340
820	CNTRL (ENSG00000119397)	6.79379e-65	1.59673e+16	LDHD (ENSG00000166816)	3.12539e-104	1.1549e+16	TRPC3 (ENSG00000138741)	1282.73	3335401270178390	C20orf112 (ENSG00000197183)	1.49282e+06	1610484976868910
821	PFKFB2 (ENSG00000123836)	7.66837e-65	6054672417371640	HSPA1A (ENSG00000204389)	5.11328e-104	3666352943726650	FUCA1 (ENSG00000179163)	130.512	2079292910081570	RP11-265P11.2 (ENSG00000235304)	1.69011e+07	3836570054065930
822	MYL6B (ENSG00000196465)	8.11944e-67	3.19171e+16	SLC2A9 (ENSG00000109667)	6.68742e-104	1.12556e+16	BSPRY (ENSG00000119411)	145.224	3642572103558380	CCR8 (ENSG00000179934)	1.77849e+07	3.5013e+16
823	CRIP3 (ENSG00000146215)	1.09609e-63	7685100616737140	DOCK4 (ENSG00000128512)	7.75537e-104	1177592287283410	PPP6R1 (ENSG00000105063)	171.165	1506609697484510	SV2A (ENSG00000159164)	1.8592e+07	3.05853e+16
824	CH17-132F21.1 (ENSG00000270999)	2.20092e-63	7739240239401690	ABCA1 (ENSG00000165029)	1.10672e-102	4877328402780900	CA13 (ENSG00000185015)	1766.89	2578679262046490	DEXI (ENSG00000182108)	1.91585e+07	1.73165e+16
825	SNN (ENSG00000184602)	2.76104e-64	2.8801e+16	C20orf201 (ENSG00000171695)	2.10891e-103	1.23662e+16	EPS8L1 (ENSG00000131037)	206.605	3.1116e+16	GADD45G (ENSG00000130222)	2.0596e+07	3.00433e+16
826	ANKRD10 (ENSG00000088448)	2.86367e-64	1.59691e+16	IRS2 (ENSG00000185950)	3.04063e-102	4197799937143850	STT3A (ENSG00000134910)	230.956	1541478512779320	RP11-137H2.4 (ENSG00000226659)	2.08401e+07	2656474794197610
827	ZFAND6 (ENSG00000086666)	5.77931e-64	1.65935e+16	ANXA2 (ENSG00000182718)	2.15153e-101	2.12027e+16	TEN1 (ENSG00000257949)	241.594	1.61065e+16	AC195454.1 (ENSG00000249241)	2.10523e+07	3009062930164490
828	RP11-63P12.6 (ENSG00000225434)	1.30939e-62	4428338103245280	ATP11A (ENSG00000068650)	2.97377e-102	6822573050197430	DNASE2 (ENSG00000105612)	260.125	1.50284e+16	TGFBR3L (ENSG00000260001)	2.21091e+06	2.79186e+16
829	DCTPP1 (ENSG00000179958)	2.3715e-63	1852352264343930	RP11-520A21.1 (ENSG00000233096)	8.44292e-102	8392537438863930	RNASEH2A (ENSG00000104889)	2691.55	1.77774e+16	HOOK1 (ENSG00000134709)	2.25898e+06	1.71782e+16
830	OSER1 (ENSG00000132823)	7.04109e-63	1.57013e+16	CAPZA2 (ENSG00000198898)	1.29056e-100	2.24818e+16	FECH (ENSG00000066926)	2755.32	1.95713e+16	EXPH5 (ENSG00000110723)	2.28663e+07	2.85896e+16
831	CYB5R2 (ENSG00000166394)	1.92016e-61	681741774820346	CARD16 (ENSG00000204397)	2.51722e-100	2120485519009890	MADD (ENSG00000110514)	2961.96	1.51879e+16	RLTPR (ENSG00000159753)	2.28906e+07	1.69246e+16
832	PRR7 (ENSG00000131188)	2.31392e-61	2.05719e+16	RNASE6 (ENSG00000169413)	1.57653e-99	4692129917800340	CD58 (ENSG00000116815)	341.283	1585354693437470	ARHGEF11 (ENSG00000132694)	2.56817e+06	2921262816660590
833	LYPLA1 (ENSG00000120992)	2.37179e-61	1630355299551510	ATP6V0B (ENSG00000117410)	2.06969e-99	2.16218e+16	FAM43A (ENSG00000185112)	363.385	1993565035617110	RP11-334C17.5 (ENSG00000262580)	2.89689e+07	2.42881e+16
834	CTC-467M3.1 (ENSG00000245864)	2.76265e-61	7671265884363970	NDST1 (ENSG00000070614)	2.11419e-99	1.2616e+16	RPL39L (ENSG00000163923)	4249.98	1.90911e+16	MAGI3 (ENSG00000081026)	3.36357e+06	3.22146e+16
835	MTMR10 (ENSG00000166912)	6.71819e-62	2.84142e+16	HLA-DMA (ENSG00000204257)	2.21787e-99	2.40104e+16	ATP6V1D (ENSG00000100554)	4442.72	1.54544e+16	FAM8A1 (ENSG00000137414)	3.40608e+06	1.52615e+16
836	ARHGAP20 (ENSG00000137727)	7.15137e-62	7816689502479830	P2RX7 (ENSG00000089041)	5.40216e-100	6072712013088550	EIF2B2 (ENSG00000119718)	477.659	1.59295e+16	CASK (ENSG00000147044)	3.42196e+06	1.97088e+16
837	ZNF736 (ENSG00000234444)	8.25512e-63	2.37598e+16	PDLIM5 (ENSG00000163110)	5.93728e-100	3.07554e+16	TOR1A (ENSG00000136827)	492.243	1.57361e+16	KRT73 (ENSG00000186049)	3.5326e+06	2.55373e+16
838	PWP1 (ENSG00000136045)	1.00565e-61	1.5386e+16	MAP3K3 (ENSG00000198909)	1.18602e-98	4409730030941830	C17orf58 (ENSG00000186665)	518.822	2779775968307940	FSBP (ENSG00000265817)	3.64956e+06	3.04011e+16
839	GPT2 (ENSG00000166123)	1.69508e-61	6882652549606290	ATP1B3 (ENSG00000069849)	1.55252e-99	2.6515e+16	C20orf197 (ENSG00000176659)	540.427	3.16479e+16	PHF19 (ENSG00000119403)	4.18859e+06	1.69993e+16
840	PARVG (ENSG00000138964)	1.84368e-60	1668576900064170	ZBTB7C (ENSG00000184828)	2.50042e-98	7.44038e+16	MIR3654 (ENSG00000255508)	608.601	2769157517454920	DAB1 (ENSG00000173406)	4.65633e+07	3.62495e+16
841	LSM2 (ENSG00000204392)	2.13049e-60	1.52177e+16	UBXN11 (ENSG00000158062)	2.7212e-98	3.19145e+16	ZNF469 (ENSG00000225614)	67.4411	2.92712e+16	AC009299.3 (ENSG00000227403)	470371	1.87549e+16
842	SDR16C5 (ENSG00000170786)	2.47462e-60	6397698674657230	ACOT9 (ENSG00000123130)	3.75578e-99	4085671174864840	C14orf182 (ENSG00000214900)	94.0317	2.14854e+16	RNF24 (ENSG00000101236)	4.72014e+06	1.6255e+16
843	ALDH2 (ENSG00000111275)	2.92944e-61	5254664030064260	CNIH4 (ENSG00000143771)	3.97277e-98	2758492287487340	TRIM54 (ENSG00000138100)	949.184	2.68116e+16	FAR2 (ENSG00000064763)	5.27427e+06	2.56823e+16
844	MAP2 (ENSG00000078018)	2.96895e-60	78032789955919	GCH1 (ENSG00000131979)	4.56557e-98	3989722922890760	ADARB2 (ENSG00000185736)	982.863	2.54681e+16	DKK3 (ENSG00000050165)	6.04683e+06	3.50343e+16
845	SQLE (ENSG00000104549)	3.17177e-61	2.36863e+16	GALK1 (ENSG00000108479)	5.5665e-99	4558065635751450	MXD1 (ENSG00000059728)	1033.48	1.71854e+16	NOS3 (ENSG00000164867)	6.82685e+06	1.848e+16
846	SLC6A16 (ENSG00000063127)	6.68825e-62	5622197969934320	OTUD1 (ENSG00000165312)	8.84875e-99	6018465281891870	NUDT11 (ENSG00000196368)	11108.8	3250487958359990	GPC2 (ENSG00000213420)	7.4252e+06	285786194425096
847	PRCP (ENSG00000137509)	7.03063e-61	1.96463e+16	ULK1 (ENSG00000177169)	9.55338e-99	7148373352085200	GOLGA8N (ENSG00000232653)	13323.7	3.14674e+16	TSPAN6 (ENSG00000000003)	788000	3645044770237350
848	RNASEH2B (ENSG00000136104)	7.51636e-61	1.52972e+16	CAPNS1 (ENSG00000126247)	1.47743e-97	3.02554e+16	STARD4 (ENSG00000164211)	1441.4	2041638404998090	FN3K (ENSG00000167363)	8.41853e+06	2.1076e+16
849	NUMB (ENSG00000133961)	7.83478e-61	1.82061e+16	BMF (ENSG00000104081)	2.88187e-98	969147936453337	ARAP1 (ENSG00000186635)	16.1707	1552328805260500	FLT4 (ENSG00000037280)	8.54841e+06	3.60902e+16
850	TIFA (ENSG00000145365)	8.66552e-61	2.08441e+16	DYSF (ENSG00000135636)	2.9442e-97	1.02003e+16	KIF13A (ENSG00000137177)	1668.86	3293626676593000	LINC00544 (ENSG00000122043)	9.45391e+06	3.65917e+16
851	CTNNA1 (ENSG00000044115)	1.14223e-59	2.37674e+16	CXCL10 (ENSG00000169245)	3.20552e-98	999684259009422	ARSJ (ENSG00000180801)	17964	3.05737e+16	SGPP2 (ENSG00000163082)	9.58932e+06	2684671767689790
852	RNASEH1-AS1 (ENSG00000234171)	1.60134e-59	2558128453524350	SEC14L1 (ENSG00000129657)	7.41977e-98	2.95067e+16	HRASLS2 (ENSG00000133328)	18188.7	3.16575e+16	RP11-348F1.3 (ENSG00000229151)	1.02108e+08	2.36438e+16
853	GEN1 (ENSG00000178295)	2.40956e-60	4935399107133050	CHST2 (ENSG00000175040)	3.45855e-97	5837813941551380	CTA-85E5.10 (ENSG00000227117)	187.699	3.07046e+16	GLB1L3 (ENSG00000166105)	1.04104e+08	3349137738658600
854	UACA (ENSG00000137831)	2.85286e-59	5668665473229130	RP11-145M9.4 (ENSG00000269728)	1.30078e-95	1.09334e+16	CTD-2616J11.2 (ENSG00000255441)	20603.3	3.45027e+16	NOP14-AS1 (ENSG00000249673)	1.05127e+08	1.502e+16
855	FBXW11 (ENSG00000072803)	3.91047e-60	1.79452e+16	NRROS (ENSG00000174004)	2.77034e-96	3.42971e+16	LRRC8A (ENSG00000136802)	20619.5	1.83293e+16	LMTK3 (ENSG00000142235)	1.05979e+08	3341128269994210
856	IFI16 (ENSG00000163565)	6.27468e-60	1.50664e+16	LAT2 (ENSG00000086730)	3.65695e-96	3002709930340690	C15orf39 (ENSG00000167173)	2292.78	1.72128e+16	LYSMD4 (ENSG00000183060)	1.07129e+07	1.88343e+16
857	RP11-421L21.3 (ENSG00000233184)	1.34713e-58	2492213025849820	ATG16L2 (ENSG00000168010)	5.20606e-95	3.01135e+16	HSPA1A (ENSG00000204389)	36756.7	1730024083666300	GLIS3 (ENSG00000107249)	1.26309e+08	3.39924e+16
858	DCLRE1C (ENSG00000152457)	1.74797e-58	2083180634273720	PARVG (ENSG00000138964)	6.32191e-95	2491079659387130	SLC47A1 (ENSG00000142494)	3684.53	3.30977e+16	TUBE1 (ENSG00000074935)	1.34821e+08	1.56406e+16
859	CLN8 (ENSG00000182372)	2.09221e-59	2.47304e+16	TRIM7 (ENSG00000146054)	9.15646e-96	1.17061e+16	BAI2 (ENSG00000121753)	3753.54	3.52816e+16	CACNB3 (ENSG00000167535)	1.47092e+08	2481923063633490
860	SP140L (ENSG00000185404)	2.55348e-58	1.62623e+16	RP11-701P16.5 (ENSG00000251230)	1.01581e-94	7797032459414870	RP11-463O12.3 (ENSG00000256152)	4091.39	1.91186e+16	PPAP2A (ENSG00000067113)	1.47781e+08	1.55672e+16
861	SH3BP5 (ENSG00000131370)	3.93507e-59	1.51153e+16	ABCC6 (ENSG00000091262)	3.06985e-95	9077542647145270	FAM167B (ENSG00000183615)	431.977	3.13418e+16	C12orf79 (ENSG00000257242)	1.49882e+08	1.81903e+16
862	ELMSAN1 (ENSG00000156030)	4.60443e-59	1.76623e+16	C10orf105 (ENSG00000214688)	3.20989e-95	6635266503842690	TPMT (ENSG00000137364)	4527.11	1.75854e+16	RP11-357H14.17 (ENSG00000272763)	1.51002e+08	2.09969e+16
863	KAT2A (ENSG00000108773)	5.39673e-60	226855496875195	FAM212B (ENSG00000197852)	3.50705e-94	9035800676842580	ARHGEF12 (ENSG00000196914)	4647.91	2.39803e+16	C4orf32 (ENSG00000174749)	1.51946e+08	1.83557e+16
864	STEAP1B (ENSG00000105889)	9.3888e-60	70928354267889	ADORA3 (ENSG00000121933)	4.17987e-94	7908009482758340	CASP3 (ENSG00000164305)	5185.99	1.70791e+16	CRB3 (ENSG00000130545)	1.63364e+07	2505926497173500
865	ASAH1 (ENSG00000104763)	1.99337e-57	1557561829098060	CD101 (ENSG00000134256)	7.78666e-95	6088462069375360	CTA-445C9.15 (ENSG00000260065)	55061.8	2869834084367350	GPD1L (ENSG00000152642)	1.7011e+08	1550621914692050
866	MED25 (ENSG00000104973)	4.8835e-58	1.9401e+16	RNF217 (ENSG00000146373)	9.59832e-95	1.19482e+16	ADIPOR2 (ENSG00000006831)	57109.4	1.56777e+16	NUPR1L (ENSG00000185290)	1.87743e+07	3.89884e+16
867	MAPK8IP3 (ENSG00000138834)	5.4011e-58	1.84081e+16	RNF19B (ENSG00000116514)	1.46744e-93	7479948270677350	TET3 (ENSG00000187605)	5830.91	2.42551e+16	ROBO3 (ENSG00000154134)	1.95318e+08	2028915881146960
868	SERTAD2 (ENSG00000179833)	5.52606e-58	1.83123e+16	KAZALD1 (ENSG00000107821)	1.72491e-93	5609485976927910	RP11-104L21.3 (ENSG00000273160)	6703.4	3.04205e+16	ERO1L (ENSG00000197930)	1.95402e+07	1.5262e+16
869	CLIP2 (ENSG00000106665)	7.83184e-58	5283590767262610	RP11-280G9.1 (ENSG00000251127)	1.76449e-93	7154484938381770	ARHGEF28 (ENSG00000214944)	7200.42	3.44166e+16	RP11-445H22.3 (ENSG00000132832)	2.02924e+08	255994008042002
870	ADPGK (ENSG00000159322)	7.83771e-58	1.71075e+16	C1QC (ENSG00000159189)	1.93748e-94	6.42994e+16	PSEN2 (ENSG00000143801)	8487.11	2.64391e+16	B3GNT9 (ENSG00000237172)	2.07222e+08	2.5858e+16
871	AEBP1 (ENSG00000106624)	8.29654e-58	3.15481e+16	RP11-728F11.4 (ENSG00000254528)	2.02365e-94	6276581275086060	SHISA4 (ENSG00000198892)	9484.97	3164585620080160	FAM85A (ENSG00000255495)	2.189e+08	1.88789e+16
872	MIIP (ENSG00000116691)	1.04765e-56	1.85399e+16	RP11-212I21.4 (ENSG00000261997)	2.20617e-93	6909552731414010	RP11-254F7.2 (ENSG00000260077)	9594.11	2.49255e+16	SLC4A10 (ENSG00000144290)	2.28188e+07	2.82935e+16
873	RBM47 (ENSG00000163694)	1.90015e-56	5.03175e+16	RP5-973M2.2 (ENSG00000273129)	2.27911e-93	7449531511879020	PLCB1 (ENSG00000182621)	9926.49	2074014577363190	PVRIG (ENSG00000213413)	2.38063e+08	1.62824e+16
874	STK33 (ENSG00000130413)	3.02882e-57	626624998809615	ZNF366 (ENSG00000178175)	2.65315e-93	6398296876229110	SLC2A8 (ENSG00000136856)	101199	2.31457e+16	LINC01011 (ENSG00000244041)	2.4724e+08	1.89146e+16
875	SETX (ENSG00000107290)	4.44626e-56	1.53267e+16	HEBP1 (ENSG00000013583)	2.81484e-93	3415752965653700	GALNT10 (ENSG00000164574)	102967	1897885255262270	HYI (ENSG00000178922)	2.70654e+08	1.57808e+16
876	CCDC6 (ENSG00000108091)	1.71906e-55	2098776359848830	RNF141 (ENSG00000110315)	3.06487e-94	3402294673264170	POP7 (ENSG00000172336)	124364	1.5636e+16	RFESD (ENSG00000175449)	2.72405e+07	2.02975e+16
877	CHRNA1 (ENSG00000138435)	2.15658e-55	4756511835303370	GPX1 (ENSG00000233276)	3.22939e-94	2705512463905140	WDR41 (ENSG00000164253)	127600	1876991024211410	LTC4S (ENSG00000213316)	2.78978e+08	2.75258e+16
878	GUCY2C (ENSG00000070019)	2.78057e-56	6508392346638100	PTGS1 (ENSG00000095303)	5.48026e-94	8522380147074340	NPRL3 (ENSG00000103148)	1331.5	1.51256e+16	C22orf29 (ENSG00000215012)	2.84947e+08	1.6044e+16
879	FBLN2 (ENSG00000163520)	5.05027e-56	5993926371750610	BTBD3 (ENSG00000132640)	1.10442e-92	1.09684e+16	QSOX1 (ENSG00000116260)	148656	1.63972e+16	RP13-582O9.5 (ENSG00000253716)	2.99845e+07	1.50054e+16
880	USP8 (ENSG00000138592)	5.081e-56	1.6867e+16	GNAQ (ENSG00000156052)	1.39227e-93	3.97576e+16	SDSL (ENSG00000139410)	1621.26	2.54553e+16	AC159540.1 (ENSG00000230606)	3.1816e+08	1586603204230010
881	TNNI2 (ENSG00000130598)	1.7014e-56	6607591944965600	EHBP1L1 (ENSG00000173442)	3.80212e-93	4424195215263040	CASP10 (ENSG00000003400)	17287.6	1.82741e+16	PKP4 (ENSG00000144283)	3.21947e+06	2248051981030250
882	CSNK1E (ENSG00000213923)	1.76404e-54	2.24845e+16	ZNF106 (ENSG00000103994)	4.22466e-92	2.37528e+16	B4GALT5 (ENSG00000158470)	182786	2.07747e+16	KIF5C (ENSG00000168280)	3.23968e+08	2.06353e+16
883	CXCL16 (ENSG00000161921)	2.39985e-56	4025014833891370	HLA-DRB1 (ENSG00000196126)	5.97786e-93	1.82626e+16	ARL4D (ENSG00000175906)	209182	2.32436e+16	NPM3 (ENSG00000107833)	3.38605e+06	1820158502136930
884	TAPT1 (ENSG00000169762)	2.80077e-54	3.29594e+16	UGGT2 (ENSG00000102595)	9.62241e-93	1183556538964820	MTERFD3 (ENSG00000120832)	21225.6	1831352182865200	HPSE (ENSG00000173083)	345319	2.21634e+16
885	RP11-9M16.2 (ENSG00000235119)	3.57605e-55	2799961507706200	AP2A1 (ENSG00000196961)	1.05411e-91	2807080712786180	THBS1 (ENSG00000137801)	2159.32	3059669960909810	SPAG16 (ENSG00000144451)	3.50999e+07	1.53581e+16
886	HLX (ENSG00000136630)	8.40617e-56	735434943678208	RAB10 (ENSG00000084733)	1.1561e-91	2.39516e+16	AC016757.3 (ENSG00000186235)	232088	2856734850089270	RLN2 (ENSG00000107014)	3.81811e+07	2.11483e+16
887	MFN1 (ENSG00000171109)	1.42043e-53	2181434578708960	RHOC (ENSG00000155366)	3.57059e-92	2.75305e+16	NACC2 (ENSG00000148411)	238653	2.17137e+16	A2M (ENSG00000175899)	3.8269e+07	2.36458e+16
888	JAZF1 (ENSG00000153814)	1.46451e-53	1.7133e+16	CXorf21 (ENSG00000120280)	8.68727e-92	7252111569441390	SLC31A1 (ENSG00000136868)	24485.4	2.31037e+16	HIST1H1A (ENSG00000124610)	3.87027e+07	3.09129e+16
889	GCNT2 (ENSG00000111846)	1.99969e-53	5499396907798400	SLC27A3 (ENSG00000143554)	1.00378e-90	4259509709537720	CTB-58E17.1 (ENSG00000261005)	249229	2.03234e+16	HID1 (ENSG00000167861)	4.39552e+07	2.58579e+16
890	TXNDC5 (ENSG00000239264)	2.0593e-53	5296206065329440	NCOA4 (ENSG00000138293)	1.46303e-92	227474467358777	LETM2 (ENSG00000165046)	282279	1892454476590380	TTC12 (ENSG00000149292)	4.57061e+06	1.50699e+16
891	MPZL1 (ENSG00000197965)	4.08864e-53	3302205716518490	SNX27 (ENSG00000143376)	1.49445e-90	3.83378e+16	STRIP2 (ENSG00000128578)	28866.8	2.88862e+16	TMEM104 (ENSG00000109066)	4.79071e+07	1.6301e+16
892	FAM46C (ENSG00000183508)	4.50645e-54	1.52965e+16	TMBIM4 (ENSG00000155957,ENSG00000228144)	3.46732e-90	2.21296e+16	RP11-10L12.4 (ENSG00000246560)	297258	2.87089e+16	GOLGA7B (ENSG00000269783,ENSG00000155265)	5.08923e+08	2318103452508880
893	AC074289.1 (ENSG00000225889)	4.86372e-54	3.67511e+16	IGFBP6 (ENSG00000167779)	7.65201e-91	1.10729e+16	STX11 (ENSG00000135604)	3338.69	1.77771e+16	AP000783.1 (ENSG00000254667)	5.70596e+07	2.23171e+16
894	ID3 (ENSG00000117318)	5.72191e-54	255540746464699	CKAP4 (ENSG00000136026)	1.37711e-89	5157829801656080	FAM27A (ENSG00000182368)	357694	2933041204003400	PDE9A (ENSG00000160191)	6.11634e+07	3.44957e+16
895	AFMID (ENSG00000183077)	6.47802e-54	4430358006547380	RNH1 (ENSG00000023191)	1.61055e-89	201810462808555	GADD45A (ENSG00000116717)	391580	1.94303e+16	TIPARP-AS1 (ENSG00000243926)	6.14056e+06	1700103539431740
896	RAB3GAP1 (ENSG00000115839)	1.03732e-52	1744539205526240	DRAM1 (ENSG00000136048)	3.20589e-89	7357143917993450	KIFAP3 (ENSG00000075945)	39627.6	1523327288570370	PRRT2 (ENSG00000167371)	6.3923e+07	2.85927e+16
897	PPP1R9B (ENSG00000108819)	1.75591e-52	2071666192853450	IFNGR1 (ENSG00000027697)	1.06776e-88	2.63429e+16	TPD52L1 (ENSG00000111907)	529539	2.86061e+16	H2AFY2 (ENSG00000099284)	8.78336e+07	2.81638e+16
898	IQCB1 (ENSG00000173226)	2.00738e-52	1.93834e+16	PLEKHO1 (ENSG00000023902)	1.33153e-88	4158022545090010	SPHK1 (ENSG00000176170)	57720.8	2.7679e+16	PARK2 (ENSG00000185345)	8.89492e+07	1.79049e+16
899	CTD-2325P2.3 (ENSG00000258623)	6.93913e-53	7.34459e+16	ENTPD1 (ENSG00000138185)	3.93491e-88	5660326573599460	RP11-973H7.1 (ENSG00000260302)	61021.1	2.85468e+16	LY6G5C (ENSG00000204428)	9.03178e+07	1669697641047400
900	DIP2B (ENSG00000066084)	7.40411e-53	1.93125e+16	PLD4 (ENSG00000166428)	1.39019e-87	4254499497904170	RP11-133O22.6 (ENSG00000235481)	61489.3	2596312601721650	IL23R (ENSG00000162594)	9.85071e+07	3294562250125690
901	DTNBP1 (ENSG00000047579)	1.04493e-51	1.85732e+16	PPBP (ENSG00000163736)	1.44252e-87	8786246654991780	RP11-305L7.3 (ENSG00000237422)	71534.9	2692125315788580	C21orf49 (ENSG00000205930)	1.01476e+09	1.68379e+16
902	MMP17 (ENSG00000198598)	1.11919e-51	7796060923274390	NACC2 (ENSG00000148411)	1.53355e-87	6660840305697740	SPTLC3 (ENSG00000172296)	75677.2	2995968069320970	DIXDC1 (ENSG00000150764)	1.03687e+09	2.97806e+16
903	ZCCHC10 (ENSG00000155329)	1.15516e-51	2054151052467480	RP11-312O7.2 (ENSG00000229874)	3.56373e-87	3043250164037700	SLC16A6 (ENSG00000108932)	90779.7	2348394711114270	DLG3 (ENSG00000082458)	1.09296e+09	1.76134e+16
904	ACADM (ENSG00000117054)	1.34656e-51	1.78084e+16	HRH1 (ENSG00000196639)	3.69135e-88	7507775354782530	RP11-463J10.3 (ENSG00000259007)	1.022e+06	2.18691e+16	PVRL3 (ENSG00000177707)	1.18548e+09	3094787266022850
905	CHD1L (ENSG00000131778)	1.6214e-51	1.93861e+16	ARAP3 (ENSG00000120318)	5.15534e-88	8240811153062890	FAM92B (ENSG00000153789)	1.03015e+06	2298718209124200	ZNF287 (ENSG00000141040)	1.23885e+09	1.66075e+16
906	LINC00910 (ENSG00000188825)	1.6433e-52	3.45662e+16	CLEC12B (ENSG00000256660)	6.657e-88	8705999579372760	TK2 (ENSG00000166548)	1.31744e+06	2.12922e+16	RCN3 (ENSG00000142552)	1.24949e+09	2747153843934570
907	EXOC6 (ENSG00000138190)	5.0044e-52	1.95528e+16	MAP2K3 (ENSG00000034152)	8.39661e-88	2712629943322080	SFXN3 (ENSG00000107819)	134766	1.61708e+16	RP11-350G8.5 (ENSG00000228013)	1.34559e+09	3.43962e+16
908	LIX1 (ENSG00000145721)	5.3584e-52	7335643030286640	TNFAIP8L2 (ENSG00000163154)	1.57894e-86	4713165722052100	KEAP1 (ENSG00000079999)	1.37772e+06	1547187827504100	ME3 (ENSG00000151376)	1.3859e+09	2032495122627690
909	FAM69A (ENSG00000154511)	6.62402e-52	2127104053414020	PLCB2 (ENSG00000137841)	1.73571e-87	2.81607e+16	GEMIN7 (ENSG00000142252)	142222	1.609e+16	ARMCX4 (ENSG00000196440)	1.43147e+09	2.19506e+16
910	CCDC141 (ENSG00000163492)	1.02647e-52	2157036999087280	HLA-DMB (ENSG00000242574)	2.49904e-87	2.80255e+16	ITPRIPL1 (ENSG00000198885)	1.58864e+06	2.10331e+16	SREBF1 (ENSG00000072310)	1.50039e+09	1.59907e+16
911	BICD1 (ENSG00000151746)	1.03413e-50	2.04162e+16	MBOAT1 (ENSG00000172197)	5.94814e-87	5287885825429580	TSPAN31 (ENSG00000135452)	1.84058e+06	1612356909936140	LAMP3 (ENSG00000078081)	1.50521e+08	2636533019046130
912	PCF11 (ENSG00000165494)	2.12768e-50	1535419833704800	NEAT1 (ENSG00000245532)	6.95704e-87	2007675735209760	AHDC1 (ENSG00000126705)	2.00508e+06	1.82887e+16	CXADR (ENSG00000154639)	1.50675e+09	3.28834e+16
913	ZNF791 (ENSG00000173875)	3.26798e-50	1822731562440920	RFX2 (ENSG00000087903)	7.00496e-87	8464291497576710	ANKRD35 (ENSG00000198483)	2.03588e+06	2588385611245460	GRAMD3 (ENSG00000155324)	1.56133e+09	1535676012603030
914	RP11-1023P17.2 (ENSG00000253924)	7.90553e-51	7294204929381260	SCARF1 (ENSG00000074660)	8.13574e-87	9958615773843600	POMC (ENSG00000115138)	2.09725e+06	1848608614360100	LIPT2 (ENSG00000175536)	1.63422e+09	1642925362594230
915	QSOX2 (ENSG00000165661)	8.60594e-51	4206929984786160	SBF2 (ENSG00000133812)	1.29022e-85	5181668328704990	IFNL1 (ENSG00000182393)	215715	2.67604e+16	ZNF540 (ENSG00000171817)	1.65681e+09	1.55101e+16
916	AC083949.1 (ENSG00000224875)	8.69733e-51	4793788466745620	PCBP1 (ENSG00000169564)	1.66854e-85	2269932736021990	UGGT1 (ENSG00000136731)	2.25128e+06	1.55496e+16	RP11-326C3.7 (ENSG00000254910)	1.70165e+09	2214181826320640
917	MAN2B1 (ENSG00000104774)	9.59984e-51	1.50298e+16	RGS19 (ENSG00000171700)	2.70881e-86	1927772639202920	VLDLR (ENSG00000147852)	2.2803e+06	2.83267e+16	ARL5B-AS1 (ENSG00000152487)	1.75125e+08	1.72548e+16
918	CLEC4A (ENSG00000111729)	9.64352e-51	5522823620038720	AP2S1 (ENSG00000042753)	2.98778e-86	2.00554e+16	DUSP6 (ENSG00000139318)	243701	2071882685389180	ARHGEF10 (ENSG00000104728)	1.97115e+09	1848750038397580
919	FOSB (ENSG00000125740)	1.39226e-50	1508108200002400	HOMER3 (ENSG00000051128)	3.73774e-86	1.23812e+16	FAM217B (ENSG00000196227)	2.55825e+06	1.53508e+16	FOCAD (ENSG00000188352)	2.01231e+09	1577254410974190
920	AC131097.3 (ENSG00000233806)	1.90015e-50	2.94611e+16	COMT (ENSG00000093010)	4.01752e-85	2.59105e+16	ZNF841 (ENSG00000197608)	267712	1545931644712940	ZNF681 (ENSG00000196172)	2.09622e+09	1.616e+16
921	LAIR1 (ENSG00000167613)	2.03361e-49	1.7931e+16	C2orf62 (ENSG00000158428)	6.04283e-87	9919307483405460	EXOSC4 (ENSG00000178896)	2.83381e+06	1.69999e+16	C10ORF68 (ENSG00000150076)	2.19571e+08	2.78975e+16
922	CNKSR2 (ENSG00000149970)	2.16774e-50	3.15067e+16	SH3TC1 (ENSG00000125089)	1.55069e-84	4418685361483100	ELF4 (ENSG00000102034)	309679	1.71154e+16	MEGF6 (ENSG00000162591)	2.21556e+08	1.67714e+16
923	FMO5 (ENSG00000131781)	3.88146e-50	497658273420898	RRP12 (ENSG00000052749)	2.44601e-84	2.94475e+16	RP11-734I18.1 (ENSG00000251129)	3.20506e+06	2.50137e+16	RNF212 (ENSG00000178222)	2.37917e+09	2.02017e+16
924	AKAP6 (ENSG00000151320)	5.71856e-50	7501518670120680	RCOR1 (ENSG00000089902)	3.15284e-85	6331237898858140	PPP2R5A (ENSG00000066027)	3.28377e+06	1.54379e+16	RP11-700H6.1 (ENSG00000247011)	2.39043e+08	2.78625e+16
925	POLM (ENSG00000122678)	6.2046e-50	1.79627e+16	LYL1 (ENSG00000104903)	3.40819e-84	4986594536625900	SNAPC2 (ENSG00000104976)	3.46349e+06	1.59986e+16	TMEM177 (ENSG00000144120)	2.39628e+09	1.66427e+16
926	FAM81A (ENSG00000157470)	6.78797e-51	6840345943488360	FNIP2 (ENSG00000052795)	8.59386e-85	6609217192796380	CLP1 (ENSG00000172409)	388565	1723042973799760	MIR4519 (ENSG00000260083)	2.5618e+08	1.60853e+16
927	CCDC18 (ENSG00000122483)	7.44044e-50	2.10553e+16	RAB34 (ENSG00000109113)	1.04918e-84	5.36962e+16	XKR8 (ENSG00000158156)	416012	1.69243e+16	SSTR3 (ENSG00000183473)	2.69897e+09	2967398787780210
928	AP001055.6 (ENSG00000225331)	7.90765e-50	2.7314e+16	EXOC3L1 (ENSG00000179044)	1.17651e-84	731253428027218	RP11-325F22.2 (ENSG00000237513)	4.43379e+06	1.56045e+16	RGL1 (ENSG00000143344)	2.85987e+09	2.68549e+16
929	STRADB (ENSG00000082146)	1.08635e-48	2.36801e+16	TMEM205 (ENSG00000105518)	1.57391e-83	3123242307454780	ZNF80 (ENSG00000174255)	451779	2545281640682890	CCR10 (ENSG00000184451)	3.09139e+08	2.39035e+16
930	BRD4 (ENSG00000141867)	1.09479e-48	1510706209746330	AIFM3 (ENSG00000183773)	2.80245e-84	1.03907e+16	PHYHD1 (ENSG00000175287)	522811	3.04935e+16	LAPTM4B (ENSG00000104341)	3.24443e+08	2.84846e+16
931	TMEM38B (ENSG00000095209)	1.57715e-49	2.00888e+16	ACER3 (ENSG00000078124)	2.86294e-83	4879367325266510	EAF1 (ENSG00000144597)	52581.8	1.57573e+16	IDUA (ENSG00000127415)	3.25842e+09	1809098367964550
932	RP11-452F19.3 (ENSG00000228106)	1.63816e-48	2497747238417050	METTL7A (ENSG00000185432)	4.30261e-84	3.97496e+16	PLXNA4 (ENSG00000221866)	529712	2.86137e+16	PRRG2 (ENSG00000126460)	3.54549e+08	2.55111e+16
933	TREX1 (ENSG00000213689)	9.23801e-49	1.73093e+16	CTD-2514K5.2 (ENSG00000246731)	7.47197e-84	1.07375e+16	RP11-611D20.2 (ENSG00000237886)	572274	3028166746995000	GLB1L2 (ENSG00000149328)	3.563e+08	2126231989793260
934	MKNK2 (ENSG00000099875)	1.69386e-47	1823094996929460	RASL11A (ENSG00000122035)	7.93333e-85	9506599626492600	CENPO (ENSG00000138092)	622552	2202750002054370	RP11-154H17.1 (ENSG00000236948)	3.61885e+09	2.96652e+16
935	7SK (ENSG00000254144,ENSG00000249352,ENSG00000232512,ENSG00000260682)	1.93903e-47	4.7575e+16	ATP6V0A1 (ENSG00000033627)	1.85134e-82	5952979151928530	C1orf216 (ENSG00000142686)	633599	1.74726e+16	KDELC2 (ENSG00000178202)	3.74786e+09	1630428577643640
936	AMN1 (ENSG00000151743)	4.51124e-47	2401104140922670	GLRX (ENSG00000173221)	2.79112e-83	2.15548e+16	FGF14 (ENSG00000102466)	653141	2.41963e+16	HPGD (ENSG00000164120)	3.78785e+09	1.51311e+16
937	MYO1B (ENSG00000128641)	5.661e-48	5860919569826430	TXNDC17 (ENSG00000129235)	3.86665e-83	2.90852e+16	SPECC1 (ENSG00000128487)	68447.5	2.07987e+16	LINC00987 (ENSG00000237248)	4.03875e+08	2125850056521960
938	SGK223 (ENSG00000182319)	6.94189e-48	2358486407777610	AGPAT3 (ENSG00000160216)	1.43944e-82	4904279290908400	TNFSF14 (ENSG00000125735)	718392	1.83163e+16	LRFN3 (ENSG00000126243)	4.05337e+08	2.16163e+16
939	ZNF669 (ENSG00000188295)	9.31543e-48	2199573378092340	TOM1 (ENSG00000100284)	3.13731e-82	2.49692e+16	TET2 (ENSG00000168769)	769582	1.59943e+16	F8 (ENSG00000185010)	4.59352e+08	1.81057e+16
940	HMOX1 (ENSG00000100292)	9.8315e-48	3.03974e+16	ENG (ENSG00000106991)	3.60542e-81	4733510269532100	MAPK7 (ENSG00000166484)	796717	1.66917e+16	MYB (ENSG00000118513)	4.6541e+09	3.11556e+16
941	STX5 (ENSG00000162236)	1.2143e-46	1.67439e+16	FCGR2B (ENSG00000072694)	1.21707e-80	3416669765833470	RIPK2 (ENSG00000104312)	888925	1592693276897030	HAVCR1 (ENSG00000113249)	5.4323e+08	2.81695e+16
942	GLO1 (ENSG00000124767)	1.72549e-46	1569938653390490	AGPAT9 (ENSG00000138678)	3.0422e-81	7478615680690520	EPG5 (ENSG00000152223)	953668	1.69117e+16	LOXL1 (ENSG00000129038)	5.45741e+08	2.68221e+16
943	KCNIP2 (ENSG00000120049)	2.0485e-47	6105455701717810	NOP10 (ENSG00000182117)	4.68418e-80	2060389981742580	ATL1 (ENSG00000198513)	987049	2.09506e+16	FAM213B (ENSG00000157870)	6.40448e+08	1.54645e+16
944	RRAGC (ENSG00000116954)	2.67763e-47	2042069290646440	C10orf54 (ENSG00000107738)	6.84152e-80	1.86456e+16	RP11-932O9.9 (ENSG00000269930)	1.01019e+07	2933009697982210	SLC22A23 (ENSG00000137266)	6.66042e+08	3066687804349590
945	OXR1 (ENSG00000164830)	2.84765e-48	1.62504e+16	LACC1 (ENSG00000179630)	1.1444e-79	832457781966223	STARD9 (ENSG00000159433)	1.09411e+07	1964017389796540	ASTN2 (ENSG00000148219)	6.89254e+08	1.9591e+16
946	SLC25A37 (ENSG00000147454)	3.33457e-46	1.92732e+16	CCDC151 (ENSG00000198003)	1.73986e-79	1.00717e+16	LINC00944 (ENSG00000256128)	1.11691e+07	1681998962934900	RP11-539L10.3 (ENSG00000251580)	7.53962e+08	1.66805e+16
947	RP11-862L9.3 (ENSG00000266844)	5.31251e-47	6564276385253160	CCL20 (ENSG00000115009)	1.74799e-81	1.34822e+16	NIPAL2 (ENSG00000104361)	1.14459e+06	2.01678e+16	CTB-113I20.2 (ENSG00000271737)	7.88951e+08	2.28145e+16
948	TMEM134 (ENSG00000172663)	2.40319e-45	1554853386550620	PRELID1 (ENSG00000169230)	2.28321e-79	1.93521e+16	NQO1 (ENSG00000181019)	1.2123e+07	2.1885e+16	CTC-461F20.1 (ENSG00000250415)	8.10392e+08	2.85341e+16
949	UTP6 (ENSG00000108651)	2.68292e-46	2.02151e+16	TET2 (ENSG00000168769)	4.11655e-80	3.43073e+16	HSPA6 (ENSG00000173110)	1.28985e+07	2905696425874440	LZTS3 (ENSG00000088899)	8.51971e+08	2502321336013020
950	ZNF595 (ENSG00000197701)	5.15962e-46	2638709709644630	FRMD3 (ENSG00000172159)	7.81305e-80	1.05804e+16	FZD4 (ENSG00000174804)	1.40114e+06	2.76355e+16	DCBLD1 (ENSG00000164465)	8.91543e+08	2142237724832990
951	FAM214A (ENSG00000047346)	1.11979e-44	1.86235e+16	RP11-472N13.3 (ENSG00000237797)	9.27372e-80	6411077105911790	SMKR1 (ENSG00000240204)	1.50113e+07	1.9946e+16	LRP6 (ENSG00000070018)	9.14952e+08	2.88514e+16
952	ZCWPW1 (ENSG00000078487)	1.39384e-44	2558152413967860	OAS3 (ENSG00000111331)	1.81615e-78	4253745757829440	SPRY4 (ENSG00000187678)	1.65549e+07	1628187383555140	KIFC2 (ENSG00000167702)	9.15791e+08	1694426052073530
953	AC073072.5 (ENSG00000179428)	1.43032e-44	6074007816442690	IL17RA (ENSG00000177663)	2.05619e-78	2.46107e+16	RP11-169D4.1 (ENSG00000227467)	1.69464e+07	1.58318e+16	CD101 (ENSG00000134256)	9.36215e+08	2.28739e+16
954	FUT8 (ENSG00000033170)	1.86467e-45	1.80986e+16	JUP (ENSG00000173801)	3.01263e-79	5341756269594820	USP43 (ENSG00000154914)	1.98018e+07	2495022378784380	AC026471.6 (ENSG00000260740)	1.04018e+10	2.68898e+16
955	FCHO1 (ENSG00000130475)	2.15829e-44	1.76008e+16	TIMM8B (ENSG00000150779)	6.12593e-79	2798743903669520	SMAD7 (ENSG00000101665)	2.10558e+06	1.8061e+16	CRYGN (ENSG00000127377)	1.06996e+10	2993553680240740
956	SDCCAG8 (ENSG00000054282)	3.49502e-45	1.67255e+16	EPHB2 (ENSG00000133216)	7.53509e-79	6234923933959980	ZNF808 (ENSG00000198482)	2.19921e+06	1.53911e+16	PLEKHH2 (ENSG00000152527)	1.07401e+10	2.63158e+16
957	JAM3 (ENSG00000166086)	4.91769e-45	3.37416e+16	ARHGAP27 (ENSG00000159314)	7.6851e-79	2.88721e+16	AL161784.1 (ENSG00000267987)	2.21964e+07	2236407963583700	DNAJA4 (ENSG00000140403)	1.28252e+10	1995176278672550
958	GSN (ENSG00000148180)	5.42489e-45	2.1762e+16	NFIL3 (ENSG00000165030)	1.6195e-77	7223577336708520	HOXB3 (ENSG00000120093)	2.36102e+07	2676919844779590	GP5 (ENSG00000178732)	1.31136e+10	2.80213e+16
959	RNF144B (ENSG00000137393)	6.85459e-45	3719123050590110	RET (ENSG00000165731)	1.74687e-77	8868764989007610	GOLGA8R (ENSG00000186399)	2.38929e+07	2.59102e+16	PRG4 (ENSG00000116690)	1.32054e+10	2977847950697410
960	UBL7 (ENSG00000138629)	9.03068e-45	1.53152e+16	PGLS (ENSG00000130313)	1.85263e-78	1.89744e+16	MTRF1L (ENSG00000112031)	2.39008e+06	1.55639e+16	TRPC1 (ENSG00000144935)	1.35264e+10	2409209401007100
961	BOD1L1 (ENSG00000038219)	1.03481e-43	1.61389e+16	CLMN (ENSG00000165959)	2.16855e-78	7780196547303560	MAFF (ENSG00000185022)	2.52391e+07	1.7157e+16	RWDD2A (ENSG00000013392)	1.36164e+10	1921502430795380
962	UCKL1 (ENSG00000198276)	1.33388e-43	1.71342e+16	ANO5 (ENSG00000171714)	2.61596e-77	6891897237359600	RP11-305L7.1 (ENSG00000230537)	2.59595e+07	2291893557905370	GLTSCR1 (ENSG00000063169)	1.37031e+10	1.50508e+16
963	GAB2 (ENSG00000033327)	1.51522e-43	3.69836e+16	MTSS1 (ENSG00000170873)	8.02033e-78	2371084122847480	ABHD15 (ENSG00000168792)	2.75979e+06	1.99907e+16	NKD1 (ENSG00000140807)	1.45165e+10	2.55888e+16
964	HMGA1P4 (ENSG00000234705)	3.66223e-43	5188675517089020	ERGIC1 (ENSG00000113719)	1.00815e-77	3.08283e+16	ZNF433 (ENSG00000197647)	3.39895e+07	2.69384e+16	ICA1 (ENSG00000003147)	1.49192e+09	1925353668476700
965	WDFY2 (ENSG00000139668)	3.80153e-43	1.89613e+16	MIS18BP1 (ENSG00000129534)	1.13524e-78	2.34456e+16	TST (ENSG00000128311)	3.43863e+06	2.8472e+16	AC091633.3 (ENSG00000223711)	1.50607e+10	2.49429e+16
966	NFX1 (ENSG00000086102)	4.27891e-44	1.62594e+16	CEBPB (ENSG00000172216)	2.54405e-77	2.82552e+16	CMTR2 (ENSG00000180917)	3.56184e+07	1.77868e+16	AC018816.3 (ENSG00000235978)	1.5509e+10	2.24949e+16
967	PIGB (ENSG00000069943)	4.36889e-44	2.04939e+16	ZSWIM6 (ENSG00000130449)	2.85567e-76	6653028401752590	MYLPF (ENSG00000180209)	3.6502e+07	2.53146e+16	ZWINT (ENSG00000122952)	1.55405e+10	2.43658e+16
968	DTX4 (ENSG00000110042)	4.99887e-43	6692911795640160	ELF4 (ENSG00000102034)	2.31848e-75	4132891528327630	B4GALT6 (ENSG00000118276)	3.7168e+07	2.69342e+16	ADIRF (ENSG00000148671)	1.57797e+10	3214656920525710
969	RP4-765H13.1 (ENSG00000255778)	5.04381e-44	559794521962696	FKBP1A (ENSG00000088832)	2.79825e-76	1.79332e+16	FHOD1 (ENSG00000135723)	3.9735e+06	1.62658e+16	VCAM1 (ENSG00000162692)	1.67808e+10	2790441813537690
970	TMEM38A (ENSG00000072954)	9.91227e-44	6036492649732470	STX10 (ENSG00000104915)	2.97112e-75	2153493570983700	ACOT7 (ENSG00000097021)	4.18243e+06	2105223112477990	DNAI2 (ENSG00000171595)	1.77915e+10	2195983866295200
971	CSGALNACT1 (ENSG00000147408)	1.03497e-42	1.75443e+16	ACRBP (ENSG00000111644)	3.21847e-75	8633296050390750	RP11-473O4.4 (ENSG00000254263)	4.20395e+06	2472545888851550	SEMA5A (ENSG00000112902)	1.79815e+10	2.69842e+16
972	APOBEC3C (ENSG00000244509)	1.34255e-42	1524334596401280	RNF13 (ENSG00000082996)	8.19071e-76	2330569758046750	RAPGEF1 (ENSG00000107263)	4.238e+06	1.53272e+16	ZNF831 (ENSG00000124203)	1.82794e+10	1.55165e+16
973	APBB2 (ENSG00000163697)	1.78903e-42	6712697773343320	FLII (ENSG00000177731)	1.33841e-74	2.30144e+16	KIAA1671 (ENSG00000197077)	4.32248e+06	206014277120546	NTN4 (ENSG00000074527)	1.96467e+10	2.03061e+16
974	RP11-126K1.6 (ENSG00000237976)	2.65021e-43	4172139985063640	CCRL2 (ENSG00000121797)	1.49948e-74	9831430553149190	SFXN5 (ENSG00000144040)	459072	22552414383217	LINC00511 (ENSG00000227036)	2.01987e+10	2.71271e+16
975	ZBED5 (ENSG00000236287)	2.87286e-42	1.76912e+16	RAB39A (ENSG00000179331)	1.55314e-75	1.06379e+16	EFEMP2 (ENSG00000172638)	5.04652e+06	2647383993860400	RP11-290D2.6 (ENSG00000273149)	2.03546e+10	1.57446e+16
976	RP11-111A22.1 (ENSG00000259536)	2.9882e-42	5655788734527520	HN1 (ENSG00000189159)	2.2343e-74	2201970261509860	FMNL3 (ENSG00000161791)	5.14132e+06	1.71561e+16	PLEK2 (ENSG00000100558)	2.38139e+10	2.98681e+16
977	TSPYL5 (ENSG00000180543)	3.3462e-43	555650205075117	SAT1 (ENSG00000130066)	4.73866e-75	1973142303986340	BAALC (ENSG00000164929)	5.20152e+06	2.05774e+16	HLF (ENSG00000108924)	2.703e+10	2.69192e+16
978	AMFR (ENSG00000159461)	4.52651e-42	2598520350534130	GLIPR1 (ENSG00000139278)	5.06747e-76	1803205435476860	C16orf45 (ENSG00000166780)	5.52189e+07	1866763660590730	PLBD2 (ENSG00000151176)	2.70624e+10	1.50704e+16
979	GTF2I (ENSG00000077809)	6.20878e-43	1611436591381190	IER5 (ENSG00000162783)	7.31414e-75	2914162077484830	PIP4K2C (ENSG00000166908)	6.09722e+07	153388491498003	MSC (ENSG00000178860)	2.85841e+10	1.69208e+16
980	USP28 (ENSG00000048028)	6.33812e-42	1.82624e+16	SCO2 (ENSG00000130489)	8.30171e-75	4957207636558720	HPGD (ENSG00000164120)	6.59554e+06	1.69498e+16	RPRM (ENSG00000177519)	3.0737e+10	3.36129e+16
981	SNORD3A (ENSG00000263934)	8.11661e-43	1.81867e+16	CPM (ENSG00000135678)	1.00494e-73	8748396555082430	ZMIZ1 (ENSG00000108175)	7.59234e+06	182431293343978	RP11-345P4.9 (ENSG00000272106)	3.17925e+09	1.54778e+16
982	ZNF737 (ENSG00000237440)	8.97278e-43	1836693821448960	CLTA (ENSG00000122705)	2.33625e-73	1.97284e+16	GPR68 (ENSG00000119714)	8.121e+06	1.8722e+16	PELO (ENSG00000152684)	3.2362e+09	1.50495e+16
983	SPG11 (ENSG00000104133)	1.01405e-41	1.66778e+16	IRF7 (ENSG00000185507)	3.80781e-74	2.51225e+16	TBKBP1 (ENSG00000198933)	8.16271e+06	1.83967e+16	SLC5A2 (ENSG00000140675)	3.26472e+10	2.44391e+16
984	SPINT1 (ENSG00000166145)	2.48176e-41	4115586870940370	SLC6A6 (ENSG00000131389)	1.30687e-73	3633318192098850	JARID2 (ENSG00000008083)	9.56146e+06	1566542503629540	KTN1-AS1 (ENSG00000186615)	3.28517e+09	2.0139e+16
985	BCL2L2 (ENSG00000129473)	2.7951e-42	4794795765899560	FAM110B (ENSG00000169122)	1.31385e-72	9504138029215630	SLC4A4 (ENSG00000080493)	1.00928e+08	2.21505e+16	SLC35G2 (ENSG00000168917)	3.3852e+10	241841230754706
986	CCDC112 (ENSG00000164221)	3.30676e-42	2.29084e+16	FOLR2 (ENSG00000165457)	7.16328e-74	1.08187e+16	IRF6 (ENSG00000117595)	1.0225e+08	2893414365782280	RP11-367J11.3 (ENSG00000245468)	3.40031e+10	2.54682e+16
987	MTHFD1 (ENSG00000100714)	3.40781e-42	1.93922e+16	LAMB2 (ENSG00000172037)	7.29627e-73	5320147193182380	SNTB1 (ENSG00000172164)	1.03568e+06	1.66406e+16	AKR1E2 (ENSG00000165568)	3.43868e+10	286346391329685
988	C9orf91 (ENSG00000157693)	3.7984e-42	3.34828e+16	ARRB2 (ENSG00000141480)	7.37335e-73	1.6934e+16	SNORD3B-1 (ENSG00000265185)	1.0513e+08	2.20031e+16	ATP8A2 (ENSG00000132932)	3.44206e+09	2472772925195770
989	HSD17B4 (ENSG00000133835)	4.88776e-41	2.06729e+16	QRFP (ENSG00000188710)	7.79403e-73	5721676222252430	C19orf83 (ENSG00000267757)	1.12489e+08	2134913320062040	ZNF599 (ENSG00000153896)	3.57146e+09	1.61811e+16
990	CACNA1A (ENSG00000141837)	5.24575e-42	5942744642184240	C9orf47 (ENSG00000186354)	7.86843e-73	5270738774332920	FAT4 (ENSG00000196159)	1.14826e+08	2457341898766620	PIANP (ENSG00000139200)	3.61012e+10	2624020019983140
991	EGR1 (ENSG00000120738)	5.27423e-42	328894650040012	PGM5 (ENSG00000154330)	7.92282e-73	520031735239147	UHRF1BP1 (ENSG00000065060)	1.15424e+08	1.69472e+16	TTYH2 (ENSG00000141540)	3.99373e+09	1.87372e+16
992	MACC1 (ENSG00000183742)	6.55361e-42	6025724748551760	SYT17 (ENSG00000103528)	7.93256e-74	7899818134134440	CRIPT (ENSG00000119878)	1.17572e+07	1.54129e+16	RP11-395A13.2 (ENSG00000272667)	4.01258e+08	2.01413e+16
993	DNMBP (ENSG00000107554)	6.76999e-42	3.20684e+16	SLC5A9 (ENSG00000117834)	7.95015e-73	5367809887122340	RP13-890H12.2 (ENSG00000267288)	1.24003e+08	2487806911173080	RP11-796G6.2 (ENSG00000258512)	4.09896e+09	1.98186e+16
994	SLCO5A1 (ENSG00000137571)	6.79896e-42	5953371023076800	AC006946.15 (ENSG00000235478)	8.28224e-73	4821346576261180	PTPRJ (ENSG00000149177)	1.35675e+08	1.62694e+16	RP11-195F19.5 (ENSG00000187186)	4.17613e+10	2.00596e+16
995	WDSUB1 (ENSG00000196151)	7.83479e-42	2.14209e+16	DES (ENSG00000175084)	8.28382e-74	4702184319119520	LSS (ENSG00000160285)	1.44635e+08	1.62405e+16	ADAMTS17 (ENSG00000140470)	4.44173e+09	2.4827e+16
996	ZBTB20 (ENSG00000181722)	7.83611e-42	1521714711820890	ZDHHC7 (ENSG00000153786)	8.65786e-73	3.44164e+16	TMEM181 (ENSG00000146433)	1.56193e+08	1.58722e+16	PLD6 (ENSG00000179598)	4.47121e+09	1582077441850530
997	RP11-312O7.2 (ENSG00000229874)	8.34332e-42	1.85566e+16	ZNF697 (ENSG00000143067)	8.98061e-73	6298532531880080	C17orf66 (ENSG00000172653)	1.56811e+06	2712448102702530	DUSP8 (ENSG00000184545)	4.69205e+10	170482119119394
998	ARHGAP22 (ENSG00000128805)	1.13024e-40	7.51062e+16	SCUBE2 (ENSG00000175356)	9.03414e-73	4892455467685220	RP11-160O5.1 (ENSG00000263470)	1.60149e+07	2613772379454280	MXRA8 (ENSG00000162576)	4.7631e+09	2.71362e+16
999	FANCL (ENSG00000115392)	1.52697e-40	3.15239e+16	VWF (ENSG00000110799)	9.48315e-73	6288380362085640	ACBD5 (ENSG00000107897)	1.64166e+07	1.50988e+16	MCF2L (ENSG00000126217)	4.83377e+09	1.67561e+16
1000	ARID3A (ENSG00000116017)	1.59955e-40	3.14182e+16	ACVRL1 (ENSG00000139567)	1.07276e-71	5.41154e+16	FAM228B (ENSG00000219626)	1.89224e+07	1.59768e+16	MCF2L2 (ENSG00000053524)	5.38381e+09	2.46868e+16
1001	TCL1B (ENSG00000213231)	1.82413e-41	7312901305077970	DGAT2 (ENSG00000062282)	1.42975e-72	1.02377e+16	TANGO2 (ENSG00000183597)	2.15877e+08	1.53326e+16	ACE (ENSG00000159640,ENSG00000264813)	5.38889e+09	2.0476e+16
1002	USP12 (ENSG00000152484)	2.47251e-40	2.3793e+16	MAN2B1 (ENSG00000104774)	2.35023e-72	2102247089816640	ARSG (ENSG00000141337)	2.23835e+08	1.601e+16	CPNE7 (ENSG00000178773)	5.8322e+09	2.52444e+16
1003	SPATS2 (ENSG00000123352)	2.76681e-40	2.1727e+16	MANBA (ENSG00000109323)	2.4163e-72	2461531501989540	WWC2-AS2 (ENSG00000251359)	2.39021e+08	2.66041e+16	LINC01137 (ENSG00000233621)	6.20026e+09	1620594658152210
1004	SIAH1 (ENSG00000196470)	3.94375e-41	2.23806e+16	ILK (ENSG00000166333)	2.52741e-71	2.438e+16	RP11-644F5.11 (ENSG00000258056)	2.39038e+08	2.1606e+16	FAM19A1 (ENSG00000183662)	6.33051e+09	2.08028e+16
1005	PIK3C2B (ENSG00000133056)	4.07482e-40	2549216646525270	PSMA4 (ENSG00000041357)	2.78363e-71	2.21326e+16	CTD-2555C10.3 (ENSG00000259230)	2.50726e+08	2.51229e+16	APOLD1 (ENSG00000178878)	6.45721e+09	1.54267e+16
1006	CSF2RB (ENSG00000100368)	4.96105e-41	4.97918e+16	PVRL2 (ENSG00000130202)	4.18539e-73	955205566150646	HYDIN (ENSG00000157423)	2.55803e+08	2425586211229550	AGER (ENSG00000204305)	6.55164e+09	1618644634432220
1007	HAAO (ENSG00000162882)	5.44631e-41	6240754592276920	CUEDC1 (ENSG00000180891)	4.34576e-71	8639474399607970	AC008948.1 (ENSG00000268424)	2.60496e+08	2.32288e+16	RP11-526I2.5 (ENSG00000270127)	6.86345e+09	2.37665e+16
1008	TEP1 (ENSG00000129566)	6.43954e-41	2.26718e+16	RP11-63P12.6 (ENSG00000225434)	1.20167e-70	6295040839863560	GUCY1B3 (ENSG00000061918)	2.65134e+08	2581333481397960	ACVR2A (ENSG00000121989)	6.93254e+10	1.73916e+16
1009	MTMR14 (ENSG00000163719)	7.46003e-41	1.52043e+16	PTPN18 (ENSG00000072135)	2.33598e-70	2.4152e+16	RP11-845M18.6 (ENSG00000257829)	2.78551e+06	1844752027644640	RP11-264B17.5 (ENSG00000261552)	6.98467e+09	2346137787534840
1010	TESK2 (ENSG00000070759)	1.20251e-40	2600169368681970	S100A11 (ENSG00000163191)	3.34429e-71	1.86705e+16	ST7 (ENSG00000004866)	2.88382e+08	2162950065742600	KDM8 (ENSG00000155666)	7.10034e+09	1588036230778290
1011	HLA-DQB1-AS1 (ENSG00000223534)	1.21102e-39	6146205693602920	CTB-83J4.2 (ENSG00000269271)	3.73151e-71	5.02483e+16	KIAA2013 (ENSG00000116685)	2.90677e+08	2000181928164900	RP11-758M4.4 (ENSG00000253706)	7.71733e+09	1.725e+16
1012	RASGRF1 (ENSG00000058335)	1.46022e-40	5221515905760430	CMTM6 (ENSG00000091317)	1.89938e-69	1.85057e+16	IFI27L1 (ENSG00000165948)	2.95968e+07	1763058979411570	ASAH2B (ENSG00000204147)	7.82163e+09	1.90276e+16
1013	KIAA0430 (ENSG00000166783)	2.8616e-40	1.62198e+16	NOTCH2NL (ENSG00000213240)	1.94784e-69	2897035252260090	SEMA4C (ENSG00000168758)	31108.9	1.95163e+16	GS1-124K5.4 (ENSG00000237310)	8.47845e+09	1.57111e+16
1014	CCS (ENSG00000173992)	3.79328e-40	1.56984e+16	ASAP1 (ENSG00000153317)	2.10237e-69	4232180231422410	VSTM2B (ENSG00000187135)	3.21229e+07	2.36112e+16	RP11-383H13.1 (ENSG00000235531)	8.54757e+08	1.80515e+16
1015	RP11-219B17.1 (ENSG00000245534)	3.99437e-40	3.06544e+16	C9orf66 (ENSG00000183784)	4.3817e-70	1013615650754450	MTMR2 (ENSG00000087053)	3.34192e+07	1613480155001160	NEDD4 (ENSG00000069869)	8.65038e+09	1.66229e+16
1016	ZNF418 (ENSG00000196724)	5.56395e-40	5202014886933200	GBGT1 (ENSG00000148288)	8.48754e-70	1.07199e+16	PLSCR1 (ENSG00000188313)	3.89683e+07	1.52937e+16	MCOLN3 (ENSG00000055732)	8.66699e+09	2.46765e+16
1017	L1CAM (ENSG00000198910)	6.00749e-40	545163092430204	ADAM17 (ENSG00000151694)	1.41629e-68	3221683886734420	IFITM10 (ENSG00000244242)	3.93752e+07	2.7152e+16	AC131971.1 (ENSG00000183562)	8.73071e+09	1.90311e+16
1018	PLEKHG7 (ENSG00000187510)	7.42512e-40	5012304682956840	TPRG1-AS1 (ENSG00000234076)	1.55385e-68	6069257319789510	REEP4 (ENSG00000168476)	4.0428e+07	1.6574e+16	JMJD7 (ENSG00000243789)	8.81041e+09	1.78088e+16
1019	AC009499.1 (ENSG00000203386)	8.11874e-40	508799235964752	CCPG1 (ENSG00000260916)	3.5807e-69	2.60913e+16	SEC24D (ENSG00000150961)	4.15933e+08	1620059178415160	PAGE5 (ENSG00000158639)	9.07222e+08	2725991093858250
1020	FGD4 (ENSG00000139132)	1.04265e-38	4963203553909830	PHF19 (ENSG00000119403)	1.04544e-67	3812558588719860	TOR1B (ENSG00000136816)	4.22095e+06	1.50014e+16	HDAC11 (ENSG00000163517)	9.11281e+08	1.69773e+16
1021	PNPLA7 (ENSG00000130653)	1.06089e-38	2.97609e+16	MYO9B (ENSG00000099331)	1.14552e-67	2.67225e+16	C6orf47 (ENSG00000204439)	4.43228e+07	1.50533e+16	KBTBD6 (ENSG00000165572)	9.8886e+09	1655165033097510
1022	FA2H (ENSG00000103089)	1.74372e-38	4669662613639100	NPEPL1 (ENSG00000215440)	2.10002e-67	5344100513466220	CXorf40B (ENSG00000197021)	4.44987e+08	1.50455e+16	NAP1L2 (ENSG00000186462)	1.00063e+10	1.54108e+16
1023	RP5-1098D14.1 (ENSG00000273384)	1.89335e-38	5397989405593480	RP11-63L7.5 (ENSG00000271931)	2.28625e-67	1.04436e+16	C5orf42 (ENSG00000197603)	4.50314e+06	1.66661e+16	LRRC8B (ENSG00000197147)	1.02079e+11	1.61538e+16
1024	SIDT1 (ENSG00000072858)	2.99657e-38	1.79778e+16	TLR1 (ENSG00000174125)	3.38436e-68	4268337522109120	SBF1 (ENSG00000100241)	4.80307e+08	1502912441578050	TEX2 (ENSG00000136478)	1.05276e+11	1.6367e+16
1025	CLCN7 (ENSG00000103249)	3.3672e-38	2.18879e+16	ADPRH (ENSG00000144843)	3.9314e-67	6458728353183350	ZNF684 (ENSG00000117010)	4.93015e+06	1.86919e+16	C3orf52 (ENSG00000114529)	1.12217e+11	1.82588e+16
1026	ECHDC1 (ENSG00000093144)	4.12666e-38	1.55867e+16	TLR7 (ENSG00000196664)	4.75061e-68	8246373301135270	C1orf173 (ENSG00000178965)	4.94365e+07	2.51988e+16	OTOF (ENSG00000115155)	1.13507e+11	2344590999302840
1027	TELO2 (ENSG00000100726)	6.27962e-39	2.00523e+16	EPN1 (ENSG00000063245)	6.19621e-67	2.54144e+16	OTUD7B (ENSG00000163113)	5.01313e+08	1.90334e+16	TPPP (ENSG00000171368)	1.13971e+10	2.09899e+16
1028	APLP2 (ENSG00000084234)	9.31347e-39	1714111846583080	TM6SF1 (ENSG00000136404)	6.49186e-68	7283081469515730	CTC-250I14.6 (ENSG00000267598)	5.6727e+07	1.97274e+16	RP11-849H4.2 (ENSG00000254469)	1.17315e+11	1.61492e+16
1029	IL3RA (ENSG00000185291)	1.19166e-38	5967173574160550	TRAPPC5 (ENSG00000181029)	6.77547e-68	2.05064e+16	NAGLU (ENSG00000108784)	5.9786e+07	1.95855e+16	AC008063.2 (ENSG00000230918)	1.28915e+11	2.4983e+16
1030	MYL9 (ENSG00000101335)	1.4293e-38	5026322569407080	ITPRIPL2 (ENSG00000205730)	8.2146e-68	9547762366643010	NLRX1 (ENSG00000160703)	6.49643e+07	1.83643e+16	RP11-554I8.1 (ENSG00000225948)	1.3364e+11	2.53303e+16
1031	RP11-159H10.3 (ENSG00000246528)	1.45644e-37	5845576218044360	COL4A3BP (ENSG00000113163)	9.1867e-68	2829008610872870	CTD-2616J11.14 (ENSG00000268889)	6.57183e+07	2225651751196940	MCC (ENSG00000171444)	1.35735e+11	2.34227e+16
1032	NFATC1 (ENSG00000131196)	1.60966e-37	1.6176e+16	RP11-830F9.6 (ENSG00000205018)	1.24947e-66	8005093850939850	PHOSPHO1 (ENSG00000173868)	7.17218e+07	2492590263366330	ARHGAP11A (ENSG00000198826)	1.44765e+11	1.73148e+16
1033	TMEM62 (ENSG00000137842)	3.15596e-38	2.30764e+16	NAAA (ENSG00000138744)	3.01679e-67	2.05118e+16	CASP9 (ENSG00000132906)	7.42624e+07	1.90176e+16	CTD-2227I18.1 (ENSG00000249236)	1.46834e+11	2.75656e+16
1034	GEMIN7 (ENSG00000142252)	3.60765e-38	1.90747e+16	DNASE1L1 (ENSG00000013563)	2.34251e-65	3.66913e+16	HIST1H3F (ENSG00000256316)	7.62964e+06	2.58657e+16	CBY1 (ENSG00000100211)	1.47181e+11	1799180518311980
1035	PIK3R6 (ENSG00000174083)	4.70841e-38	3.68455e+16	SPECC1 (ENSG00000128487)	3.92436e-65	513751727997298	P2RX7 (ENSG00000089041)	8.76026e+07	2.00071e+16	SAMD12 (ENSG00000177570)	1.50016e+11	1.69379e+16
1036	SCAF4 (ENSG00000156304)	7.8698e-38	1.5572e+16	MTHFD2 (ENSG00000065911)	8.69162e-66	2.8235e+16	RP11-435O5.5 (ENSG00000271155)	9.22698e+06	2328078440618450	ANO8 (ENSG00000074855)	1.51185e+11	1.9707e+16
1037	CNDP2 (ENSG00000133313)	8.78052e-38	1.54812e+16	SAMSN1 (ENSG00000155307)	9.59449e-66	2377536678483530	BMP1 (ENSG00000168487)	9.35496e+07	2.72075e+16	IGF1R (ENSG00000140443)	1.54558e+11	1566305625531780
1038	KIF20B (ENSG00000138182)	8.93566e-38	1.82154e+16	LAPTM4A (ENSG00000068697)	9.71554e-66	1.87504e+16	NPTX1 (ENSG00000171246)	9.60006e+07	2.28368e+16	SFMBT2 (ENSG00000198879)	1.59878e+11	1500662925074080
1039	EPS15L1 (ENSG00000127527)	1.13643e-37	1.62344e+16	PHC2 (ENSG00000134686)	1.12996e-64	6052517262601350	JAZF1-AS1 (ENSG00000234336)	1.08139e+09	2.55874e+16	XYLB (ENSG00000093217)	1.72136e+11	1.92516e+16
1040	RP11-532F12.5 (ENSG00000261183)	2.2311e-36	4604501454917040	SCLT1 (ENSG00000151466)	1.16464e-64	2.83259e+16	KCNE1L (ENSG00000176076)	1.0945e+08	1.74676e+16	AC024940.1 (ENSG00000177340)	1.7571e+10	218724524052002
1041	SCAMP4 (ENSG00000227500)	2.75692e-37	1.72408e+16	FRY (ENSG00000073910)	1.39994e-64	6778112617816460	RMDN2 (ENSG00000115841)	1.16237e+09	2254373110016510	PZP (ENSG00000126838)	1.75915e+10	2.41066e+16
1042	TMEM56 (ENSG00000152078)	2.80822e-36	5.64441e+16	EMP1 (ENSG00000134531)	1.7868e-64	1.03224e+16	KIAA1377 (ENSG00000110318)	1.16926e+09	1.74264e+16	CACNA1H (ENSG00000196557)	1.79196e+10	2.25805e+16
1043	OSBPL10-AS1 (ENSG00000232490)	4.11912e-37	5.19715e+16	OSBPL11 (ENSG00000144909)	1.87279e-64	6321704165437130	AF213884.2 (ENSG00000260651)	1.32599e+09	1.5957e+16	IL2 (ENSG00000109471)	1.83716e+11	2362286775040050
1044	ZCCHC18 (ENSG00000166707)	4.78226e-37	3.14762e+16	LRRK1 (ENSG00000154237)	2.13717e-65	7.50414e+16	MGARP (ENSG00000137463)	1.33004e+09	2416751289534210	MORC4 (ENSG00000133131)	1.8539e+10	1.7937e+16
1045	RUFY3 (ENSG00000018189)	6.14149e-37	2591678147910740	PTPN6 (ENSG00000111679)	3.26646e-65	1.69633e+16	SPTSSA (ENSG00000165389)	1.33956e+08	1.62103e+16	FAM83D (ENSG00000101447)	1.8573e+10	2262589768268750
1046	C1orf115 (ENSG00000162817)	1.10816e-35	5004031460902820	TICAM2 (ENSG00000243414)	4.36797e-65	8356887204746710	TMEM241 (ENSG00000134490)	1.39983e+09	1.91337e+16	RFPL2 (ENSG00000128253)	1.86518e+11	2451723243215680
1047	VAV3 (ENSG00000134215)	1.45556e-36	2.63111e+16	ATP6V1A (ENSG00000114573)	4.90052e-66	3815442811991550	RNF14 (ENSG00000013561)	1.46452e+09	1.50849e+16	CTD-2547L24.4 (ENSG00000260810)	1.91491e+11	2.19058e+16
1048	SGSM3 (ENSG00000100359)	1.48439e-35	1614068405776900	CBR1 (ENSG00000159228)	6.80215e-65	3017019785695120	CTD-2616J11.3 (ENSG00000254760)	1.47141e+08	2.09239e+16	SLC4A5 (ENSG00000188687)	1.94621e+10	2.55531e+16
1049	FNBP1L (ENSG00000137942)	2.35616e-35	4112944017879080	COQ2 (ENSG00000173085)	1.75935e-64	477174106033479	TMEM140 (ENSG00000146859)	1.47286e+09	1525647129525580	VWDE (ENSG00000146530)	2.02064e+11	2366494093602620
1050	EPB41L5 (ENSG00000115109)	7.11983e-36	2.86359e+16	OLFML2B (ENSG00000162745)	1.8199e-63	6014034602643100	RP11-111F5.4 (ENSG00000204802)	1.47659e+08	2.07469e+16	ZNF48 (ENSG00000180035)	2.11952e+11	1.55835e+16
1051	AC010226.4 (ENSG00000249249)	8.88596e-36	3.14168e+16	CD4 (ENSG00000010610)	1.8282e-63	1.90079e+16	GTDC1 (ENSG00000121964)	1.52333e+09	1.5157e+16	RP11-6O2.4 (ENSG00000261054)	2.19989e+11	2501333971809110
1052	LIMD1 (ENSG00000144791)	1.04445e-34	2.44927e+16	SUPT4H1 (ENSG00000213246)	2.75229e-63	1.82524e+16	RP13-297E16.4 (ENSG00000223511)	1.53236e+09	2.63421e+16	GPR150 (ENSG00000178015)	2.21836e+11	1.84344e+16
1053	SLC30A4 (ENSG00000104154)	1.53609e-35	3162002868978940	RP11-536K7.3 (ENSG00000232807)	3.05401e-64	9786658919521640	RXRA (ENSG00000186350)	1.7417e+09	2.13438e+16	LINC00176 (ENSG00000196421)	2.27065e+11	2382491513949500
1054	LHFPL2 (ENSG00000145685)	1.7678e-34	5909638123753990	FAM65A (ENSG00000039523)	3.97042e-63	3144713214487160	PYROXD2 (ENSG00000119943)	1.78918e+09	1889051286843820	ZDHHC15 (ENSG00000102383)	2.45399e+11	2.53675e+16
1055	AUTS2 (ENSG00000158321)	1.88108e-35	2299243140061140	SNORD3D (ENSG00000262202)	4.18401e-63	915086987778586	APAF1 (ENSG00000120868)	1.79338e+09	1.56257e+16	GLS2 (ENSG00000135423)	2.48775e+11	1.73687e+16
1056	ACSM3 (ENSG00000005187)	2.30314e-34	2887433857105280	CEBPA-AS1 (ENSG00000267296)	4.6043e-64	7082426865494200	LDOC1L (ENSG00000188636)	1.81682e+08	1.6713e+16	C3orf33 (ENSG00000174928)	2.59561e+11	1.67704e+16
1057	BCL2L11 (ENSG00000153094)	2.52158e-34	2010277626455820	UBAC1 (ENSG00000130560)	5.10351e-63	4215290734705070	CCDC102A (ENSG00000135736)	1.82285e+09	1.67676e+16	SEPT8 (ENSG00000164402)	2.64761e+10	1.72447e+16
1058	ANKAR (ENSG00000151687)	2.88902e-35	1.91838e+16	ACSL4 (ENSG00000068366)	9.2015e-64	3814299888724490	C20orf26 (ENSG00000089101)	2.52961e+09	1.93834e+16	ARHGAP5-AS1 (ENSG00000258655)	2.67768e+10	2.21356e+16
1059	LONRF1 (ENSG00000154359)	3.11736e-34	3128351042704070	SESTD1 (ENSG00000187231)	9.56294e-64	47071420344124	LZTFL1 (ENSG00000163818)	3.56601e+07	1.60948e+16	TLE2 (ENSG00000065717)	2.68037e+10	2.16194e+16
1060	SBF2-AS1 (ENSG00000246273)	3.40701e-34	3.59561e+16	OSM (ENSG00000099985)	1.09448e-62	6749237764395910	ANKRD20A3 (ENSG00000132498)	3.58881e+09	1.97348e+16	KRT72 (ENSG00000170486)	2.7435e+10	2.22323e+16
1061	PLA2G2D (ENSG00000117215)	4.09645e-35	502126463668404	ZNF267 (ENSG00000185947)	1.23307e-63	2.59445e+16	CBR4 (ENSG00000145439)	3.59353e+08	1600770764491590	RP11-415F23.4 (ENSG00000272529)	2.81335e+11	2.41425e+16
1062	UGGT2 (ENSG00000102595)	4.64431e-35	5.24911e+16	RP11-61J19.4 (ENSG00000260805)	1.52866e-62	8694370670653870	SORCS2 (ENSG00000184985)	3.69988e+09	1.98518e+16	ATP10A (ENSG00000206190)	3.06116e+10	1.52019e+16
1063	POLK (ENSG00000122008)	9.96257e-35	1.70359e+16	FCGR3A (ENSG00000203747)	2.94789e-64	2.46687e+16	RP11-367J7.3 (ENSG00000227217)	3.72982e+08	2.62649e+16	IGSF9B (ENSG00000080854)	3.09509e+10	2.24232e+16
1064	CTD-3224K15.2 (ENSG00000250635)	1.23059e-33	5.35556e+16	HK2 (ENSG00000159399)	3.11682e-63	83438102681836	RP11-386G11.10 (ENSG00000258017)	3.87553e+08	1718401477858200	CDC7 (ENSG00000097046)	3.19708e+09	1.58613e+16
1065	GNG11 (ENSG00000127920)	3.84007e-33	364246255900222	ANG (ENSG00000214274)	3.31454e-62	9952054136793640	AC091153.4 (ENSG00000235085)	3.9044e+08	2.43982e+16	LPHN1 (ENSG00000072071)	3.59534e+10	1.78173e+16
1066	C18orf8 (ENSG00000141452)	4.39951e-34	1.68891e+16	CAT (ENSG00000121691)	5.02466e-63	2088460048577760	ADAP1 (ENSG00000105963)	4.03673e+09	1819368610416660	MYO16 (ENSG00000041515)	3.68552e+10	2469487354383550
1067	CDC42BPB (ENSG00000198752)	4.98156e-35	4307897838182830	ABHD5 (ENSG00000011198)	6.36582e-63	3.81783e+16	HS6ST1 (ENSG00000136720)	4.0771e+09	1.92106e+16	CAMSAP2 (ENSG00000118200)	3.70284e+11	2419484044709080
1068	PPP1R9A (ENSG00000158528)	7.36246e-34	491635396474091	COMMD9 (ENSG00000110442)	1.24781e-61	2411326192552140	ANKRD9 (ENSG00000156381)	4.19048e+08	2139085077536500	ZNF575 (ENSG00000176472)	3.72806e+10	1.5705e+16
1069	GALNT9 (ENSG00000182870)	7.76592e-34	4597379812221990	CHMP4B (ENSG00000101421)	1.78561e-62	2.63883e+16	FHAD1 (ENSG00000142621)	4.28548e+09	2575749859838320	SSH3 (ENSG00000172830)	3.73324e+11	1577178743696250
1070	LL22NC03-2H8.5 (ENSG00000272216)	8.95146e-34	3.04142e+16	DOCK2 (ENSG00000134516)	2.31154e-62	1974284114131240	ENG (ENSG00000106991)	4.63421e+08	1.71237e+16	HRH4 (ENSG00000134489)	3.73559e+10	2.29918e+16
1071	ANKRD33B (ENSG00000164236)	9.31767e-34	4758760093289410	RHOG (ENSG00000177105)	2.91516e-61	1.60813e+16	LRR1 (ENSG00000165501)	4.86196e+08	1687095108481100	HIST1H2AK (ENSG00000184348)	3.74998e+10	1.55307e+16
1072	RP11-381P6.1 (ENSG00000264660)	1.20148e-32	4722338120783780	RASA4 (ENSG00000105808)	3.88327e-62	5897872271878580	NCKAP1 (ENSG00000061676)	4.90487e+08	2.17346e+16	SH3BGRL2 (ENSG00000198478)	3.86643e+09	2149336636558230
1073	TAF4B (ENSG00000141384)	1.20493e-32	2247577508852320	OPRL1 (ENSG00000125510)	4.79629e-62	8536827356939380	TBC1D30 (ENSG00000111490)	5.14252e+08	2.32997e+16	RP1-153P14.8 (ENSG00000204110)	4.02489e+10	2.49602e+16
1074	HOMER3 (ENSG00000051128)	1.24056e-32	4365189640994720	TJP2 (ENSG00000119139)	5.40799e-62	7.01634e+16	CTC-550B14.7 (ENSG00000267265)	5.32432e+08	2280281868894850	MKS1 (ENSG00000011143)	4.21447e+11	1.52256e+16
1075	RP2 (ENSG00000102218)	1.56863e-33	2.30579e+16	ZNF516 (ENSG00000101493)	6.49788e-62	6788903374437070	STK39 (ENSG00000198648)	5.64669e+08	1.74978e+16	ACVR1B (ENSG00000135503)	4.28077e+11	1.8166e+16
1076	TENM4 (ENSG00000149256)	1.86455e-32	5110034875462370	HLX (ENSG00000136630)	6.69671e-62	9763384459795300	DGKQ (ENSG00000145214)	6.03075e+08	1.83183e+16	KLHL34 (ENSG00000185915)	4.50151e+10	2.29605e+16
1077	GABPB1 (ENSG00000104064)	1.99873e-32	1.87726e+16	ACAA1 (ENSG00000060971)	7.24419e-62	2.20795e+16	NEIL1 (ENSG00000140398)	6.16036e+08	1.61858e+16	LINC01024 (ENSG00000245146)	4.61607e+10	1.86651e+16
1078	RP11-542M13.3 (ENSG00000268804)	2.17878e-32	44389580716399	UQCRC1 (ENSG00000010256)	7.69907e-62	1.76204e+16	SLC22A18 (ENSG00000110628)	6.61125e+07	1618543845813840	RP11-124N14.3 (ENSG00000234961)	4.65884e+11	1843997789929680
1079	GSTZ1 (ENSG00000100577)	2.27354e-33	2765582499474900	GPCPD1 (ENSG00000125772)	7.9784e-63	2.62718e+16	RP11-307N16.6 (ENSG00000273167)	6.93139e+07	2526332816295540	AC064834.2 (ENSG00000223466)	4.67143e+10	2.15366e+16
1080	PPM1J (ENSG00000155367)	2.68631e-32	5635860295240500	CYSTM1 (ENSG00000120306)	8.13196e-62	4225821831202780	CASZ1 (ENSG00000130940)	7.19462e+08	1.70698e+16	RP11-415F23.2 (ENSG00000271964)	4.71634e+10	2428752896652580
1081	TRPT1 (ENSG00000149743)	3.10367e-33	1.67719e+16	CNPY3 (ENSG00000137161)	8.52054e-62	1623525097557350	GALNT1 (ENSG00000141429)	7.21225e+08	1.71218e+16	RP11-89F3.2 (ENSG00000236140)	4.99844e+09	2317721228301640
1082	ETV5 (ENSG00000244405)	3.1508e-33	5289578862693010	UBTD1 (ENSG00000165886)	9.2063e-62	845966499567902	KLRC4-KLRK1 (ENSG00000255819)	7.47213e+08	2284656605484040	ENO1-AS1 (ENSG00000230679)	5.30403e+11	2.01668e+16
1083	AC009133.17 (ENSG00000260719)	6.46074e-33	2.09094e+16	LFNG (ENSG00000106003)	1.63107e-60	6190590217147770	SLC25A35 (ENSG00000125434)	7.58997e+08	2.00054e+16	CALY (ENSG00000130643)	5.5329e+10	2509074973464710
1084	RP11-829H16.3 (ENSG00000258525)	9.51051e-33	5255629336896780	SNX2 (ENSG00000205302)	4.19705e-61	1.80388e+16	KRT2 (ENSG00000172867)	8.50646e+08	2.40839e+16	KCTD21-AS1 (ENSG00000246174)	5.63616e+10	2.04088e+16
1085	FANCD2 (ENSG00000144554)	9.82246e-33	234708395788088	MAP3K11 (ENSG00000173327)	4.23128e-61	2.69883e+16	RP11-109P14.9 (ENSG00000233728)	8.53521e+07	1516225893339420	RP1-244F24.1 (ENSG00000271857)	5.67724e+10	1.94545e+16
1086	ZNF593 (ENSG00000142684)	9.91929e-33	1.77499e+16	HIST2H2AA3 (ENSG00000183558)	6.14398e-61	3.61209e+16	RP11-303E16.7 (ENSG00000245059)	8.545e+08	2.46088e+16	DBR1 (ENSG00000138231)	5.79026e+10	1.50795e+16
1087	CTD-2516F10.2 (ENSG00000251364)	1.2069e-32	4979476271441790	MED13L (ENSG00000123066)	8.29413e-61	302545573927302	RP11-17M16.1 (ENSG00000220032)	8.54559e+08	1516736500553880	CHST7 (ENSG00000147119)	6.04201e+10	1570500041582880
1088	HDAC5 (ENSG00000108840)	1.23587e-31	1.64807e+16	CPNE8 (ENSG00000139117)	1.36816e-59	5211316003155740	C1GALT1C1 (ENSG00000171155)	8.61632e+07	1.60809e+16	RP11-395B7.4 (ENSG00000227053)	6.0807e+10	1.50239e+16
1089	QTRTD1 (ENSG00000151576)	1.66211e-31	2.18934e+16	SIPA1L2 (ENSG00000116991)	1.50206e-60	9385883745150550	AP001597.1 (ENSG00000197934)	8.63464e+07	1.73035e+16	RP11-6J24.6 (ENSG00000273061)	6.20788e+10	1865822580785710
1090	SNX11 (ENSG00000002919)	2.2835e-31	1998158740367980	FILIP1L (ENSG00000168386)	2.4505e-60	9537122674292130	FUT10 (ENSG00000172728)	8.64908e+07	1.7683e+16	KCNK12 (ENSG00000184261)	6.46069e+10	1.69583e+16
1091	SNX5 (ENSG00000089006)	2.41301e-31	1507201873013420	PTTG1IP (ENSG00000183255)	2.64315e-61	2558022837301400	IL18R1 (ENSG00000115604)	9.38792e+08	1.63077e+16	TPBG (ENSG00000146242)	7.16534e+10	1.93448e+16
1092	NRP2 (ENSG00000118257)	2.97787e-32	5.47328e+16	SNORD3B-1 (ENSG00000265185)	2.65835e-59	798897507538827	TMEM184B (ENSG00000198792)	9.82687e+08	1.56351e+16	OTUD7A (ENSG00000169918)	7.6543e+09	1.98873e+16
1093	ITPR2 (ENSG00000123104)	3.22967e-32	1704375987208910	CAPG (ENSG00000042493)	2.68512e-59	2952307686744210	PORCN (ENSG00000102312)	1.02151e+10	1.50483e+16	RAB25 (ENSG00000132698)	7.78902e+10	2.12495e+16
1094	TIAM2 (ENSG00000146426)	3.36318e-31	4081495126844970	HIPK3 (ENSG00000110422)	3.87069e-59	2.90081e+16	C4orf33 (ENSG00000151470)	1.05636e+10	1.66842e+16	C2CD4D (ENSG00000225556)	7.99688e+10	1.99194e+16
1095	ELL2 (ENSG00000118985)	3.46757e-31	2.00172e+16	HP (ENSG00000257017)	4.12564e-59	6479031612285960	RNF217 (ENSG00000146373)	1.10643e+10	2545391224882300	UNC45B (ENSG00000141161)	8.12992e+10	1.96502e+16
1096	DCAF4 (ENSG00000119599)	4.48063e-32	2.13705e+16	GBP2 (ENSG00000162645)	6.8497e-60	2008260572950710	BCL2L2 (ENSG00000129473)	1.14146e+10	2.29245e+16	FAM174B (ENSG00000185442)	8.27523e+10	2.18108e+16
1097	ALPL (ENSG00000162551)	4.83279e-33	511175158998597	PTPLAD2 (ENSG00000188921)	8.71469e-60	2020725124533100	PLEKHO2 (ENSG00000241839)	1.14158e+10	2219608845748360	ZDHHC18 (ENSG00000204160)	8.67945e+09	1.52185e+16
1098	SGCA (ENSG00000108823)	5.04888e-33	4816602043864750	CTB-178M22.2 (ENSG00000253978)	8.88585e-60	6.52746e+16	MSRB1 (ENSG00000198736)	1.19543e+10	1.68943e+16	RP11-110I1.12 (ENSG00000255121)	8.79446e+10	184152341215546
1099	IRS1 (ENSG00000169047)	7.23937e-32	4482479916239780	APOBR (ENSG00000184730)	9.45739e-60	3.77315e+16	ALKBH4 (ENSG00000160993)	1.27414e+10	1525724890926660	RAB19 (ENSG00000146955)	9.12e+10	2057829992078590
1100	HAGHL (ENSG00000103253)	7.51292e-32	1972004982153930	CACUL1 (ENSG00000151893)	1.93458e-59	2.4185e+16	FAM132B (ENSG00000178752)	1.31084e+10	2044365538260510	ATP6V0E2-AS1 (ENSG00000204934)	9.75109e+10	1.83453e+16
1101	TRPV3 (ENSG00000167723)	9.68234e-32	4561722348046000	PLXND1 (ENSG00000004399)	2.43358e-59	5409649742298	PCSK5 (ENSG00000099139)	1.42595e+10	1.52525e+16	EDARADD (ENSG00000186197)	9.88254e+10	1.65003e+16
1102	LYPD6B (ENSG00000150556)	1.12766e-31	5214253754130350	EIF4E2 (ENSG00000135930)	2.68861e-58	2071657026269620	ZNF570 (ENSG00000171827)	1.48928e+09	1.71205e+16	ACACB (ENSG00000076555)	1.00241e+12	1.63355e+16
1103	TMEM255B (ENSG00000184497)	1.14109e-31	5397488959744110	TFE3 (ENSG00000068323)	2.7631e-58	3046847716140410	GAS1 (ENSG00000180447)	1.50925e+10	2.1769e+16	MT3 (ENSG00000087250)	1.01072e+12	2.35607e+16
1104	TP53I3 (ENSG00000115129)	1.27645e-30	4400669882690370	TK2 (ENSG00000166548)	4.2098e-58	5121181459265150	BYSL (ENSG00000112578)	1.524e+10	2080861531646000	RHOU (ENSG00000116574)	1.11048e+12	2289615576445180
1105	RP11-102N12.3 (ENSG00000273472)	4.1351e-31	5544421278262960	TMEM167A (ENSG00000174695)	4.61129e-59	2320268130729840	CTD-3105H18.14 (ENSG00000268744)	1.67996e+10	2324715696644490	TMEM187 (ENSG00000177854)	1.12499e+10	1.51757e+16
1106	LIPE (ENSG00000079435)	4.39702e-31	2.26271e+16	SHKBP1 (ENSG00000160410)	5.94646e-59	1.79125e+16	LONRF3 (ENSG00000175556)	1.75831e+09	2.03044e+16	RP11-527L4.2 (ENSG00000261514)	1.13253e+12	2.34658e+16
1107	SAMD8 (ENSG00000156671)	5.91582e-32	1.89076e+16	BNIP3L (ENSG00000104765)	7.47085e-59	1.89055e+16	FAH (ENSG00000103876)	1.83001e+09	1838760198706050	GPR82 (ENSG00000171657)	1.13947e+12	1.75408e+16
1108	TLR1 (ENSG00000174125)	7.17685e-31	2537825626034170	AKIRIN2 (ENSG00000135334)	9.6726e-60	1.85361e+16	HIP1 (ENSG00000127946)	1.90893e+09	1.82655e+16	FAM120C (ENSG00000184083)	1.14084e+11	1.50454e+16
1109	HPS5 (ENSG00000110756)	1.01255e-29	1944032705775350	KIAA1033 (ENSG00000136051)	1.70161e-57	2248933573487060	NUMBL (ENSG00000105245)	1.92624e+10	2182283754994810	RP5-1158E12.3 (ENSG00000231566)	1.15877e+12	2.19267e+16
1110	ODF3B (ENSG00000177989)	1.3043e-29	2442640189722400	RILP (ENSG00000167705)	2.94335e-58	7765498528779340	RP11-401F2.3 (ENSG00000266473)	1.98888e+10	2286367130993970	SEMA6C (ENSG00000143434)	1.16935e+11	2224121568434560
1111	STAC3 (ENSG00000185482)	1.40484e-29	3.94318e+16	TLN1 (ENSG00000137076)	3.40872e-58	1.73378e+16	RP11-395B7.4 (ENSG00000227053)	1.99053e+09	1.7681e+16	TNNC1 (ENSG00000114854)	1.24852e+12	2177268834844930
1112	POLR3K (ENSG00000161980)	1.58865e-29	1.7811e+16	SPTSSA (ENSG00000165389)	3.75637e-58	3.40687e+16	DKFZP434E1119 (ENSG00000268635)	2.00421e+10	2.08127e+16	ULK2 (ENSG00000083290)	1.28358e+12	1.83782e+16
1113	RP3-402G11.25 (ENSG00000273188)	1.61729e-29	482964510209921	SMAP2 (ENSG00000084070)	5.81497e-58	189647669807286	INPP1 (ENSG00000151689)	2.0985e+09	1870882694099880	RHBDL1 (ENSG00000103269)	1.32949e+12	1.96904e+16
1114	KLHL5 (ENSG00000109790)	1.6396e-29	2.73516e+16	TSEN34 (ENSG00000170892)	7.60196e-58	3044714132175910	ANKRD28 (ENSG00000206560)	2.11967e+09	1538118000961000	CTD-2015H6.3 (ENSG00000249042)	1.33929e+11	2.21112e+16
1115	ILDR1 (ENSG00000145103)	1.69913e-29	4255008105830440	PPCDC (ENSG00000138621)	8.01863e-58	3956906212545220	SOX13 (ENSG00000143842)	2.13929e+09	2.17901e+16	HSD11B1 (ENSG00000117594)	1.34233e+12	2021013396412830
1116	AC123023.1 (ENSG00000236452)	1.74115e-29	548814637456956	MTHFS (ENSG00000136371)	8.11085e-58	2332018557848240	CDYL (ENSG00000153046)	2.15655e+10	1.82176e+16	GLIPR1L2 (ENSG00000180481)	1.36703e+08	200804972956604
1117	SLC2A11 (ENSG00000133460)	1.85301e-29	1836325901276120	RP11-672A2.5 (ENSG00000255363)	9.27962e-59	5516379139938320	CDKN2A (ENSG00000147889)	2.68011e+10	1.67049e+16	GPRC5B (ENSG00000167191)	1.37233e+11	2387884494930320
1118	GINM1 (ENSG00000055211)	2.46985e-29	1.56664e+16	CSTB (ENSG00000160213)	1.23147e-56	1.61117e+16	TCF7L2 (ENSG00000148737)	2.71152e+10	2031947523014880	RPL34-AS1 (ENSG00000234492)	1.50166e+12	2000394809784020
1119	ARHGEF2 (ENSG00000116584)	2.50271e-29	1.50514e+16	FCER1A (ENSG00000179639)	1.36587e-57	5948389014077610	NPTN (ENSG00000156642)	2.72599e+09	1525837230514520	SNTG2 (ENSG00000172554)	1.50398e+12	20043872616342
1120	SNX25 (ENSG00000109762)	3.099e-30	2.97885e+16	SUOX (ENSG00000139531)	1.57973e-56	914912602871835	TTLL3 (ENSG00000214021)	2.73257e+10	1657093827842500	ZNF219 (ENSG00000165804)	1.70503e+12	1.85827e+16
1121	ABCG1 (ENSG00000160179)	4.07851e-30	2.24861e+16	MYO15B (ENSG00000266714)	1.84027e-56	5316210359644270	PRICKLE2 (ENSG00000163637)	2.81375e+10	2506060566406010	HSPA1L (ENSG00000204390)	1.7646e+12	1.94659e+16
1122	IL15 (ENSG00000164136)	6.97727e-30	2.87009e+16	LAMP2 (ENSG00000005893)	2.04841e-57	2.71956e+16	ARMC7 (ENSG00000125449)	2.86107e+09	1.65058e+16	MRC2 (ENSG00000011028)	1.78818e+12	2.30286e+16
1123	TUBB3 (ENSG00000258947,ENSG00000198211)	8.30219e-30	4975922756269290	SERTAD2 (ENSG00000179833)	4.19235e-56	2427606395432160	ATP10D (ENSG00000145246)	2.88391e+09	1.51708e+16	TOLLIP-AS1 (ENSG00000255153)	1.80348e+12	1.60274e+16
1124	L3MBTL4 (ENSG00000154655)	9.05402e-30	4185822386678170	ATOX1 (ENSG00000177556)	5.31246e-57	2.18411e+16	RP11-154D17.1 (ENSG00000233926)	2.99394e+10	2.24508e+16	TMEM171 (ENSG00000157111)	1.81975e+12	1.96505e+16
1125	ATPAF2 (ENSG00000171953)	3.08905e-28	2.0621e+16	PRCP (ENSG00000137509)	5.38287e-58	2.47558e+16	WDSUB1 (ENSG00000196151)	3.03397e+10	1518837937524890	LRRC63 (ENSG00000173988)	1.85538e+12	2.12467e+16
1126	RP11-483P21.2 (ENSG00000260228)	3.96823e-29	4.78175e+16	TPP1 (ENSG00000166340)	5.64732e-57	1.96302e+16	C9orf172 (ENSG00000232434)	3.07518e+10	2505313680811530	CENPF (ENSG00000117724)	1.85841e+12	1.66992e+16
1127	C7orf13 (ENSG00000244291)	4.46326e-29	4056871600510330	SYNGR2 (ENSG00000108639)	5.93759e-57	1.60618e+16	RCN1 (ENSG00000049449)	3.14001e+09	1.51622e+16	AC023490.1 (ENSG00000206176)	1.8623e+12	1.86098e+16
1128	CTD-2353F22.1 (ENSG00000250155)	5.63985e-29	3.36852e+16	C6orf223 (ENSG00000181577)	6.8003e-57	5565481339123130	RP11-944L7.4 (ENSG00000236869)	3.4731e+09	2.12752e+16	RP11-11N9.4 (ENSG00000247134)	1.88344e+12	1.69685e+16
1129	CTNND1 (ENSG00000198561)	5.94246e-29	4142879115952910	AP5B1 (ENSG00000254470)	8.21907e-57	5521215387664150	NLRP2 (ENSG00000022556)	3.74202e+10	2.19464e+16	PSAT1 (ENSG00000135069)	1.8862e+12	1.75487e+16
1130	RP13-514E23.2 (ENSG00000273389)	6.13284e-29	4447044952265070	MAFG (ENSG00000197063)	1.06734e-56	7.1301e+16	MYRF (ENSG00000124920)	3.75947e+09	2.35243e+16	FANK1 (ENSG00000203780)	1.88692e+11	2.0128e+16
1131	SEMA3D (ENSG00000153993)	6.20289e-30	5000751448105240	PNPLA1 (ENSG00000180316)	1.33916e-55	558745063777916	ERMP1 (ENSG00000099219)	3.91021e+09	1.90373e+16	PTRF (ENSG00000177469)	1.94109e+12	2.0724e+16
1132	RPS4Y2 (ENSG00000157828)	8.99916e-29	528955249157242	MIIP (ENSG00000116691)	1.37142e-56	2548764359403460	NACC1 (ENSG00000160877)	4.19528e+10	1.88134e+16	SCNN1A (ENSG00000111319)	1.97427e+12	2167618743628540
1133	PLXNC1 (ENSG00000136040)	1.01209e-27	2319097605273760	CD58 (ENSG00000116815)	2.71257e-56	2.55457e+16	RP11-288H12.4 (ENSG00000270949)	4.30128e+09	2456597283241070	KLHL32 (ENSG00000186231)	1.98182e+12	1791552930137410
1134	SLC15A3 (ENSG00000110446)	1.02104e-28	402362037320392	LAMTOR2 (ENSG00000116586)	4.96743e-56	1937602472838820	LINC00893 (ENSG00000241769)	4.50404e+09	1.75734e+16	RP1-159A19.4 (ENSG00000237429)	2.03455e+11	2.03744e+16
1135	LINC00662 (ENSG00000261824)	1.68788e-28	2014962208935090	BTBD19 (ENSG00000222009)	5.50021e-56	870093287597899	RP11-753H16.3 (ENSG00000258137)	4.67892e+09	2.29418e+16	CTD-2126E3.3 (ENSG00000269091)	2.07879e+11	1.72569e+16
1136	SAMD4A (ENSG00000020577)	2.11081e-27	501599296057765	RAC1 (ENSG00000136238)	6.68674e-55	1.96786e+16	WDR35 (ENSG00000118965)	4.73907e+09	1.59834e+16	RP5-997D24.3 (ENSG00000225632)	2.08184e+12	2243184470652920
1137	IPMK (ENSG00000151151)	2.14487e-27	2322008952609160	YWHAE (ENSG00000108953)	7.03133e-56	1940470328169280	CEACAM19 (ENSG00000186567)	5.15869e+09	1.71709e+16	KRTAP16-1 (ENSG00000212657)	2.13172e+12	1.90774e+16
1138	JAK2 (ENSG00000096968)	2.77474e-27	1.94438e+16	RP11-343N15.5 (ENSG00000269996)	8.31976e-57	6388786114106910	RP11-729L2.2 (ENSG00000267699)	5.38643e+09	1.8518e+16	SPEG (ENSG00000072195)	2.18697e+12	2162096357075500
1139	APP (ENSG00000142192)	3.09701e-27	156544005833088	RASAL2 (ENSG00000075391)	1.9214e-55	6839655707138310	DSCR9 (ENSG00000230366)	5.55266e+10	2.63746e+16	RP11-967K21.1 (ENSG00000247934)	2.20519e+12	1819678396195460
1140	RP11-430B1.2 (ENSG00000259577)	3.66048e-27	231962086537727	COLGALT1 (ENSG00000130309)	2.53433e-54	3928242694560350	CTD-2210P24.4 (ENSG00000205106)	5.72093e+09	2.29983e+16	YPEL4 (ENSG00000166793)	2.25801e+11	2.11602e+16
1141	RP11-111F5.4 (ENSG00000204802)	4.08347e-28	3.37611e+16	RIN3 (ENSG00000100599)	3.13576e-54	1.89023e+16	ARHGAP8 (ENSG00000241484)	5.84059e+09	2089036890414480	BCL2L14 (ENSG00000121380)	2.38334e+12	2179903359043850
1142	ZNF711 (ENSG00000147180)	4.11072e-27	4375724635104200	VPS35 (ENSG00000069329)	3.13657e-55	2088382157467440	ATP10A (ENSG00000206190)	5.91361e+10	1722487181527320	SOX8 (ENSG00000005513)	2.40946e+11	2.04018e+16
1143	NADK (ENSG00000008130)	4.65671e-28	1.99344e+16	CLIC2 (ENSG00000155962)	3.38147e-55	8692903103006210	SPIN4 (ENSG00000186767)	5.96499e+09	2.1588e+16	RP11-479G22.8 (ENSG00000273038)	2.44353e+12	1.96954e+16
1144	AP001046.5 (ENSG00000237989)	4.98294e-28	3.21347e+16	WDR11 (ENSG00000120008)	3.96735e-54	3038806068029110	ZBTB37 (ENSG00000185278)	6.01069e+09	1.56708e+16	KDM4A-AS1 (ENSG00000236200)	2.49574e+12	1809509560106810
1145	TRIM34 (ENSG00000258659)	5.04263e-28	2.20335e+16	KDM6B (ENSG00000132510)	5.3408e-55	2.4408e+16	NACAD (ENSG00000136274)	6.05305e+08	2.14643e+16	DLEC1 (ENSG00000008226)	2.50558e+12	1.50995e+16
1146	SORD (ENSG00000140263)	6.00539e-28	2561004762362090	LAP3 (ENSG00000002549)	1.31666e-54	2.56553e+16	FICD (ENSG00000198855)	6.1918e+10	1.74592e+16	CXXC11 (ENSG00000188011)	2.55753e+11	1.8062e+16
1147	CRYM (ENSG00000103316)	6.0278e-27	4503080969556250	PTP4A2 (ENSG00000184007)	1.48906e-53	1.69516e+16	LPAR5 (ENSG00000184574)	6.4205e+09	1.55248e+16	RP11-455G16.1 (ENSG00000178636)	2.60534e+11	2.19675e+16
1148	USP45 (ENSG00000123552)	6.99234e-28	2.22443e+16	CTSD (ENSG00000117984)	1.50968e-53	1548464816418620	ZNF799 (ENSG00000196466)	6.78026e+09	1799586538536130	VSIG10 (ENSG00000176834)	2.6153e+12	1787916080165910
1149	DEPDC5 (ENSG00000100150)	1.24123e-26	2.02928e+16	RP11-1008C21.2 (ENSG00000236914)	2.06293e-53	5751873150578870	SPATA2L (ENSG00000158792)	6.78062e+10	1.64297e+16	SNORA76 (ENSG00000266402)	2.64323e+12	1.66464e+16
1150	TMEM131 (ENSG00000075568)	1.63133e-26	1.9035e+16	FOSL2 (ENSG00000075426)	3.06756e-53	3.03174e+16	RP11-90P5.2 (ENSG00000253356)	7.01343e+09	2331842166719060	ACSS2 (ENSG00000131069)	2.65098e+12	1.63841e+16
1151	PPP1R16B (ENSG00000101445)	1.64067e-26	1634883666188850	SEC11A (ENSG00000140612)	3.0963e-55	1567203990600270	AP000654.4 (ENSG00000269895)	7.34185e+09	1.75827e+16	ZMIZ1-AS1 (ENSG00000224596)	2.66305e+10	2.07698e+16
1152	FAM135A (ENSG00000082269)	2.42216e-26	2.44132e+16	APAF1 (ENSG00000120868)	3.8526e-54	3357672634183330	DEGS2 (ENSG00000168350)	7.42239e+09	2.30701e+16	SLC7A8 (ENSG00000092068)	2.6935e+12	2.24099e+16
1153	SSBP2 (ENSG00000145687)	3.48998e-27	1.60415e+16	MICU1 (ENSG00000107745)	5.23561e-54	2.76159e+16	CTD-2561B21.11 (ENSG00000262873)	7.79759e+09	2.49108e+16	SEC31B (ENSG00000075826)	2.78746e+10	1.73673e+16
1154	POU2F1 (ENSG00000143190)	4.74401e-27	2087009286152670	MAPK7 (ENSG00000166484)	5.86562e-54	3.56779e+16	DNMBP (ENSG00000107554)	8.02519e+09	1.77679e+16	RP1-234P15.4 (ENSG00000225793)	2.99908e+11	1.67781e+16
1155	WARS (ENSG00000140105)	6.06711e-27	1.6181e+16	STRN4 (ENSG00000090372)	1.32991e-52	482063920485242	RAB11FIP5 (ENSG00000135631)	8.10798e+09	1.60552e+16	RP11-897M7.1 (ENSG00000256209)	3.01657e+12	2.20995e+16
1156	RBM26 (ENSG00000139746)	6.69003e-27	1.57012e+16	GFI1B (ENSG00000165702)	1.44664e-52	7374855228048660	RP11-160H22.5 (ENSG00000227373)	8.34281e+09	2092561677217000	DNAJC6 (ENSG00000116675)	3.11515e+12	2.00341e+16
1157	HRAS (ENSG00000174775)	7.31873e-27	2.89236e+16	HIATL1 (ENSG00000148110)	3.05207e-52	4628900447460030	TFAP2E (ENSG00000116819)	8.44996e+09	2096766092696770	HIST1H4B (ENSG00000124529)	3.19511e+12	1.61302e+16
1158	ZHX2 (ENSG00000178764)	9.59858e-28	1.68966e+16	FMNL1 (ENSG00000184922)	3.12287e-53	1.90628e+16	C17orf103 (ENSG00000154035)	8.46956e+08	2134703407373080	CHPF (ENSG00000123989)	3.29012e+11	1.51441e+16
1159	RP11-96H19.1 (ENSG00000257261)	1.0151e-25	2843839266682910	HLA-DQA1 (ENSG00000196735)	3.85354e-53	1.72024e+16	RP11-571M6.7 (ENSG00000257342)	8.73757e+09	2.23001e+16	C12orf40 (ENSG00000180116)	3.42875e+11	2.13553e+16
1160	RAD51AP1 (ENSG00000111247)	1.17108e-25	4154089048422980	SPG21 (ENSG00000090487)	5.23593e-53	2.22978e+16	AREL1 (ENSG00000119682)	8.81336e+09	1.54439e+16	S1PR2 (ENSG00000267534)	3.52463e+12	2056572530680630
1161	FUOM (ENSG00000148803)	1.89283e-25	1705124427204940	FBXL5 (ENSG00000118564)	5.60268e-55	1844180643480070	PTPRG (ENSG00000144724)	8.83622e+09	1.95799e+16	ANKS1B (ENSG00000185046)	3.52882e+12	2.21007e+16
1162	IGF1 (ENSG00000017427)	2.33311e-26	3222721991466440	IRF8 (ENSG00000140968)	5.87685e-52	2495849380655790	AMACR (ENSG00000242110)	9.4126e+09	2025494986557230	JMJD7-PLA2G4B (ENSG00000168970)	3.60183e+12	1.57499e+16
1163	CTD-2012K14.3 (ENSG00000259945)	2.66535e-26	415538230175353	STK40 (ENSG00000196182)	6.03442e-52	3601046622961590	DPY19L1 (ENSG00000173852)	9.87798e+09	2.00669e+16	COL6A3 (ENSG00000163359)	3.65018e+12	2.10629e+16
1164	CHI3L2 (ENSG00000064886)	2.86277e-26	2039942224548440	BCL3 (ENSG00000069399)	7.62459e-53	410284184812542	DAPK2 (ENSG00000035664)	1.01834e+11	2.04002e+16	POU5F1B (ENSG00000212993)	3.74091e+11	2003329869852340
1165	ZBTB24 (ENSG00000112365)	3.46932e-26	1.7264e+16	ZYX (ENSG00000159840)	1.2615e-52	1.73904e+16	AL157902.3 (ENSG00000236866)	1.24245e+11	2.27731e+16	RP3-428L16.2 (ENSG00000272841)	3.88073e+11	1.98522e+16
1166	TMEM241 (ENSG00000134490)	5.01649e-27	3103177880709470	ZNF205 (ENSG00000122386)	4.99489e-52	7567454014040040	CHN2 (ENSG00000106069)	1.28695e+11	1.90152e+16	WDR63 (ENSG00000162643)	3.90274e+11	1.93163e+16
1167	MICAL1 (ENSG00000135596)	6.01656e-26	1.5157e+16	TSPO (ENSG00000100300)	5.17184e-52	1.52777e+16	SLC1A5 (ENSG00000105281)	1.2938e+11	1685048630058540	PARVA (ENSG00000197702)	4.03367e+12	2038946756772120
1168	CKAP2 (ENSG00000136108)	7.31482e-26	1.75211e+16	TMEM164 (ENSG00000157600)	5.86233e-52	5404646837077850	CDH24 (ENSG00000139880)	1.34167e+11	2185690917898400	CUBN (ENSG00000107611)	4.05494e+11	1.71891e+16
1169	MAP7 (ENSG00000135525)	7.64007e-26	399636858489741	C3orf14 (ENSG00000114405)	8.73601e-53	6.77645e+16	STYXL1 (ENSG00000127952)	1.3496e+11	1.53418e+16	ITGA1 (ENSG00000213949)	4.05596e+12	1.74001e+16
1170	TAL2 (ENSG00000186051)	8.94073e-26	3960075951536060	SRA1 (ENSG00000213523)	1.02364e-50	2.32436e+16	ZNF319 (ENSG00000166188)	1.36303e+11	1.67599e+16	ZCWPW2 (ENSG00000206559)	4.14632e+11	2111310712412610
1171	SETD7 (ENSG00000145391)	1.15908e-24	2.2038e+16	ETV6 (ENSG00000139083)	1.25162e-50	4078765268008090	RP11-474B16.1 (ENSG00000257642)	1.48022e+11	2077121808566310	RP1-187B23.1 (ENSG00000233478)	4.20155e+11	1.96462e+16
1172	TRIM26 (ENSG00000234127)	2.56754e-25	1.65271e+16	C21orf128 (ENSG00000184385)	1.54575e-50	6533382598388720	HIRA (ENSG00000100084)	1.48641e+11	1.88113e+16	KRTCAP3 (ENSG00000157992)	4.26168e+11	1.73353e+16
1173	MTMR6 (ENSG00000139505)	2.5901e-25	1.70326e+16	CCT5 (ENSG00000150753)	1.78041e-50	1843714579107230	TAF13 (ENSG00000197780)	1.49059e+11	1.6969e+16	RP11-983P16.4 (ENSG00000257337)	4.28181e+12	1.93732e+16
1174	ZBED1 (ENSG00000214717)	2.75253e-24	1.81092e+16	PLOD1 (ENSG00000083444)	1.8926e-52	3.41461e+16	TMEM229B (ENSG00000198133)	1.52552e+11	1.71199e+16	CCR2 (ENSG00000121807)	4.53011e+12	1966891141349590
1175	APOBEC3F (ENSG00000128394)	3.65164e-24	2094065213412000	HM13 (ENSG00000101294)	2.48847e-51	1.75709e+16	SLC6A4 (ENSG00000108576)	1.61807e+10	1989649335500460	RP11-284M14.1 (ENSG00000250326)	4.59596e+12	1.50005e+16
1176	DCLK2 (ENSG00000170390)	4.88789e-24	4480113135025200	SEMA6B (ENSG00000167680)	2.67438e-50	6743143664145410	MCOLN1 (ENSG00000090674)	1.63089e+11	1.57534e+16	VSIG2 (ENSG00000019102)	4.66175e+11	2.08465e+16
1177	RHPN2 (ENSG00000131941)	5.61788e-25	5.25655e+16	BAI3 (ENSG00000135298)	2.76649e-52	3832697026660970	RTP4 (ENSG00000136514)	1.64275e+11	1.62743e+16	LINC00866 (ENSG00000227356)	4.83742e+12	1878945862657700
1178	NUBP1 (ENSG00000103274)	8.82879e-25	1.7763e+16	ELANE (ENSG00000197561)	2.86528e-51	3.83265e+16	SLC25A29 (ENSG00000197119)	1.77482e+11	1905796485065240	F2RL1 (ENSG00000164251)	4.92414e+11	1.97656e+16
1179	SMAGP (ENSG00000170545)	1.12968e-24	1.78341e+16	ALOX15B (ENSG00000179593)	2.87886e-50	3866536721560860	HIST1H2AH (ENSG00000184825)	1.79997e+11	2.07988e+16	NEFM (ENSG00000104722)	4.93125e+10	2.11419e+16
1180	CA2 (ENSG00000104267)	1.26102e-23	4045221718608560	RP11-1055B8.7 (ENSG00000171282)	2.9074e-52	3766490490603160	LMNB1 (ENSG00000113368)	1.8356e+09	1.50176e+16	WNT1 (ENSG00000125084)	4.96864e+11	1939911918518040
1181	RP11-279O9.4 (ENSG00000249679)	2.02909e-23	4251876611566590	LINC00968 (ENSG00000246430)	2.96719e-51	4512375713750790	METTL7A (ENSG00000185432)	1.8941e+11	1.5683e+16	NLGN2 (ENSG00000169992)	5.26781e+11	2.01932e+16
1182	IL12A (ENSG00000168811)	2.08006e-23	3916688308145320	P2RY6 (ENSG00000171631)	2.98667e-50	3875821986274120	CACNA2D4 (ENSG00000151062)	1.90713e+11	1.67332e+16	ZSWIM5 (ENSG00000162415)	5.31061e+11	2096513425140890
1183	PRKD2 (ENSG00000105287)	2.49318e-24	1507040508692720	RP1-118J21.5 (ENSG00000236546)	3.00011e-53	4158743276937610	FANCA (ENSG00000187741)	1.94349e+11	1.67742e+16	METTL21B (ENSG00000123427)	5.40077e+11	1701030167854210
1184	DPEP2 (ENSG00000167261)	2.73302e-23	1.64991e+16	SIGLEC11 (ENSG00000161640)	3.00603e-51	3.84149e+16	RNF135 (ENSG00000181481)	1.9903e+10	1631491602173430	MPP2 (ENSG00000108852)	5.41614e+10	2.13593e+16
1185	MGAT3 (ENSG00000128268)	3.3301e-23	398502893254709	TRNP1 (ENSG00000253368)	3.05936e-50	3952062196517690	ASF1B (ENSG00000105011)	1.99773e+11	1.86607e+16	FBXO48 (ENSG00000204923)	5.45831e+11	1.66127e+16
1186	ST8SIA4 (ENSG00000113532)	3.63856e-24	1.54795e+16	PSAP (ENSG00000197746)	3.07437e-52	1683107488742740	RPS6KC1 (ENSG00000136643)	2.00631e+10	1.5057e+16	NPM2 (ENSG00000158806)	5.47282e+11	202560303063151
1187	RP11-50E11.3 (ENSG00000226200)	3.73563e-24	3373356857969050	RP11-479O17.10 (ENSG00000273372)	3.09237e-50	4513870067604040	FKBP10 (ENSG00000141756)	2.02385e+10	1.89083e+16	ZNRF1 (ENSG00000186187)	5.59065e+11	2.00152e+16
1188	AHCY (ENSG00000101444)	4.6672e-24	1.58352e+16	RP11-665C16.6 (ENSG00000258413)	3.15381e-50	4147828550756390	ZNF282 (ENSG00000170265)	2.0317e+11	1.72152e+16	DUSP7 (ENSG00000164086)	5.62828e+11	1.75099e+16
1189	KIAA0319 (ENSG00000137261)	5.64308e-24	4422700438048210	RP11-1055B8.4 (ENSG00000262877)	3.38893e-51	5453752174545710	GPR97 (ENSG00000182885)	2.0337e+10	2302162808925250	DHDH (ENSG00000104808)	5.64218e+11	1.87068e+16
1190	SERPINF1 (ENSG00000132386)	6.83565e-24	3421113512746300	CLEC6A (ENSG00000205846)	3.42161e-50	4021910796713950	APOA1 (ENSG00000118137)	2.10357e+10	1.88391e+16	CDK1 (ENSG00000170312)	5.78e+11	2.06239e+16
1191	SLC35F2 (ENSG00000110660)	8.04031e-24	2529796136427190	RP11-809C9.2 (ENSG00000258102)	3.52795e-51	3.78941e+16	COPZ2 (ENSG00000005243)	2.17181e+10	2.28491e+16	RP11-361D15.2 (ENSG00000259238)	5.81868e+10	1806210771947010
1192	TOB2 (ENSG00000183864)	1.05673e-22	1.72045e+16	CD1E (ENSG00000158488)	3.54901e-51	4656687854597760	TM2D2 (ENSG00000169490)	2.35071e+11	1527664534563890	RP11-395I6.2 (ENSG00000250338)	5.87446e+11	2.03297e+16
1193	TAF1A (ENSG00000143498)	1.06334e-22	2532292093591120	KREMEN1 (ENSG00000183762)	3.6838e-50	4514032989938940	MED20 (ENSG00000124641)	2.64671e+11	1795799184097600	EVC2 (ENSG00000173040)	5.95414e+11	1.69194e+16
1194	GPR137 (ENSG00000173264)	1.21824e-22	2029826523029280	GRB2 (ENSG00000177885)	3.93013e-50	1.54039e+16	HOXA9 (ENSG00000078399)	3.12e+10	1.97294e+16	RAI2 (ENSG00000131831)	5.97017e+11	2.20491e+16
1195	ARID1B (ENSG00000049618)	1.88573e-22	1.64831e+16	ENY2 (ENSG00000120533)	7.9184e-51	1.71323e+16	CBX8 (ENSG00000141570)	3.12407e+10	2.04141e+16	ENPP2 (ENSG00000136960)	6.37082e+11	2087025342683370
1196	CPED1 (ENSG00000106034)	2.02135e-22	4731785082322510	SLC30A1 (ENSG00000170385)	9.18462e-51	804094475290992	PPT2 (ENSG00000221988)	3.16999e+11	1.84081e+16	RP11-706O15.1 (ENSG00000205664)	6.77413e+11	1.59603e+16
1197	STX12 (ENSG00000117758)	2.15753e-23	1.50328e+16	LBX2-AS1 (ENSG00000257702)	9.97467e-52	8840391152802560	TM4SF19-AS1 (ENSG00000235897)	3.21329e+10	2209498772473390	EDN3 (ENSG00000124205)	7.00166e+11	1843070674176530
1198	ZNF775 (ENSG00000196456)	3.02165e-22	1683774086946220	PPIF (ENSG00000108179)	1.15522e-49	3.78494e+16	NAP1L5 (ENSG00000177432)	3.26617e+10	1.51251e+16	CTB-131K11.1 (ENSG00000266469)	7.29276e+11	2.02523e+16
1199	CHML (ENSG00000203668)	3.74484e-22	3.41975e+16	DNTTIP1 (ENSG00000101457)	1.18339e-49	3.50321e+16	RP11-473O4.3 (ENSG00000253720)	3.30328e+10	1.94689e+16	UMODL1 (ENSG00000177398)	7.66674e+11	1.98903e+16
1200	TMEM106A (ENSG00000184988)	3.77526e-25	2.39018e+16	STX7 (ENSG00000079950)	1.22543e-49	2.3106e+16	RP11-73O6.3 (ENSG00000227678)	3.44167e+10	2.18936e+16	CTD-2659N19.10 (ENSG00000267062)	7.704e+11	1.82498e+16
1201	ZNF814 (ENSG00000204514)	8.41309e-23	2.22289e+16	PDE8B (ENSG00000113231)	1.48151e-49	5916233759965780	PCOLCE (ENSG00000106333)	3.4593e+10	1.86808e+16	ALOXE3 (ENSG00000179148)	7.72371e+11	2070133212951890
1202	SLC25A13 (ENSG00000004864)	9.12348e-23	1.72865e+16	RBX1 (ENSG00000100387)	1.68567e-49	1.66647e+16	C1orf61 (ENSG00000125462)	3.49252e+10	1.88505e+16	THBS3 (ENSG00000169231)	7.82177e+11	1.72168e+16
1203	PLD5 (ENSG00000180287)	1.07965e-22	4361555214926200	RTN4 (ENSG00000115310)	1.83991e-49	1.81324e+16	SERP2 (ENSG00000151778)	3.59276e+11	2.29398e+16	CTD-2666L21.1 (ENSG00000234773)	7.92208e+11	1.6684e+16
1204	LRRN1 (ENSG00000175928)	1.206e-21	3514576208945110	REEP5 (ENSG00000129625)	1.85861e-49	1.6686e+16	AC140481.2 (ENSG00000183292)	3.61472e+10	2.20407e+16	FBXL14 (ENSG00000171823)	8.02098e+11	1.55486e+16
1205	RP3-512E2.2 (ENSG00000226455)	1.31497e-21	2.72952e+16	STON2 (ENSG00000140022)	3.81994e-51	7595880809167070	NLRP7 (ENSG00000167634)	3.70044e+11	1886821341374980	MICALL2 (ENSG00000164877)	8.04079e+11	1871445448363140
1206	TMEM80 (ENSG00000177042)	1.53875e-22	1.64568e+16	CRTAP (ENSG00000170275)	5.33186e-49	2.32551e+16	CTC-435M10.3 (ENSG00000255730)	3.78199e+09	2.20035e+16	RNF157-AS1 (ENSG00000267128)	8.36097e+11	1890299362050990
1207	NAGK (ENSG00000124357)	1.67434e-21	1689314814669590	FOXO3 (ENSG00000118689)	6.26595e-50	2.69736e+16	RP11-769O8.1 (ENSG00000266171)	3.8701e+11	1.97185e+16	SLC18A2 (ENSG00000165646)	8.48573e+11	1.86017e+16
1208	CLEC4C (ENSG00000198178)	1.75784e-21	4363770712440130	TOR4A (ENSG00000198113)	7.36092e-50	6771853722890340	TTYH3 (ENSG00000136295)	3.93233e+10	2.20981e+16	GCAT (ENSG00000100116)	8.53912e+11	2006825100129460
1209	SAMD9L (ENSG00000177409)	1.78407e-21	1564103449809970	AL590452.1 (ENSG00000268172)	7.77487e-50	8196494439232520	HDX (ENSG00000165259)	4.09735e+11	2134568215080950	CPOX (ENSG00000080819)	9.16566e+11	1.5131e+16
1210	NUDT3 (ENSG00000272325)	2.6936e-22	1653608473875910	SMAD1 (ENSG00000170365)	7.96384e-50	6338951079462670	TCP11L1 (ENSG00000176148)	4.12864e+10	1.56244e+16	F2RL2 (ENSG00000164220)	9.1884e+11	1525556596826110
1211	BRI3BP (ENSG00000184992)	2.74553e-21	2.73278e+16	PLIN2 (ENSG00000147872)	1.34318e-48	2048197895411790	TTC23L (ENSG00000205838)	4.26883e+10	2.19325e+16	GALNT12 (ENSG00000119514)	9.37898e+11	1.73758e+16
1212	VEGFB (ENSG00000173511)	2.88109e-21	2.52119e+16	LHFPL2 (ENSG00000145685)	1.80031e-49	9009688045729210	RP11-326F20.5 (ENSG00000233554)	4.29626e+11	2.29157e+16	CPA5 (ENSG00000158525)	9.3902e+11	1.90305e+16
1213	VARS (ENSG00000204394)	3.07336e-22	1835293459739100	RRBP1 (ENSG00000125844)	2.30467e-49	2880046849810570	RP11-364B6.1 (ENSG00000215869)	4.65076e+11	1.86939e+16	MAMSTR (ENSG00000176909)	9.49726e+11	1.5989e+16
1214	MED22 (ENSG00000148297)	3.55182e-22	2.0631e+16	PDE4A (ENSG00000065989)	2.82257e-48	5303715305352450	MRGPRX2 (ENSG00000183695)	4.76896e+10	2075768190913270	BBS5 (ENSG00000163093)	9.60525e+11	1850505203262260
1215	EPSTI1 (ENSG00000133106)	4.30018e-22	1.64431e+16	NIPSNAP3A (ENSG00000136783)	3.48911e-49	3.49622e+16	C11orf84 (ENSG00000168005)	4.87762e+11	2034739225813700	CTC-273B12.10 (ENSG00000269814)	9.68889e+11	1.83871e+16
1216	C19orf48 (ENSG00000167747)	4.46556e-22	1.63322e+16	CTNNB1 (ENSG00000168036)	5.65297e-49	1.96854e+16	ZNF571-AS1 (ENSG00000267470)	5.15485e+11	2.25482e+16	CDH1 (ENSG00000039068)	9.78185e+11	1.97883e+16
1217	ZNF274 (ENSG00000171606)	5.71378e-22	1.64181e+16	SIGLEC7 (ENSG00000168995)	6.05181e-50	5003493423881520	SHROOM3 (ENSG00000138771)	5.22966e+10	1843434117743090	GAS6 (ENSG00000183087)	0.0010235433503382218	209878195500917
1218	SLC25A43 (ENSG00000077713)	6.08741e-23	2234140417499750	SLC12A9 (ENSG00000146828)	6.2415e-49	2890357953118460	ABAT (ENSG00000183044)	5.32899e+10	1.71817e+16	EFHD1 (ENSG00000115468)	0.0010400354559182607	2001044134387220
1219	BCAS1 (ENSG00000064787)	6.25494e-22	4383211115247890	ZCCHC6 (ENSG00000083223)	7.25844e-49	2.24528e+16	RTN4RL2 (ENSG00000186907)	5.82194e+10	2.17111e+16	OSBPL1A (ENSG00000141447)	0.0010439664062246435	1.79819e+16
1220	SDK2 (ENSG00000069188)	9.89408e-22	3943639070021690	SMS (ENSG00000102172)	7.51195e-49	2135988804577760	DOK1 (ENSG00000115325)	5.83783e+10	1.52241e+16	ZBTB46 (ENSG00000130584)	0.001048327817986683	1.95093e+16
1221	PHF6 (ENSG00000156531)	1.19109e-20	1.78935e+16	CCL4L2 (ENSG00000197262)	7.90545e-49	4354906980098900	CD27-AS1 (ENSG00000215039)	5.87076e+10	1645095184173970	LRRC20 (ENSG00000172731)	0.0010743326097707785	1.76665e+16
1222	TRMT1L (ENSG00000121486)	1.32446e-20	2.01467e+16	RGS12 (ENSG00000159788)	8.34308e-49	5766236900346970	SLC34A1 (ENSG00000131183)	5.94265e+11	1939389750675530	TIMD4 (ENSG00000145850)	0.0010743895947371445	1.78736e+16
1223	BCAP29 (ENSG00000075790)	1.48096e-20	1.62174e+16	PPM1L (ENSG00000163590)	1.06236e-47	3877090580465130	LRRCC1 (ENSG00000133739)	6.01662e+11	1.604e+16	PC (ENSG00000173599)	0.0011048284208204833	1849604818989730
1224	ZMIZ2 (ENSG00000122515)	1.58185e-20	1793196985368620	GUSB (ENSG00000169919)	1.1561e-47	2123957821343640	EGOT (ENSG00000235947)	6.0618e+11	2119093605816380	RAPH1 (ENSG00000173166)	0.0011056711796741466	2.13583e+16
1225	DTX1 (ENSG00000135144)	1.84039e-20	3.67986e+16	ID2 (ENSG00000115738)	1.18266e-47	1.94771e+16	ZNF300 (ENSG00000145908)	6.36072e+10	2.03397e+16	ARHGEF4 (ENSG00000136002)	0.001107313682687297	1970164769248280
1226	OXCT2 (ENSG00000198754)	2.3518e-20	3297054296990250	LINC00677 (ENSG00000259717)	1.3648e-48	4700329514763030	ZNF20 (ENSG00000132010)	6.37791e+10	2.04458e+16	IL17RE (ENSG00000163701)	0.0011199162481336854	1.89826e+16
1227	NFKBIE (ENSG00000146232)	3.0824e-21	2.05196e+16	RP11-386I14.4 (ENSG00000273338)	1.55224e-47	4252112252221690	ARL15 (ENSG00000185305)	6.50339e+10	1.5455e+16	MIR4453 (ENSG00000268471)	0.0011463768669071196	1.68044e+16
1228	ZNF667 (ENSG00000198046)	3.15968e-21	4316478088676540	ZC2HC1A (ENSG00000104427)	1.77884e-47	3.75396e+16	RP11-469N6.1 (ENSG00000251226)	6.6017e+10	1.72841e+16	GPR55 (ENSG00000135898)	0.001175483920861582	1.62788e+16
1229	ADAMDEC1 (ENSG00000134028)	4.29e-21	4335197195005	SLC25A37 (ENSG00000147454)	2.61875e-48	2.60408e+16	SGPL1 (ENSG00000166224)	6.84781e+10	160006199933962	RP11-17A1.3 (ENSG00000246225)	0.001184066122414514	1.54127e+16
1230	CENPM (ENSG00000100162)	7.64954e-21	2553198916652290	PDXK (ENSG00000160209)	2.96378e-48	3659065776745510	FAM110C (ENSG00000184731)	6.85061e+10	1800315997797340	SETMAR (ENSG00000170364)	0.001193194132259529	1.52221e+16
1231	AF127936.5 (ENSG00000226751)	1.07044e-20	4131728410148510	GLB1 (ENSG00000170266)	3.92071e-47	2.73301e+16	ZNF254 (ENSG00000213096)	6.87829e+10	1.55319e+16	KLF5 (ENSG00000102554)	0.0012017804132421544	1.6418e+16
1232	RALGPS1 (ENSG00000136828)	1.54906e-19	2297756916821890	PLEKHB2 (ENSG00000115762)	6.47477e-48	2347035186460780	RP11-231D20.2 (ENSG00000253408)	7.07162e+10	2.45328e+16	CDYL2 (ENSG00000166446)	0.0012152255554502705	1.97777e+16
1233	SH2D3C (ENSG00000095370)	1.89084e-19	1.59873e+16	AUC ANDREATTA TREG	7.15648e-48	1.50408e+16	KIF7 (ENSG00000166813)	7.22448e+10	1.75186e+16	CTD-2113L7.1 (ENSG00000248969)	0.0012244120374790162	1.80803e+16
1234	TAGLN (ENSG00000149591)	2.28374e-19	3937342413898540	NDUFB5 (ENSG00000136521)	7.91683e-48	1.84733e+16	DLGAP1-AS2 (ENSG00000262001)	7.93469e+08	2071938017038650	RAC3 (ENSG00000169750)	0.0012250124810400502	1.9131e+16
1235	SETDB2 (ENSG00000136169)	2.45476e-20	1.66976e+16	MAP3K1 (ENSG00000095015)	1.19487e-46	2292291012197820	RP11-22P6.3 (ENSG00000260442)	9.07557e+10	1875939386758720	CTD-2541J13.2 (ENSG00000263424)	0.0012280532779408546	2073290587370090
1236	MMP11 (ENSG00000099953)	2.52831e-20	3.43798e+16	CYC1 (ENSG00000179091)	1.27221e-46	1.93324e+16	AC007405.6 (ENSG00000239467)	9.10206e+10	2340224249990730	PPP1R14C (ENSG00000198729)	0.00122850723975222	1.83458e+16
1237	RP11-404O13.5 (ENSG00000176320)	2.63479e-20	4222627238587560	TACC1 (ENSG00000147526)	1.33334e-46	2023701100722560	TUSC5 (ENSG00000184811)	9.23873e+10	1.56145e+16	SLC35F3 (ENSG00000183780)	0.0012454498269154413	1.87709e+16
1238	SH3RF1 (ENSG00000154447)	2.70683e-19	4420625917460550	TOR2A (ENSG00000160404)	1.45761e-46	2.74075e+16	SUOX (ENSG00000139531)	9.47501e+10	2417510711945040	AGPAT9 (ENSG00000138678)	0.0012543091573511142	1.90017e+16
1239	TERF2 (ENSG00000132604)	2.94849e-19	2.17375e+16	ZNF710 (ENSG00000140548)	1.71097e-46	7750028385073520	HIST2H2AA3 (ENSG00000183558)	9.64608e+10	1.50184e+16	DEPDC7 (ENSG00000121690)	0.001297102798271961	1.97326e+16
1240	TGFB2 (ENSG00000092969)	4.46058e-21	4056559390898040	CTA-384D8.35 (ENSG00000272666)	1.82433e-47	8653592653954740	MCF2 (ENSG00000101977)	9.8813e+10	2146019955309040	GCK (ENSG00000106633)	0.0013590520295902835	2069492304790250
1241	KCNMA1 (ENSG00000156113)	4.6666e-19	3600242332951820	GMPR (ENSG00000137198)	2.36697e-47	9205716394470110	HIST1H2BF (ENSG00000197846)	9.96668e+10	1634042481770090	ZBTB20-AS4 (ENSG00000242767)	0.0013603535581256107	1.99815e+16
1242	RBM15 (ENSG00000162775)	5.37754e-20	1654710545911110	LRRFIP2 (ENSG00000093167)	4.03176e-47	2.37849e+16	CCDC78 (ENSG00000162004)	1.02032e+12	2.06469e+16	ZCCHC14 (ENSG00000140948)	0.0013724023544417437	1.78236e+16
1243	COMMD3 (ENSG00000148444)	6.10313e-21	1.80595e+16	GAPT (ENSG00000175857)	4.5773e-47	3.52022e+16	AP000442.4 (ENSG00000255008)	1.02971e+12	1554727348006890	CALCB (ENSG00000175868)	0.0013966905169094412	1.58101e+16
1244	KIAA0226 (ENSG00000145016)	6.50681e-20	1576131546818830	NBPF14 (ENSG00000122497)	4.93621e-47	2240542463024190	ABHD5 (ENSG00000011198)	1.03771e+12	1.51604e+16	SELP (ENSG00000174175)	0.0014162621333433298	2.04933e+16
1245	ARHGAP27 (ENSG00000159314)	6.83024e-20	1.56011e+16	SFXN5 (ENSG00000144040)	5.56281e-47	5674098919265020	CES1 (ENSG00000198848)	1.04397e+12	1589307679421490	ZP1 (ENSG00000149506)	0.0014215738099733024	1.73226e+16
1246	PAPSS1 (ENSG00000138801)	6.93965e-20	160837190103606	CHKA (ENSG00000110721)	8.05933e-47	7124257649925110	BMP8B (ENSG00000116985)	1.0637e+12	2.0585e+16	LINC00659 (ENSG00000228705)	0.0014216494291359421	1767718301922500
1247	RRNAD1 (ENSG00000143303)	9.28769e-20	2.16459e+16	PAPSS1 (ENSG00000138801)	8.25425e-47	2703284488977100	PUS10 (ENSG00000162927)	1.06563e+12	1634519494896770	PAK3 (ENSG00000077264)	0.0014234398442492615	1.81907e+16
1248	LPGAT1 (ENSG00000123684)	1.08323e-19	1.65433e+16	AC011747.3 (ENSG00000231435)	9.10592e-47	539678036981214	RP11-14N7.2 (ENSG00000232527)	1.11146e+12	2.14247e+16	TMIE (ENSG00000181585)	0.001424575499732439	1.84326e+16
1249	OSTN-AS1 (ENSG00000233308)	1.65761e-18	3.64183e+16	TMEM179B (ENSG00000185475)	1.39616e-46	1.81955e+16	RP11-310E22.4 (ENSG00000234026)	1.12596e+12	1.96466e+16	RP11-44F14.8 (ENSG00000262714)	0.0014273351494187222	1.89282e+16
1250	RP11-511B23.2 (ENSG00000257322)	1.65931e-19	3461121598824010	CTD-2650P22.1 (ENSG00000259438)	1.54601e-45	7219534424266090	STXBP6 (ENSG00000168952)	1.14543e+11	1.99808e+16	PTPLA (ENSG00000165996)	0.0014330994757272492	1.68952e+16
1251	SCN4A (ENSG00000007314)	1.86688e-18	4584748721058680	MTMR14 (ENSG00000163719)	2.1654e-45	2.05422e+16	GHSR (ENSG00000121853)	1.151e+12	1.59869e+16	PGLYRP2 (ENSG00000161031)	0.001437188131416527	2047517520544750
1252	MLLT4 (ENSG00000130396)	2.23939e-18	2949717191647680	FAM120A (ENSG00000048828)	2.60393e-45	2.65507e+16	ZNF831 (ENSG00000124203)	1.15998e+12	1.55427e+16	KRTAP12-3 (ENSG00000205439)	0.00145182896055262	181445543092284
1253	COPRS (ENSG00000172301)	2.56082e-18	3.15527e+16	GLIPR2 (ENSG00000122694)	4.71922e-45	1.81849e+16	TFR2 (ENSG00000106327)	1.19163e+12	2049946014696870	SERPINH1 (ENSG00000149257)	0.0014544451578489108	1.50093e+16
1254	TEC (ENSG00000135605)	2.56981e-19	2.75472e+16	ST14 (ENSG00000149418)	5.11908e-46	8249098584985410	KANK3 (ENSG00000186994)	1.22838e+12	1977899978593150	SCARF2 (ENSG00000244486)	0.0014868589194896875	1.72401e+16
1255	ZBED5-AS1 (ENSG00000247271)	2.83104e-18	1.86788e+16	GOLM1 (ENSG00000135052)	5.20245e-46	5671695203491860	NR1H3 (ENSG00000025434)	1.25808e+12	1.97003e+16	ME1 (ENSG00000065833)	0.0015116528590526275	1.93276e+16
1256	RP11-329N22.1 (ENSG00000238063)	3.97098e-19	4603554455508690	HVCN1 (ENSG00000122986)	8.36951e-46	2114853681422660	RP11-218M22.1 (ENSG00000177406)	1.29211e+12	1.78198e+16	C1orf204 (ENSG00000188004)	0.001527337854162517	1861852907556780
1257	RP11-982M15.8 (ENSG00000260792)	3.98981e-19	4264305302424950	LGALS12 (ENSG00000133317)	1.16245e-44	6.96104e+16	CCL23 (ENSG00000167236)	1.30397e+12	1.99682e+16	PRKG2 (ENSG00000138669)	0.0015527874054618207	1.85999e+16
1258	AMN (ENSG00000166126)	3.99974e-19	3.3075e+16	VAV1 (ENSG00000141968)	1.24611e-46	2299491232548990	FOXO4 (ENSG00000184481)	1.32497e+12	1.76292e+16	FBXO15 (ENSG00000141665)	0.0015932617877668235	1.69383e+16
1259	MTHFR (ENSG00000177000)	4.87396e-20	1.94029e+16	CATSPER1 (ENSG00000175294)	1.60135e-44	6361752477801010	ZNF674-AS1 (ENSG00000230844)	1.41899e+12	1.52897e+16	ATP6V1G2 (ENSG00000213760)	0.0016002934184376311	1.9976e+16
1260	NKX6-3 (ENSG00000165066)	6.18994e-19	4501167017560580	RNF181 (ENSG00000168894)	1.78378e-44	1.69288e+16	LINC01004 (ENSG00000228393)	1.43022e+12	1.83164e+16	RASEF (ENSG00000165105)	0.0016197337001700094	1.88522e+16
1261	ENAH (ENSG00000154380)	6.67176e-19	4565422334761710	DHRS7B (ENSG00000109016)	3.48492e-45	4270960994920930	ADAM12 (ENSG00000148848)	1.49457e+12	2118728984895210	RP11-475O6.1 (ENSG00000233008)	0.0016695980967169916	1.59347e+16
1262	SNTA1 (ENSG00000101400)	6.94854e-19	2849193471645520	CTSC (ENSG00000109861)	3.73093e-45	1.54962e+16	APOBEC3H (ENSG00000100298)	1.55607e+12	1.6458e+16	LINC00167 (ENSG00000233220)	0.001669758668625641	1.94607e+16
1263	MME (ENSG00000196549)	7.07233e-19	4.57828e+16	ADAM15 (ENSG00000143537)	5.0307e-45	319015205095996	ELF3 (ENSG00000163435)	1.55614e+12	2423543791549320	ETV1 (ENSG00000006468)	0.0017006321708274348	1901207708657480
1264	SEMA4A (ENSG00000196189)	7.57782e-19	3094754193689540	SFT2D1 (ENSG00000198818)	6.68451e-45	1.94677e+16	BLM (ENSG00000197299)	1.68729e+12	1.57311e+16	LINC00880 (ENSG00000243629)	0.0017058500442998566	1.8739e+16
1265	ZMAT1 (ENSG00000166432)	8.9128e-19	1.77305e+16	CTBS (ENSG00000117151)	6.89761e-45	2.12455e+16	IMPAD1 (ENSG00000104331)	1.68981e+12	1.55904e+16	RP11-527L4.5 (ENSG00000267166)	0.0017414106206872552	2064646453172210
1266	CREB3L4 (ENSG00000143578)	9.66208e-19	2526320580466780	MLX (ENSG00000108788)	8.93649e-45	2044255269474720	RP11-147L13.2 (ENSG00000265100)	1.72181e+11	1.77533e+16	RP11-433J8.1 (ENSG00000258702)	0.0017733738411510882	1.87486e+16
1267	TATDN3 (ENSG00000203705)	1.03845e-17	1.85447e+16	SLC19A1 (ENSG00000173638)	1.08955e-43	4688792371659850	CD300LB (ENSG00000178789)	1.75061e+12	2581862298122300	MAPT (ENSG00000186868)	0.0018337702922820096	1609206637539670
1268	PLIN3 (ENSG00000105355)	1.07425e-17	1.64495e+16	CSRNP1 (ENSG00000144655)	1.57744e-43	1.91417e+16	TRO (ENSG00000067445)	1.76044e+12	2082376790479840	MND1 (ENSG00000121211)	0.0018376338114313973	1.8697e+16
1269	BRCA2 (ENSG00000139618)	1.25194e-17	2.68423e+16	SLPI (ENSG00000124107)	1.88784e-43	6284595877448320	CHST10 (ENSG00000115526)	1.83676e+12	1.88e+16	PRDM5 (ENSG00000138738)	0.001868288315269393	1.86165e+16
1270	ZNF135 (ENSG00000176293)	1.43985e-18	3.40739e+16	DICER1 (ENSG00000100697)	2.10563e-43	2.61105e+16	SGCD (ENSG00000170624)	1.84846e+12	204031029587144	C22orf15 (ENSG00000169314)	0.0018855900014297042	1668971461734800
1271	LY96 (ENSG00000154589)	1.51476e-17	1.82363e+16	BST2 (ENSG00000130303)	2.96271e-43	1502168139638020	FMO5 (ENSG00000131781)	1.86537e+12	1.72532e+16	CTD-2503O16.4 (ENSG00000249856)	0.0019095952813125026	1.79876e+16
1272	STAT2 (ENSG00000170581)	1.61566e-17	1.55596e+16	TMED5 (ENSG00000117500)	3.62468e-44	1.75887e+16	DMWD (ENSG00000185800)	1.8683e+12	1.66618e+16	ANKRD29 (ENSG00000154065)	0.0019108102679501538	1723291041098150
1273	MSH5 (ENSG00000204410)	1.81012e-17	2.4563e+16	ARL8B (ENSG00000134108)	5.19005e-44	2.01259e+16	TLR1 (ENSG00000174125)	1.96533e+12	1.54149e+16	ZNF512B (ENSG00000196700)	0.0019399468195724474	1.58575e+16
1274	TMA16 (ENSG00000198498)	2.03626e-17	1.7253e+16	IFI35 (ENSG00000068079)	5.61953e-44	2250420477090650	GLI3 (ENSG00000106571)	1.97084e+12	1.90483e+16	CD274 (ENSG00000120217)	0.0019447044520814884	150766298704713
1275	EPN2 (ENSG00000072134)	2.08244e-18	2221144905490200	HK1 (ENSG00000156515)	6.70845e-43	1.96238e+16	ITGAV (ENSG00000138448)	2.07006e+12	1.50795e+16	ZNF554 (ENSG00000172006)	0.001984731557159883	1585560168472200
1276	ZNF580 (ENSG00000213015)	3.46756e-18	1.57909e+16	SIPA1L1 (ENSG00000197555)	6.85203e-44	2690813871921270	ZNF468 (ENSG00000204604)	2.12307e+12	1.50739e+16	CTC-458I2.2 (ENSG00000251675)	0.002067409048863919	1.92718e+16
1277	LMO4 (ENSG00000143013)	3.96916e-18	1.57415e+16	ARHGAP31 (ENSG00000031081)	9.44485e-45	3891836100345810	U91328.19 (ENSG00000272462)	2.15432e+11	1863969573267420	NPIPB4 (ENSG00000185864)	0.0020926599351787107	1.51586e+16
1278	NBPF12 (ENSG00000186275)	4.27477e-18	1.57428e+16	NCKAP5L (ENSG00000167566)	9.92213e-46	4545447716906360	EPDR1 (ENSG00000086289)	2.2692e+12	2274849077583240	RP1-202O8.3 (ENSG00000271746)	0.0021249578715718536	1558777035952460
1279	PAIP2B (ENSG00000124374)	4.44977e-18	2309753153964090	EXT1 (ENSG00000182197)	9.93841e-44	7322004189035740	FAM182B (ENSG00000175170)	2.3346e+12	1872653859235360	IGSF22 (ENSG00000179057)	0.0021254535404291847	1.53127e+16
1280	MAP3K9 (ENSG00000006432)	4.45783e-18	3184951453808730	MPZL1 (ENSG00000197965)	1.02653e-42	4526403324066340	ANO7 (ENSG00000146205)	2.47922e+11	2.16866e+16	AP001372.2 (ENSG00000254837)	0.0022313755165849058	1.63839e+16
1281	TRIM13 (ENSG00000204977)	4.50645e-18	1723987136914490	NKIRAS2 (ENSG00000168256)	2.27261e-42	2.78297e+16	RP11-380L11.3 (ENSG00000270005)	2.54072e+12	1.73131e+16	NECAB3 (ENSG00000125967)	0.0022416989991170745	1561446564905560
1282	TLL2 (ENSG00000095587)	5.97276e-18	3150784155167330	SEPT10 (ENSG00000186522)	2.67708e-43	7133353990376370	GOLGA8I (ENSG00000153666)	2.56137e+12	2014548290139670	CLIP3 (ENSG00000105270)	0.0022962691216305755	1.78427e+16
1283	FAM109A (ENSG00000198324)	6.51672e-18	3.35096e+16	SPHK1 (ENSG00000176170)	2.94547e-42	8255071224957320	S100A13 (ENSG00000189171)	2.56613e+11	1.911e+16	GATA3-AS1 (ENSG00000197308)	0.0023290533345357335	1.70601e+16
1284	IGFBP4 (ENSG00000141753)	7.08867e-18	2827935319328110	DDX21 (ENSG00000165732)	3.07297e-42	1.5179e+16	PCCA (ENSG00000175198)	2.62246e+11	1.53019e+16	RP11-195F19.9 (ENSG00000230074)	0.0023840606195232113	1.921e+16
1285	FAM210A (ENSG00000177150)	7.20233e-18	1.85607e+16	FAM32A (ENSG00000105058)	3.71564e-43	1.82829e+16	ZMYND10 (ENSG00000004838)	2.67625e+11	2176271873832670	MEST (ENSG00000106484)	0.0023999252528163315	1513862622917400
1286	GABBR1 (ENSG00000204681)	8.63192e-18	2.34344e+16	SERPINB1 (ENSG00000021355)	4.1146e-43	1.55998e+16	ACER3 (ENSG00000078124)	2.79077e+12	1.50922e+16	ZNF837 (ENSG00000152475)	0.0024509929020442942	1.61013e+16
1287	ARHGAP42 (ENSG00000165895)	9.05393e-18	3539195006406270	RNF149 (ENSG00000163162)	4.99482e-42	1659858996651850	CLDND2 (ENSG00000160318)	2.8013e+12	2123621842302950	NPAS2 (ENSG00000170485)	0.002487590639649201	1.80095e+16
1288	RNF122 (ENSG00000133874)	1.07779e-18	2.93701e+16	PNPLA6 (ENSG00000032444)	7.09131e-43	2.60712e+16	HOXC4 (ENSG00000198353,ENSG00000273266)	2.93652e+11	1985366613210090	KBTBD11 (ENSG00000176595)	0.002541082625364791	1838752731626590
1289	PPIL6 (ENSG00000185250)	1.11894e-16	3.32601e+16	PSEN1 (ENSG00000080815)	7.67987e-43	2.91256e+16	AC132186.1 (ENSG00000247270)	2.97665e+12	1.69014e+16	TPO (ENSG00000115705)	0.0025686774465415777	1.77894e+16
1290	C2orf88 (ENSG00000187699)	1.31451e-16	3.16883e+16	SH2D3C (ENSG00000095370)	8.03923e-43	2.37911e+16	RP11-875O11.1 (ENSG00000245025)	2.9849e+12	1.65922e+16	HSF4 (ENSG00000102878)	0.002574868263538588	1.83791e+16
1291	RBFA (ENSG00000101546)	1.73547e-17	1.60524e+16	SDHB (ENSG00000117118)	1.03829e-41	1.93098e+16	LINC00115 (ENSG00000225880)	3.0103e+11	1.65447e+16	CDON (ENSG00000064309)	0.0025796730904834027	1.6748e+16
1292	RAB13 (ENSG00000143545)	1.8478e-16	4492947211313440	MILR1 (ENSG00000271605)	1.10857e-41	6660190653151260	HOXA5 (ENSG00000106004)	3.08493e+12	151933652990338	C15orf53 (ENSG00000175779)	0.0025800387496146427	1.65902e+16
1293	HECTD4 (ENSG00000173064)	1.94819e-18	1.81023e+16	POMP (ENSG00000132963)	1.26498e-41	1.51259e+16	CTC-329D1.2 (ENSG00000249637)	3.13268e+11	1.77889e+16	PMEL (ENSG00000185664)	0.0025831522702466003	1.85234e+16
1294	RP11-775D22.2 (ENSG00000229196)	2.04482e-16	3891067062442890	AC007285.6 (ENSG00000227014)	1.46092e-42	7414466299685250	PLCXD2 (ENSG00000240891)	3.20237e+12	1.58015e+16	CYP4B1 (ENSG00000142973)	0.0025917536549798018	1.73224e+16
1295	ZNF75A (ENSG00000162086)	2.56647e-16	1.57774e+16	EIF6 (ENSG00000242372)	1.49475e-41	1.81666e+16	RP11-351D16.3 (ENSG00000273008)	3.20558e+11	1.94668e+16	STAP2 (ENSG00000178078)	0.0026019999347949613	1698704682376980
1296	RP11-768B22.2 (ENSG00000248571)	2.58232e-16	2.99766e+16	C11orf21 (ENSG00000110665)	1.74658e-42	2.21466e+16	TSHZ3 (ENSG00000121297)	3.31853e+12	1.98033e+16	RP11-403I13.8 (ENSG00000235999)	0.0026837849360947953	1.56339e+16
1297	CD9 (ENSG00000010278)	3.9558e-17	3196887675196370	FAR1 (ENSG00000197601)	2.9229e-41	2.86352e+16	AC005355.1 (ENSG00000250994)	3.32341e+11	1.59165e+16	RP5-1157M23.2 (ENSG00000243224)	0.002732834095238101	1658201781807940
1298	BCL6 (ENSG00000113916)	5.17291e-17	2689495429949150	ACSS2 (ENSG00000131069)	2.93689e-42	4.09344e+16	C10orf10 (ENSG00000165507)	3.35469e+12	167600003237978	CDH20 (ENSG00000101542)	0.0027708393830471576	1.8532e+16
1299	MTHFD2L (ENSG00000163738)	5.79351e-17	1.81256e+16	CALHM2 (ENSG00000138172)	4.52073e-41	2443310488697560	SPR (ENSG00000116096)	3.45881e+10	1.93038e+16	ZFY-AS1 (ENSG00000233070)	0.0027756698186181595	1799672791705130
1300	MIXL1 (ENSG00000185155)	6.01588e-17	2861966843011540	NCF1 (ENSG00000158517)	4.7149e-41	1.93479e+16	SRCRB4D (ENSG00000146700)	3.58081e+11	1907405969437840	DMRTC1B (ENSG00000184911)	0.002798123559175261	1.67115e+16
1301	DRAM1 (ENSG00000136048)	6.30399e-17	2.6504e+16	RIOK3 (ENSG00000101782)	5.04491e-42	1.76678e+16	RP11-138I1.4 (ENSG00000265401)	3.6168e+11	1.725e+16	TMEM200A (ENSG00000164484)	0.002828558493841355	1.66856e+16
1302	CTC-378H22.2 (ENSG00000259436)	7.02871e-17	3.55802e+16	FAM151B (ENSG00000152380)	6.22061e-42	8280140456322870	HIST1H2BI (ENSG00000168242)	3.6174e+12	2.17192e+16	TNS4 (ENSG00000131746)	0.0029904974170596598	1.59121e+16
1303	L3HYPDH (ENSG00000126790)	8.09006e-17	1.94207e+16	IGFBP7 (ENSG00000163453)	7.95962e-43	3981008638196570	NRSN2 (ENSG00000125841)	3.6348e+12	1.93365e+16	AC105760.2 (ENSG00000227252)	0.0030322386723058157	1.84501e+16
1304	AC015987.2 (ENSG00000236338)	1.03762e-15	2.47712e+16	RBPJ (ENSG00000168214)	8.09881e-42	2.19904e+16	IGF2BP2 (ENSG00000073792)	3.67633e+11	2337387568203820	TMEM244 (ENSG00000203756)	0.0030487016375750804	1774450704845940
1305	ZNF672 (ENSG00000171161)	1.15738e-15	1.90312e+16	INPPL1 (ENSG00000165458)	8.53111e-42	440933110511576	RP11-803D5.4 (ENSG00000270190)	3.81593e+12	1.9401e+16	IRGM (ENSG00000237693)	0.0030774828801080176	1.698e+16
1306	RP3-462D8.2 (ENSG00000233577)	2.07323e-15	3397209150197550	ATP2B1 (ENSG00000070961)	9.10141e-43	1.68359e+16	SATB2 (ENSG00000119042)	3.86786e+11	2064876863227350	BTBD8 (ENSG00000189195)	0.0031593686745092224	1601077690594650
1307	ZNF134 (ENSG00000213762)	2.61549e-15	1.91249e+16	KCNK6 (ENSG00000099337)	9.2932e-42	4.27427e+16	FAM102B (ENSG00000162636)	3.95035e+12	1.82758e+16	RHCE (ENSG00000188672)	0.0031755055153093563	1.5065e+16
1308	CASP9 (ENSG00000132906)	2.66651e-15	2.4316e+16	CSGALNACT2 (ENSG00000169826)	1.03174e-40	2.50658e+16	RP11-348P10.2 (ENSG00000272077)	4.10496e+12	1974287613085620	SUGCT (ENSG00000175600)	0.003232486596609363	1.68341e+16
1309	TMEM175 (ENSG00000127419)	2.81823e-15	1603695420177900	ARRDC1 (ENSG00000197070)	1.16302e-41	1977725373446900	CTB-51J22.1 (ENSG00000232415)	4.20799e+12	1.67189e+16	AC112721.2 (ENSG00000222032)	0.003240740418049761	1.75953e+16
1310	TMLHE (ENSG00000185973)	2.9812e-16	1.72442e+16	SERPINB8 (ENSG00000166401)	1.35609e-40	3.9917e+16	C9orf117 (ENSG00000160401)	4.28912e+12	177840925087875	GINS2 (ENSG00000131153)	0.0032506796015830974	1655602953699060
1311	RAB3C (ENSG00000152932)	2.99162e-18	3.5094e+16	SHISA4 (ENSG00000198892)	2.00534e-40	808583140308605	TMED6 (ENSG00000157315)	4.31018e+11	1.89701e+16	USP35 (ENSG00000118369)	0.0032565554877020133	1604379155309710
1312	MCM2 (ENSG00000073111)	3.63349e-16	2.47323e+16	RP11-252C15.1 (ENSG00000254813)	2.03031e-40	487144574830072	MLF1 (ENSG00000178053)	4.4995e+10	1.52236e+16	RP11-757F18.5 (ENSG00000261488)	0.0033469013535028873	1.61659e+16
1313	MTMR4 (ENSG00000108389)	4.05036e-16	1.71117e+16	ALDH1A2 (ENSG00000128918)	2.45878e-41	6284448975595510	GMNN (ENSG00000112312)	4.63305e+11	1646412156412530	LINC00884 (ENSG00000233058)	0.0033853406516704022	1700514858355800
1314	GPATCH11 (ENSG00000152133)	5.50247e-16	1.70156e+16	RP11-351I24.1 (ENSG00000254554)	2.808e-40	8174728109055550	hsa-mir-1199 (ENSG00000141854)	4.6702e+12	1.91712e+16	SPRED3 (ENSG00000188766)	0.003404772575415285	1.65408e+16
1315	RAPGEF5 (ENSG00000136237)	6.41852e-16	3674115515886670	CALCRL (ENSG00000064989)	2.9519e-40	7233125237039430	RP11-760N9.1 (ENSG00000264707)	4.68176e+11	185364556646981	SH3RF3 (ENSG00000172985)	0.003415496520343339	1.88924e+16
1316	PTCH2 (ENSG00000117425)	7.62305e-16	1994835683775420	DYNLL1 (ENSG00000088986)	3.69773e-41	1.56944e+16	RP4-680D5.2 (ENSG00000237301)	4.76431e+11	2.28389e+16	RP11-247A12.2 (ENSG00000204055)	0.003426827666987997	1.83088e+16
1317	PPARGC1B (ENSG00000155846)	8.26767e-16	2.52514e+16	TBC1D12 (ENSG00000108239)	3.88753e-40	7139524213097080	RP11-181E10.3 (ENSG00000271590)	4.82398e+11	1.91372e+16	BFSP2 (ENSG00000170819)	0.0034495943131186285	1.63754e+16
1318	RPGR (ENSG00000156313)	9.66326e-16	1915359608396950	MYBPC3 (ENSG00000134571)	7.17751e-41	5004352330385250	PVR (ENSG00000073008)	4.89973e+11	2.34435e+16	SLC22A31 (ENSG00000259803)	0.003485377894262378	1.64098e+16
1319	RNGTT (ENSG00000111880)	1.00051e-14	1.5272e+16	PCDH12 (ENSG00000113555)	7.5358e-41	7554216014907030	RP11-290L1.3 (ENSG00000257453)	4.95188e+11	1.94222e+16	CA6 (ENSG00000131686)	0.0034980993339026015	1.7341e+16
1320	RP11-150O12.1 (ENSG00000253161)	1.01501e-14	368081027227427	LYPLA1 (ENSG00000120992)	1.03547e-39	1.92108e+16	FAM27E1 (ENSG00000237198)	5.00375e+11	1.52351e+16	EPGN (ENSG00000182585)	0.0035061317895051275	1.75072e+16
1321	ZNF763 (ENSG00000197054,ENSG00000267179)	1.03421e-14	2.90608e+16	H2AFJ (ENSG00000246705)	1.07745e-39	1.88063e+16	RP11-164O23.7 (ENSG00000243636)	5.00375e+11	1.56587e+16	RP1-167A14.2 (ENSG00000227598)	0.0035679385599343043	1.67616e+16
1322	GEM (ENSG00000164949)	1.19287e-14	3.1576e+16	SQRDL (ENSG00000137767)	1.17628e-40	212108100826502	CTD-2235C13.2 (ENSG00000247372)	5.00375e+11	1519995830291370	GRTP1 (ENSG00000139835)	0.003674362873382546	1.75331e+16
1323	MIOS (ENSG00000164654)	1.20858e-14	1709962927738340	MICAL1 (ENSG00000135596)	1.4866e-39	2.1513e+16	RP11-304L19.12 (ENSG00000259780)	5.00375e+11	1.71267e+16	FAM19A2 (ENSG00000198673)	0.0037383723930931047	1.51478e+16
1324	GORASP1 (ENSG00000114745)	1.45662e-15	2.01779e+16	MTF1 (ENSG00000188786)	1.50663e-39	2534468733520920	CTB-50L17.14 (ENSG00000267385)	5.00375e+10	1.50618e+16	OSM (ENSG00000099985)	0.003889793652811444	1.58223e+16
1325	DTX2 (ENSG00000091073)	1.4817e-14	1.55066e+16	TOLLIP (ENSG00000078902)	1.83098e-39	2.3201e+16	RP11-20D14.6 (ENSG00000249790)	5.18392e+11	2033689617358900	ERBB3 (ENSG00000065361)	0.0038930948851185437	1.70679e+16
1326	REPIN1 (ENSG00000214022)	1.75643e-14	1.62631e+16	PRDX1 (ENSG00000117450)	2.78769e-39	1.55609e+16	C19orf57 (ENSG00000132016)	5.21228e+11	1965696784473700	PPP4R4 (ENSG00000119698)	0.0039035511622303467	1.82322e+16
1327	EIF4G3 (ENSG00000075151)	2.25771e-15	1.69782e+16	IFIT2 (ENSG00000119922)	3.00528e-40	3.69872e+16	PER3 (ENSG00000049246)	5.24225e+11	157159716830764	HSD11B1L (ENSG00000167733)	0.003985865869397189	1.51407e+16
1328	IFIH1 (ENSG00000115267)	2.69263e-15	1783118792002800	NEDD9 (ENSG00000111859)	3.2978e-39	2.15677e+16	FBXO2 (ENSG00000116661)	5.30579e+10	1.75329e+16	GJC3 (ENSG00000176402)	0.004033199590378559	1.7546e+16
1329	ARHGEF7 (ENSG00000102606)	3.27841e-15	1.51309e+16	TICAM1 (ENSG00000127666)	3.76669e-40	2.5723e+16	RP11-85A1.3 (ENSG00000260475)	5.50104e+11	2.01939e+16	AC098973.2 (ENSG00000225548)	0.004062430934569829	1728334287024750
1330	LIMK1 (ENSG00000106683)	3.4309e-14	1.95534e+16	GNB1 (ENSG00000078369)	3.78673e-40	2.26967e+16	CTD-3060P21.1 (ENSG00000262884)	5.58997e+10	1.9423e+16	IGSF11 (ENSG00000144847)	0.004070991679375308	1640794763631040
1331	DLGAP4 (ENSG00000080845)	3.68674e-15	1.51282e+16	CHMP2A (ENSG00000130724)	4.02911e-39	1702000541488280	MEX3A (ENSG00000254726)	5.70586e+10	1.80939e+16	ASCL5 (ENSG00000232237)	0.004080609599832484	167262803063478
1332	PGGT1B (ENSG00000164219)	3.99618e-14	1.69227e+16	STAT2 (ENSG00000170581)	4.68209e-40	2.29399e+16	NAGA (ENSG00000198951)	6.11564e+11	1.50207e+16	B3GNT3 (ENSG00000179913)	0.004084941324129713	1632985767410660
1333	LRRC56 (ENSG00000161328)	4.03567e-15	3.31433e+16	C4orf48 (ENSG00000243449)	6.3782e-41	2206796745132100	AC021188.4 (ENSG00000230747)	6.3587e+11	1.68705e+16	RP11-661P17.1 (ENSG00000258551)	0.004143911897755999	1.73071e+16
1334	CCNB1IP1 (ENSG00000100814)	4.06747e-15	1.51847e+16	SPOCK3 (ENSG00000196104)	7.03963e-40	4966937164400880	CC2D2A (ENSG00000048342)	6.42403e+11	1.99445e+16	KCNA2 (ENSG00000177301)	0.004146696300824113	1.71758e+16
1335	OTUD1 (ENSG00000165312)	4.2134e-14	2.25112e+16	MECOM (ENSG00000085276)	7.39321e-40	5878654088429120	AMDHD1 (ENSG00000139344)	6.72046e+11	2032735543043350	NAP1L6 (ENSG00000204118)	0.004161096153988329	1.74575e+16
1336	BARD1 (ENSG00000138376)	4.87221e-14	2.16463e+16	ABCD1 (ENSG00000101986)	7.58985e-40	4251380131108460	RP4-686C3.7 (ENSG00000228293)	7.11497e+11	1.84656e+16	CDO1 (ENSG00000129596)	0.004161317529293952	1.67456e+16
1337	FOXP4 (ENSG00000137166)	5.0971e-15	3.12675e+16	PLAGL1 (ENSG00000118495)	7.89396e-40	4855736634188970	TMEM72-AS1 (ENSG00000224812)	7.20426e+11	1630994165260320	C4BPB (ENSG00000123843)	0.004274958645998883	1.88438e+16
1338	AMZ1 (ENSG00000174945)	5.33886e-15	4.15126e+16	RP11-70C1.1 (ENSG00000225611)	1.03861e-38	5880777198184340	RP11-407N17.5 (ENSG00000258940)	7.2247e+11	1893255086456050	PIFO (ENSG00000173947)	0.00427717711164655	1.82095e+16
1339	ZNF518B (ENSG00000178163)	6.55573e-16	1.77091e+16	PLEC (ENSG00000178209)	1.09433e-38	1.72444e+16	ANKRD20A4 (ENSG00000172014)	7.34241e+11	2.02211e+16	AVIL (ENSG00000135407)	0.0042832228070530986	1.78662e+16
1340	ANK2 (ENSG00000145362)	6.58037e-15	3202771444535530	AGO4 (ENSG00000134698)	1.45141e-38	4128226423419500	ROPN1L (ENSG00000145491)	7.36317e+11	1.85236e+16	GPR157 (ENSG00000180758)	0.004347847617055641	1.58356e+16
1341	PABPC1L (ENSG00000101104)	6.93596e-15	1.99952e+16	DOK2 (ENSG00000147443)	1.72752e-39	1.55368e+16	WDR93 (ENSG00000140527)	7.46211e+11	1.92658e+16	TNXB (ENSG00000168477)	0.004617094828410258	1.65994e+16
1342	PAFAH1B2 (ENSG00000168092)	7.79398e-15	1.60176e+16	SNX21 (ENSG00000124104)	2.6332e-39	7665096628831910	RP11-445P17.8 (ENSG00000224034)	7.47363e+11	1722679219002670	AC015849.2 (ENSG00000237805)	0.004648000070634485	1.7668e+16
1343	KCNQ5 (ENSG00000185760)	7.86965e-15	2757123209600300	DOCK8 (ENSG00000107099)	2.87734e-38	1580473474075670	AVPI1 (ENSG00000119986)	7.56681e+11	1591435233039650	CTD-2203K17.1 (ENSG00000249572)	0.004652081765210582	1717309372502090
1344	KRCC1 (ENSG00000172086)	8.07807e-15	1.52513e+16	PIM3 (ENSG00000198355)	2.93633e-39	2.14791e+16	LINC01115 (ENSG00000237667)	7.59137e+11	1.9867e+16	MMEL1 (ENSG00000142606)	0.0046675167670590075	2076927622137540
1345	ARL14 (ENSG00000179674)	8.1304e-15	2914777634910140	PPP4C (ENSG00000149923)	5.03497e-38	1.62758e+16	ADAM22 (ENSG00000008277)	7.61721e+11	1.73766e+16	HTR6 (ENSG00000158748)	0.00467433514292913	1.7234e+16
1346	AC007381.3 (ENSG00000228590)	9.54941e-15	3.55236e+16	TNFRSF1A (ENSG00000067182)	5.11797e-39	2097584627912410	AC012358.8 (ENSG00000240401)	7.92848e+10	2.0656e+16	SUV39H2 (ENSG00000152455)	0.0046963785958481965	1.52255e+16
1347	RP11-15A1.3 (ENSG00000267058)	1.00033e-13	2.44628e+16	DAPP1 (ENSG00000070190)	5.73937e-39	2.6005e+16	AC069547.2 (ENSG00000269700)	8.05498e+11	1.52744e+16	KCNK5 (ENSG00000164626)	0.0047459102142364505	1.62541e+16
1348	MID1IP1 (ENSG00000165175)	1.30626e-14	1.6423e+16	MIR181A1HG (ENSG00000229989)	6.03186e-39	4043815551567500	LINC01134 (ENSG00000236423)	8.19283e+11	1.54855e+16	RP11-371A19.2 (ENSG00000224215)	0.004750022771174866	1662634856329260
1349	AREG (ENSG00000109321)	1.31971e-13	1.62255e+16	ARPC4 (ENSG00000241553)	7.81533e-39	1628356188763330	CTD-2270L9.4 (ENSG00000260136)	8.24434e+11	1.9698e+16	OVCH1-AS1 (ENSG00000257599)	0.0049259411228945536	1.64031e+16
1350	TGM2 (ENSG00000198959)	1.68829e-13	3024970928509510	HEXB (ENSG00000049860)	8.95823e-40	2.12174e+16	HHIPL1 (ENSG00000182218)	8.38224e+11	1515175356438400	RHOD (ENSG00000173156)	0.005004537357281775	1759283100372910
1351	BLM (ENSG00000197299)	1.94929e-13	2.13126e+16	TMEM127 (ENSG00000135956)	1.07572e-37	3496480964118130	GLTPD2 (ENSG00000182327)	8.54445e+11	1.59862e+16	CYP4F12 (ENSG00000186204)	0.005083153217157821	1.71776e+16
1352	MMD (ENSG00000108960)	2.68738e-14	1873850038887330	BCL2L2 (ENSG00000129473)	1.10845e-37	6733616848198390	KHDC1 (ENSG00000135314)	8.69572e+11	1.70831e+16	PTGDR2 (ENSG00000183134)	0.0051146236297491005	1.93182e+16
1353	ARHGAP31 (ENSG00000031081)	2.73197e-14	1.92406e+16	CA2 (ENSG00000104267)	1.27919e-37	6162128610864400	MED14-AS1 (ENSG00000234636)	8.75611e+11	1.80261e+16	SPSB1 (ENSG00000171621)	0.005212676202394209	1577175530579750
1354	VSIG10L (ENSG00000186806)	2.98761e-13	3891270393084980	EFHD2 (ENSG00000142634)	1.76314e-37	1.76884e+16	PANK3 (ENSG00000120137)	8.97112e+11	1.50533e+16	SAP30 (ENSG00000164105)	0.005461687919822367	1.67202e+16
1355	MAP4K4 (ENSG00000071054)	3.18932e-14	1.56001e+16	MYO7A (ENSG00000137474)	1.78087e-37	6850784382583800	C9orf64 (ENSG00000165118)	9.00967e+11	1.51944e+16	CDC42BPG (ENSG00000171219)	0.005467543045659011	1.5019e+16
1356	SLC37A2 (ENSG00000134955)	3.32319e-14	406511941924302	C9orf89 (ENSG00000165233)	1.7867e-38	2.59321e+16	C4orf21 (ENSG00000138658)	9.13051e+11	1.63398e+16	DKFZP779L1853 (ENSG00000269514)	0.005579717607175556	1.59224e+16
1357	MIR155HG (ENSG00000234883)	4.41352e-14	1.83401e+16	VMA21 (ENSG00000160131)	1.9208e-37	2.05599e+16	CHSY1 (ENSG00000131873)	9.43787e+10	1.63234e+16	GPR63 (ENSG00000112218)	0.005604066455477245	1574847169792080
1358	RTN4IP1 (ENSG00000130347)	4.5558e-13	2.25613e+16	PELI2 (ENSG00000139946)	1.95335e-37	4825523815104530	PSD2 (ENSG00000146005)	9.6892e+11	1.52313e+16	RRAGD (ENSG00000025039)	0.005702710706112523	1.77824e+16
1359	RRP12 (ENSG00000052749)	4.59212e-13	1.50577e+16	MYO10 (ENSG00000145555)	2.10508e-37	5916579591356090	SNORA40 (ENSG00000237002,ENSG00000264043)	0.0010217276164423807	1553739682978380	ARRDC5 (ENSG00000205784)	0.005726215744063098	1.63236e+16
1360	PXDC1 (ENSG00000168994)	5.14867e-14	3995444579116180	SYTL5 (ENSG00000147041)	3.00102e-37	5943128331292210	ZNF284 (ENSG00000186026)	0.001072663538578518	1.75831e+16	DPY19L2 (ENSG00000177990)	0.005729693252774048	1.6158e+16
1361	TP73 (ENSG00000078900)	5.66216e-14	3428519882048160	INSIG1 (ENSG00000186480)	3.78995e-37	2.01192e+16	HIST1H4K (ENSG00000197914)	0.0010738325987241332	1.88356e+16	ZP3 (ENSG00000188372)	0.0058221268599648445	1.80493e+16
1362	SETDB1 (ENSG00000143379)	6.0952e-14	1.51229e+16	GYG1 (ENSG00000163754)	3.87228e-37	1942740686393840	TMEM17 (ENSG00000186889)	0.0010804539873687541	1.88989e+16	AC005264.2 (ENSG00000267551)	0.0058473440412009844	1.60714e+16
1363	C16orf86 (ENSG00000159761)	6.89775e-14	2.27764e+16	PLK3 (ENSG00000173846)	3.93023e-38	2.25586e+16	RFPL1 (ENSG00000128250)	0.001108174875117037	207947299032575	CACHD1 (ENSG00000158966)	0.005858563578991058	1.90601e+16
1364	ENTHD2 (ENSG00000167302)	7.10525e-14	1.72868e+16	VPS29 (ENSG00000111237)	4.24571e-38	1.63151e+16	CDK2 (ENSG00000123374)	0.001129351334580772	1.50711e+16	RP11-541P9.3 (ENSG00000250061)	0.0061535858260092615	1.66037e+16
1365	RP11-215G15.5 (ENSG00000272016)	7.18751e-14	3.79155e+16	C12orf5 (ENSG00000078237)	5.06656e-39	3.20853e+16	FBXL6 (ENSG00000182325)	0.0011489029314648458	1.71557e+16	LAMC3 (ENSG00000050555)	0.006226087480930419	1.80976e+16
1366	CHEK2 (ENSG00000183765)	8.06263e-14	2362677745908250	KSR1 (ENSG00000141068)	6.19682e-38	5733452555948640	NCR3LG1 (ENSG00000188211)	0.001173636797565378	1.88031e+16	CTB-129O4.1 (ENSG00000248367)	0.006346296637174298	1.67297e+16
1367	C9orf9 (ENSG00000165698)	8.50603e-14	2360471552968680	CDC42BPB (ENSG00000198752)	6.98244e-37	663295491399661	NUDT10 (ENSG00000122824)	0.001179018655962959	1.79994e+16	MCAM (ENSG00000076706)	0.006408374245050583	1.64337e+16
1368	TTC28 (ENSG00000100154)	9.00151e-14	3474042782734520	MOB1A (ENSG00000114978)	9.25673e-38	1.51622e+16	ERRFI1 (ENSG00000116285)	0.0012356096541277684	1.75076e+16	AC062028.1 (ENSG00000145063)	0.006414701463515282	1.54859e+16
1369	RP11-327F22.1 (ENSG00000260929)	9.42037e-16	3.11443e+16	RNF122 (ENSG00000133874)	9.76521e-38	5760371771978090	CATSPERG (ENSG00000099338)	0.0012363359557328421	1806692928166520	AFAP1-AS1 (ENSG00000272620)	0.006440939252991602	1.5681e+16
1370	AC074389.9 (ENSG00000236081)	1.12614e-12	3315252509430470	CENPW (ENSG00000203760)	1.09252e-36	6369978767147790	C21orf119 (ENSG00000256073)	0.001254576111617781	1.62866e+16	RP1-1J6.2 (ENSG00000226648)	0.0064416304118865	1.58194e+16
1371	ESPNL (ENSG00000144488)	1.33899e-12	3.24506e+16	DOK1 (ENSG00000115325)	1.50641e-36	2953262152917070	RP1-8B1.4 (ENSG00000231769)	0.0012596591482826112	2.02906e+16	CTC-428H11.2 (ENSG00000272367)	0.006810654227512806	1.66349e+16
1372	HTRA2 (ENSG00000115317)	1.39012e-12	1.54409e+16	C20orf24 (ENSG00000101084)	1.85161e-37	1.96199e+16	KCTD11 (ENSG00000213859)	0.001265969036072638	1723650788524620	RP11-46D6.1 (ENSG00000261512)	0.006983688096765485	1.61707e+16
1373	RNASE4 (ENSG00000258818)	1.89902e-12	3.17493e+16	RAB44 (ENSG00000255587)	1.87108e-36	5197186284087550	ATP8B3 (ENSG00000130270)	0.001313019469910075	1.73448e+16	CTB-50L17.16 (ENSG00000267011)	0.007148225117092582	1631888124700370
1374	NOTCH4 (ENSG00000204301)	2.12762e-13	3.40455e+16	ST6GALNAC2 (ENSG00000070731)	2.15309e-37	7135885076867290	ALDH1A2 (ENSG00000128918)	0.0013440635708494924	1811533602741600	BIK (ENSG00000100290)	0.007399957714222937	1.8039e+16
1375	CTD-2368P22.1 (ENSG00000176593)	2.39749e-13	2.87508e+16	SNAPC3 (ENSG00000164975)	2.24919e-36	2996871447577550	RP11-219B4.7 (ENSG00000260493)	0.001353906910810024	2.06331e+16	RAB15 (ENSG00000139998)	0.0074508683726218815	1687955110695460
1376	RIMKLB (ENSG00000166532)	2.88726e-12	2.11912e+16	ADAM10 (ENSG00000137845)	2.69334e-36	1.75125e+16	TSPAN4 (ENSG00000214063)	0.0013743222079887047	1703621526416680	FNTB (ENSG00000257365)	0.007616089594272887	1.54961e+16
1377	RP11-314O13.1 (ENSG00000260896)	2.92941e-13	2.89193e+16	RP11-701P16.2 (ENSG00000251139)	3.0333e-36	580337165802689	LINC00925 (ENSG00000255571)	0.0013772382792550644	1.85087e+16	HAR1B (ENSG00000231133)	0.007799266148969752	1.88109e+16
1378	RP11-166A12.1 (ENSG00000251538)	3.04177e-12	3319433078052220	PPARGC1B (ENSG00000155846)	3.09219e-36	4878277500358460	NGFR (ENSG00000064300)	0.0013877757723686351	2.0417e+16	Z83851.3 (ENSG00000182057)	0.007842345648170324	1637790802814350
1379	WSCD2 (ENSG00000075035)	3.10501e-12	3.20355e+16	YPEL2 (ENSG00000175155)	3.49607e-37	2008079665161060	CHST14 (ENSG00000169105)	0.0014024829446798947	1.52769e+16	CTD-2035E11.4 (ENSG00000272382)	0.00867863482329236	1.65947e+16
1380	RAB39A (ENSG00000179331)	3.1764e-12	3.92072e+16	KCNJ2-AS1 (ENSG00000267365)	5.172e-37	4210444248567930	FAIM (ENSG00000158234)	0.0014499920731700414	1.52179e+16	DBH-AS1 (ENSG00000225756)	0.00872799747000338	1585825289331920
1381	TEX35 (ENSG00000240021)	3.24063e-12	3.72385e+16	NFKBIE (ENSG00000146232)	5.60077e-37	3.43959e+16	RP11-438J1.1 (ENSG00000272410)	0.0015011300616238545	1.63021e+16	RP11-144F15.1 (ENSG00000257545)	0.008729803858647706	1.72639e+16
1382	FLT1 (ENSG00000102755)	3.51938e-12	4058789497342630	DDX60L (ENSG00000181381)	6.10478e-37	2.43572e+16	RP11-50E11.3 (ENSG00000226200)	0.0015238816774049968	1.67618e+16	PPFIA3 (ENSG00000177380)	0.008734884035403545	1.59581e+16
1383	RP11-350J20.12 (ENSG00000273132)	3.96698e-12	3011696219847270	TPCN2 (ENSG00000162341)	6.37373e-37	5432907560744620	GDPD1 (ENSG00000153982)	0.0015422967839218947	1.52346e+16	RP11-791M20.1 (ENSG00000261030)	0.008746779091833856	1.58021e+16
1384	LCORL (ENSG00000178177)	6.39855e-13	1.80775e+16	HDLBP (ENSG00000115677)	1.17394e-35	2139388498451280	LRRC6 (ENSG00000129295)	0.0015503519654500913	1766901950699730	DOK4 (ENSG00000125170)	0.008808482482833925	1.612e+16
1385	CCDC88A (ENSG00000115355)	6.76069e-13	1.97396e+16	PCTP (ENSG00000141179)	1.24659e-35	4220790234383530	YOD1 (ENSG00000180667)	0.0015712760639407966	1.50731e+16	NTRK1 (ENSG00000198400)	0.008934557438674157	1.6252e+16
1386	CKS2 (ENSG00000123975)	7.31333e-12	1.97663e+16	ELOVL1 (ENSG00000066322)	1.64816e-36	1.91686e+16	C10orf25 (ENSG00000165511)	0.0016153011269325849	1.74967e+16	SPATA41 (ENSG00000189419)	0.008942489769363217	1.63679e+16
1387	FAM53B (ENSG00000189319)	7.33971e-13	1612242316577240	CEP170 (ENSG00000143702)	1.77638e-36	2.38763e+16	CTSG (ENSG00000100448)	0.001624533747758225	1.60141e+16	MKRN3 (ENSG00000179455)	0.009060781009877065	1.73407e+16
1388	FAM117B (ENSG00000138439)	9.42681e-13	1865031035010930	SULT1A2 (ENSG00000197165)	2.30772e-35	5.67519e+16	VPS9D1 (ENSG00000075399)	0.001635725374466332	1.6932e+16	RP6-206I17.3 (ENSG00000226637)	0.009144924793022454	1.72983e+16
1389	WDR41 (ENSG00000164253)	9.43581e-13	1.83718e+16	CPAMD8 (ENSG00000160111)	2.48214e-35	8477324657498290	CTD-2007H13.3 (ENSG00000248489)	0.001717942517307975	1.50539e+16	RP11-423H2.3 (ENSG00000249684)	0.009194471059900964	171867500120723
1390	CTD-2162K18.5 (ENSG00000267254)	9.82359e-13	2302284065394160	NBN (ENSG00000104320)	3.60591e-36	2235989946892330	ZFP69 (ENSG00000187815)	0.001763492269285148	1.69448e+16	TRIM31 (ENSG00000204616)	0.009416138402999603	1.68635e+16
1391	TCEB3 (ENSG00000011007)	1.10413e-11	1.53208e+16	ATG7 (ENSG00000197548)	4.10598e-36	2783065417419020	NCAM2 (ENSG00000154654)	0.001799494768040373	1.6091e+16	RP11-279F6.3 (ENSG00000259641)	0.009436303181389208	1.63628e+16
1392	RP11-283G6.3 (ENSG00000256894)	1.10962e-11	3.00293e+16	HSD17B11 (ENSG00000198189)	5.31458e-37	1.52005e+16	ADCY9 (ENSG00000162104)	0.001809640151332192	179525425918869	C1orf145 (ENSG00000162913)	0.00979267090078218	1584800133895550
1393	L3MBTL3 (ENSG00000198945)	1.1884e-11	1667610786824330	QSOX1 (ENSG00000116260)	6.28227e-36	2725983457011650	FAM57A (ENSG00000167695)	0.0018557610844759027	1.83264e+16	STOX1 (ENSG00000165730)	0.00989841652338317	1.62076e+16
1394	MARCH8 (ENSG00000165406)	1.37838e-12	1.72017e+16	STK3 (ENSG00000104375)	6.64207e-36	4876068761634150	TNFRSF12A (ENSG00000006327)	0.0018606942564647904	2154407735627160	RTN4R (ENSG00000040608)	0.009931749936029022	1.5087e+16
1395	PARP3 (ENSG00000041880)	1.56076e-11	1.7025e+16	PRKAR1A (ENSG00000108946)	7.02164e-36	1542906931438710	FAM227A (ENSG00000184949)	0.0018737113637330787	1.90113e+16	CPLX1 (ENSG00000168993)	0.01000831121735911	1.52242e+16
1396	MAP9 (ENSG00000164114)	1.68587e-11	1.69819e+16	FOSB (ENSG00000125740)	8.88229e-36	1.93493e+16	AIRN (ENSG00000268257)	0.0019364462287999019	1.66413e+16	ZNRF3 (ENSG00000183579)	0.010088006663356127	1615968415817440
1397	DISP1 (ENSG00000154309)	1.80162e-11	3.22392e+16	CYB5R4 (ENSG00000065615)	9.51396e-36	2.1231e+16	AC009133.20 (ENSG00000261962)	0.0019803381966086485	1.79059e+16	LINC00381 (ENSG00000226240)	0.010167891330946503	1.50763e+16
1398	FAM117A (ENSG00000121104)	1.90902e-12	1.51131e+16	RP11-102N12.3 (ENSG00000273472)	1.04886e-35	8166773776673050	SPIRE2 (ENSG00000204991)	0.0019974361989021695	1.81046e+16	TSPAN7 (ENSG00000156298)	0.0102395974460108	1.58639e+16
1399	TGIF2 (ENSG00000118707)	2.21127e-11	1.69255e+16	OGFR (ENSG00000060491)	1.42076e-34	195501776540963	SMPDL3B (ENSG00000130768)	0.00201660389056552	1.63744e+16	FAM92A1 (ENSG00000188343)	0.010376730542184557	1.84998e+16
1400	C8orf82 (ENSG00000213563)	2.69361e-11	2.06614e+16	CHST7 (ENSG00000147119)	1.90121e-34	3971104453221470	RP11-378A13.2 (ENSG00000273361)	0.0020196749542717956	1.6942e+16	PTK7 (ENSG00000112655)	0.01081063997873715	1.67417e+16
1401	RP11-145M9.4 (ENSG00000269728)	3.27591e-12	4019226811746620	CAMP (ENSG00000164047)	2.11256e-34	5500749775961660	RP11-20I20.4 (ENSG00000273179)	0.0020481104190807034	1.88845e+16	GPR174 (ENSG00000147138)	0.01142907017252389	1.50256e+16
1402	UBA6 (ENSG00000033178)	3.45938e-12	1.54364e+16	HIF1A (ENSG00000100644)	3.0754e-35	1.64879e+16	NAGS (ENSG00000161653)	0.002121221995800655	1.85091e+16	PNMA3 (ENSG00000183837)	0.011437020469254952	1.54985e+16
1403	USPL1 (ENSG00000132952)	3.99312e-12	1.52838e+16	MAN2A2 (ENSG00000196547)	3.88005e-35	4071120433166150	KLB (ENSG00000134962)	0.002124578280821916	1.88237e+16	ETNK2 (ENSG00000143845)	0.01170596415159482	1.52577e+16
1404	MPP6 (ENSG00000105926)	4.9817e-12	1.8419e+16	SPOPL (ENSG00000144228)	4.03658e-34	3.75077e+16	RP11-535M15.1 (ENSG00000224848)	0.0021428592925061933	1.74973e+16	COL5A3 (ENSG00000080573)	0.011798386157804108	1.60748e+16
1405	XKR6 (ENSG00000171044)	4.99937e-13	2.78585e+16	DSE (ENSG00000111817)	4.18787e-34	3.07462e+16	RUSC1-AS1 (ENSG00000225855)	0.0021467321647451357	1.93017e+16	DEPTOR (ENSG00000155792)	0.011808490902012178	1.58441e+16
1406	RFC2 (ENSG00000049541)	6.62187e-12	1.73946e+16	CLCN1 (ENSG00000188037)	4.87277e-35	6094344851151200	LTBP2 (ENSG00000119681)	0.0022129529971007082	1.8657e+16	OTUB2 (ENSG00000089723)	0.011881654169881063	1.65321e+16
1407	ITGB3BP (ENSG00000142856)	9.11159e-12	1640159727126340	IKBIP (ENSG00000166130)	5.59407e-35	2998823014369060	NMB (ENSG00000197696)	0.0022133982513717356	1.55771e+16	RP11-888D10.3 (ENSG00000264964)	0.012079130271566315	1696534484933830
1408	OSBPL11 (ENSG00000144909)	9.19808e-12	2593063922320240	LRG1 (ENSG00000171236)	5.67424e-35	6788984346649730	HOXB-AS1 (ENSG00000230148)	0.0022621191042302116	1.57023e+16	CDKN3 (ENSG00000100526)	0.012101291042136749	1.52315e+16
1409	TMEM192 (ENSG00000170088)	9.65866e-12	1.601e+16	DIAPH2 (ENSG00000147202)	8.28195e-35	2795802803658100	CDHR1 (ENSG00000148600)	0.0023032235324857322	1.82386e+16	SMARCA1 (ENSG00000102038)	0.012471060980031529	1.63164e+16
1410	ADAM17 (ENSG00000151694)	1.01708e-10	1.51517e+16	EPHX3 (ENSG00000105131)	1.35694e-33	5344881312074590	LL22NC03-86G7.1 (ENSG00000224086)	0.002314820187303478	2.14533e+16	TPBGL (ENSG00000261594)	0.012477656230606409	1.67361e+16
1411	PROX1 (ENSG00000117707)	1.23621e-10	3.49934e+16	SNAP29 (ENSG00000099940)	1.56988e-33	2.12315e+16	MESP1 (ENSG00000166823)	0.002370126152792527	1.77679e+16	FAM160A1 (ENSG00000164142)	0.012535511364525933	1791454044740380
1412	LAMP5 (ENSG00000125869)	1.46462e-10	3083915434173560	SERPINB10 (ENSG00000242550)	1.73253e-33	4249068202993930	AC040977.1 (ENSG00000269871)	0.0024887520195793354	1.62953e+16	MSRB2 (ENSG00000148450)	0.01257460140136429	1603210428648810
1413	COQ7 (ENSG00000167186)	1.57705e-10	1.6322e+16	PMP22 (ENSG00000109099)	1.80558e-33	395593135039714	RP11-382D12.2 (ENSG00000271387)	0.002519370199738622	1.60145e+16	CMBL (ENSG00000164237)	0.012813347272626265	1.61733e+16
1414	DHRS9 (ENSG00000073737)	1.59443e-10	3.10067e+16	HDGF (ENSG00000143321)	2.19722e-33	300814617687551	HIST1H2BL (ENSG00000185130)	0.0025377169059288608	1.85035e+16	TCTEX1D4 (ENSG00000188396)	0.012831183817110427	1.78919e+16
1415	ADARB1 (ENSG00000197381)	1.59526e-10	2330741715720400	NBEAL2 (ENSG00000160796)	2.68526e-33	2.44763e+16	SHB (ENSG00000107338)	0.002795336137462643	1597307039777830	RP11-430H10.1 (ENSG00000254427)	0.012940376257004336	1596834827540270
1416	SERHL2 (ENSG00000183569)	1.82439e-10	3432268867454410	AKR1A1 (ENSG00000117448)	4.05295e-34	1.71525e+16	ZSCAN21 (ENSG00000166529)	0.00287828524257342	1750351682131430	LINC00478 (ENSG00000215386)	0.012951060358656539	1561477197817630
1417	GALNT2 (ENSG00000143641)	2.05866e-10	169724959435976	ORAI3 (ENSG00000175938)	4.14997e-33	2962286860006810	PHF13 (ENSG00000116273)	0.0028839286198178832	1.62587e+16	GOLT1A (ENSG00000174567)	0.013045706609156755	1.63351e+16
1418	SLC35E3 (ENSG00000175782)	2.05944e-10	1675294397606610	G6PD (ENSG00000160211)	5.23657e-33	1.79287e+16	HCG14 (ENSG00000224157)	0.0028871417388191094	1.69398e+16	MCF2L-AS1 (ENSG00000235280)	0.013512490078336702	1.545e+16
1419	MTRF1L (ENSG00000112031)	2.79412e-10	1.61028e+16	EAF1 (ENSG00000144597)	5.76926e-34	2627946014215860	PRX (ENSG00000105227)	0.0028900830157335155	1.67572e+16	RDM1 (ENSG00000187456)	0.013562022799236195	1.562e+16
1420	KB-1507C5.4 (ENSG00000254281)	3.63785e-11	3.54998e+16	SLC16A5 (ENSG00000170190)	5.88399e-34	636766441811478	RNF17 (ENSG00000132972)	0.0029586944096193697	1.73005e+16	AC108004.3 (ENSG00000241525)	0.013669078050776386	1.61415e+16
1421	MBNL3 (ENSG00000076770)	3.88225e-11	1850669538628020	SLC25A24 (ENSG00000085491)	6.29124e-35	2.54389e+16	TMEM255A (ENSG00000125355)	0.0029700204544570955	1.82582e+16	ANKRD22 (ENSG00000152766)	0.013807704489046483	1.5545e+16
1422	AC012309.5 (ENSG00000226686)	4.1831e-10	3923960963432120	FHL3 (ENSG00000183386)	6.49174e-33	3.02885e+16	PODNL1 (ENSG00000132000)	0.0029875296815134885	1560971053654000	RP4-745E8.2 (ENSG00000226664)	0.013813767724335648	1.56848e+16
1423	RP11-539I5.1 (ENSG00000225302)	5.4895e-11	3.53252e+16	ANGPT1 (ENSG00000154188)	7.07983e-34	4323756029554000	AQP11 (ENSG00000178301)	0.0030092460843585923	206721778085679	ZFYVE9 (ENSG00000157077)	0.013920844541618434	1698357450420830
1424	VPS18 (ENSG00000104142)	6.07486e-11	1.64034e+16	RYBP (ENSG00000163602)	8.66652e-34	3821713452210340	ZNF541 (ENSG00000118156)	0.0030960435772046553	1.76922e+16	ZNF662 (ENSG00000182983)	0.014083266924319823	1685416364190580
1425	AP000476.1 (ENSG00000237484)	6.45629e-11	2281092067347520	WDFY2 (ENSG00000139668)	8.91489e-34	2.3458e+16	PLCH2 (ENSG00000149527)	0.0031461489225289357	1.59385e+16	AC079807.2 (ENSG00000233230)	0.014681884003352172	1.51046e+16
1426	DEGS2 (ENSG00000168350)	7.3446e-11	3.52904e+16	TM9SF2 (ENSG00000125304)	9.32325e-35	1631623669494810	CCDC30 (ENSG00000186409)	0.0031576071324292353	1.74182e+16	DGUOK-AS1 (ENSG00000237883)	0.015196358404806638	1.73574e+16
1427	GAS6-AS1 (ENSG00000233695)	8.61354e-11	3.56571e+16	SNX30 (ENSG00000148158)	1.10516e-33	5.32291e+16	NHSL2 (ENSG00000204131)	0.0031699083939308	1.71358e+16	LPAR3 (ENSG00000171517)	0.01553469063469068	1.50803e+16
1428	PPFIBP1 (ENSG00000110841)	9.44187e-11	309158154783598	KCNJ15 (ENSG00000157551)	1.31699e-32	7391341676255570	GS1-259H13.10 (ENSG00000272647)	0.0032579428033016936	1.53475e+16	AC011558.5 (ENSG00000267020)	0.015549945367637923	1.67548e+16
1429	CYP51A1 (ENSG00000001630)	9.79141e-11	1.51941e+16	HEATR3 (ENSG00000155393)	1.59594e-32	3487718713927270	GP6 (ENSG00000088053)	0.0032671329698887954	1.77476e+16	DMRTC1 (ENSG00000159123)	0.0156849877448335	1.57707e+16
1430	APOBEC3B (ENSG00000179750)	9.99046e-11	2715981369867340	ZNF787 (ENSG00000142409)	1.63192e-33	5543044982763810	EBF4 (ENSG00000088881)	0.0032944872113685416	1664933021368980	ASB9 (ENSG00000102048)	0.01607616680505997	1.66736e+16
1431	ZNF717 (ENSG00000227124)	1.04184e-09	2127283590424550	FCHO2 (ENSG00000157107)	1.92549e-32	4118736688593560	ZNF618 (ENSG00000157657)	0.003365372342602338	1.89719e+16	RP11-421M1.8 (ENSG00000272097)	0.016373956268161224	1.59629e+16
1432	SPTLC2 (ENSG00000100596)	1.11098e-10	1559245448155330	QPRT (ENSG00000103485)	2.24766e-32	6813128380197240	ZNF823 (ENSG00000197933)	0.003399016313928031	1.6174e+16	PARD3B (ENSG00000116117)	0.016431561980208058	1.63248e+16
1433	PARP12 (ENSG00000059378)	1.1994e-10	1.59373e+16	PRKAR2B (ENSG00000005249)	2.42423e-33	7987619686949100	PPAPDC3 (ENSG00000160539)	0.0034128048211824868	1.83178e+16	RP4-678D15.1 (ENSG00000271774)	0.01648185886555628	1.63063e+16
1434	ROR1 (ENSG00000185483)	1.506e-09	3336794651741710	GDF15 (ENSG00000130513)	2.61737e-32	4338482800148020	PRSS36 (ENSG00000178226)	0.0034703684219942513	1.7107e+16	SPDYA (ENSG00000163806)	0.016739020638047674	1.57254e+16
1435	RP11-876N24.4 (ENSG00000262222)	1.5064e-09	3964917218798780	WNT5B (ENSG00000111186)	3.34978e-33	5070377460455110	CCDC83 (ENSG00000150676)	0.0034830903984941156	1.60397e+16	CATSPERB (ENSG00000133962)	0.01699170822942897	1.56396e+16
1436	GRAP (ENSG00000154016)	2.46358e-09	1.62854e+16	OTOA (ENSG00000155719)	4.02801e-32	3953277640497900	AC006116.20 (ENSG00000267710)	0.0035839724492950247	1.77189e+16	AC004463.6 (ENSG00000260924)	0.017006001540745243	1.58266e+16
1437	KIF9 (ENSG00000088727)	2.59546e-10	1.74019e+16	IL15 (ENSG00000164136)	4.38746e-32	4417412240065300	CD109 (ENSG00000156535)	0.003658041672908215	1.97854e+16	PTCHD2 (ENSG00000204624)	0.01708163822500999	1.61823e+16
1438	ZNF550 (ENSG00000251369)	2.74478e-10	1.78631e+16	ZC3H12C (ENSG00000149289)	4.5895e-32	5183639912848030	ZNF442 (ENSG00000198342)	0.003665364716318282	1.78321e+16	RASAL1 (ENSG00000111344)	0.017097234239815445	1.71602e+16
1439	CD27-AS1 (ENSG00000215039)	2.97875e-10	2371927998555610	FAM96A (ENSG00000166797)	4.91979e-32	1.58459e+16	RP11-108L7.15 (ENSG00000273162)	0.003737286722314745	1.93911e+16	ADSSL1 (ENSG00000185100)	0.017112888660889763	1.64233e+16
1440	SERPINB8 (ENSG00000166401)	3.07748e-09	1.9111e+16	AVPR2 (ENSG00000126895)	4.98465e-33	5382016144085560	FKBPL (ENSG00000204315)	0.003789650136596844	1.73796e+16	FST (ENSG00000134363)	0.017188643339130883	1.58096e+16
1441	TIGD3 (ENSG00000173825)	3.37828e-09	3730159438133420	SNAP23 (ENSG00000092531)	5.23294e-34	1.72918e+16	SPDL1 (ENSG00000040275)	0.0039105207302680915	1.52201e+16	SPAG5 (ENSG00000076382)	0.017335012076319174	1.58933e+16
1442	SERPINF2 (ENSG00000167711)	3.84816e-09	3.74068e+16	NHS (ENSG00000188158)	5.8115e-33	6384894723930630	NKAPL (ENSG00000189134)	0.003910788451997926	1.79281e+16	RP11-412B14.1 (ENSG00000255101)	0.017791896470420957	1.64702e+16
1443	RP1-45C12.1 (ENSG00000231424)	3.9056e-10	317447567663568	OXER1 (ENSG00000162881)	5.8814e-33	5488029666508430	CTD-2532N20.1 (ENSG00000272192)	0.003938730757470435	1.71467e+16	CERS3 (ENSG00000154227)	0.018358220746202455	1.63824e+16
1444	HYLS1 (ENSG00000198331)	4.25812e-09	1.95686e+16	LRRC4 (ENSG00000128594)	6.21185e-33	7203187103112510	FERMT2 (ENSG00000073712)	0.003972394411310285	1.69454e+16	RP11-573D15.9 (ENSG00000263826)	0.01850773728329385	1.55241e+16
1445	POF1B (ENSG00000124429)	4.65422e-10	3117206613153310	RP11-525A16.4 (ENSG00000273143)	7.7771e-33	5214256733552670	CYP4F35P (ENSG00000265787)	0.003988132361060103	1.82199e+16	GIPC2 (ENSG00000137960)	0.018536276427538557	1.51659e+16
1446	LRWD1 (ENSG00000161036)	4.75044e-10	1.80086e+16	JAG1 (ENSG00000101384)	7.92437e-33	7460684552184180	ABCA3 (ENSG00000167972)	0.004106917096104826	1.62715e+16	MUC1 (ENSG00000185499)	0.01871226200348606	1.59182e+16
1447	GNA12 (ENSG00000146535)	5.36767e-10	2.51267e+16	PDE4B (ENSG00000184588)	9.17663e-33	1.96676e+16	ZNF440 (ENSG00000171295)	0.0044249882714627285	1.51301e+16	NME9 (ENSG00000181322)	0.01919174287902157	1.5751e+16
1448	EFCAB11 (ENSG00000140025)	5.67818e-09	2485894392802220	PPP1R9B (ENSG00000108819)	1.46986e-31	2681002822969320	ENTPD7 (ENSG00000198018)	0.004447660909095573	1.68357e+16	GPRASP2 (ENSG00000158301)	0.019216316018723513	1.57829e+16
1449	AC104024.2 (ENSG00000230969)	6.05187e-10	3452371044719840	EAF2 (ENSG00000145088)	1.49154e-31	2142888635537050	LFNG (ENSG00000106003)	0.004469371343957496	1.64419e+16	SEMA3A (ENSG00000075213)	0.019311390534403887	1.64078e+16
1450	TP63 (ENSG00000073282)	6.55172e-10	2.87426e+16	RP11-295G20.2 (ENSG00000233461)	1.54996e-31	5379832198776110	RPH3AL (ENSG00000181031)	0.004471313791507233	1.52239e+16	SERINC4 (ENSG00000184716)	0.019505883385062973	1585289380349290
1451	WNT3 (ENSG00000108379)	6.97373e-10	342727079362779	NFKBID (ENSG00000167604)	1.55845e-31	2.58165e+16	RP4-535B20.4 (ENSG00000272506)	0.004587230320960101	1.77136e+16	CTD-2616J11.11 (ENSG00000269403)	0.019903261896730633	1.79078e+16
1452	ZSCAN18 (ENSG00000121413)	8.15319e-10	1637486386649660	GFRA2 (ENSG00000168546)	1.6023e-31	6612882806195040	RP11-682N22.1 (ENSG00000272377)	0.0046049233668910665	1.60867e+16	CTB-31O20.9 (ENSG00000267232)	0.02020077939545181	1.57411e+16
1453	LDLRAD2 (ENSG00000187942)	9.68116e-10	2.98142e+16	PER1 (ENSG00000179094)	2.50803e-32	1.80753e+16	RP11-1379J22.5 (ENSG00000250999)	0.00463191704105765	2.00092e+16	AC093901.1 (ENSG00000226856)	0.020607793931404467	1.57027e+16
1454	PWWP2B (ENSG00000171813)	1.16191e-08	2810794164056310	MOSPD2 (ENSG00000130150)	2.65434e-31	3069624628143400	UGT3A2 (ENSG00000168671)	0.004646436054858557	1645706983341150	RP11-395G23.3 (ENSG00000254615)	0.02068723444465265	1.70588e+16
1455	INPP5B (ENSG00000204084)	1.16402e-08	1.59531e+16	CTSA (ENSG00000064601)	3.4503e-32	1.75846e+16	LINC00035 (ENSG00000225969)	0.004754993278307748	1.72719e+16	RP11-347I19.8 (ENSG00000272849)	0.02174333944459149	1.55238e+16
1456	TICAM2 (ENSG00000243414)	1.23073e-08	3.29796e+16	CARS2 (ENSG00000134905)	3.98357e-31	3399226302834840	RP11-277P12.20 (ENSG00000245648)	0.004848960247507226	1811047950645540	KISS1R (ENSG00000116014)	0.02198950876144629	1642930280021410
1457	CTD-2583P5.3 (ENSG00000261158)	1.23567e-08	3.07725e+16	TET3 (ENSG00000187605)	4.21053e-31	4756606562026310	RP11-30J20.1 (ENSG00000254101)	0.004993201260129819	1.64938e+16	C11orf45 (ENSG00000174370)	0.022143322251595578	1.6454e+16
1458	GOLIM4 (ENSG00000173905)	1.30073e-08	2396535094233220	CTA-126B4.7 (ENSG00000230107)	4.68915e-32	3.90811e+16	RP11-973N13.4 (ENSG00000259116)	0.005047242858015957	1.55508e+16	RP4-620F22.2 (ENSG00000237568)	0.02217284237453468	1.51705e+16
1459	PAN2 (ENSG00000135473)	1.3134e-08	1659598836992800	TBC1D2 (ENSG00000095383)	5.42819e-32	3.7391e+16	RP5-1125A11.1 (ENSG00000228265)	0.005052151716135592	1.76032e+16	CACNA1C-AS2 (ENSG00000256271)	0.02228248251816242	1.65054e+16
1460	RASL11A (ENSG00000122035)	1.40638e-09	3512292211501530	CXCL1 (ENSG00000163739)	6.53514e-32	6010508137570150	SNX33 (ENSG00000173548)	0.0050894532833023615	1.91731e+16	NRBP2 (ENSG00000185189)	0.022374930643673324	1.54023e+16
1461	RMI2 (ENSG00000175643)	1.63388e-08	3.41706e+16	TRPM2 (ENSG00000142185)	7.07282e-32	656877257333927	FBXO5 (ENSG00000112029)	0.005118676284859737	1.55247e+16	RP11-217B7.3 (ENSG00000230013)	0.022904314161438795	1724434378823770
1462	ZNF738 (ENSG00000172687)	1.71093e-08	1967381997019840	PTEN (ENSG00000171862)	7.1974e-32	2.45101e+16	RP11-125B21.2 (ENSG00000236404)	0.005129654189201037	1.67682e+16	LGALS14 (ENSG00000006659)	0.023104679884153694	1672985519476740
1463	ZNF141 (ENSG00000131127)	2.10907e-08	1.53741e+16	CALCOCO2 (ENSG00000136436)	9.23153e-32	1.55319e+16	IL5 (ENSG00000113525)	0.005160670267754864	1613902367732860	SUN3 (ENSG00000164744)	0.023667021679359444	1.5123e+16
1464	FGGY (ENSG00000172456)	3.43174e-08	1961829616546150	SLC39A1 (ENSG00000143570)	9.52282e-32	2.2977e+16	TLN2 (ENSG00000171914)	0.0052447225029105485	1.56662e+16	OSBP2 (ENSG00000184792)	0.02415787571147733	1.63869e+16
1465	SLC25A24 (ENSG00000085491)	3.47199e-09	1539533313381340	DHRS9 (ENSG00000073737)	1.04784e-30	8066201469250910	LINC01023 (ENSG00000272523)	0.005292129759759227	1.87716e+16	WWC2 (ENSG00000151718)	0.024174572345417828	1.56494e+16
1466	MARK1 (ENSG00000116141)	3.531e-09	2.73949e+16	SERPINB6 (ENSG00000124570)	1.12015e-30	1994390141077730	MAMDC4 (ENSG00000177943)	0.005295956129256843	1.73737e+16	PPT2-EGFL8 (ENSG00000258388)	0.025023050861936576	1500943527321270
1467	RP11-77H9.8 (ENSG00000260979)	5.05508e-08	3.03509e+16	HAAO (ENSG00000162882)	1.33191e-30	80906094235214	SENCR (ENSG00000254703)	0.0053782930627509495	1.662e+16	CDS1 (ENSG00000163624)	0.02503860478638117	1.52972e+16
1468	FAIM (ENSG00000158234)	5.44053e-09	1.83236e+16	DNAJC13 (ENSG00000138246)	2.01035e-32	2939202366618520	DYNC2H1 (ENSG00000187240)	0.0054255329215948545	1.61503e+16	SEPT10 (ENSG00000186522)	0.02533479186222041	1.75625e+16
1469	CDK19 (ENSG00000155111)	6.00954e-09	1.94677e+16	TNRC18 (ENSG00000182095)	2.08017e-30	3.43049e+16	RP11-8L8.2 (ENSG00000259004)	0.005484650627111179	1.6906e+16	TMEM132E (ENSG00000181291)	0.02541070380763304	1515481052125340
1470	NARFL (ENSG00000103245)	7.14652e-09	1.53863e+16	CNDP2 (ENSG00000133313)	2.78549e-32	1841070941451080	SLC22A15 (ENSG00000163393)	0.00558477782393622	1872303377957920	AJUBA (ENSG00000129474)	0.02543500760498444	1.55212e+16
1471	C9orf139 (ENSG00000180539)	7.77755e-10	2852399576115290	TPMT (ENSG00000137364)	4.15784e-31	2.78743e+16	RP11-1348G14.4 (ENSG00000251417)	0.005602270950526459	1.69331e+16	C5orf17 (ENSG00000248874)	0.025689525685849982	1.58351e+16
1472	LINC00909 (ENSG00000264247)	7.88658e-09	1.59647e+16	CTIF (ENSG00000134030)	5.29261e-30	6281717698675390	BCAN (ENSG00000132692)	0.00569589213995933	1.81628e+16	RP11-275I4.2 (ENSG00000259747)	0.02627235394555648	1.61757e+16
1473	MED13L (ENSG00000123066)	1.15193e-07	1526589237793490	RAB8A (ENSG00000167461)	6.71741e-31	155775094273633	RP4-734G22.3 (ENSG00000272078)	0.005722213540338107	1.61887e+16	SPDYE2B (ENSG00000173678)	0.026346891217370938	1.55289e+16
1474	AEN (ENSG00000181026)	1.23692e-07	1530105633937920	CR1 (ENSG00000203710)	7.4422e-32	4.10866e+16	MIR22HG (ENSG00000186594)	0.005802949853662402	1.60039e+16	RP11-580I16.2 (ENSG00000263766)	0.026742829935337532	1.54554e+16
1475	BOC (ENSG00000144857)	1.43594e-07	2809375416839890	IDH3G (ENSG00000067829)	7.52264e-31	1.60838e+16	CTD-2331H12.7 (ENSG00000269646)	0.005910455483814902	1.50482e+16	OCM (ENSG00000122543)	0.0277666603043377	1550381574280190
1476	ENDOV (ENSG00000173818)	1.43608e-08	1.87615e+16	MNT (ENSG00000070444)	9.70994e-31	2.90848e+16	S100A2 (ENSG00000196754)	0.005911985514737519	1.75349e+16	MORN4 (ENSG00000171160)	0.02808754827417336	1.50635e+16
1477	WNT10A (ENSG00000135925)	1.44507e-08	2311155973132120	DDAH2 (ENSG00000213722)	9.7578e-33	2.28017e+16	TSC22D1 (ENSG00000102804)	0.005948030579241106	1.52429e+16	C9orf96 (ENSG00000198870)	0.028621556144991966	1.58482e+16
1478	NDUFA4L2 (ENSG00000185633)	1.70388e-07	3.28961e+16	TMTC2 (ENSG00000179104)	1.09217e-29	4659375335330920	HOXB7 (ENSG00000260027)	0.006078318067221494	1.65831e+16	HIST1H3C (ENSG00000196532)	0.028857758929736646	1.52765e+16
1479	USP12-AS2 (ENSG00000230641)	1.74386e-07	3686853816515990	MMP14 (ENSG00000157227)	1.12928e-29	6299171457287310	CLEC12A (ENSG00000172322)	0.0061876914907689476	2093099352601170	RP11-712L6.5 (ENSG00000255062)	0.02901681502836484	1629702240417370
1480	RP11-386I14.4 (ENSG00000273338)	2.03416e-07	1908267965831860	VPS37C (ENSG00000167987)	1.2044e-29	5120907965479200	AP000974.1 (ENSG00000215504)	0.007050291481034519	1.88969e+16	CHADL (ENSG00000100399)	0.02955374584538118	1.57546e+16
1481	GATAD1 (ENSG00000157259)	2.05864e-07	1785841924990850	NCKAP1L (ENSG00000123338)	1.77234e-30	1.62284e+16	CD93 (ENSG00000125810)	0.007069534680147974	2231333402379100	GSDMA (ENSG00000167914)	0.029855028526489396	1.60348e+16
1482	AC007620.3 (ENSG00000242539)	2.11123e-07	3.3131e+16	SLIRP (ENSG00000119705)	1.84234e-29	1.69818e+16	BEST4 (ENSG00000142959)	0.007106268556049581	2.01171e+16	AL590822.2 (ENSG00000269554)	0.030386389109319095	1.55701e+16
1483	PHF7 (ENSG00000010318)	2.14859e-07	1.84449e+16	PCK2 (ENSG00000100889)	2.83302e-30	2.94193e+16	CCDC114 (ENSG00000105479)	0.007201181960291061	2.24887e+16	GATA6 (ENSG00000141448)	0.030807471204215144	1.57373e+16
1484	C19orf38 (ENSG00000214212)	2.34639e-07	2.4043e+16	NRIP3 (ENSG00000175352)	2.87787e-30	894011751417733	TMX2-CTNND1 (ENSG00000254462)	0.007352547343174117	1844254916073560	PLXNA1 (ENSG00000114554)	0.03129484602547842	1.55716e+16
1485	MYO15B (ENSG00000266714)	2.35187e-07	2.19202e+16	CMTM7 (ENSG00000153551)	4.17619e-29	1.73952e+16	MXD3 (ENSG00000213347)	0.007358208964604104	1.96277e+16	LRP11 (ENSG00000120256)	0.03318768465636151	1.52593e+16
1486	RMDN2 (ENSG00000115841)	2.60289e-07	2.45913e+16	AC074289.1 (ENSG00000225889)	4.22012e-30	4680550509897190	AC004840.9 (ENSG00000175873)	0.007378813721942976	1799603901542310	Z83851.1 (ENSG00000229891)	0.03358770239310218	1.51548e+16
1487	SLC9C1 (ENSG00000172139)	2.65527e-08	3368014288510490	PABPC4 (ENSG00000090621)	4.6868e-29	1.76053e+16	RP11-374M1.5 (ENSG00000235659)	0.007389847550373379	1.50205e+16	MATN2 (ENSG00000132561)	0.03386152971784233	1.51759e+16
1488	INO80 (ENSG00000128908)	3.88841e-09	1.57359e+16	SNAPIN (ENSG00000143553)	5.14942e-30	2.21268e+16	IL17C (ENSG00000124391)	0.007740767981184392	1.62336e+16	RP11-277L2.4 (ENSG00000268544)	0.033913871745084645	1.53411e+16
1489	PSEN2 (ENSG00000143801)	3.94065e-07	2.28686e+16	ADPGK (ENSG00000159322)	7.38336e-30	1.8707e+16	JAG2 (ENSG00000184916)	0.007789712162886235	1531364597053850	CAND2 (ENSG00000144712)	0.0348846166451218	1553907732684510
1490	KDM1B (ENSG00000165097)	4.04862e-07	2.03655e+16	ETF1 (ENSG00000120705)	7.57891e-30	1.969e+16	RP11-213H15.1 (ENSG00000234292)	0.007813325071962696	1.80728e+16	HIST1H2BG (ENSG00000187990)	0.034895133699172645	1559199103659190
1491	MYO5B (ENSG00000167306)	4.64475e-08	2762048030605920	TRIOBP (ENSG00000100106)	9.87625e-31	4687778248099260	RHOQ (ENSG00000119729)	0.00786125215403637	1574950479879900	VSIG8 (ENSG00000243284)	0.03593016129037415	1.57185e+16
1492	ZNF543 (ENSG00000178229)	4.78303e-08	2.22315e+16	RP11-245G13.2 (ENSG00000271952)	9.91924e-30	3.47145e+16	CTC-250I14.3 (ENSG00000267512)	0.008059540894854656	1.55024e+16	RP5-1139B12.3 (ENSG00000269934)	0.03668121918548055	1.55789e+16
1493	ZYG11A (ENSG00000203995)	5.31713e-08	2.76966e+16	TSPAN16 (ENSG00000130167)	9.92064e-31	3.33767e+16	NOMO1 (ENSG00000103512)	0.00814168588332227	1.55005e+16	RP1-224A6.3 (ENSG00000228397)	0.03684042354357669	1.53962e+16
1494	BTN1A1 (ENSG00000124557)	5.89755e-08	2.63503e+16	RP11-379B8.1 (ENSG00000226453)	9.92268e-30	2961352623106570	RP11-293A21.1 (ENSG00000240005)	0.008232774505031399	1.80097e+16	RP11-345M22.1 (ENSG00000260876)	0.03746848424754625	1.52043e+16
1495	KIF3B (ENSG00000101350)	6.04204e-08	1.64994e+16	RP11-256L6.3 (ENSG00000257878)	9.92371e-30	3142781707824300	SYTL5 (ENSG00000147041)	0.008371787993917332	1.70109e+16	C1orf51 (ENSG00000159208)	0.0381952420064401	1.55648e+16
1496	RP11-872J21.3 (ENSG00000260806)	6.26669e-08	2.92153e+16	RP11-542M13.2 (ENSG00000269667)	9.92894e-30	2.87509e+16	GIPR (ENSG00000010310)	0.008592905775090783	1.65562e+16	RP11-881M11.2 (ENSG00000257052)	0.03981892242339178	1.55546e+16
1497	RP11-442N24__B.1 (ENSG00000229388)	6.61789e-09	2528765914873870	RP11-867G23.12 (ENSG00000254756)	9.93081e-30	2935834059262770	RP4-756G23.5 (ENSG00000235513)	0.008646359521792104	1.68019e+16	CDKL2 (ENSG00000138769)	0.04248923588014517	1.58243e+16
1498	NRIP1 (ENSG00000180530)	7.12411e-08	1.93521e+16	RP11-707P17.2 (ENSG00000259668)	9.93876e-30	2667092807584740	DSCC1 (ENSG00000136982)	0.008671440434906934	2095765757257570	NRCAM (ENSG00000091129)	0.04257881704553239	1.63409e+16
1499	RP11-262H14.1 (ENSG00000238113)	7.83732e-08	3.07535e+16	SPOCK1 (ENSG00000152377)	9.9655e-30	2813848441677880	SUCLA2-AS1 (ENSG00000227848)	0.008780952361156726	1.62563e+16	CEBPE (ENSG00000092067)	0.04442034072369532	1.54024e+16
1500	GFOD1 (ENSG00000145990)	8.19512e-08	1.92758e+16	RP11-695J4.2 (ENSG00000256751)	1.00371e-28	2.82016e+16	RP11-412D9.4 (ENSG00000260329)	0.008796586906185115	1.55259e+16	CXorf24 (ENSG00000196741)	0.04535418347864076	1.52019e+16
1501	SLC12A9 (ENSG00000146828)	1.29252e-06	1.58047e+16	SLAMF9 (ENSG00000162723)	1.01022e-28	2810260992025250	LDHAL6A (ENSG00000166800)	0.008935420738345572	1.75455e+16	PACRG (ENSG00000112530)	0.050461778153622586	1.52347e+16
1502	BCAR3 (ENSG00000137936)	1.36881e-06	2873050554478970	LINC00607 (ENSG00000235770)	1.01254e-28	3196070682504900	SERPINA1 (ENSG00000197249)	0.008966528741564374	2.62099e+16	CNKSR1 (ENSG00000142675)	0.05131021110833691	1.66457e+16
1503	CCDC122 (ENSG00000151773)	1.49207e-06	2.72021e+16	SLC8A1-AS1 (ENSG00000227028)	1.01289e-28	2.99412e+16	LLNLR-246C6.1 (ENSG00000273218)	0.008970590429963107	1.52256e+16	KLHL29 (ENSG00000119771)	0.0527197309942281	1.54824e+16
1504	CALD1 (ENSG00000122786)	1.71897e-06	3065903054770210	UNC5A (ENSG00000113763)	1.01551e-28	2.71106e+16	GAREML (ENSG00000157833)	0.00913907185891529	1.52263e+16	PCSK4 (ENSG00000115257)	0.053580729661861434	1.55501e+16
1505	RP11-290F5.1 (ENSG00000249096)	2.08424e-06	2.6257e+16	SLC6A7 (ENSG00000011083)	1.02189e-28	3.26573e+16	RP11-214N9.1 (ENSG00000271855)	0.009223935769555087	1.59184e+16	RP5-855F16.1 (ENSG00000271185)	0.059303492146261766	1601298536432830
1506	CCND1 (ENSG00000110092)	2.1423e-06	324215297411713	LEPREL1 (ENSG00000090530)	1.02585e-28	2.61446e+16	MEX3D (ENSG00000181588)	0.00924466083338765	1.66598e+16	RP11-139J15.7 (ENSG00000271786)	0.061548870342250976	1.51437e+16
1507	SPAG1 (ENSG00000104450)	3.53329e-07	2088749018202260	ACOX2 (ENSG00000168306)	1.02603e-28	2953346946463410	EFNA5 (ENSG00000184349)	0.009298425548023369	1716458223902260	CDT1 (ENSG00000167513)	0.06277775480619159	1.55603e+16
1508	FXYD1 (ENSG00000266964)	3.74604e-06	1.61539e+16	DTNA (ENSG00000134769)	1.02769e-28	3150342194132090	ZCCHC24 (ENSG00000165424)	0.00939401707230053	1.85572e+16	TUBB1 (ENSG00000101162)	0.06427263339865738	2254591807582200
1509	RP11-109G23.3 (ENSG00000260278)	3.99839e-08	3.75104e+16	RP11-552D4.1 (ENSG00000228058)	1.02863e-28	3.41681e+16	AC144831.1 (ENSG00000261888)	0.00970920752685122	1.71282e+16	CCDC110 (ENSG00000168491)	0.0646050894833556	1573218109512760
1510	NBPF1 (ENSG00000219481)	4.56505e-07	1520566629357960	AC137932.6 (ENSG00000261253)	1.02899e-28	2888460167627640	RCAN1 (ENSG00000159200)	0.009788891285097915	1.60219e+16	RBMS3 (ENSG00000144642)	0.06606046794483415	1.52168e+16
1511	RP4-545C24.1 (ENSG00000244198)	4.96224e-07	2403704744388470	CTD-2589M5.5 (ENSG00000254639)	1.03033e-28	3.09473e+16	ZNRF2 (ENSG00000180233)	0.00987956692701936	1.67308e+16	LINC00565 (ENSG00000260910)	0.06815602026916934	1.53878e+16
1512	RP11-25K21.1 (ENSG00000234211)	5.61282e-07	2.96088e+16	AC099552.2 (ENSG00000225612)	1.03162e-28	2912328487743140	AC007163.3 (ENSG00000237166)	0.01000615828762402	1.68078e+16	RP4-751H13.7 (ENSG00000273419)	0.07140614980124106	1.50815e+16
1513	DUSP15 (ENSG00000149599)	5.61593e-07	248584417621732	USP32 (ENSG00000170832)	1.03452e-29	2845798552638040	RP11-474G23.3 (ENSG00000273064)	0.010036769802616443	1.63563e+16	TMEM40 (ENSG00000088726)	0.07336784511156187	1.88505e+16
1514	MFAP5 (ENSG00000197614)	5.62002e-07	2.5803e+16	PTX4 (ENSG00000251692)	1.0346e-28	3.10959e+16	RP11-257K9.8 (ENSG00000243501)	0.01013754436781343	1.77356e+16	STON1 (ENSG00000243244)	0.07359496861823699	1.5811e+16
1515	NTNG1 (ENSG00000162631)	5.82769e-07	2727050338159510	CD209 (ENSG00000090659)	1.03508e-28	3470219394155640	AMT (ENSG00000145020)	0.010149321106451717	1571600958740300	KIAA2022 (ENSG00000050030)	0.07864400140082028	1.50554e+16
1516	KIAA1377 (ENSG00000110318)	6.13348e-08	2003934104432980	PGA3 (ENSG00000229859)	1.04891e-28	3.12775e+16	ZNF77 (ENSG00000175691)	0.010237719440209785	1.53184e+16	GATA2 (ENSG00000179348)	0.08259035279659058	1.59714e+16
1517	ARMCX2 (ENSG00000184867)	6.15912e-07	2.52202e+16	PANX2 (ENSG00000073150)	1.05323e-28	3.21123e+16	SLC14A2 (ENSG00000132874)	0.010263795449464576	1714551827510890	RIMS3 (ENSG00000117016)	0.10903858904711931	1.51078e+16
1518	LRRC16A (ENSG00000079691)	7.90155e-07	2.49821e+16	CCDC26 (ENSG00000229140)	1.05831e-28	2.66754e+16	CTD-2547L24.3 (ENSG00000258875)	0.010291351511678296	1.69508e+16	GP9 (ENSG00000169704)	0.12173713497002575	1.93018e+16
1519	TET2 (ENSG00000168769)	9.13157e-08	1.51832e+16	RP11-293M10.2 (ENSG00000258820)	1.06122e-28	3.235e+16	C12orf55 (ENSG00000188596)	0.01039243456154969	1.72677e+16	ALOX12 (ENSG00000108839)	0.13426263790029025	1.60889e+16
1520	ING1 (ENSG00000153487)	9.2384e-08	1752866162695590	S100A3 (ENSG00000188015)	1.06909e-28	3.37032e+16	WEE2-AS1 (ENSG00000228775)	0.010411401043534482	1.73143e+16	SDPR (ENSG00000168497)	0.45406787259487014	1.59542e+16
1521	ZFAT (ENSG00000066827)	9.6832e-07	1.87375e+16	RP11-38P22.2 (ENSG00000241732)	1.07349e-28	2.88154e+16	RP3-521E19.2 (ENSG00000257494)	0.01050084455713147	1.60172e+16	EGFL7 (ENSG00000172889)	0.6649711893552438	1649286769941130
1522	CHAMP1 (ENSG00000198824)	1.01114e-05	1.71126e+16	SLC18A1 (ENSG00000036565)	1.08916e-28	2.77293e+16	LRP12 (ENSG00000147650)	0.01082531965567213	1.61546e+16
1523	AC092667.2 (ENSG00000230393)	1.02616e-05	3049163433465070	RP11-166N6.2 (ENSG00000243273)	1.09423e-28	3.13855e+16	PEX11A (ENSG00000166821)	0.010841721457789522	1532853924363150
1524	SH3PXD2A (ENSG00000107957)	1.08762e-05	2.34084e+16	RP11-815M8.1 (ENSG00000238042)	1.09776e-28	2833818488019910	CTD-2192J16.20 (ENSG00000269693)	0.011226284518441095	1.50338e+16
1525	CTD-2568A17.5 (ENSG00000180279)	1.15531e-05	2855941901766880	RP11-362A1.1 (ENSG00000257747)	1.11488e-28	3319269233162840	CCL3L3 (ENSG00000256515)	0.01123028749541483	1909888751325750
1526	SPATA20 (ENSG00000006282)	1.15621e-05	1.7131e+16	RP11-464C19.2 (ENSG00000230573)	1.11918e-28	3.31323e+16	RP11-300J18.2 (ENSG00000258407)	0.011300190913131515	1.62609e+16
1527	PDP1 (ENSG00000164951)	1.16292e-05	1.52556e+16	RP11-356N1.2 (ENSG00000226822)	1.12038e-28	3.05927e+16	CELSR2 (ENSG00000143126)	0.011300593765799487	1.76346e+16
1528	TNR (ENSG00000116147)	1.21018e-05	2864698389299730	FAM3D (ENSG00000198643)	1.1483e-28	358034215686174	LYG1 (ENSG00000144214)	0.011578510317103363	1.69503e+16
1529	EYA2 (ENSG00000064655)	1.29062e-05	2700999361030290	NECAB2 (ENSG00000103154)	1.16546e-30	3487654971296740	ITGAD (ENSG00000156886)	0.011651740527076786	1714244346176100
1530	CTA-293F17.1 (ENSG00000271133)	1.38314e-05	2.39666e+16	RP11-320N21.2 (ENSG00000254248)	1.18884e-28	3570271453815210	MYL9 (ENSG00000101335)	0.011816450152288585	1.61033e+16
1531	MPPED2 (ENSG00000066382)	1.47495e-05	2.83111e+16	RP11-702H23.6 (ENSG00000254928)	1.19075e-28	3.73227e+16	SYP (ENSG00000102003)	0.011817855674792457	1.60418e+16
1532	ANKLE1 (ENSG00000160117)	1.49448e-05	2.83291e+16	APCDD1 (ENSG00000154856)	1.29093e-28	3129206905255090	DDR2 (ENSG00000162733)	0.011917595918397555	1.72252e+16
1533	MAP7D3 (ENSG00000129680)	1.53108e-06	1597913808001720	RP11-452C13.1 (ENSG00000272839)	1.33921e-28	3.66478e+16	KAZN (ENSG00000189337)	0.011963485348806492	1562101069831350
1534	LRRC34 (ENSG00000171757)	1.64874e-05	3496376429934300	IQSEC1 (ENSG00000144711)	1.42278e-29	1.94962e+16	LHX1 (ENSG00000132130)	0.012009860253905862	1.64533e+16
1535	CA13 (ENSG00000185015)	1.71862e-06	2.61334e+16	NFKB2 (ENSG00000077150)	1.47378e-29	1.88228e+16	B9D1 (ENSG00000108641)	0.012034187404284656	1.69837e+16
1536	BCAT1 (ENSG00000060982)	1.99009e-07	3450177252852720	PPP1CB (ENSG00000213639)	1.69548e-29	1.66185e+16	GUCY1A3 (ENSG00000164116)	0.012097730083544792	183248623227494
1537	DOK1 (ENSG00000115325)	2.0324e-05	1.6664e+16	TNFRSF10B (ENSG00000120889)	2.08999e-29	2.89571e+16	PSMA8 (ENSG00000154611)	0.012488132920948908	1599498679377210
1538	SLC12A6 (ENSG00000140199)	2.2652e-06	1.53144e+16	DNAJB12 (ENSG00000148719)	2.11892e-28	2.03491e+16	BRSK1 (ENSG00000160469)	0.012567226493830477	1.64517e+16
1539	RP11-13P5.1 (ENSG00000224478)	2.26611e-06	3.10506e+16	LRRC59 (ENSG00000108829)	2.15964e-28	1805915823652150	AKR1CL1 (ENSG00000196326)	0.012603791685007875	1518186619960620
1540	ZNF215 (ENSG00000149054)	2.37665e-05	2996905267393320	PDCD6IP (ENSG00000170248)	2.16438e-28	1.55314e+16	RP11-686D22.9 (ENSG00000267349)	0.012862054852716673	1.5856e+16
1541	RRAGB (ENSG00000083750)	2.97452e-05	1.63796e+16	EPHX1 (ENSG00000143819)	2.3191e-28	6331118806424880	RP11-600F24.7 (ENSG00000260285)	0.012923415406622582	1800274258531290
1542	FUT7 (ENSG00000180549)	2.99712e-06	1.73561e+16	RGAG4 (ENSG00000242732)	2.36108e-29	7371209982653680	GOLGA8Q (ENSG00000178115)	0.012948967651715885	1.50406e+16
1543	TMEM231 (ENSG00000205084)	3.17828e-05	2.68215e+16	TMEM14C (ENSG00000111843)	3.94974e-29	1.74005e+16	STS (ENSG00000101846)	0.013020513959139026	170363847507726
1544	KCNMB3 (ENSG00000171121)	3.32922e-05	3.57384e+16	BLOC1S1 (ENSG00000135441)	4.59139e-29	1.86771e+16	RP11-126K1.2 (ENSG00000232671)	0.01307590045897583	1.71018e+16
1545	LRRC27 (ENSG00000148814)	3.71515e-06	2120385072327490	RP11-126K1.2 (ENSG00000232671)	4.87201e-29	6677470511093990	CTD-2231E14.8 (ENSG00000269243)	0.013162408098090267	1.65401e+16
1546	DSE (ENSG00000111817)	3.74725e-06	1.65564e+16	PARVB (ENSG00000188677)	5.45971e-29	2975215025363020	MYO3B (ENSG00000071909)	0.013406516245468712	1.78754e+16
1547	MLTK (ENSG00000091436)	4.54614e-07	2.58375e+16	ERP44 (ENSG00000023318)	6.10965e-30	1.61144e+16	CTF1 (ENSG00000150281)	0.013497791317814842	1.72508e+16
1548	ZNF256 (ENSG00000152454)	4.66805e-06	2104349772338180	PF4 (ENSG00000163737)	8.44718e-29	7106652367260130	NPTXR (ENSG00000221890)	0.013669602746421886	1.64945e+16
1549	SMG9 (ENSG00000105771)	5.18594e-06	1.55258e+16	VIM-AS1 (ENSG00000229124)	9.52517e-29	2.44272e+16	GDF11 (ENSG00000135414)	0.014067709854472534	1.61288e+16
1550	TRIM39 (ENSG00000204599)	7.49711e-06	1.70063e+16	APP (ENSG00000142192)	1.19848e-27	1967718235302220	ABHD6 (ENSG00000163686)	0.014418983443761841	1.53101e+16
1551	KREMEN2 (ENSG00000131650)	8.0901e-06	24973285293732	PWWP2B (ENSG00000171813)	1.25059e-28	508922975959065	STK31 (ENSG00000196335)	0.014500925696766734	1.52372e+16
1552	ZNF273 (ENSG00000198039)	9.52944e-06	1.69199e+16	EDN1 (ENSG00000078401)	1.76642e-27	7.23822e+16	RP4-614O4.12 (ENSG00000269202)	0.015137398862500007	1.62387e+16
1553	RP11-112J3.15 (ENSG00000228843)	0.000103128	3.91409e+16	CCL4L1 (ENSG00000205020)	1.87578e-28	5470884988855790	RP11-474O21.5 (ENSG00000272482)	0.015240525583502607	1.5551e+16
1554	FSD1L (ENSG00000106701)	0.000111234	2614528752575410	GMIP (ENSG00000089639)	2.29254e-27	1743200979832700	LRFN1 (ENSG00000128011)	0.015465125658361499	1609717575732230
1555	CKAP4 (ENSG00000136026)	0.000116452	1.61418e+16	NMI (ENSG00000123609)	2.57982e-27	1.92523e+16	PDCD1LG2 (ENSG00000197646)	0.015650909688083144	1.68286e+16
1556	AC097721.2 (ENSG00000228043)	1.21075e-05	2.89012e+16	TMEM107 (ENSG00000179029)	2.81727e-27	2.11946e+16	SPRED2 (ENSG00000198369)	0.015748078248433772	1.81473e+16
1557	GCOM1 (ENSG00000137878)	0.000124154	3048815745085630	EPSTI1 (ENSG00000133106)	4.07746e-28	2.28715e+16	AC007192.6 (ENSG00000269145)	0.015985796125938742	1647929045527380
1558	PSD3 (ENSG00000156011)	0.000133242	3.45333e+16	GABARAPL1 (ENSG00000139112)	4.57818e-28	1.81662e+16	FKBP1B (ENSG00000119782)	0.016428596157025733	1.71868e+16
1559	RP11-78B10.2 (ENSG00000236911)	1.35139e-05	2824342738282880	RNU12 (ENSG00000270022)	5.62862e-28	2882246656425090	RP11-228B15.4 (ENSG00000225032)	0.01681795917456091	1.54181e+16
1560	RNF32 (ENSG00000105982)	0.000156507	3.02027e+16	TSG101 (ENSG00000074319)	6.5546e-28	2.11e+16	UBE2F-SCLY (ENSG00000258984)	0.01707513476081822	1572323740840410
1561	OGFRL1 (ENSG00000119900)	1.59506e-05	2053959641230610	RP11-527N22.1 (ENSG00000253123)	6.80835e-28	3638223301618050	RP11-96D1.11 (ENSG00000262160)	0.0171581497335582	1.59489e+16
1562	AC093818.1 (ENSG00000225205)	0.00017555	1727322693612930	DYNC1LI1 (ENSG00000144635)	7.23541e-28	2023573365414330	GTSE1 (ENSG00000075218)	0.017284274794374086	1.68498e+16
1563	AC105053.4 (ENSG00000232504)	1.92009e-05	3056261678768810	FBXO6 (ENSG00000116663)	7.59269e-28	2.72788e+16	AL353354.2 (ENSG00000269804)	0.017521237779015573	1.5792e+16
1564	RP11-369K17.1 (ENSG00000253619)	1.9931e-05	258657413815661	CHMP5 (ENSG00000086065)	8.26349e-28	1.84426e+16	HIST1H4I (ENSG00000198339)	0.017674666283795548	1.52292e+16
1565	KLK2 (ENSG00000167751)	2.00931e-06	2.77851e+16	USP3 (ENSG00000140455)	8.48281e-28	1.59275e+16	CXCL10 (ENSG00000169245)	0.017694629408126245	2193765314652760
1566	FMO1 (ENSG00000010932)	0.00020398	2.64548e+16	DIRC2 (ENSG00000138463)	8.99945e-29	4515199900283480	ABHD17C (ENSG00000136379)	0.017895464573511422	1.56526e+16
1567	GLRA3 (ENSG00000145451)	0.000209698	2394074733880070	CTTNBP2NL (ENSG00000143079)	9.52604e-29	6917439668950160	RP11-216B9.6 (ENSG00000228395)	0.018412860106614734	1.58545e+16
1568	UBE2O (ENSG00000175931)	0.000212744	1793588935353400	APH1B (ENSG00000138613)	1.00185e-26	2720395412171030	GBP6 (ENSG00000183347)	0.018705707657593024	1.50337e+16
1569	PPP4R1L (ENSG00000124224)	2.15092e-05	1.99146e+16	CLCF1 (ENSG00000175505)	1.27702e-26	4395303523134950	BHLHB9 (ENSG00000198908)	0.018788842874224658	1.58948e+16
1570	RP11-438F14.3 (ENSG00000224521)	0.000218148	2.57888e+16	LINC00309 (ENSG00000230923)	1.36914e-26	6607351871358010	GRHL1 (ENSG00000134317)	0.019006260472929724	1.52937e+16
1571	ZNF100 (ENSG00000197020)	0.000261908	1624685916680160	HAVCR2 (ENSG00000135077)	1.53799e-26	3453996540040870	GPR124 (ENSG00000020181)	0.01906457604366944	1.66357e+16
1572	RP4-647C14.2 (ENSG00000258376)	2.9294e-05	3.00453e+16	BASP1 (ENSG00000176788)	1.79628e-26	3963073363369510	RDH10 (ENSG00000121039)	0.019071989203468274	1.84425e+16
1573	DUSP6 (ENSG00000139318)	0.00029462	2249061398957630	P4HA1 (ENSG00000122884)	2.14115e-26	2342178691070210	LAMA2 (ENSG00000196569)	0.01923367087966564	1775751645117600
1574	TBXA2R (ENSG00000006638)	3.37627e-05	2.62118e+16	CPEB4 (ENSG00000113742)	2.78594e-27	3.16419e+16	MPZ (ENSG00000158887)	0.01929822771749399	1675209683208090
1575	DENND5B-AS1 (ENSG00000255867)	3.51979e-05	3.05916e+16	VPS53 (ENSG00000141252)	2.85492e-26	2068132501361860	AP000487.5 (ENSG00000246889)	0.019527261575520177	1510868664524730
1576	RP5-1103G7.4 (ENSG00000225377)	0.000363562	2627906329362890	PREX1 (ENSG00000124126)	3.0937e-28	2.0869e+16	ZKSCAN7 (ENSG00000196345)	0.019534424986786664	1.50394e+16
1577	ZSCAN9 (ENSG00000137185)	3.68334e-05	2.4175e+16	SLC25A13 (ENSG00000004864)	3.38664e-27	2.41646e+16	AP005482.1 (ENSG00000215527)	0.019776528856721754	150825853289384
1578	CPEB4 (ENSG00000113742)	0.000385772	1745328278909520	RUSC2 (ENSG00000198853)	3.88155e-27	6538241052536570	RP11-586D19.1 (ENSG00000249896)	0.0204432101143926	1.71577e+16
1579	ZNF768 (ENSG00000169957)	4.52219e-05	3.04665e+16	TMEM154 (ENSG00000170006)	4.53672e-27	1.9888e+16	HIC1 (ENSG00000177374)	0.020564315683865943	1702279606974150
1580	AK9 (ENSG00000155085)	4.55168e-06	1.69757e+16	SSR3 (ENSG00000114850)	4.99575e-26	1.52089e+16	PNMT (ENSG00000141744)	0.02060117434322129	1683104751811720
1581	ZNF772 (ENSG00000197128)	4.68092e-05	2.77357e+16	EGR3 (ENSG00000179388)	5.42646e-27	6865048197567180	CDC6 (ENSG00000094804)	0.020960588826322925	1.54667e+16
1582	EDEM1 (ENSG00000134109)	0.000513672	1.57808e+16	LMO4 (ENSG00000143013)	6.33314e-27	2.27582e+16	RP11-499E18.1 (ENSG00000248161)	0.02125954788212622	1.539e+16
1583	CAPN3 (ENSG00000092529)	0.000528781	2547943542440120	MX2 (ENSG00000183486)	6.35648e-28	196397482345714	CXCL1 (ENSG00000163739)	0.02151652267053547	1593503101177980
1584	BMP3 (ENSG00000152785)	0.000542021	2928227202045910	UBE2A (ENSG00000077721)	8.16545e-27	1.84644e+16	ZEB2-AS1 (ENSG00000238057)	0.021658653263496412	1.5004e+16
1585	RGS13 (ENSG00000127074)	5.55917e-05	2.72272e+16	SLC1A3 (ENSG00000079215)	9.87522e-27	3.37278e+16	C1orf167 (ENSG00000215910)	0.021754726349928675	1.53455e+16
1586	TBC1D16 (ENSG00000167291)	5.89388e-05	2760626238814770	RP11-802E16.3 (ENSG00000255031)	1.05917e-25	7170768885913370	AC002467.7 (ENSG00000241764)	0.0218379940031397	1630510048441590
1587	ZBTB18 (ENSG00000179456)	6.15554e-05	2.54371e+16	PNPLA8 (ENSG00000135241)	1.07058e-26	1.86734e+16	RIBC1 (ENSG00000158423)	0.02195129901408888	1.76952e+16
1588	COLCA1 (ENSG00000196167)	7.02488e-05	2.8901e+16	DPYD (ENSG00000188641)	1.14946e-26	1580387294224740	USP31 (ENSG00000103404)	0.02199518742684605	1.69856e+16
1589	SOCS1 (ENSG00000185338)	7.64679e-05	1.52982e+16	STAT6 (ENSG00000166888)	1.95099e-25	1.55661e+16	ARHGEF37 (ENSG00000183111)	0.022243706071589767	1.69589e+16
1590	MYBPC2 (ENSG00000086967)	7.92936e-05	3066423220843490	GABBR1 (ENSG00000204681)	2.06324e-25	3690091646925830	AGAP2-AS1 (ENSG00000255737)	0.02227640483920313	1.74405e+16
1591	SNX18 (ENSG00000178996)	9.51916e-05	1688558992289560	RP11-24F11.2 (ENSG00000223552)	2.19903e-25	6919722222411980	CKLF-CMTM1 (ENSG00000254788)	0.022968233346589678	1.60349e+16
1592	SGPP1 (ENSG00000126821)	0.00105676	1.82606e+16	KMO (ENSG00000117009)	2.50449e-26	3590301611652820	ACKR3 (ENSG00000144476)	0.02361588013679352	1.62665e+16
1593	SIMC1 (ENSG00000170085)	0.00113743	1.68891e+16	CCR2 (ENSG00000121807)	2.5449e-25	4831994442956310	LINC00384 (ENSG00000232117)	0.023665035630474462	1.88539e+16
1594	CIPC (ENSG00000198894)	0.00114016	1.96362e+16	TUBB4B (ENSG00000188229)	2.98749e-27	1.57758e+16	CDCA5 (ENSG00000146670)	0.023802609813289275	1.66227e+16
1595	MSMP (ENSG00000215183)	0.000134228	3.48601e+16	DST (ENSG00000151914)	3.38462e-26	5746011925940530	TRIOBP (ENSG00000100106)	0.02388364602665746	1.56013e+16
1596	C7orf31 (ENSG00000153790)	0.00158501	1.65603e+16	MFSD12 (ENSG00000161091)	3.85255e-25	3817562790473860	AC108488.4 (ENSG00000242282)	0.02446638395217488	1504869856223070
1597	AZI1 (ENSG00000141577)	0.000168762	1.99029e+16	TPD52L2 (ENSG00000101150)	4.76991e-26	1.88964e+16	UNC5B-AS1 (ENSG00000237512)	0.02477315052595343	1.69908e+16
1598	C22orf24 (ENSG00000128254)	0.00172875	3125281890078450	DAGLA (ENSG00000134780)	5.08547e-26	6943474715643990	STX1A (ENSG00000106089)	0.024971196327751924	1.52141e+16
1599	PIGR (ENSG00000162896)	0.00173626	2.56251e+16	PTGDR2 (ENSG00000183134)	5.42696e-26	6075984186129620	CHRM4 (ENSG00000180720)	0.025191151671777868	1.54852e+16
1600	CYSTM1 (ENSG00000120306)	0.00180822	1.57727e+16	KIAA0141 (ENSG00000081791)	5.71137e-26	1.7962e+16	VASH1 (ENSG00000071246)	0.02524988369909918	1.88077e+16
1601	EFNA4 (ENSG00000243364)	0.00181848	1.90541e+16	CPNE9 (ENSG00000144550)	6.05611e-26	4594732303811020	AC005614.3 (ENSG00000269296)	0.025399057756537936	1.57607e+16
1602	HSPBAP1 (ENSG00000169087)	0.00209443	1.5987e+16	LINC00694 (ENSG00000225873)	6.93351e-26	6131680457091480	PLGLB1 (ENSG00000183281)	0.026248655823988883	1874355102857260
1603	AC007879.5 (ENSG00000223725)	0.00216381	3327693476021850	GPR137B (ENSG00000077585)	8.72113e-26	3.14145e+16	RP11-266N13.2 (ENSG00000247345)	0.026666934714948402	1.64039e+16
1604	ZNF415 (ENSG00000170954)	2.19032e-05	2.87759e+16	GAB1 (ENSG00000109458)	9.31203e-26	5292826831825320	LCN12 (ENSG00000184925)	0.02674260197746453	1.56103e+16
1605	ATP8B1 (ENSG00000081923)	0.00241245	3012115075847680	VAV2 (ENSG00000160293)	9.34801e-28	5034864488998430	7SK (ENSG00000254144,ENSG00000249352,ENSG00000232512,ENSG00000260682)	0.02682248928587636	1.58945e+16
1606	PRICKLE2 (ENSG00000163637)	0.00255332	2.89568e+16	RAPH1 (ENSG00000173166)	1.10937e-25	5894187871796300	SLC6A3 (ENSG00000142319)	0.027013694503010856	1.64444e+16
1607	KIAA2018 (ENSG00000176542)	0.00259187	1.56044e+16	PLEKHM2 (ENSG00000116786)	1.11486e-24	3.72123e+16	PLEKHA4 (ENSG00000105559)	0.027882402197578454	1651690318919740
1608	SPRYD7 (ENSG00000123178)	0.00270758	1.67904e+16	SPAG9 (ENSG00000008294)	1.23984e-24	2290100892588860	AC008753.6 (ENSG00000228323)	0.02809150413349115	1586867148828100
1609	ETV6 (ENSG00000139083)	0.00288101	1.71706e+16	TBL1X (ENSG00000101849)	1.33513e-24	3.23437e+16	TEX29 (ENSG00000153495)	0.028545521043030143	1.60627e+16
1610	DSN1 (ENSG00000149636)	0.000293229	1768596964983880	GBP1 (ENSG00000117228)	1.38585e-25	2014998507327180	FCN1 (ENSG00000085265)	0.028621833861270405	2.45172e+16
1611	RP11-219B4.7 (ENSG00000260493)	0.00320241	3356156543599360	PRKAG2 (ENSG00000106617)	1.41737e-24	2.28556e+16	RP11-316P17.2 (ENSG00000237372)	0.028968063957111777	1.75742e+16
1612	CTD-2288F12.1 (ENSG00000260352)	0.00324939	3190172788554500	SAT2 (ENSG00000141504)	1.43442e-24	1.61878e+16	KLHL7-AS1 (ENSG00000230658)	0.02905571656411862	1580317109413890
1613	ARFIP1 (ENSG00000164144)	0.00335789	1.51737e+16	SH3BP1 (ENSG00000100092)	1.43578e-24	15119334014427	AATK (ENSG00000181409)	0.02969206996811793	1.53656e+16
1614	TRIB3 (ENSG00000101255)	0.00376632	1.71538e+16	AZI2 (ENSG00000163512)	2.48872e-24	1.99713e+16	ZFPM1 (ENSG00000179588)	0.02976831565245872	1.50138e+16
1615	CD38 (ENSG00000004468)	0.000444512	1.59221e+16	ADCY7 (ENSG00000121281)	2.7295e-24	1910184080947950	KB-1980E6.3 (ENSG00000253633)	0.02979528274754043	1530548081260290
1616	ZNF606 (ENSG00000166704)	0.000466852	1.75585e+16	AAMP (ENSG00000127837)	3.13572e-24	1.76213e+16	PPP1R32 (ENSG00000162148)	0.030616880173273874	1724086407776470
1617	CCDC151 (ENSG00000198003)	0.000479737	3.54199e+16	RNF24 (ENSG00000101236)	3.60305e-24	2971334598448900	RP11-46H11.12 (ENSG00000236617)	0.032736671482087684	1.58365e+16
1618	DPPA4 (ENSG00000121570)	0.000536094	3.17567e+16	RPPH1 (ENSG00000259001)	4.04527e-25	4674966175722630	CTB-161K23.1 (ENSG00000188693)	0.033010945161354575	1.50246e+16
1619	DAK (ENSG00000149476)	0.000661593	1.58903e+16	MEF2A (ENSG00000068305)	4.0999e-25	1.76849e+16	TIGD2 (ENSG00000180346)	0.03302319757437683	1.58922e+16
1620	ZNF441 (ENSG00000197044)	0.000690932	2.27557e+16	RP11-386G11.10 (ENSG00000258017)	4.90482e-24	2.97881e+16	ARHGEF26 (ENSG00000114790)	0.03409117025959786	1.57799e+16
1621	RNFT2 (ENSG00000135119)	0.000723266	2.78343e+16	MKNK2 (ENSG00000099875)	4.97982e-25	2.23687e+16	ZNF888 (ENSG00000213793)	0.034146688120613604	1.51842e+16
1622	SYT5 (ENSG00000129990)	0.000756331	1.84628e+16	PELI1 (ENSG00000197329)	5.45953e-25	1.54894e+16	NUF2 (ENSG00000143228)	0.03438151731576791	1.50181e+16
1623	RP11-116A1.1 (ENSG00000250437)	7.85901e-05	2582015742200070	CARD6 (ENSG00000132357)	5.6776e-25	5821975354665510	RP1-28O10.1 (ENSG00000227591)	0.034400757003621954	1.67474e+16
1624	POTEG (ENSG00000222036)	0.000803239	228091034584868	PFKL (ENSG00000141959)	6.39811e-25	1.54989e+16	DOK6 (ENSG00000206052)	0.035194470958418884	1.58712e+16
1625	HHAT (ENSG00000054392)	0.00091367	2329252175005090	WIPI1 (ENSG00000070540)	6.57097e-25	3222237181467170	C8orf46 (ENSG00000169085)	0.03544030992501812	1725851691872960
1626	APOM (ENSG00000204444)	9.71204e-05	2177610438495690	DNAJC5 (ENSG00000101152)	6.96448e-24	3.0652e+16	AMOT (ENSG00000126016)	0.03636680216342866	1.55333e+16
1627	GALNT3 (ENSG00000115339)	0.0101101	1.70869e+16	ANXA4 (ENSG00000196975)	7.54498e-25	1.84957e+16	PCDHGA10 (ENSG00000253846)	0.03700639455921318	1.69195e+16
1628	SLC25A19 (ENSG00000125454)	0.010454	1.77966e+16	VDAC1 (ENSG00000213585)	7.90887e-25	151222981560897	TESK1 (ENSG00000107140)	0.037531955453928394	1.54084e+16
1629	RNU12 (ENSG00000270022)	0.00115436	1.62536e+16	NEU1 (ENSG00000204386)	8.20038e-26	2335968704218050	DNMBP-AS1 (ENSG00000227695)	0.039374630914701524	1.62622e+16
1630	SCAMP5 (ENSG00000198794)	0.0125262	2677328669681500	C1orf53 (ENSG00000203724)	8.90593e-26	61179037876585	ITLN1 (ENSG00000179914)	0.040307126257885253	1931809721465430
1631	SOX7 (ENSG00000171056,ENSG00000258724)	0.0126705	2612917272281200	CTDSPL (ENSG00000144677)	1.22803e-23	6426455855275620	LUCAT1 (ENSG00000248323)	0.04051707996078918	1.78699e+16
1632	TNNC2 (ENSG00000101470)	0.0130624	3.06323e+16	DDC8 (ENSG00000178404)	1.42261e-23	4726610210747690	C9orf139 (ENSG00000180539)	0.04115925018965437	1.68429e+16
1633	TCEA2 (ENSG00000171703)	0.0015444	1.72519e+16	RP11-446E9.2 (ENSG00000271722)	1.53484e-23	4939865448094390	ERMN (ENSG00000136541)	0.04175377093119364	1.53783e+16
1634	TMEM60 (ENSG00000135211)	0.0169126	1.54497e+16	KRT23 (ENSG00000108244)	1.82727e-25	4644438546813970	GALNT4 (ENSG00000257594)	0.042183934993273116	1.5318e+16
1635	AC026202.3 (ENSG00000233912)	0.0187176	2.77489e+16	KCNMA1 (ENSG00000156113)	1.94336e-24	748136645867625	AC046143.3 (ENSG00000229334)	0.043231081504557116	1.52851e+16
1636	TP53 (ENSG00000141510)	0.0189706	1.59166e+16	YWHAG (ENSG00000170027)	2.30748e-23	2174855681410480	CTC-523E23.1 (ENSG00000261754)	0.04328553703720556	1.58812e+16
1637	RP11-262H14.4 (ENSG00000170161)	0.0191684	2.87976e+16	HDAC9 (ENSG00000048052)	2.60726e-23	2819947510017560	POLE2 (ENSG00000100479)	0.04361403032438085	1.5743e+16
1638	DNAH8 (ENSG00000124721)	0.0195099	2.45129e+16	RP11-124N14.3 (ENSG00000234961)	2.6491e-23	4013405332718770	TRIM36 (ENSG00000152503)	0.04374542893821123	1775342409965790
1639	PLEKHM2 (ENSG00000116786)	0.00214861	1.86634e+16	CDKN2D (ENSG00000129355)	3.83461e-24	1.68452e+16	RP11-543C4.1 (ENSG00000247970)	0.04483643208907369	1.51942e+16
1640	PFKM (ENSG00000152556)	0.00273285	1.81219e+16	BACE1 (ENSG00000186318)	3.94045e-24	7463498914119180	AP003419.16 (ENSG00000255949)	0.045098328150018	1.60716e+16
1641	RP11-553K8.2 (ENSG00000223881)	0.00279209	2.74823e+16	SNHG15 (ENSG00000232956)	4.17264e-23	1.72993e+16	C8orf31 (ENSG00000177335)	0.04726764901857581	1.65694e+16
1642	DLL3 (ENSG00000090932)	0.00282008	330397283010325	LATS2 (ENSG00000150457)	4.76509e-24	4175819011219710	RP11-1079K10.3 (ENSG00000248714)	0.048680179241765216	1.59912e+16
1643	SLC1A5 (ENSG00000105281)	0.00300855	1.51074e+16	ACY3 (ENSG00000132744)	5.83834e-25	6172655331459040	AC009133.14 (ENSG00000238045)	0.04997292440369415	1.66195e+16
1644	NRSN2 (ENSG00000125841)	0.0302878	2789297433838870	CYTH4 (ENSG00000100055)	6.19189e-25	1.60616e+16	SRXN1 (ENSG00000271303)	0.051096124147484996	1.78754e+16
1645	AC007381.2 (ENSG00000223929)	0.00343733	2576458869426020	ODF3L1 (ENSG00000182950)	6.48158e-24	540801446277637	ARG2 (ENSG00000081181)	0.052106892712910836	1579708127129850
1646	ZSCAN29 (ENSG00000140265)	0.00397658	1.96197e+16	SH3GLB1 (ENSG00000097033)	7.24623e-24	1.60157e+16	MARCH10 (ENSG00000173838)	0.05233512215932615	1564144852835660
1647	NDUFAF6 (ENSG00000156170)	0.00399911	1.52147e+16	CBX2 (ENSG00000173894)	7.40293e-24	5192766030750470	AURKA (ENSG00000087586)	0.05283549210213886	1.70213e+16
1648	RP11-553L6.5 (ENSG00000259976)	0.00433684	1.97195e+16	SNF8 (ENSG00000159210)	7.63747e-24	2.08627e+16	RBMS2 (ENSG00000076067)	0.054765185190762	1.69337e+16
1649	CKS1B (ENSG00000173207,ENSG00000268942)	0.00468122	1.55795e+16	PQLC3 (ENSG00000162976)	8.36331e-24	1.70047e+16	MAP1LC3C (ENSG00000197769)	0.055158682577423075	1.53084e+16
1650	ZFP82 (ENSG00000181007)	0.0475396	1.7493e+16	G6PC3 (ENSG00000141349)	9.28164e-24	2951613065396860	PAN3-AS1 (ENSG00000261485)	0.05696164515944046	1626282076435440
1651	RP11-493L12.5 (ENSG00000257924)	0.00493405	2.72924e+16	KB-1507C5.4 (ENSG00000254281)	1.01949e-22	6351215971404160	RP1-197B17.3 (ENSG00000257433)	0.057108760831559593	1507847379073820
1652	ARL5B (ENSG00000165997)	0.00502248	1.54767e+16	EIF2AK4 (ENSG00000128829)	1.16634e-22	2.1166e+16	ASRGL1 (ENSG00000162174)	0.05790194698716108	1722222162050600
1653	LRRC25 (ENSG00000175489)	0.00509269	2.4702e+16	CTC-378H22.1 (ENSG00000254887)	1.2645e-22	3.5545e+16	UST (ENSG00000111962)	0.0581942151232076	1.51734e+16
1654	RP5-1091N2.9 (ENSG00000228427)	0.000537203	1.67733e+16	PTGER2 (ENSG00000125384)	1.46521e-22	1.63219e+16	CDCA8 (ENSG00000134690)	0.05848738534707165	1579569030403120
1655	GSTM4 (ENSG00000168765)	0.0565688	1.6205e+16	LPPR4 (ENSG00000117600)	1.50038e-22	4776614392892140	SORBS1 (ENSG00000095637)	0.06001873120258307	1.66379e+16
1656	CTD-2245F17.3 (ENSG00000269051)	0.000612861	1882266928792570	RPS6KA4 (ENSG00000162302)	2.01074e-22	2.17685e+16	PPIAL4A (ENSG00000255963)	0.06219581313261803	1.56085e+16
1657	UBE2R2 (ENSG00000107341)	0.00725553	1.59701e+16	TRIM36 (ENSG00000152503)	2.09007e-23	6851686949811600	TIGD5 (ENSG00000179886)	0.0626535693877263	1556445741508020
1658	RP11-1017G21.5 (ENSG00000271780)	0.00926117	2.06489e+16	MSRA (ENSG00000175806)	2.21363e-22	257886874609147	AC022498.1 (ENSG00000213132)	0.06290211919193776	1.90889e+16
1659	C8orf37 (ENSG00000156172)	0.000934017	2.93904e+16	ULK2 (ENSG00000083290)	2.68218e-23	3.54203e+16	RP5-968P14.2 (ENSG00000260063)	0.0636121641632888	1.50178e+16
1660	SHCBP1 (ENSG00000171241)	0.10413	2663958278922860	SPARC (ENSG00000113140)	3.45213e-22	6228871741814770	CNTLN (ENSG00000044459)	0.06469372919799285	1.89825e+16
1661	RP11-110G21.1 (ENSG00000228801)	0.107383	1.74915e+16	PHPT1 (ENSG00000054148)	3.73933e-22	1.62085e+16	FOLR3 (ENSG00000110203)	0.06482445152487568	2.65048e+16
1662	FBXO18 (ENSG00000134452)	0.0151506	1.51122e+16	SP1 (ENSG00000185591)	3.9307e-23	2383585625978070	IL1B (ENSG00000125538)	0.0657820713277734	2.33366e+16
1663	FES (ENSG00000182511)	0.157517	1.94798e+16	PCMT1 (ENSG00000120265)	4.24836e-22	1559292252575490	TNFRSF9 (ENSG00000049249)	0.06675269457057288	1611645751667530
1664	PAN3 (ENSG00000152520)	0.163275	1.5327e+16	CMIP (ENSG00000153815)	4.29143e-22	2451186075914170	AC005082.12 (ENSG00000226816)	0.06798684902755742	1.55378e+16
1665	ZNF35 (ENSG00000169981)	0.167931	2462889693226640	GLA (ENSG00000102393)	4.54881e-23	2575947315462830	ICAM5 (ENSG00000105376)	0.06816708281637063	1.52059e+16
1666	TPCN1 (ENSG00000186815)	0.0181282	1.72384e+16	ZNF804A (ENSG00000170396)	4.63022e-22	6556793008338410	PTH2R (ENSG00000144407)	0.06942377028730602	1.52049e+16
1667	CCDC103 (ENSG00000167131)	0.018208	3.09302e+16	ERCC1 (ENSG00000012061)	4.76152e-23	1751079273844400	RP11-616K22.2 (ENSG00000259499)	0.06950846955731355	1.84069e+16
1668	TMEM117 (ENSG00000139173)	0.207596	1.67916e+16	HOOK3 (ENSG00000168172)	4.78488e-23	1.64222e+16	GPAT2 (ENSG00000186281)	0.07008149501331565	1.64482e+16
1669	CCDC41 (ENSG00000173588)	0.224497	1.53381e+16	STX3 (ENSG00000166900)	4.8663e-23	4152635885702910	MORC2-AS1 (ENSG00000235989)	0.07163311572399607	1.73544e+16
1670	TTC9 (ENSG00000133985)	0.246625	1.85792e+16	AP003774.4 (ENSG00000181908)	5.12885e-23	4.04052e+16	CDK3 (ENSG00000250506)	0.07360650278795108	1.58602e+16
1671	CARS2 (ENSG00000134905)	0.255406	1.71883e+16	AC004069.2 (ENSG00000251259)	5.15808e-23	3.47597e+16	RP11-424N24.2 (ENSG00000271937)	0.07477427841804227	1.90999e+16
1672	C11orf82 (ENSG00000165490)	0.00278057	3151844430917910	SLC22A18 (ENSG00000110628)	5.50714e-23	2940666318688360	PLXDC2 (ENSG00000120594)	0.07623114613658999	2055582654162750
1673	RP11-676J15.1 (ENSG00000263958)	0.281247	2708127213343740	HEY1 (ENSG00000164683)	6.15613e-23	4753256886721280	RP11-121M22.1 (ENSG00000175773)	0.07660866361302457	1710121010920070
1674	TLE6 (ENSG00000104953)	0.00284198	2756964046444660	NFE2L2 (ENSG00000116044)	7.06606e-23	1.67515e+16	G0S2 (ENSG00000123689)	0.07750004675664922	2281469816552800
1675	AP001059.5 (ENSG00000232010)	0.284224	2.50187e+16	MAST3 (ENSG00000099308)	8.93187e-23	2.42969e+16	CTC-487M23.8 (ENSG00000272869)	0.0782905817423017	1.54113e+16
1676	ENTPD1-AS1 (ENSG00000226688)	0.289394	1.6111e+16	MGRN1 (ENSG00000102858)	9.44233e-23	1.88493e+16	FSIP1 (ENSG00000150667)	0.07877007309345402	1522008476427470
1677	RP11-481J2.2 (ENSG00000260186)	0.0296485	2.5591e+16	MSRB2 (ENSG00000148450)	1.07394e-24	4112131112353490	QPRT (ENSG00000103485)	0.0789923530407115	1.50198e+16
1678	SLC12A3 (ENSG00000070915)	0.0303117	2.47865e+16	NEGR1 (ENSG00000172260)	1.52865e-21	3579954741578790	RP11-429P3.3 (ENSG00000259843)	0.07992248847971609	1.55334e+16
1679	TFPI2 (ENSG00000105825)	0.032962	2.26871e+16	SLC26A8 (ENSG00000112053)	1.65917e-21	3.70815e+16	RP11-297C4.1 (ENSG00000261332)	0.08087944037824854	1.59253e+16
1680	RP11-341N2.1 (ENSG00000261186)	0.0373356	2.92741e+16	PACSIN2 (ENSG00000100266)	1.80758e-21	2.18826e+16	CDKN2B-AS1 (ENSG00000240498)	0.08094763076626803	1.51358e+16
1681	AICDA (ENSG00000111732)	0.479638	2356500126929580	PIK3R6 (ENSG00000174083)	2.89171e-21	5089280716617440	CARD6 (ENSG00000132357)	0.08133858659789081	1502136478522820
1682	RNF170 (ENSG00000120925)	0.0581084	1.52008e+16	CBWD2 (ENSG00000136682)	2.97477e-21	2.06757e+16	AC092835.2 (ENSG00000233757)	0.08155506986371566	1519296430097000
1683	CHMP4C (ENSG00000164695)	0.0667203	250264799452141	SLC35F6 (ENSG00000213699)	3.204e-21	3.05574e+16	DST (ENSG00000151914)	0.0830770867514976	1609364364880170
1684	CA8 (ENSG00000178538)	0.0761698	242288625890229	RP11-1149M10.2 (ENSG00000253214)	3.2108e-21	6018706121606240	TMEM217 (ENSG00000172738)	0.08308031312350703	1.58825e+16
1685	RBPMS (ENSG00000157110)	1.0938	2.46831e+16	VAMP5 (ENSG00000168899)	3.25088e-21	1.50031e+16	AIFM2 (ENSG00000042286)	0.08537032355088879	1.52321e+16
1686	C9orf72 (ENSG00000147894)	1.11586	1.61615e+16	GOLIM4 (ENSG00000173905)	3.95943e-22	4401958996365710	AGAP9 (ENSG00000198035)	0.08567561134944264	1.55781e+16
1687	KIAA1731 (ENSG00000166004)	0.115301	1.52341e+16	BTF3L4 (ENSG00000134717)	4.53583e-22	1.56658e+16	DNAJB5 (ENSG00000137094)	0.08634220161363791	1.56374e+16
1688	PTPRG (ENSG00000144724)	0.119985	2.86529e+16	CIC (ENSG00000079432)	4.90739e-22	2674891687688020	LYZ (ENSG00000090382)	0.08775623834747845	2104896893779660
1689	POLH (ENSG00000170734)	1.20358	1.57304e+16	NCOR2 (ENSG00000196498)	5.26363e-22	2.27017e+16	C1orf53 (ENSG00000203724)	0.08978031886563592	1.58984e+16
1690	ZNF627 (ENSG00000198551)	1.2519	1.64108e+16	TMCO3 (ENSG00000150403)	5.6414e-22	2.71911e+16	RP11-527N22.1 (ENSG00000253123)	0.09349957746118912	1617677287285580
1691	DNAJC18 (ENSG00000170464)	1.28684	1849995768136000	LSM6 (ENSG00000164167)	5.77076e-21	1.59376e+16	PAQR4 (ENSG00000162073)	0.09473660841555659	1.52477e+16
1692	FTSJ2 (ENSG00000122687)	1.30137	1.55388e+16	ADORA2B (ENSG00000170425)	5.91883e-22	7346390980613120	LTBR (ENSG00000111321)	0.09656776645513944	2.31604e+16
1693	CTTNBP2NL (ENSG00000143079)	1.48923	3.51478e+16	CHRFAM7A (ENSG00000166664)	6.54916e-22	5517928245765500	RP1-20N2.6 (ENSG00000229036)	0.09887759066344211	153061998957464
1694	GALNT14 (ENSG00000158089)	1.59642	2.24569e+16	AC091814.2 (ENSG00000225231)	6.66597e-22	6799099138944120	USP49 (ENSG00000164663)	0.09982725014562241	1527680713720990
1695	TMEM185B (ENSG00000226479)	1.64069	1617114016151110	SMAD6 (ENSG00000137834)	6.83687e-22	3662980087283250	RP11-705O1.8 (ENSG00000263884)	0.10192728685592273	1.62975e+16
1696	DNAJC16 (ENSG00000116138)	1.863	1.57119e+16	TLE3 (ENSG00000140332)	7.38338e-22	2360007451964770	RP11-112H10.4 (ENSG00000264672)	0.10388290905868701	1.72629e+16
1697	RP11-367J7.3 (ENSG00000227217)	1.88995	2871361414458370	CD244 (ENSG00000122223)	7.61524e-22	2.0631e+16	AANAT (ENSG00000129673)	0.10394292523858109	1678850069946960
1698	RP5-1071N3.1 (ENSG00000231105)	1.95276	2.43077e+16	STX12 (ENSG00000117758)	8.49284e-22	1.81262e+16	CORO6 (ENSG00000167549)	0.10464432537895245	1.71425e+16
1699	AC012123.1 (ENSG00000228835)	2.03492	2244163231340790	ARHGAP26 (ENSG00000145819)	8.51174e-22	2.9621e+16	AKAP12 (ENSG00000131016)	0.10549379933141308	1.55248e+16
1700	WWC3 (ENSG00000047644)	2.03957	1718604436219010	CTTNBP2 (ENSG00000077063)	8.56155e-22	3748013022441230	XXbac-B135H6.15 (ENSG00000237476)	0.11435152074366454	181822139249873
1701	LZTFL1 (ENSG00000163818)	2.17881	1615299535158370	NQO2 (ENSG00000124588)	1.41727e-20	2.55558e+16	RP11-731C17.2 (ENSG00000273486)	0.11664313032313965	1.51606e+16
1702	FBXW8 (ENSG00000174989)	2.87426	1790047167614940	NEU4 (ENSG00000204099)	1.81294e-20	5187426353930110	UBXN10 (ENSG00000162543)	0.12226109075726456	1.55727e+16
1703	ABHD15 (ENSG00000168792)	0.292124	1.93861e+16	TAOK1 (ENSG00000160551)	1.83416e-21	1.91837e+16	CMTM2 (ENSG00000140932)	0.12456572966563693	1.87924e+16
1704	DDX47 (ENSG00000213782)	0.295676	1.50443e+16	RP11-809O17.1 (ENSG00000253210)	1.84156e-21	5744198179791890	HBG2 (ENSG00000196565)	0.1272027316310723	1.78895e+16
1705	RP5-1065J22.8 (ENSG00000273382)	0.295987	2.44147e+16	FOXO6 (ENSG00000204060)	1.92621e-21	3.63261e+16	DDO (ENSG00000203797)	0.12995045978832112	1.685e+16
1706	RP11-158I9.5 (ENSG00000245869)	0.321503	2.94875e+16	CEBPG (ENSG00000153879)	2.20148e-20	2124398483563750	AC026202.3 (ENSG00000233912)	0.13115049954874528	1.56392e+16
1707	AC004540.5 (ENSG00000214870)	3.86432	2.72881e+16	CLCN7 (ENSG00000103249)	2.2787e-20	2.5718e+16	CTD-2165H16.4 (ENSG00000261360)	0.13465890486877496	1.52203e+16
1708	TTC9C (ENSG00000162222)	3.91972	1.55643e+16	C19orf33 (ENSG00000167644)	2.3607e-20	6429523361786610	CTD-2314B22.3 (ENSG00000244306)	0.14158120363703638	1.52884e+16
1709	C3orf58 (ENSG00000181744)	3.94971	1.70548e+16	THAP9-AS1 (ENSG00000251022)	2.93695e-20	3.47677e+16	RP4-794H19.4 (ENSG00000230812)	0.14209007512301297	1.7511e+16
1710	SLC36A4 (ENSG00000180773)	0.0464956	1.57981e+16	MED29 (ENSG00000063322)	3.25922e-20	1926897312355030	RP11-345P4.10 (ENSG00000272004)	0.14971973328835028	1.61207e+16
1711	XKRX (ENSG00000182489)	0.477054	2.81235e+16	RAP1GAP2 (ENSG00000132359)	3.94593e-21	1.87195e+16	RTEL1-TNFRSF6B (ENSG00000026036)	0.15492113497080337	1.57947e+16
1712	LINC00865 (ENSG00000232229)	0.00481829	3115493199592450	PEA15 (ENSG00000162734)	4.0064e-21	2107420426618730	RP11-667K14.4 (ENSG00000262533)	0.1631986162947153	1575691010464110
1713	MATN1-AS1 (ENSG00000186056)	0.482809	1.74668e+16	NDUFV3 (ENSG00000160194)	4.07466e-20	1.88493e+16	SAP30L-AS1 (ENSG00000245275)	0.1703269987396412	1.51764e+16
1714	ABCA6 (ENSG00000154262)	0.486662	2.76899e+16	RNU11 (ENSG00000270103)	4.08977e-22	5219542656435310	MITF (ENSG00000187098)	0.17077737861749373	1524235526871110
1715	PDLIM7 (ENSG00000196923)	0.496626	1940553861090200	SFT2D2 (ENSG00000213064)	4.18689e-21	1.73355e+16	SOX4 (ENSG00000124766)	0.18097775202350425	1.55286e+16
1716	TOR4A (ENSG00000198113)	0.517596	252805866354806	UPP1 (ENSG00000183696)	4.60803e-21	1.52474e+16	GAS2L3 (ENSG00000139354)	0.19875883039143655	1.50416e+16
1717	AC016629.8 (ENSG00000267858)	0.0544216	2.06032e+16	PPM1H (ENSG00000111110)	4.92724e-20	3.75695e+16	SRCIN1 (ENSG00000017373)	0.2056006515884042	1.72301e+16
1718	ZNF678 (ENSG00000181450)	0.559985	1.65686e+16	JOSD2 (ENSG00000161677)	4.98142e-21	1.9046e+16	RP11-493L12.4 (ENSG00000258181)	0.20827802596676448	1553346202255920
1719	CENPJ (ENSG00000151849)	0.567562	1.86946e+16	HAGH (ENSG00000063854)	5.17552e-20	1.71051e+16	STEAP4 (ENSG00000127954)	0.21174051305735225	1835525687869910
1720	NLN (ENSG00000123213)	0.580619	2.48474e+16	SIK3 (ENSG00000160584)	5.89109e-20	3.21045e+16	KLHL4 (ENSG00000102271)	0.2153526308724971	1.55107e+16
1721	RP4-794H19.4 (ENSG00000230812)	0.657958	2247218632150310	TRMT1 (ENSG00000104907)	6.42907e-21	1.83713e+16	C17orf53 (ENSG00000125319)	0.21858000517503912	1.54064e+16
1722	TRAF2 (ENSG00000127191)	0.702853	1552171272564790	VCL (ENSG00000035403)	6.67357e-22	1.75608e+16	S100P (ENSG00000163993)	0.2294978126076742	1.57661e+16
1723	CCNT2-AS1 (ENSG00000224043)	0.742178	2175819239155900	RHBDF2 (ENSG00000129667)	7.16336e-21	1967368088740070	SYCP2L (ENSG00000153157)	0.2472457235430384	1615770984304870
1724	RP1-257A7.4 (ENSG00000215022)	0.805529	2.66259e+16	OGDH (ENSG00000105953)	7.4494e-21	1.60694e+16	FAM72B (ENSG00000188610)	0.25531667881156034	1.63374e+16
1725	GNG8 (ENSG00000167414)	0.854527	2940371717650960	MN1 (ENSG00000169184)	7.70667e-21	5269816409581050	LGALS2 (ENSG00000100079)	0.26266767279841524	2.31666e+16
1726	GSTA4 (ENSG00000170899)	0.860314	2431761968485690	PITPNM1 (ENSG00000110697)	8.62833e-21	2880164181231000	SYNGR3 (ENSG00000127561)	0.26696247613555807	1.50304e+16
1727	PPP5D1 (ENSG00000230510)	0.874844	2614037574653630	GNAI3 (ENSG00000065135)	9.14391e-21	1.53065e+16	MUC4 (ENSG00000145113)	0.26755330793066767	1.67515e+16
1728	GBE1 (ENSG00000114480)	0.912316	1630868981716660	LTB4R (ENSG00000213903)	9.50185e-21	4710859997239050	MTRNR2L9 (ENSG00000255633)	0.26847257184837364	1635279228787800
1729	TOMM34 (ENSG00000025772)	0.912581	1.57987e+16	AF213884.2 (ENSG00000260651)	1.01218e-19	2.54533e+16	ABHD1 (ENSG00000143994)	0.28576382327716204	1.5343e+16
1730	RHOBTB1 (ENSG00000072422)	0.948863	2.43709e+16	NEXN (ENSG00000162614)	1.0923e-19	5273528296429950	PTX3 (ENSG00000163661)	0.32795947201733866	1.63961e+16
1731	ZFP3 (ENSG00000180787)	10.155	2.08736e+16	ATF4 (ENSG00000128272)	1.12918e-19	1.57385e+16	RP13-401N8.1 (ENSG00000226465)	0.3427725643602523	1.55045e+16
1732	SRD5A1 (ENSG00000145545)	1.02264	1.78694e+16	ATP2A2 (ENSG00000174437)	1.16417e-19	2682637096721340	ALDH1A1 (ENSG00000165092)	0.379705774257357	2014271328301450
1733	PRKD1 (ENSG00000184304)	1.04097	2.17592e+16	SRGAP1 (ENSG00000196935)	1.43671e-20	4408402284324130	AP000350.4 (ENSG00000218537)	0.38528364174299484	1.59732e+16
1734	RP11-534L6.2 (ENSG00000236800)	10.5063	2.4348e+16	RP6-99M1.2 (ENSG00000270069)	1.4474e-19	4738957926279950	FPR1 (ENSG00000171051)	0.43410572186548074	1.5935e+16
1735	ESAM (ENSG00000149564)	10.6011	2.13214e+16	ARF3 (ENSG00000134287)	1.58862e-19	1.57811e+16	TMEM176A (ENSG00000002933)	0.43947767335987886	1.54681e+16
1736	CNTNAP3 (ENSG00000106714)	10.8814	2075753946021290	GNGT2 (ENSG00000167083)	1.82615e-19	2.8703e+16	LPCAT2 (ENSG00000087253)	0.4629080222581992	1.66094e+16
1737	RP11-407H12.8 (ENSG00000229255)	10.8883	2491800216924650	DHRS4 (ENSG00000157326)	2.18887e-19	1.84837e+16	IGSF6 (ENSG00000140749)	0.464606654829688	1.6531e+16
1738	RP11-244H3.4 (ENSG00000271741)	10.9998	1.75219e+16	PIEZO1 (ENSG00000103335)	2.64652e-20	2.50066e+16	S100A12 (ENSG00000163221)	0.48352018481661124	1733744443385820
1739	CHL1-AS1 (ENSG00000234661)	11.7503	2230776087521760	TRIO (ENSG00000038382)	2.68582e-19	35969146248555	CPVL (ENSG00000106066)	0.5041508269013931	1.78766e+16
1740	IGF2BP3 (ENSG00000136231)	13.4476	2.32759e+16	TMEM11 (ENSG00000178307)	2.73489e-19	1.86691e+16	EMR3 (ENSG00000131355)	0.519049100371113	1.79185e+16
1741	STK40 (ENSG00000196182)	13.7888	1.57374e+16	MAPK1 (ENSG00000100030)	3.31523e-19	1.81687e+16	LA16c-431H6.6 (ENSG00000261732)	0.5361747049346498	1.62959e+16
1742	RP11-344E13.3 (ENSG00000233098)	14.148	3.09764e+16	TREML4 (ENSG00000188056)	3.35618e-19	5988208156690410	CSTA (ENSG00000121552)	0.5379407910027153	2.05684e+16
1743	NBEA (ENSG00000172915)	15.5445	2978645491815630	RNF114 (ENSG00000124226)	3.42946e-19	1.51681e+16	RBP7 (ENSG00000162444)	0.5634557737385363	1.54166e+16
1744	TRIP10 (ENSG00000125733)	17.695	2.69245e+16	ZBTB7A (ENSG00000178951)	3.96178e-19	1.9877e+16	CSF3R (ENSG00000119535)	0.5684629231565871	202339951079747
1745	NDST1 (ENSG00000070614)	17.8511	2.75407e+16	SLCO3A1 (ENSG00000176463)	4.86549e-20	2880894361442660	LILRB2 (ENSG00000131042)	0.5699055717688845	2.12725e+16
1746	SRP14-AS1 (ENSG00000248508)	1.9746	1.69663e+16	ME2 (ENSG00000082212)	5.31794e-22	2.05293e+16	PLBD1 (ENSG00000121316)	0.5897965114880959	1.55161e+16
1747	ZBED2 (ENSG00000177494)	21.8692	2175908348249520	PSENEN (ENSG00000205155)	5.96822e-20	1633749970101130	PILRA (ENSG00000085514)	0.6038928094514538	1.8499e+16
1748	WDR65 (ENSG00000243710)	2.37225	2655063613177720	TIAM2 (ENSG00000146426)	5.97981e-21	5535438931637640	TNFAIP2 (ENSG00000185215)	0.6138539749112824	1.71353e+16
1749	BCL2L10 (ENSG00000137875)	25.5726	2308640706738970	DPCD (ENSG00000166171)	6.22355e-20	6449611238610740	CHST13 (ENSG00000180767)	0.6211286651612741	1.53642e+16
1750	PCDHGC3 (ENSG00000240184)	2.58914	2.12241e+16	GLB1L (ENSG00000163521)	6.44093e-21	5829963421891710	CCR1 (ENSG00000163823)	0.6390191339926715	1590367037901250
1751	ANGPTL1 (ENSG00000116194)	26.4898	2124789624211380	TMEM147 (ENSG00000105677)	7.3978e-20	1.51728e+16	VCAN (ENSG00000038427)	0.6412511312939754	1.68138e+16
1752	RP11-58E21.4 (ENSG00000258946)	3.13692	2.48036e+16	ANO6 (ENSG00000177119)	7.44563e-20	1.87777e+16	VEGFA (ENSG00000112715)	0.6481582651304731	1529598812333440
1753	AC006129.1 (ENSG00000268355)	3.57916	2.48933e+16	IDH3A (ENSG00000166411)	7.99872e-21	2.11502e+16	C1QA (ENSG00000173372)	0.648518357691248	1.97486e+16
1754	ABHD17B (ENSG00000107362)	36.4796	214549300731279	ARL8A (ENSG00000143862)	9.02026e-21	3005476943840360	RP11-362F19.1 (ENSG00000248810)	0.6831460891332254	1.93946e+16
1755	DIRC2 (ENSG00000138463)	4.16318	2185430270964920	ARFIP1 (ENSG00000164144)	9.05091e-20	2337926517145420	CD300C (ENSG00000167850)	0.6966858511032719	1.56631e+16
1756	FAM58A (ENSG00000147382)	55.5296	1.54011e+16	RSAD2 (ENSG00000134321)	9.25999e-20	4.86093e+16	IL8 (ENSG00000169429)	0.7009870941477266	1.89118e+16
1757	CCDC138 (ENSG00000163006)	5.95384	1.75719e+16	AFMID (ENSG00000183077)	9.91726e-21	4928977844356380	IFI30 (ENSG00000216490)	0.7032040099772722	1.50797e+16
1758	CYFIP1 (ENSG00000068793)	6.04628	1.96394e+16	PITPNA (ENSG00000174238)	1.01841e-21	3.74397e+16	SERPING1 (ENSG00000149131)	0.708022365829774	1.61706e+16
1759	AP001816.1 (ENSG00000254531)	6.21021	1.93544e+16	FAM72A (ENSG00000196550)	1.02432e-18	681032155448209	RP11-290F20.3 (ENSG00000224397)	0.712742225565997	2.04729e+16
1760	GHDC (ENSG00000167925)	6.29846	1511438211976970	RCBTB2 (ENSG00000136161)	1.04349e-18	2.08862e+16	CCL3L1 (ENSG00000205021)	0.7217431751238649	1535492531723400
1761	MAP3K7CL (ENSG00000156265)	6.41057	1.67074e+16	MDM1 (ENSG00000111554)	1.16788e-18	278299564510616	TMEM176B (ENSG00000106565)	0.7306831778363162	1.59413e+16
1762	RP11-58E21.5 (ENSG00000273065)	6.54243	2641099386813290	IFI6 (ENSG00000126709)	1.17876e-18	1.64383e+16	CLEC4E (ENSG00000166523)	0.7629112380229576	1.79127e+16
1763	GRAPL (ENSG00000189152)	6.6445	2680196667691850	HOOK2 (ENSG00000095066)	1.18148e-19	1.55822e+16	CSF1R (ENSG00000182578)	0.7768659049261835	2.16778e+16
1764	AGPAT2 (ENSG00000169692)	0.684772	1.5342e+16	SHOC2 (ENSG00000108061)	1.24069e-18	1.55637e+16	CYP27A1 (ENSG00000135929)	0.7854807328677457	1.59418e+16
1765	PNMA5 (ENSG00000198883)	7.63121	2.42651e+16	PARP9 (ENSG00000138496)	1.28544e-18	2.0184e+16	C5AR1 (ENSG00000197405)	0.812023282781073	1.93267e+16
1766	ZNF397 (ENSG00000186812)	0.767387	1.52216e+16	TMEM255B (ENSG00000184497)	1.32564e-18	6311399443655820	MAFB (ENSG00000204103)	0.8174950259725633	1.74663e+16
1767	FANCA (ENSG00000187741)	7.74628	1.71049e+16	CLIP1 (ENSG00000130779)	1.3441e-18	1.78305e+16	S100A8 (ENSG00000143546)	0.8206488195933025	1.67761e+16
1768	KIAA1919 (ENSG00000173214)	0.823449	1.60313e+16	PAQR7 (ENSG00000182749)	1.43566e-18	7022962378628770	RP11-603J24.17 (ENSG00000257553)	0.8221161214320487	1.5635e+16
1769	CCDC173 (ENSG00000154479)	8.57918	1.86445e+16	FAM126A (ENSG00000122591)	1.45851e-20	2.43775e+16	CD33 (ENSG00000105383)	0.8420787179209589	1707070080352180
1770	AHCYL1 (ENSG00000168710)	8.84685	1.55779e+16	AATK (ENSG00000181409)	1.47357e-18	5933613468493170	CKB (ENSG00000166165)	0.8511023196720706	1575960945449870
1771	B3GNT7 (ENSG00000156966)	108.464	2.11418e+16	ICAM5 (ENSG00000105376)	1.88873e-18	4754171399191730	RP11-1143G9.4 (ENSG00000257764)	0.8657796743012953	1.70889e+16
1772	TREML4 (ENSG00000188056)	111.408	3013165306966020	BICD2 (ENSG00000185963)	2.32328e-18	2.31267e+16	C19orf59 (ENSG00000183019)	0.8703622272442567	1.51411e+16
1773	LRSAM1 (ENSG00000148356)	124.554	1.63858e+16	MPST (ENSG00000128309)	2.40727e-18	2523775275328460	LILRA5 (ENSG00000187116)	0.9347552658808971	1.97298e+16
1774	SPRY1 (ENSG00000164056)	13.3374	2.4633e+16	ITGAM (ENSG00000169896)	2.78964e-18	2040783491178210	SH2D6 (ENSG00000152292)	0.9535855124531349	1.51137e+16
1775	RAB4B (ENSG00000167578)	156.389	1515665829405350	STYXL1 (ENSG00000127952)	2.81768e-19	2.40074e+16	EREG (ENSG00000124882)	0.954163945441787	1.54348e+16
1776	CTIF (ENSG00000134030)	17.1203	2703671197535070	SIGLEC12 (ENSG00000254521)	2.92857e-18	6041001271636900	CD300E (ENSG00000186407)	0.9705261938199269	2.03888e+16
1777	NAPSA (ENSG00000131400)	179.519	2.52672e+16	NCOA2 (ENSG00000140396)	2.9731e-19	1.90614e+16	CDC42EP1 (ENSG00000128283)	0.9709987998983454	1.61847e+16
1778	ZFHX3 (ENSG00000140836)	189.255	2.37698e+16	SRD5A3 (ENSG00000128039)	3.17763e-18	3382015652783520
1779	TMEM206 (ENSG00000065600)	21.2684	1.53088e+16	HPSE (ENSG00000173083)	3.30143e-18	3972376010551320
1780	NBPF11 (ENSG00000152042)	21.401	1.86936e+16	LAMTOR3 (ENSG00000109270)	3.32469e-18	1.97376e+16
1781	AC068499.10 (ENSG00000268650)	230.924	2460789787782590	ARSD (ENSG00000006756)	4.95194e-19	4036697905252640
1782	C9orf66 (ENSG00000183784)	23.218	3.09409e+16	SLC1A4 (ENSG00000115902)	5.24229e-18	4315161915676130
1783	SLC25A33 (ENSG00000171612)	241.044	1574222136194740	ANKRD13D (ENSG00000172932)	5.26983e-19	1.97585e+16
1784	MAGED4B (ENSG00000187243)	251.392	2656575949701680	VIMP (ENSG00000131871)	5.71995e-20	1.53397e+16
1785	AC092295.7 (ENSG00000233527)	25.6748	1.85369e+16	TAX1BP3 (ENSG00000213977)	6.67693e-19	2259521880550570
1786	CTC-260E6.6 (ENSG00000267383)	26.1209	2217448817547050	KIAA2013 (ENSG00000116685)	1.24425e-17	3.97485e+16
1787	ANKRD37 (ENSG00000186352)	28.8441	1.50106e+16	MOB3A (ENSG00000172081)	1.29653e-18	1.61757e+16
1788	ZNF229 (ENSG00000167383)	32.6903	3118632847466420	CTDNEP1 (ENSG00000175826)	1.30461e-17	2.39708e+16
1789	ZNF740 (ENSG00000139651)	3.39985	1717129029094590	AHCY (ENSG00000101444)	1.31143e-17	1.88963e+16
1790	NEXN (ENSG00000162614)	34.6669	2.47701e+16	RNPEPL1 (ENSG00000142327)	1.39607e-17	238953882498653
1791	PQLC2 (ENSG00000040487)	37.7929	1.84726e+16	HMGB3 (ENSG00000029993)	1.52542e-17	504956851852652
1792	CTGF (ENSG00000118523)	401.84	2477075132598630	ARHGAP1 (ENSG00000175220)	1.54665e-17	1.67609e+16
1793	LINC00643 (ENSG00000186369)	43.1133	2.19757e+16	CASP10 (ENSG00000003400)	1.85296e-17	2.89798e+16
1794	PM20D2 (ENSG00000146281)	45.201	1634943324562120	CYSLTR1 (ENSG00000173198)	2.2451e-17	228017908907867
1795	ESR2 (ENSG00000140009)	46.4749	2.33181e+16	RP6-99M1.3 (ENSG00000269902)	3.42306e-18	451183532881764
1796	LINC01023 (ENSG00000272523)	46.6155	2678825642167050	MTHFR (ENSG00000177000)	3.85668e-17	2.53646e+16
1797	MNS1 (ENSG00000138587)	468.896	218237832674251	PRR11 (ENSG00000068489)	3.92914e-18	5069124464096830
1798	SULF2 (ENSG00000196562)	537.207	2.1242e+16	WASH4P (ENSG00000234769)	4.13395e-18	2345724923837140
1799	TMEM220 (ENSG00000187824)	58.2642	1.83341e+16	MTX1 (ENSG00000173171)	4.26662e-18	1.95059e+16
1800	UST (ENSG00000111962)	64.0497	2.11524e+16	RP11-390P2.4 (ENSG00000225177)	4.36133e-18	5293725087563440
1801	PSEN1 (ENSG00000080815)	71.5954	1.5163e+16	CCNG2 (ENSG00000138764)	4.40359e-18	3353737650757600
1802	IFT88 (ENSG00000032742)	75.4004	1613841459382870	RP11-483P21.2 (ENSG00000260228)	5.06285e-18	5960393448558100
1803	TRIM25 (ENSG00000121060)	7.66647	1.50561e+16	MRPL15 (ENSG00000137547)	5.24713e-19	2.28543e+16
1804	TTC30A (ENSG00000197557)	87.8052	1.90171e+16	TWF2 (ENSG00000247596)	7.39117e-18	346089399089981
1805	ZNF776 (ENSG00000152443)	91.8235	1.86091e+16	SETD9 (ENSG00000155542)	8.28784e-18	3.67184e+16
1806	RP11-420L9.5 (ENSG00000270504)	93.2321	2223095249724750	BAZ2B (ENSG00000123636)	8.43934e-18	2.19476e+16
1807	ABCD1 (ENSG00000101986)	93.8807	1.85337e+16	ITPRIP (ENSG00000148841)	1.12078e-16	2232402881113540
1808	ARL4D (ENSG00000175906)	95.5552	1.89338e+16	CBL (ENSG00000110395)	1.62264e-16	1.86366e+16
1809	CACNA1F (ENSG00000102001)	111.372	2652396034790570	EIF4EBP2 (ENSG00000148730)	1.73792e-17	1897303755394150
1810	RCCD1 (ENSG00000166965)	1142.53	1.93708e+16	PPP1R26 (ENSG00000196422)	1.83702e-16	6590948611452960
1811	WDR49 (ENSG00000174776)	1144.43	2.56713e+16	NDUFS4 (ENSG00000164258)	1.85217e-17	1.67081e+16
1812	RP11-127B16.1 (ENSG00000220908)	1557.31	2627846063593020	TRPS1 (ENSG00000104447)	1.90066e-17	2.81878e+16
1813	GBGT1 (ENSG00000148288)	156.461	3.05852e+16	SRD5A1 (ENSG00000145545)	2.12747e-17	3.16949e+16
1814	PRR16 (ENSG00000184838)	1568.37	2425521277749310	CX3CR1 (ENSG00000168329)	2.169e-16	1.67514e+16
1815	UBE2W (ENSG00000104343)	1637.95	156533165989658	LIMD1 (ENSG00000144791)	2.38248e-16	2938070679123510
1816	RPS6KA2 (ENSG00000071242)	1737.35	1.96718e+16	RP11-293M10.6 (ENSG00000259319)	2.38754e-16	4771020485119920
1817	RP11-14N7.2 (ENSG00000232527)	1745.64	2193318877575800	SETD7 (ENSG00000145391)	2.48244e-16	2.58666e+16
1818	GPER1 (ENSG00000164850)	176.765	2.28297e+16	PLEKHG2 (ENSG00000090924)	2.50052e-18	3.26144e+16
1819	COA7 (ENSG00000162377)	179.576	1.96359e+16	WDFY1 (ENSG00000085449)	2.62688e-16	1.94945e+16
1820	LIG4 (ENSG00000174405)	1987.81	1.77768e+16	GSTA4 (ENSG00000170899)	2.76781e-18	4.76689e+16
1821	STARD5 (ENSG00000172345)	221.218	206002110219631	UCHL3 (ENSG00000118939)	2.78103e-16	2.06717e+16
1822	ARRDC4 (ENSG00000140450)	23.099	2.05036e+16	FADS1 (ENSG00000149485)	2.80699e-16	4319541405515270
1823	TAPT1-AS1 (ENSG00000263327)	234.578	2487626265814370	NBPF16 (ENSG00000203827)	2.87467e-19	4.40432e+16
1824	MUC16 (ENSG00000181143)	246.727	2276096049971930	OAS2 (ENSG00000111335)	3.10428e-16	1.94018e+16
1825	RSPH1 (ENSG00000160188)	2591.67	239554042486464	ARRDC4 (ENSG00000140450)	3.59398e-17	4057800557467470
1826	JSRP1 (ENSG00000167476)	2825.16	1.89755e+16	RP1-125I3.2 (ENSG00000236528)	3.7428e-16	6111519851824160
1827	RBKS (ENSG00000171174)	2986.65	1530987830389700	ZNF592 (ENSG00000166716)	3.88395e-17	1.8898e+16
1828	ACRBP (ENSG00000111644)	30.5162	2.35679e+16	MPZL2 (ENSG00000149573)	4.07874e-17	5698530178116920
1829	LA16c-329F2.1 (ENSG00000261399)	313.03	2141879150441020	CMTM4 (ENSG00000183723)	4.51695e-16	6832183916832320
1830	C15orf65 (ENSG00000261652)	315.924	2.65831e+16	RPGRIP1 (ENSG00000092200)	5.18249e-17	4690194165631120
1831	NREP (ENSG00000134986)	3213.03	2.65109e+16	AIMP2 (ENSG00000106305)	5.5327e-17	2.3617e+16
1832	NEB (ENSG00000183091)	3323.41	2.54688e+16	TP53I11 (ENSG00000175274)	5.82329e-17	3.06251e+16
1833	KLF11 (ENSG00000172059)	3338.05	1.69281e+16	BAG1 (ENSG00000107262)	6.33971e-17	1.70318e+16
1834	TK1 (ENSG00000167900)	3391.05	2336633953010260	NPTN (ENSG00000156642)	6.52758e-17	2.34053e+16
1835	ZNF765 (ENSG00000196417)	3484.26	1.63057e+16	COPRS (ENSG00000172301)	7.20371e-17	4536247414482240
1836	GGH (ENSG00000137563)	3914.04	2092029625927390	OXSR1 (ENSG00000172939)	7.36503e-17	2.10307e+16
1837	ZNF626 (ENSG00000188171)	450.422	1673402748551690	TEP1 (ENSG00000129566)	7.50727e-17	2493015156628660
1838	RCBTB1 (ENSG00000136144)	513.519	152116835618572	AGO1 (ENSG00000092847)	8.15834e-17	2683550003204950
1839	ZNF254 (ENSG00000213096)	530.721	1591627943301240	ENHO (ENSG00000168913)	9.72184e-19	4711649569313350
1840	CTD-2541M15.1 (ENSG00000249898)	562.107	2.7993e+16	TRIM25 (ENSG00000121060)	1.02066e-15	2.646e+16
1841	RP11-752G15.6 (ENSG00000250988)	58.7351	1505581308346340	NCEH1 (ENSG00000144959)	1.02148e-16	4294078665852440
1842	DDX11 (ENSG00000013573)	78.1851	1.50771e+16	TRAK1 (ENSG00000182606)	1.03186e-15	3093296109327410
1843	CNN3 (ENSG00000117519)	784.038	2.1151e+16	WAC (ENSG00000095787)	1.03482e-15	1527768692663270
1844	C5 (ENSG00000106804)	804.787	2843077755677000	TMEM91 (ENSG00000142046)	1.12228e-15	3351949856179690
1845	MGLL (ENSG00000074416)	815.009	2271107969258800	YIPF3 (ENSG00000137207)	1.37461e-15	1.56383e+16
1846	SASS6 (ENSG00000156876)	827.054	151642469306157	NUDT3 (ENSG00000272325)	1.44954e-15	1999446531159700
1847	RP11-381K20.2 (ENSG00000250159)	840.453	1.68891e+16	CLIP4 (ENSG00000115295)	1.77189e-15	2117295990301140
1848	A1BG-AS1 (ENSG00000268895)	945.96	181078502616517	SVIL (ENSG00000197321)	1.80642e-15	2.1567e+16
1849	RP1-249H1.4 (ENSG00000227502)	10008	2.18079e+16	AGRP (ENSG00000159723)	1.89738e-16	3734517956359530
1850	LINC00568 (ENSG00000228126)	10176.7	230783329972123	KLHL2 (ENSG00000109466)	1.92155e-15	4010158459124220
1851	PTAFR (ENSG00000169403)	11196.1	2.57664e+16	PSMB4 (ENSG00000159377)	1.9647e-15	1552442142225940
1852	DYNC2LI1 (ENSG00000138036)	14544.1	1.7332e+16	BMP2K (ENSG00000138756)	2.06496e-15	4176526526761020
1853	CTD-2540M10.1 (ENSG00000259888)	14861.2	1882059336944060	VNN2 (ENSG00000112303)	2.08812e-15	2.45907e+16
1854	LINC00617 (ENSG00000250366)	15013.6	2110759478195760	MTMR10 (ENSG00000166912)	2.12441e-15	2670943095443180
1855	RP11-930P14.1 (ENSG00000253389)	1534.78	2210212865862530	AP1B1 (ENSG00000100280)	2.17067e-15	1.66231e+16
1856	GSPT2 (ENSG00000189369)	15457	1.52316e+16	PARP14 (ENSG00000173193)	3.16169e-16	1.93954e+16
1857	C12orf77 (ENSG00000226397)	1554.56	1718524196086150	LPAR1 (ENSG00000198121)	3.63036e-15	3.90453e+16
1858	SHISA8 (ENSG00000234965)	15683	1.70206e+16	PACS2 (ENSG00000179364)	3.6762e-16	3.73812e+16
1859	RP11-353N14.5 (ENSG00000262585)	1577.57	1.73622e+16	CHMP2B (ENSG00000083937)	3.81388e-16	1.5867e+16
1860	PRAME (ENSG00000185686)	15826.8	1.76656e+16	TMEM33 (ENSG00000109133)	4.81708e-15	212590663340145
1861	EPN2-AS1 (ENSG00000235397)	16158.7	1.69577e+16	NABP1 (ENSG00000173559)	5.07257e-16	2639472201560770
1862	AC013463.2 (ENSG00000236283)	16443	1803898685789680	CRYBG3 (ENSG00000233280,ENSG00000080200)	5.21307e-16	3.29969e+16
1863	GEMIN4 (ENSG00000179409)	16746.2	1.58723e+16	CDH13 (ENSG00000140945)	5.38766e-15	3.13566e+16
1864	KIAA1683 (ENSG00000130518)	17179.5	2483557123976380	METTL22 (ENSG00000067365)	6.50562e-16	2.83018e+16
1865	RP11-428K3.1 (ENSG00000273062)	17497	2315299833473280	FEM1C (ENSG00000145780)	7.33407e-16	2.88861e+16
1866	MAFG (ENSG00000197063)	18980	2173004451021270	ELL (ENSG00000105656)	8.25973e-17	2.04664e+16
1867	MYEF2 (ENSG00000104177)	19751.3	1.68122e+16	ARPC1A (ENSG00000241685)	8.44247e-17	1560009560875540
1868	TRIM58 (ENSG00000162722)	1977.89	2.39254e+16	PKN2 (ENSG00000065243)	9.65993e-16	1.77524e+16
1869	ASMTL-AS1 (ENSG00000236017)	20825.6	2.11098e+16	PTPN12 (ENSG00000127947)	1.05672e-14	241791618055444
1870	RP11-57H12.3 (ENSG00000226026)	20865.5	2402346580474710	SOAT1 (ENSG00000057252)	1.10204e-14	2.0651e+16
1871	RPRML (ENSG00000179673)	2102.78	2.31348e+16	CLEC4G (ENSG00000182566)	1.16037e-14	4509166814244430
1872	SRC (ENSG00000197122)	21127.6	2571443628472200	COA3 (ENSG00000183978)	1.19105e-14	1.7687e+16
1873	AC007285.6 (ENSG00000227014)	21357.7	2452970725351770	DCP2 (ENSG00000172795)	1.19412e-14	1.56781e+16
1874	LRRC1 (ENSG00000137269)	2163.45	2206284502892150	PDLIM2 (ENSG00000120913)	1.54951e-14	1508058577149930
1875	DFNA5 (ENSG00000105928)	220.442	2.40358e+16	CELF1 (ENSG00000149187)	1.59694e-14	1.51692e+16
1876	PTCHD1 (ENSG00000165186)	25860.6	1.93625e+16	SLC5A10 (ENSG00000154025)	1.60793e-14	5.46532e+16
1877	PTPRN2 (ENSG00000155093)	3186.51	1.59501e+16	MAPK6 (ENSG00000069956)	1.7026e-15	2.25555e+16
1878	ZNF34 (ENSG00000196378)	3285.73	1.64848e+16	IL1RAP (ENSG00000196083)	1.71237e-14	2940539926051250
1879	KIF18A (ENSG00000121621)	34039.3	1.88965e+16	VPS54 (ENSG00000143952)	1.78096e-14	4470169745408310
1880	RP11-500C11.3 (ENSG00000272269)	35969.3	1.75081e+16	RP11-1398P2.1 (ENSG00000244459)	1.78283e-14	3166866209500360
1881	RP11-761I4.3 (ENSG00000259343)	40046.4	2344880081643050	FRAT1 (ENSG00000165879)	1.81398e-14	4382329818584540
1882	ALPK1 (ENSG00000073331)	4079.37	1.70415e+16	ARSB (ENSG00000113273)	1.85958e-15	4321783888048040
1883	E2F7 (ENSG00000165891)	4440.27	2.39972e+16	HFE (ENSG00000010704)	2.00581e-15	6008093326768980
1884	FAM69B (ENSG00000165716)	4853.98	2.33082e+16	SLC35A1 (ENSG00000164414)	2.09351e-15	2296836867937860
1885	MAP1LC3A (ENSG00000101460)	5176.15	1.56228e+16	TBC1D9 (ENSG00000109436)	2.104e-15	3.92133e+16
1886	PIGZ (ENSG00000119227)	5231.63	2446521486662860	SPG11 (ENSG00000104133)	2.19209e-14	1.65865e+16
1887	LINC00265 (ENSG00000188185)	5261.25	1.77897e+16	ACVR1B (ENSG00000135503)	2.25811e-15	3.26146e+16
1888	DTWD2 (ENSG00000169570)	6128.1	1.84573e+16	TRAF7 (ENSG00000131653)	2.28006e-14	1.89429e+16
1889	MATN1 (ENSG00000162510)	6186.17	2.65798e+16	SAPCD2 (ENSG00000186193)	2.28146e-14	4963950323017490
1890	TTC24 (ENSG00000187862)	6536.6	1.81279e+16	DGAT1 (ENSG00000185000)	2.95593e-15	3.11676e+16
1891	SRGAP2 (ENSG00000163486)	7282.35	1.99306e+16	POLK (ENSG00000122008)	3.55096e-14	1.82148e+16
1892	MPV17L2 (ENSG00000254858)	7288.25	1513382317117160	PPP1R3G (ENSG00000219607)	3.60038e-15	3.95106e+16
1893	NBPF8 (ENSG00000162825)	7514.45	2.24369e+16	NBPF18P (ENSG00000229021)	3.6555e-15	3.23124e+16
1894	NEK3 (ENSG00000136098)	7607.99	1.73783e+16	MYCBP (ENSG00000214114)	3.77593e-15	1.85665e+16
1895	ZNF726 (ENSG00000213967)	7675.34	1875984294889760	ID1 (ENSG00000125968)	3.81333e-15	3.41509e+16
1896	DOCK6 (ENSG00000130158)	7878.18	2.49568e+16	MPDU1 (ENSG00000129255)	3.89101e-15	1.85367e+16
1897	AC009403.2 (ENSG00000216895)	791.989	1.66485e+16	NFIX (ENSG00000008441)	3.92402e-15	5949197243677140
1898	FAM216A (ENSG00000204856)	8075.69	1.54207e+16	SLFN11 (ENSG00000172716)	4.71469e-15	2943375485358250
1899	KIAA1524 (ENSG00000163507)	8124.08	1.94134e+16	PTPRH (ENSG00000080031)	6.13695e-14	2.91946e+16
1900	PGBD2 (ENSG00000185220)	8443.8	1633771783975710	OSBPL1A (ENSG00000141447)	7.21934e-15	4.39661e+16
1901	GLDC (ENSG00000178445)	8459.75	1.67675e+16	FAM109A (ENSG00000198324)	7.46981e-15	4342069875302760
1902	AP001347.6 (ENSG00000224905)	8774.16	2.18755e+16	SERTAD3 (ENSG00000167565)	7.63653e-16	1.97606e+16
1903	ZNF85 (ENSG00000105750)	10731.7	1.59802e+16	PRADC1 (ENSG00000135617)	7.9042e-15	2334949513636740
1904	AC003665.1 (ENSG00000234494)	11276.1	2748849853863980	SRSF6 (ENSG00000124193)	8.50323e-15	1688437435552310
1905	hsa-mir-8072 (ENSG00000256092)	127396	1.58514e+16	RP11-737O24.5 (ENSG00000272625)	9.62129e-15	4812887425478540
1906	RP11-480C16.1 (ENSG00000272563)	132176	1924860590701120	ADAP1 (ENSG00000105963)	9.93436e-15	2998697970731070
1907	FBXO5 (ENSG00000112029)	135079	1924903586776210	PHF21A (ENSG00000135365)	1.01363e-13	1.79996e+16
1908	SRMS (ENSG00000125508)	13794.3	1.98109e+16	PQLC1 (ENSG00000122490)	1.13762e-13	4084792612744490
1909	AP000769.1 (ENSG00000173727)	140074	1.97509e+16	FAM21C (ENSG00000172661)	1.1501e-13	1.63875e+16
1910	PAQR3 (ENSG00000163291)	141488	1.73937e+16	RAB1A (ENSG00000138069)	1.17007e-13	1.57678e+16
1911	MYL5 (ENSG00000215375)	146961	1.7461e+16	RP11-432J24.2 (ENSG00000231705)	1.42579e-13	3.52212e+16
1912	FAM213A (ENSG00000122378)	148890	1529079995644910	GNG10 (ENSG00000242616)	1.46692e-14	1.57879e+16
1913	RP11-535M15.1 (ENSG00000224848)	15676.7	251671129581753	MPC1 (ENSG00000060762)	1.64635e-14	1.52478e+16
1914	RP11-485G7.5 (ENSG00000263080)	161968	2.24278e+16	MBOAT2 (ENSG00000143797)	1.72634e-13	601649019296737
1915	C20orf195 (ENSG00000125531)	184332	2198946197767350	MIR503HG (ENSG00000223749)	1.79252e-13	3.73911e+16
1916	SIK3 (ENSG00000160584)	18468.3	1.55378e+16	STARD3NL (ENSG00000010270)	1.8224e-13	1.65918e+16
1917	TRIP6 (ENSG00000087077)	194798	177443430806568	MIR146A (ENSG00000253522)	1.83764e-13	5658348141725380
1918	SYNGR3 (ENSG00000127561)	194806	2.3265e+16	AP000282.2 (ENSG00000227757)	3.01132e-13	3619529465968540
1919	AC022182.3 (ENSG00000254802)	205652	1.67949e+16	ADI1 (ENSG00000182551)	3.14631e-14	1.5513e+16
1920	RP11-197K3.1 (ENSG00000242290)	21554.6	2.14013e+16	PLEKHM1 (ENSG00000225190)	3.26601e-14	1.70244e+16
1921	CCDC30 (ENSG00000186409)	227357	2.14983e+16	RP11-1082L8.3 (ENSG00000255080)	3.48682e-14	3.17324e+16
1922	HEATR5A (ENSG00000129493)	227506	1.71711e+16	NUDT14 (ENSG00000183828)	3.93762e-14	2.70374e+16
1923	KCTD11 (ENSG00000213859)	25515.9	2.1224e+16	LINC00960 (ENSG00000242516)	4.25192e-13	3.2105e+16
1924	RGL3 (ENSG00000205517)	260057	2048604656783590	AGTPBP1 (ENSG00000135049)	4.41566e-13	1.53717e+16
1925	INPP5E (ENSG00000148384)	32061.9	1536439274979960	TTLL4 (ENSG00000135912)	4.49311e-15	3.42486e+16
1926	PBX3 (ENSG00000167081)	32567.1	1.67602e+16	STS (ENSG00000101846)	4.58859e-14	5962622948342490
1927	CEACAM1 (ENSG00000079385)	34581.7	2313087799946360	CLIC4 (ENSG00000169504)	4.63227e-14	2695913613868870
1928	RP11-517P14.2 (ENSG00000230555)	37752	1.81184e+16	B4GALT5 (ENSG00000158470)	4.70898e-15	3229974833205780
1929	GABRB2 (ENSG00000145864)	38560.1	1.95384e+16	TIMM17B (ENSG00000126768)	4.98607e-14	1520030460265870
1930	WDR19 (ENSG00000157796)	39825.2	1.80351e+16	FZD2 (ENSG00000180340)	5.0492e-14	488295396583437
1931	CRYM-AS1 (ENSG00000189149)	42193	1.91988e+16	RB1 (ENSG00000139687)	5.05459e-14	1.5275e+16
1932	AC006042.7 (ENSG00000233108)	42280.5	2.52373e+16	CLTC (ENSG00000141367)	5.75068e-14	1.58183e+16
1933	RABL5 (ENSG00000128581)	42753.2	1625084868873110	MTFR1L (ENSG00000117640)	7.9716e-15	2.10172e+16
1934	RP11-739L10.1 (ENSG00000265943)	4371.34	2.30798e+16	TMEM189 (ENSG00000240849)	8.41925e-14	2048701312890750
1935	SOGA2 (ENSG00000168502)	448068	2258511497361730	TRIP12 (ENSG00000153827)	8.90521e-14	1.76888e+16
1936	PROCA1 (ENSG00000167525)	465283	1.79405e+16	ZBTB47 (ENSG00000114853)	1.06086e-13	4.98051e+16
1937	RP11-452H21.4 (ENSG00000251323)	465299	2763534399561160	FFAR3 (ENSG00000185897)	1.13565e-12	4032074294953970
1938	ICAM1 (ENSG00000090339)	48866.8	1.52821e+16	TFEB (ENSG00000112561)	1.15529e-12	2265517080870320
1939	RP1-178F15.4 (ENSG00000272030)	49719.4	1.69891e+16	CTD-3149D2.4 (ENSG00000268112)	1.18694e-12	2745083208692290
1940	SOX12 (ENSG00000177732)	511181	202391775327553	MAPKAPK2 (ENSG00000162889)	1.18799e-12	2494022148378650
1941	C7orf72 (ENSG00000164500)	553681	1.96813e+16	PLCG2 (ENSG00000197943)	1.20922e-12	2.02802e+16
1942	PNMA2 (ENSG00000240694)	575.303	1.87062e+16	SDC4 (ENSG00000124145)	1.2225e-12	6275907467332590
1943	RIMBP2 (ENSG00000060709)	57977.5	1.81446e+16	TRIM38 (ENSG00000112343)	1.26255e-12	1.64664e+16
1944	ZNF112 (ENSG00000062370)	5827.95	1834738659991410	KIF1B (ENSG00000054523)	1.28199e-12	3.28635e+16
1945	TNFSF9 (ENSG00000125657)	5846.9	1.73946e+16	ZFYVE21 (ENSG00000100711)	1.37927e-12	2.96953e+16
1946	AC090044.1 (ENSG00000224957)	58748.5	1831295946952800	C6orf62 (ENSG00000112308)	1.38188e-12	1.62613e+16
1947	FFAR1 (ENSG00000126266)	59218.9	1.7759e+16	HIP1 (ENSG00000127946)	1.51402e-12	3.47773e+16
1948	KLHDC8A (ENSG00000162873)	59243.4	2083332657244430	CCSAP (ENSG00000154429)	1.63953e-12	3477982087757060
1949	RUNDC1 (ENSG00000198863)	59761.4	1.60192e+16	LINC00278 (ENSG00000231535)	1.96377e-13	3.37089e+16
1950	RP11-394O9.1 (ENSG00000230945)	60146.3	1.65791e+16	SLC9A8 (ENSG00000197818)	2.05934e-13	209271954119818
1951	RP11-527D7.1 (ENSG00000225554)	60765.1	1698615346169190	SWAP70 (ENSG00000133789)	2.27837e-13	1745550399650720
1952	LINC00158 (ENSG00000185433)	61229.7	1.70469e+16	TDRD9 (ENSG00000156414)	2.49067e-13	5.13017e+16
1953	UGT2B17 (ENSG00000197888)	6150.25	1.62763e+16	ZNF524 (ENSG00000171443)	2.54319e-14	1.67756e+16
1954	KCNN3 (ENSG00000143603)	61971.8	1.74267e+16	GATAD1 (ENSG00000157259)	2.60059e-12	2590654639079330
1955	ASIP (ENSG00000101440)	62036.4	1723646186970400	NTSR1 (ENSG00000101188)	2.64489e-12	539813211512068
1956	AHNAK2 (ENSG00000185567)	62536.9	1.66718e+16	MFSD2A (ENSG00000168389)	2.95661e-12	5301794614158570
1957	CLLU1OS (ENSG00000205057)	6312.89	1678914747149090	TMEM52B (ENSG00000165685)	3.16892e-13	3.06014e+16
1958	HK2 (ENSG00000159399)	64377.9	2.17586e+16	METTL7B (ENSG00000170439)	3.25456e-12	2.70819e+16
1959	FUZ (ENSG00000010361)	7095.25	1.55502e+16	GIMAP8 (ENSG00000171115)	3.47636e-13	2.19042e+16
1960	HSF5 (ENSG00000176160)	71919.4	1.92407e+16	RSPH3 (ENSG00000130363)	3.65709e-14	325509140703218
1961	MYO1D (ENSG00000176658)	75974	1.64476e+16	CMPK2 (ENSG00000134326)	3.75202e-12	3646239378360190
1962	KANSL1L (ENSG00000144445)	78444.1	2274784257667510	BLACE (ENSG00000204960)	3.91264e-12	2764854231746230
1963	SPATA2L (ENSG00000158792)	79713	1.5797e+16	ING1 (ENSG00000153487)	4.79604e-13	2.53951e+16
1964	TRAM2-AS1 (ENSG00000225791)	80402.2	2460397389177960	ZBTB34 (ENSG00000177125)	4.90415e-13	5504584745876900
1965	RP11-337C18.8 (ENSG00000237188)	80569.7	2.008e+16	NCOA1 (ENSG00000084676)	5.32662e-13	1.96671e+16
1966	AC002480.2 (ENSG00000238033)	81383.5	1.88735e+16	RP11-54O7.17 (ENSG00000272512)	5.37584e-13	2.96998e+16
1967	OLFML1 (ENSG00000183801)	83692.7	2011623221738250	ARHGEF11 (ENSG00000132694)	5.51597e-13	3984163688962710
1968	CPEB3 (ENSG00000107864)	90223.5	1704165477216960	TBC1D22A (ENSG00000054611)	5.52895e-13	1.54778e+16
1969	DNM1P35 (ENSG00000246877)	93253.7	2.59173e+16	DYNC1I2 (ENSG00000077380)	5.62299e-13	1.9744e+16
1970	SPATC1 (ENSG00000186583)	97052.2	2.21948e+16	TNS1 (ENSG00000079308)	5.73283e-13	4324268192496110
1971	HCRT (ENSG00000161610)	97350.3	2459384242105830	AC007182.6 (ENSG00000224721)	5.77326e-13	2.75026e+16
1972	RP11-540A21.2 (ENSG00000245522)	97813.8	2495659388362690	EP300 (ENSG00000100393)	6.15595e-13	1.5746e+16
1973	TSTD3 (ENSG00000228439)	98168.6	1.58667e+16	TTC40 (ENSG00000171811)	6.41566e-13	2.94172e+16
1974	RP11-254F7.2 (ENSG00000260077)	98304.2	2.17023e+16	RP11-195M16.3 (ENSG00000261055)	6.7208e-13	2.50329e+16
1975	ZNF813 (ENSG00000198346)	1.00481e+06	1.74801e+16	MEMO1 (ENSG00000162959)	8.31614e-13	1.96687e+16
1976	DPF1 (ENSG00000011332)	1.00486e+06	1.77535e+16	CDYL2 (ENSG00000166446)	8.5413e-13	4657329376382480
1977	VPREB1 (ENSG00000169575)	1.08778e+06	1.7254e+16	WWP2 (ENSG00000198373)	8.59178e-14	1.70998e+16
1978	PLTP (ENSG00000100979)	1.08911e+06	2.5351e+16	ALPK1 (ENSG00000073331)	9.17403e-13	2.95932e+16
1979	PYCR1 (ENSG00000183010)	1.14561e+06	1759527415910390	CATSPERG (ENSG00000099338)	9.1962e-13	4143201439223010
1980	H2AFB1 (ENSG00000198082)	117124	2181512402060850	TLE4 (ENSG00000106829)	1.03603e-11	1629231055382180
1981	ZC3HAV1L (ENSG00000146858)	121812	2.00929e+16	PHTF2 (ENSG00000006576)	1.06863e-11	1.66643e+16
1982	NCEH1 (ENSG00000144959)	123773	1865860878020970	SLC27A1 (ENSG00000130304)	1.21634e-12	3.72722e+16
1983	RP5-991G20.1 (ENSG00000259768)	1.24354e+06	2.34457e+16	ZFAND6 (ENSG00000086666)	1.3285e-11	1.59175e+16
1984	DYX1C1 (ENSG00000256061)	125930	2.14935e+16	RP11-867G2.8 (ENSG00000255929)	1.53393e-11	2.7592e+16
1985	CHKA (ENSG00000110721)	128180	2.14937e+16	FURIN (ENSG00000140564)	1.76087e-11	3029035600228640
1986	CHAF1A (ENSG00000167670)	1.31482e+06	1614015892848310	PAFAH1B2 (ENSG00000168092)	1.96372e-11	1.88693e+16
1987	KATNAL1 (ENSG00000102781)	1.41149e+06	1.56571e+16	SNX5 (ENSG00000089006)	2.07651e-12	1.52599e+16
1988	WDR17 (ENSG00000150627)	1.42061e+06	2.36629e+16	RHOT1 (ENSG00000126858)	2.07948e-11	1.89544e+16
1989	PRDM8 (ENSG00000152784)	1.46831e+06	1.76056e+16	TANGO2 (ENSG00000183597)	2.19092e-11	1.93439e+16
1990	TMEM74B (ENSG00000125895)	146946	1.80328e+16	CPQ (ENSG00000104324)	2.23513e-11	1.6705e+16
1991	AC005220.3 (ENSG00000236352)	1.5595e+06	1888540753801810	CHD1 (ENSG00000153922)	2.28172e-11	181745152260647
1992	CA11 (ENSG00000063180)	1.57738e+06	1601396852953380	CAPNS2 (ENSG00000256812)	2.35783e-11	3.82196e+16
1993	OPRL1 (ENSG00000125510)	1.57822e+06	2.24071e+16	ACTR1A (ENSG00000138107)	2.45877e-12	1.59687e+16
1994	STK3 (ENSG00000104375)	1.75019e+06	1.82918e+16	SYNJ1 (ENSG00000159082)	2.71714e-11	2384039143257950
1995	ZNF585B (ENSG00000245680)	20727.5	1.65429e+16	ITGB8 (ENSG00000105855)	2.91361e-11	2.7632e+16
1996	SSSCA1-AS1 (ENSG00000260233)	2.18394e+06	1.60632e+16	XXbac-BPG252P9.10 (ENSG00000272273)	2.94394e-12	52093795354273
1997	STARD10 (ENSG00000214530)	2.27232e+06	2.181e+16	MLKL (ENSG00000168404)	3.23851e-13	2729784622370700
1998	CARNS1 (ENSG00000172508)	229379	1653272036206870	SLX1B (ENSG00000181625)	3.24742e-12	3.15076e+16
1999	SPACA3 (ENSG00000141316)	230048	1512530422081480	NR6A1 (ENSG00000148200)	3.36066e-13	5305415746071670
[truncated: 2,513 more rows]

## Sheet: Biomarker genes T subsets
Top features	CD4+ T cells	CD4+ T cells p-value	CD4+ T cells fold change	CD8+ T Cells	CD8+ T Cells p-value	CD8+ T Cells fold change
1	TSHZ2 (ENSG00000182463)	0.0	1.58316e+16	GPR56 (ENSG00000205336)	0.0	1.02868e+16
2	MAL (ENSG00000172005)	0.0	8854957637146970	PRSS23 (ENSG00000150687)	0.0	9641243108891100
3	IL6R (ENSG00000160712)	0.0	7808435193872230	C1orf21 (ENSG00000116667)	0.0	7268657751304980
4	NGFRAP1 (ENSG00000166681)	0.0	6573944260391650	CX3CR1 (ENSG00000168329)	0.0	7085128402441800
5	CRIP2 (ENSG00000182809)	0.0	6163824873456100	FGFBP2 (ENSG00000137441)	0.0	6919533132505300
6	CCR7 (ENSG00000126353)	0.0	5649763692872710	GZMB (ENSG00000100453)	0.0	6.06846e+16
7	EPHX2 (ENSG00000120915)	0.0	560185122629943	KLRD1 (ENSG00000134539)	0.0	5.58726e+16
8	SPINT2 (ENSG00000167642)	0.0	5554736460495630	GZMH (ENSG00000100450)	0.0	5524436356722850
9	RCAN3 (ENSG00000117602)	0.0	5291962485990950	FCRL6 (ENSG00000181036)	0.0	526166121016328
10	LEF1 (ENSG00000138795)	0.0	5114490602913780	CCL4L2 (ENSG00000197262)	0.0	5.15122e+16
11	MYC (ENSG00000136997)	0.0	5069051505847070	PDGFD (ENSG00000170962)	0.0	4738799407551960
12	ACTN1 (ENSG00000072110)	0.0	49951041337336	CCL4 (ENSG00000129277)	0.0	4.63465e+16
13	PASK (ENSG00000115687)	0.0	4628359761187820	S1PR5 (ENSG00000180739)	0.0	4593881716083410
14	SERINC5 (ENSG00000164300)	0.0	4556675112695570	FCGR3A (ENSG00000203747)	0.0	4555334017613930
15	AQP3 (ENSG00000165272)	0.0	450396480171914	LGR6 (ENSG00000133067)	0.0	3910878279374680
16	TRABD2A (ENSG00000186854)	0.0	4153259818885230	KLRC1 (ENSG00000134545)	0.0	3777110176745250
17	SH3YL1 (ENSG00000035115)	0.0	4123240092096440	ASCL2 (ENSG00000183734)	0.0	3627456688964840
18	TCF7 (ENSG00000081059)	0.0	4.03885e+16	KLRF1 (ENSG00000150045)	0.0	3.61433e+16
19	PRKCQ-AS1 (ENSG00000237943)	0.0	3.95682e+16	FGR (ENSG00000000938)	0.0	3492669839372300
20	SELL (ENSG00000188404)	0.0	3846237035179760	LILRB1 (ENSG00000104972)	0.0	3485164051727910
21	CD28 (ENSG00000178562)	0.0	3655395992376700	ZEB2 (ENSG00000169554)	0.0	3149690661576760
22	LTB (ENSG00000227507)	0.0	3.48726e+16	XCL2 (ENSG00000143185)	0.0	2.94754e+16
23	GPR183 (ENSG00000169508)	0.0	3.36455e+16	SYNGR1 (ENSG00000100321)	0.0	2.93458e+16
24	TESPA1 (ENSG00000135426)	0.0	3330193582745930	CD160 (ENSG00000117281)	0.0	2836435881151280
25	IL6ST (ENSG00000134352)	0.0	3.27315e+16	SLAMF7 (ENSG00000026751)	0.0	2.7712e+16
26	CD4 (ENSG00000010610)	0.0	3179173869579260	ITGAM (ENSG00000169896)	0.0	2.66921e+16
27	AUC ANDREATTA CD4 NAIVELIKE	0.0	3.15894e+16	GNLY (ENSG00000115523)	0.0	2372817534172300
28	CAMK4 (ENSG00000152495)	0.0	3064963677868840	RP11-81H14.2 (ENSG00000251301)	0.0	2.25309e+16
29	AUC ANDREATTA CD8 NAIVELIKE	0.0	3.02417e+16	ZNF683 (ENSG00000176083)	0.0	2.22066e+16
30	DGKA (ENSG00000065357)	0.0	2.94524e+16	OSBPL5 (ENSG00000021762)	0.0	2097307985736350
31	C1orf162 (ENSG00000143110)	0.0	2.85555e+16	PTGDR (ENSG00000168229)	0.0	205356884904994
32	OXNAD1 (ENSG00000154814)	0.0	2709402783571640	GPR114 (ENSG00000159618)	0.0	1.9847e+16
33	CD27 (ENSG00000139193)	0.0	2704721219557290	TTC38 (ENSG00000075234)	0.0	1960984942927820
34	LDLRAP1 (ENSG00000157978)	0.0	2.60942e+16	TYROBP (ENSG00000011600)	0.0	1.94416e+16
35	INPP4B (ENSG00000109452)	0.0	2.53794e+16	PTMS (ENSG00000159335)	0.0	1.91552e+16
36	PIM2 (ENSG00000102096)	0.0	2427539525418850	ADRB2 (ENSG00000169252)	0.0	1.85443e+16
37	TMEM123 (ENSG00000152558)	0.0	2397075799895910	CD244 (ENSG00000122223)	0.0	1.84457e+16
38	NOSIP (ENSG00000142546)	0.0	2.37789e+16	TBX21 (ENSG00000073861)	0.0	1.81522e+16
39	IL7R (ENSG00000168685)	0.0	2.26539e+16	DTHD1 (ENSG00000197057)	0.0	1.79179e+16
40	FLT3LG (ENSG00000090554)	0.0	2157971947114500	CLIC3 (ENSG00000169583)	0.0	1660167509462280
41	CCDC109B (ENSG00000005059)	0.0	214939086889618	PLEK (ENSG00000115956)	0.0	1.64752e+16
42	PIK3IP1 (ENSG00000100100)	0.0	2093657455217720	NKG7 (ENSG00000105374)	0.0	1.64512e+16
43	FOXP1 (ENSG00000114861)	0.0	2007437166282910	AOAH (ENSG00000136250)	0.0	1.56724e+16
44	LEPROTL1 (ENSG00000104660)	0.0	1.88768e+16	IFNG (ENSG00000111537)	0.0	1.54239e+16
45	RGS10 (ENSG00000148908)	0.0	1883424704591060	PTGDS (ENSG00000107317)	0.0	1.49951e+16
46	LDHB (ENSG00000111716)	0.0	1.72069e+16	KLRC3 (ENSG00000205810)	0.0	1404269165161950
47	EIF3E (ENSG00000104408)	0.0	1.61765e+16	PRF1 (ENSG00000180644)	0.0	1.35416e+16
48	TRAT1 (ENSG00000163519)	1.43E-322	2.67622e+16	EOMES (ENSG00000163508)	0.0	1333023336828570
49	PPP1R2 (ENSG00000184203)	5.228E-320	1.72088e+16	SPON2 (ENSG00000159674)	0.0	1.32596e+16
50	PLP2 (ENSG00000102007)	4.42024e-305	1.92154e+16	F2R (ENSG00000181104)	0.0	1.32486e+16
51	NDFIP1 (ENSG00000131507)	1.67032e-288	1775204112027650	GZMA (ENSG00000145649)	0.0	1.17722e+16
52	CD82 (ENSG00000085117)	7.41406e-284	3.07567e+16	MATK (ENSG00000007264)	0.0	1.11312e+16
53	SUSD3 (ENSG00000157303)	1.0459e-281	4405139225129840	HOPX (ENSG00000171476)	0.0	1.0496e+16
54	SLC40A1 (ENSG00000138449)	3.66324e-278	1096497116719820	PPP2R2B (ENSG00000156475)	0.0	1.04352e+16
55	RNASET2 (ENSG00000026297)	2.06194e-272	1.82515e+16	CST7 (ENSG00000077984)	0.0	9655230437742530
56	RP11-18H21.1 (ENSG00000245954)	7.47349e-270	3593562575708630	LAG3 (ENSG00000089692)	0.0	90141219234014
57	FAM102A (ENSG00000167106)	2.9562e-267	3314566665667220	CD8A (ENSG00000153563)	0.0	9012602029891280
58	ADTRP (ENSG00000111863)	7.23015e-268	1.27369e+16	PRR5L (ENSG00000135362)	0.0	8906375902521100
59	MAML2 (ENSG00000184384)	1.76929e-258	281884187453323	CCL5 (ENSG00000161570)	0.0	8378199920580260
60	TIAM1 (ENSG00000156299)	3.51147e-252	9646681875793510	FCRL3 (ENSG00000160856)	0.0	819260953948871
61	ABLIM1 (ENSG00000099204)	2.07262e-248	1.86789e+16	MIR4435-1HG (ENSG00000172965)	0.0	8047875494812670
62	APP (ENSG00000142192)	3.56944e-246	649960898520903	PLA2G16 (ENSG00000176485)	0.0	7.99458e+16
63	TCEA3 (ENSG00000204219)	5.55449e-241	7.60956e+16	HLA-DQA1 (ENSG00000196735)	0.0	7816628229733950
64	RSL1D1 (ENSG00000171490)	2.08679e-229	1.75256e+16	TTC16 (ENSG00000167094)	0.0	7504470965654360
65	BIRC3 (ENSG00000023445)	6.35659e-228	2.86262e+16	RHOC (ENSG00000155366)	0.0	7073079116526510
66	LINC00402 (ENSG00000235532)	1.76656e-225	5086794377962890	ABI3 (ENSG00000108798)	0.0	6979773873740620
67	C6orf48 (ENSG00000204387)	2.74226e-221	2.08588e+16	TGFBR3 (ENSG00000069702)	0.0	6952339251574380
68	THEM4 (ENSG00000159445)	1.44704e-218	2359899623589660	SKAP2 (ENSG00000005020)	0.0	6855950887663380
69	MDS2 (ENSG00000197880)	1.19347e-215	830634371070919	LPCAT1 (ENSG00000153395)	0.0	6828134201325530
70	CD40LG (ENSG00000102245)	4.05512e-209	3503345289562900	HLA-DRB5 (ENSG00000198502)	0.0	6518338981096430
71	SNHG8 (ENSG00000269893)	3.78188e-207	1678035306571410	GAB3 (ENSG00000160219)	0.0	6481947206417500
72	SESN3 (ENSG00000149212)	1.03102e-199	3605120660609570	USP28 (ENSG00000048028)	0.0	6395937779365830
73	CORO1B (ENSG00000172725)	9.1278e-200	2.11961e+16	CD8B (ENSG00000172116)	0.0	6.37582e+16
74	NBPF15 (ENSG00000243452)	8.19477e-198	3.12786e+16	SERTAD3 (ENSG00000167565)	0.0	6254098493262820
75	COTL1 (ENSG00000103187)	8.13009e-197	2090437110481100	EFHD2 (ENSG00000142634)	0.0	6228089079002960
76	LIMS1 (ENSG00000169756)	8.40559e-198	2.45463e+16	MYBL1 (ENSG00000185697)	0.0	6051699630879170
77	CHMP7 (ENSG00000147457)	1.2685e-189	2.88437e+16	RP11-291B21.2 (ENSG00000256039)	0.0	59774553122759
78	C1orf228 (ENSG00000198520)	2.63503e-188	4.9211e+16	MAP3K8 (ENSG00000107968)	0.0	588034281241115
79	ANKRD55 (ENSG00000164512)	3.8411e-189	1.11811e+16	AUC ANDREATTA CD8 TEX	0.0	5822175108919550
80	SYPL1 (ENSG00000008282)	1.11099e-187	2.60025e+16	C12orf75 (ENSG00000235162)	0.0	5677044372514840
81	EIF2S3 (ENSG00000130741)	1.5057e-186	1590988136643180	COL6A2 (ENSG00000142173)	0.0	5.60344e+16
82	RIC3 (ENSG00000166405)	3.18275e-185	3178380218809960	RGS3 (ENSG00000138835)	0.0	5537243954660440
83	FAAH2 (ENSG00000165591)	6.12364e-186	7135617849453010	AUC ANDREATTA CD8 EFFECTOR MEMORY	0.0	5413225927979860
84	PBXIP1 (ENSG00000163346)	9.77842e-183	1.65384e+16	HLA-DRB1 (ENSG00000196126)	0.0	5352175232989990
85	PELI1 (ENSG00000197329)	1.29495e-181	2444988082221240	NCR3 (ENSG00000204475)	0.0	5304042728989810
86	CD55 (ENSG00000196352)	1.1591e-180	1.88802e+16	CMC1 (ENSG00000187118)	0.0	5284106304027160
87	SATB1 (ENSG00000182568)	8.51567e-178	2.12e+16	CD300A (ENSG00000167851)	0.0	5.09835e+16
88	C14orf64 (ENSG00000246223)	5.68599e-178	2.74709e+16	KLRG1 (ENSG00000139187)	0.0	5059008554539830
89	ICOS (ENSG00000163600)	3.07156e-170	3.00096e+16	TPST2 (ENSG00000128294)	0.0	4970105970030900
90	FBLN7 (ENSG00000144152)	4.97939e-170	1.12534e+16	MCTP2 (ENSG00000140563)	0.0	4815537565215720
91	SLC7A6 (ENSG00000103064)	1.61486e-166	2.88117e+16	AUC ANDREATTA CD8 TPEX	0.0	4.77359e+16
92	ST13 (ENSG00000100380)	3.14918e-166	1.50241e+16	AC092580.4 (ENSG00000235576)	0.0	4447945128937090
93	BACH2 (ENSG00000112182)	3.30516e-168	4.21046e+16	CHST12 (ENSG00000136213)	0.0	4409604018176080
94	NAP1L1 (ENSG00000187109)	4.65934e-165	1.54391e+16	MYO1F (ENSG00000142347)	0.0	4336873554173340
95	SNX9 (ENSG00000130340)	5.36422e-164	3.92798e+16	CTSW (ENSG00000172543)	0.0	4325094644539080
96	TXK (ENSG00000074966)	6.92735e-162	2657225673423000	SYTL2 (ENSG00000137501)	0.0	4305866252206450
97	TNFSF8 (ENSG00000106952)	5.48885e-158	3841986515180600	CEP78 (ENSG00000148019)	0.0	4037585795867640
98	NELL2 (ENSG00000184613)	1.45041e-154	2.67595e+16	SAMD3 (ENSG00000164483)	0.0	3933976291917240
99	SGTB (ENSG00000197860)	1.93431e-154	2.77075e+16	SYT11 (ENSG00000132718)	0.0	3.92684e+16
100	RP11-664D1.1 (ENSG00000256862)	1.93702e-153	8855085404918620	APMAP (ENSG00000101474)	0.0	3789004418169300
101	FHIT (ENSG00000189283)	1.24329e-143	7660539758841500	STOM (ENSG00000148175)	0.0	3781924502624990
102	RGCC (ENSG00000102760)	1.01414e-142	2049154185975230	LINC00152 (ENSG00000222041)	0.0	3766013642493770
103	TMEM256-PLSCR3 (ENSG00000187838)	3.12517e-141	1.83768e+16	BHLHE40 (ENSG00000134107)	0.0	3733934280387830
104	ALKBH7 (ENSG00000125652)	1.4555e-138	1.69831e+16	HLA-DRA (ENSG00000204287)	0.0	3.72335e+16
105	RAB3GAP1 (ENSG00000115839)	5.25898e-138	3.5292e+16	APOBEC3G (ENSG00000239713)	0.0	367132666179518
106	BEX2 (ENSG00000133134)	6.36766e-136	2.92224e+16	HLA-DPA1 (ENSG00000231389)	0.0	3592440968013520
107	CCR6 (ENSG00000112486)	5.88328e-135	6986866951410810	RAB27A (ENSG00000069974)	0.0	3.36371e+16
108	TNFAIP8 (ENSG00000145779)	8.97514e-136	1600825922267800	HLA-DPB1 (ENSG00000223865)	0.0	3.28713e+16
109	PLEKHB1 (ENSG00000021300)	3.29751e-135	3.07264e+16	GNPTAB (ENSG00000111670)	0.0	3.27383e+16
110	FAIM3 (ENSG00000162894)	1.89295e-133	1.52674e+16	IL2RB (ENSG00000100385)	0.0	3.24695e+16
111	SIRPG (ENSG00000089012)	2.68234e-133	2438529587398830	RUNX3 (ENSG00000020633)	0.0	3190018708992760
112	DPP4 (ENSG00000197635)	4.2423e-134	3511918562725320	GZMK (ENSG00000113088)	0.0	3.16302e+16
113	CTB-133G6.1 (ENSG00000263264)	2.48523e-133	1.77954e+16	SYNE1 (ENSG00000131018)	0.0	3.10611e+16
114	THOC3 (ENSG00000051596)	5.52764e-132	2.14526e+16	LGALS1 (ENSG00000100097)	0.0	2975282088062020
115	TMIGD2 (ENSG00000167664)	1.50742e-130	4104613726102100	ACTN4 (ENSG00000130402)	0.0	2946483866199020
116	INF2 (ENSG00000203485)	2.93678e-129	6427936564393330	GABARAPL1 (ENSG00000139112)	0.0	2898323067695480
117	AP3M2 (ENSG00000070718)	9.4578e-128	294725359210057	SH2D2A (ENSG00000027869)	0.0	2.87913e+16
118	RP11-796E2.4 (ENSG00000245904)	1.2358e-126	2399399101592240	CTSC (ENSG00000109861)	0.0	2.86139e+16
119	TMEM204 (ENSG00000131634)	2.38249e-125	2.753e+16	LYAR (ENSG00000145220)	0.0	2.85805e+16
120	SELM (ENSG00000198832)	3.82543e-126	1.98623e+16	CD63 (ENSG00000135404)	0.0	2.78821e+16
121	TACC3 (ENSG00000013810)	1.0959e-124	2.74956e+16	PYHIN1 (ENSG00000163564)	0.0	2739565455765520
122	TMEM243 (ENSG00000135185)	1.14304e-124	1.67333e+16	APOBEC3C (ENSG00000244509)	0.0	2722799568802050
123	GIMAP5 (ENSG00000196329)	1.69371e-124	1.62461e+16	ATP2B4 (ENSG00000058668)	0.0	2.68021e+16
124	NCF1 (ENSG00000158517)	2.17548e-124	2647377176240140	MIR24-2 (ENSG00000267519)	0.0	259949302791075
125	VSIG1 (ENSG00000101842)	7.02277e-123	5390801935954680	SYTL3 (ENSG00000164674)	0.0	2581628749974170
126	HSPB1 (ENSG00000106211)	7.87693e-123	1.58499e+16	ID2 (ENSG00000115738)	0.0	2494991859492660
127	CCDC104 (ENSG00000163001)	8.08029e-123	2589264168254240	MRPL10 (ENSG00000159111)	0.0	2.48595e+16
128	HAPLN3 (ENSG00000140511)	5.76156e-123	5957974923085360	ITGAL (ENSG00000005844)	0.0	2.47738e+16
129	AK5 (ENSG00000154027)	4.38145e-121	532396719483466	RASSF1 (ENSG00000068028)	0.0	2.45828e+16
130	AIF1 (ENSG00000204472)	7.04778e-120	3035743581761360	CDK2AP2 (ENSG00000167797)	0.0	2.24968e+16
131	CSGALNACT1 (ENSG00000147408)	8.51113e-119	4110174457947810	ZBTB38 (ENSG00000177311)	0.0	2.24699e+16
132	TMEM63A (ENSG00000196187)	2.45269e-118	2.22251e+16	ARPC5L (ENSG00000136950)	0.0	2.2325e+16
133	PLK3 (ENSG00000173846)	4.25456e-118	2.78875e+16	GZMM (ENSG00000197540)	0.0	2196819374316970
134	TNFRSF25 (ENSG00000215788)	2.35243e-116	2989684686719650	ANXA2 (ENSG00000182718)	0.0	2123775918823320
135	LGALS3BP (ENSG00000108679)	1.91182e-115	3.25847e+16	TLN1 (ENSG00000137076)	0.0	2115575577067030
136	DNPH1 (ENSG00000112667)	2.57828e-114	2.28228e+16	RAB7L1 (ENSG00000117280)	0.0	2114535802505880
137	PPA1 (ENSG00000180817)	4.06525e-114	1698829288285180	KLRB1 (ENSG00000111796)	0.0	2.10858e+16
138	BEX4 (ENSG00000102409)	3.30703e-111	2.68308e+16	SPN (ENSG00000197471)	0.0	2.07554e+16
139	TNFRSF4 (ENSG00000186827)	2.23828e-110	4677106601294210	SASH3 (ENSG00000122122)	0.0	2.05339e+16
140	NECAP2 (ENSG00000157191)	3.16475e-107	1.7548e+16	GBP5 (ENSG00000154451)	0.0	2.04754e+16
141	CAPG (ENSG00000042493)	6.87515e-108	3793021174280290	GNG2 (ENSG00000186469)	0.0	2.00224e+16
142	CMTM8 (ENSG00000170293)	9.83998e-108	744216433270716	MYO1G (ENSG00000136286)	0.0	1.9652e+16
143	SCML1 (ENSG00000047634)	4.55512e-107	5620975189422590	GSTP1 (ENSG00000084207)	0.0	1.91005e+16
144	SOCS3 (ENSG00000184557)	2.07817e-104	2.91418e+16	C9orf142 (ENSG00000148362)	0.0	1.85769e+16
145	PI16 (ENSG00000164530)	1.34274e-103	9014559025099200	AUC ANDREATTA CD8 EARLY ACTIVATED	0.0	1849240320012410
146	AC006129.2 (ENSG00000268027)	6.88323e-102	1.7568e+16	CAPN2 (ENSG00000162909)	0.0	1840275166367820
147	MGAT4A (ENSG00000071073)	9.97242e-101	1.50254e+16	FLNA (ENSG00000196924)	0.0	1833528614704490
148	CYSLTR1 (ENSG00000173198)	1.66974e-99	8762454056902190	SRGN (ENSG00000122862)	0.0	1.81712e+16
149	ESD (ENSG00000139684)	1.57737e-98	2.08839e+16	IQGAP1 (ENSG00000140575)	0.0	1.78904e+16
150	GSTM2 (ENSG00000213366)	2.20623e-98	4824302080032850	PPP1R18 (ENSG00000146112)	0.0	1.74843e+16
151	CDKN1B (ENSG00000111276)	3.13973e-96	1.53065e+16	SLC9A3R1 (ENSG00000109062)	0.0	1.72809e+16
152	SSBP2 (ENSG00000145687)	7.85736e-97	2.93003e+16	SYNE2 (ENSG00000054654)	0.0	1.718e+16
153	VIPR1 (ENSG00000114812)	1.87106e-96	5487214097536390	CTSD (ENSG00000117984)	0.0	1.70944e+16
154	ARHGAP15 (ENSG00000075884)	2.16811e-95	1.50656e+16	DBI (ENSG00000155368)	0.0	168668740187632
155	ZNF101 (ENSG00000181896)	7.98352e-97	2.51126e+16	YWHAQ (ENSG00000134308)	0.0	1.60834e+16
[truncated: 2,368 more rows]

## Sheet: Biomarker genes CD8 Subsets
Top features	Central memory T cells	Central memory T cells p-value	Central memory T cells fold change	Effector Memory T cells	Effector Memory T cells p-value	Effector Memory T cells fold change	Naive CD8+ T cells	Naive CD8+ T cells p-value	Naive CD8+ T cells fold change
[truncated: 3,717 more rows]

[truncated: 1 more sheets: AUCell CD8 Subsets]
