# Supplementary material for: CD103–CD8+ T cells promote neurotoxic inflammation in Alzheimer’s disease via granzyme K–PAR-1 signaling
Source: Nat Commun. 2025 Sep 24;16:8372. doi: 10.1038/s41467-025-62405-6 (PMC12460627; doi:10.1038/s41467-025-62405-6)
Supplement: Supplementary file 8 — Supplementary Data 3 [file 41467_2025_62405_MOESM8_ESM.xlsx]

## Sheet: Biomarker genes CD45 subsets
Top features	CD4+	CD4+ p-value	CD4+ fold change	CD4+ CD8+	CD4+ CD8+ p-value	CD4+ CD8+ fold change	CD8+	CD8+ p-value	CD8+ fold change	Innate Immune	Innate Immune p-value	Innate Immune fold change	NK cells	NK cells p-value	NK cells fold change	Plasma cells	Plasma cells p-value	Plasma cells fold change
1	MAL (ENSG00000172005)	0.0	1792495418391200	MIR4435-2HG (ENSG00000172965)	1.55932e-64	2.9746e+16	CCL4 (ENSG00000275302)	0.0	1355107928282370	SERPINA1 (ENSG00000197249)	0.0	2981001411115810	SH2D1B (ENSG00000198574)	0.0	2.88327e+16	MS4A1 (ENSG00000156738)	5.67747e-305	2.4239e+16
2	CD40LG (ENSG00000102245)	0.0	5247964866929570	GZMH (ENSG00000100450)	1.43483e-54	2.19474e+16	GZMH (ENSG00000100450)	0.0	1.02041e+16	CSF3R (ENSG00000119535)	0.0	2766943453035180	KLRF1 (ENSG00000150045)	0.0	1710326874917040	CD40 (ENSG00000101017)	5.37799e-241	3.7556e+16
3	LEF1 (ENSG00000138795)	0.0	4324861001608420	CYTOR (ENSG00000222041)	8.96421e-42	1.68979e+16	CD8A (ENSG00000153563)	0.0	805529835642713	CSTA (ENSG00000121552)	0.0	2.4721e+16	TRDC (ENSG00000211829)	0.0	6022600270474600	ARHGAP24 (ENSG00000138639)	4.52634e-215	4310359472699460
4	FLT3LG (ENSG00000090554)	0.0	2.86895e+16	PRF1 (ENSG00000180644)	1.03073e-37	1587415989845920	CD8B (ENSG00000172116)	0.0	7404850775680180	CLEC7A (ENSG00000172243)	0.0	2.45716e+16	KLRC1 (ENSG00000134545)	0.0	3860842135023140	SPIB (ENSG00000269404)	1.59879e-190	4019538097191420
5	IL7R (ENSG00000168685)	0.0	2.37168e+16	CXCR6 (ENSG00000172215)	1.17629e-32	2.38699e+16	NKG7 (ENSG00000105374)	0.0	5665580202055160	FCGR1A (ENSG00000150337)	0.0	2.31886e+16	KLRC3 (ENSG00000205810)	0.0	304460102421497	CD83 (ENSG00000112149)	3.30308e-131	2.09101e+16
6	LTB (ENSG00000227507)	0.0	2349419483472090	IKZF3 (ENSG00000161405)	8.47144e-30	1.52505e+16	EOMES (ENSG00000163508)	0.0	5575434787871120	CLEC10A (ENSG00000132514)	0.0	2.30879e+16	GNLY (ENSG00000115523)	0.0	2.355e+16	ADAM28 (ENSG00000042980)	1.50633e-112	2.44559e+16
7	AUC ANDREATTA CD4 NAIVELIKE	0.0	2.34878e+16	THEMIS (ENSG00000172673)	7.32571e-26	1.63056e+16	DUSP2 (ENSG00000158050)	0.0	3857553616311030	CSF2RA (ENSG00000198223)	0.0	2247300879913310	KLRD1 (ENSG00000134539)	0.0	2.30373e+16	RUBCNL (ENSG00000102445)	1.42043e-111	3892212652930530
8	NOSIP (ENSG00000142546)	0.0	2.23411e+16	ACTN4 (ENSG00000130402)	1.00399e-23	1.52645e+16	AUC ANDREATTA CD8 TEX	0.0	3.60434e+16	PILRA (ENSG00000085514)	0.0	2229411980153680	CXXC5 (ENSG00000171604)	0.0	2062319821605060	GNG7 (ENSG00000176533)	6.67224e-112	2.83702e+16
9	AUC ANDREATTA CD8 NAIVELIKE	0.0	2.18921e+16	RGL4 (ENSG00000159496)	2.19103e-22	1.82116e+16	CMC1 (ENSG00000187118)	0.0	3405916269376340	LILRB4 (ENSG00000186818)	0.0	2.18319e+16	XCL2 (ENSG00000143185)	0.0	1.98484e+16	MEF2C (ENSG00000081189)	1.05246e-104	1.60996e+16
10	AUC ANDREATTA TH1	0.0	1.60456e+16	PYHIN1 (ENSG00000163564)	5.99021e-23	1.57179e+16	PRF1 (ENSG00000180644)	0.0	332272589881602	LILRB2 (ENSG00000131042)	0.0	2157660710719590	TMIGD2 (ENSG00000167664)	0.0	1.93606e+16	CD79B (ENSG00000007312)	1.09725e-98	1.08073e+16
11	LDHB (ENSG00000111716)	0.0	1596586349906930	NUDT21 (ENSG00000167005)	1.21088e-21	1.52588e+16	AUC ANDREATTA CD8 TPEX	0.0	3200120138572530	FPR1 (ENSG00000171051)	0.0	2148536072571400	XCL1 (ENSG00000143184)	0.0	1889178165979060	SWAP70 (ENSG00000133789)	3.39438e-92	2275721784249450
12	CISH (ENSG00000114737)	3.84738e-278	4340284526088470	LINC01871 (ENSG00000235576)	4.78149e-20	1683221780369070	AUC wang 2022 CD8 Temra	0.0	3.12485e+16	CSF1R (ENSG00000182578)	0.0	2.11087e+16	FCER1G (ENSG00000158869)	0.0	1.28773e+16	HLA-DRA (ENSG00000204287)	2.61833e-90	836314704141641
13	AQP3 (ENSG00000165272)	1.67932e-262	3.3347e+16	MT1E (ENSG00000169715)	6.9513e-21	2.5909e+16	CST7 (ENSG00000077984)	0.0	3004925724411450	IGSF6 (ENSG00000140749)	0.0	2037538802498720	TYROBP (ENSG00000011600)	0.0	1.24919e+16	HLA-DQA1 (ENSG00000196735)	3.2952e-86	8421599854251810
14	INPP4B (ENSG00000109452)	1.66057e-252	2.45014e+16	TOX (ENSG00000198846)	1.17025e-18	2.08558e+16	AUC ANDREATTA CD8 EFFECTOR MEMORY	0.0	295889670037583	FCGR2A (ENSG00000143226)	0.0	1.99493e+16	AUC ANDREATTA CD8 TPEX	0.0	3793907634714700	AIM2 (ENSG00000163568)	5.69046e-78	1.96409e+16
15	TESPA1 (ENSG00000135426)	6.60946e-235	3.21389e+16	CARHSP1 (ENSG00000153048)	1.4487e-19	1.6263e+16	GZMK (ENSG00000113088)	0.0	2.69817e+16	CPVL (ENSG00000106066)	0.0	1.98146e+16	AUC ANDREATTA CD8 TEX	3.9888e-292	3516477805396210	CXXC5 (ENSG00000171604)	1.27221e-68	1.82853e+16
16	PIM1 (ENSG00000137193)	2.92992e-230	2656615512255260	APOBEC3H (ENSG00000100298)	2.16041e-19	2.3297e+16	CCL5 (ENSG00000271503)	0.0	2.51222e+16	VSIG4 (ENSG00000155659)	0.0	1.96066e+16	TRGC1 (ENSG00000211689)	3.42792e-264	1.85744e+16	PDLIM1 (ENSG00000107438)	1.68514e-63	19589701348359
17	MYC (ENSG00000136997)	2.27026e-210	3103618170457670	PDCD1 (ENSG00000188389)	3.33186e-19	1.90478e+16	GZMA (ENSG00000145649)	0.0	2511080316546340	S100A8 (ENSG00000143546)	0.0	1954030030291140	IL2RB (ENSG00000100385)	1.51041e-262	5159753989060630	HVCN1 (ENSG00000122986)	9.85476e-64	1.22118e+16
18	ARHGAP15 (ENSG00000075884)	2.37703e-200	1.82781e+16	CD8B (ENSG00000172116)	1.07672e-16	1514840632753860	AUC ANDREATTA CD8 EARLY ACTIVATED	0.0	2393522862311200	PLXDC2 (ENSG00000120594)	0.0	1.86339e+16	HOPX (ENSG00000171476)	2.61484e-248	4.82307e+16	TCF4 (ENSG00000196628)	3.28967e-60	1624276386001650
19	CCR7 (ENSG00000126353)	2.1025e-197	2.99329e+16	CCL4 (ENSG00000275302)	1.35259e-15	1.51153e+16	GZMM (ENSG00000197540)	0.0	2.3908e+16	HCK (ENSG00000101336)	0.0	1860809300692920	NKG7 (ENSG00000105374)	4.09222e-242	3.96929e+16	AFF3 (ENSG00000144218)	9.78096e-58	2.41102e+16
20	TCF7 (ENSG00000081059)	3.70565e-192	2.10963e+16	SLF1 (ENSG00000133302)	1.09195e-14	1.71241e+16	CTSW (ENSG00000172543)	0.0	2146246834028790	MS4A7 (ENSG00000166927)	0.0	1.80234e+16	CMC1 (ENSG00000187118)	1.71701e-215	5.03685e+16	BTK (ENSG00000010671)	3.04217e-53	1820012125103500
21	KLRB1 (ENSG00000111796)	2.15595e-146	1984250937123620	CD8A (ENSG00000153563)	1.54813e-14	1.56857e+16	HLA-DRB1 (ENSG00000196126)	9.147E-320	2167867122710850	TREM2 (ENSG00000095970)	0.0	1773784221523190	CD160 (ENSG00000117281)	1.04568e-213	1.44842e+16	BCL11A (ENSG00000119866)	6.91522e-48	2.22129e+16
22	DGKA (ENSG00000065357)	4.27015e-139	2.08682e+16	OASL (ENSG00000135114)	1.56165e-13	1653640020759560	SH2D1A (ENSG00000183918)	3.64614e-264	2676574467883030	IL13RA1 (ENSG00000131724)	0.0	1.76478e+16	TRGV9 (ENSG00000211695)	1.27527e-167	1.08686e+16	HLA-DQB1 (ENSG00000179344)	1.56999e-40	5824155513769480
23	S1PR1 (ENSG00000170989)	3.51541e-138	1.74252e+16	SIRPG (ENSG00000089012)	2.64916e-14	1.56245e+16	HLA-DPB1 (ENSG00000223865)	5.48723e-234	1.8947e+16	HNMT (ENSG00000150540)	0.0	1.703e+16	GZMB (ENSG00000100453)	6.84338e-163	1.06555e+16	SMIM14 (ENSG00000163683)	1.77953e-40	8906997790074730
24	PLSCR3 (ENSG00000187838)	3.03757e-137	2308352345535290	CCR5 (ENSG00000160791)	3.87353e-15	2299528827087340	SLAMF7 (ENSG00000026751)	5.00688e-230	4948562680834080	MSR1 (ENSG00000038945)	0.0	1647535180380820	IFITM3 (ENSG00000142089)	6.73783e-158	4957123966450950	BLNK (ENSG00000095585)	3.11079e-41	1.69228e+16
25	SPOCK2 (ENSG00000107742)	1.73727e-120	1.63092e+16	CENPM (ENSG00000100162)	9.18659e-14	3441205226660210	CYTOR (ENSG00000222041)	1.26743e-224	2.57557e+16	TNFSF13 (ENSG00000161955)	0.0	1640648030917860	FGR (ENSG00000000938)	1.13066e-145	8189751144270960	LY86 (ENSG00000112799)	3.60273e-37	1.07855e+16
26	FBLN7 (ENSG00000144152)	1.22218e-116	914816105206547	MRPL28 (ENSG00000086504)	2.69318e-13	1.61179e+16	CXCR6 (ENSG00000172215)	4.68204e-214	4283459533369450	VMO1 (ENSG00000182853)	0.0	1.60075e+16	IL18RAP (ENSG00000115607)	6.04125e-144	1.16842e+16	HLA-DMA (ENSG00000204257)	3.62135e-34	5903397187512340
27	LINC02273 (ENSG00000245954)	7.21238e-117	257020118173613	GYG1 (ENSG00000163754)	5.05406e-13	1.67811e+16	HLA-DPA1 (ENSG00000231389)	2.86687e-208	1.80084e+16	FCN1 (ENSG00000085265)	0.0	1583745116925350	CD38 (ENSG00000004468)	6.03606e-142	1076032607482320	IRF8 (ENSG00000140968)	1.47506e-33	1547427649522460
28	OXNAD1 (ENSG00000154814)	3.73398e-114	1.98461e+16	RASGRP1 (ENSG00000172575)	9.11676e-13	1.6094e+16	CCL4L2 (ENSG00000276070)	9.29507e-200	9044245977905920	MS4A4A (ENSG00000110079)	0.0	1.54556e+16	SPINK2 (ENSG00000128040)	1.54177e-138	1.30947e+16	CXCR5 (ENSG00000160683)	3.81649e-33	1.36119e+16
29	THOC3 (ENSG00000051596)	7.51183e-113	2990933313704970	RAB37 (ENSG00000172794)	1.38771e-11	1.79602e+16	TIGIT (ENSG00000181847)	8.95473e-193	2794326587652670	CD163 (ENSG00000177575)	0.0	1.5403e+16	TXK (ENSG00000074966)	1.02351e-136	670115442240904	HLA-DRB1 (ENSG00000196126)	3.73883e-32	4192047921462730
30	ITGB1 (ENSG00000150093)	3.70131e-109	1.7992e+16	PTTG1 (ENSG00000164611)	3.30292e-12	1.96125e+16	KLRK1 (ENSG00000213809)	2.13393e-184	5679177636312740	MPEG1 (ENSG00000197629)	0.0	1.5348e+16	PRF1 (ENSG00000180644)	6.94426e-137	3657911023318780	SCIMP (ENSG00000161929)	3.81437e-27	1.46378e+16
31	LINC00861 (ENSG00000245164)	8.35474e-104	1.58294e+16	COG4 (ENSG00000103051)	3.61212e-11	1.92092e+16	FYN (ENSG00000010810)	6.39788e-184	1985972583176340	VCAN (ENSG00000038427)	0.0	1.48393e+16	NCR3 (ENSG00000204475)	1.20188e-130	5633332999241990	FGD2 (ENSG00000146192)	2.16728e-25	1662717656470810
32	ICAM2 (ENSG00000108622)	1.58586e-98	1836569254804550	MT1F (ENSG00000198417)	1.28843e-10	1.71947e+16	FCRL6 (ENSG00000181036)	2.51905e-181	6985816854391310	CD33 (ENSG00000105383)	0.0	1.43172e+16	AUC ANDREATTA CD8 EFFECTOR MEMORY	4.05101e-131	2277830300026380	CDCA7L (ENSG00000164649)	8.03845e-24	1.80955e+16
33	SIT1 (ENSG00000137078)	8.74308e-98	1.60456e+16	SLAMF6 (ENSG00000162739)	5.15708e-10	1.50768e+16	XCL2 (ENSG00000143185)	8.10724e-179	3.33512e+16	FCER1A (ENSG00000179639)	0.0	1.42749e+16	CAPN12 (ENSG00000182472)	5.67536e-123	6797103761389530	HLA-DPB1 (ENSG00000223865)	2.24592e-22	3.62623e+16
34	RCAN3 (ENSG00000117602)	2.02587e-96	2.57004e+16	EOMES (ENSG00000163508)	1.18976e-11	1764803804004110	LYAR (ENSG00000145220)	1.13288e-177	1.93514e+16	C5AR1 (ENSG00000197405)	0.0	1.42334e+16	CTSW (ENSG00000172543)	2.74402e-120	2.70315e+16	FCGR2B (ENSG00000072694)	1.72623e-22	1.08283e+16
35	PRDX2 (ENSG00000167815)	2.62225e-94	1.5782e+16	LINC00649 (ENSG00000237945)	5.98818e-10	1.64762e+16	CRTAM (ENSG00000109943)	7.90538e-178	7054530063766420	CD14 (ENSG00000170458)	0.0	1.41569e+16	HSH2D (ENSG00000196684)	8.08715e-114	6277350382727920	HLA-DPA1 (ENSG00000231389)	3.30543e-22	3569117760356760
36	SELL (ENSG00000188404)	2.58622e-94	1.60374e+16	LRBA (ENSG00000198589)	6.36079e-09	1.5071e+16	LINC02446 (ENSG00000256039)	4.6809e-172	6.0676e+16	MNDA (ENSG00000163563)	0.0	137269677668519	MCTP2 (ENSG00000140563)	5.17796e-107	7106133350014330	CLECL1 (ENSG00000184293)	1.39237e-17	9831020569517160
37	SH3YL1 (ENSG00000035115)	1.21033e-92	2.53952e+16	TTN (ENSG00000155657)	1.64767e-09	2202061566154050	MATK (ENSG00000007264)	1.31277e-167	3.00224e+16	CYBB (ENSG00000165168)	0.0	1.33753e+16	ID2 (ENSG00000115738)	5.5893e-102	3502004064554400	MARCH1 (ENSG00000145416)	5.9608e-18	10682732482041
38	PTGER2 (ENSG00000125384)	7.42308e-93	2458621238797910	C12orf75 (ENSG00000235162)	2.09798e-09	1.52652e+16	KLRD1 (ENSG00000134539)	2.01077e-159	3.36648e+16	SLC7A7 (ENSG00000155465)	0.0	1.33239e+16	KLRB1 (ENSG00000111796)	9.78864e-104	3021479877559250	CD70 (ENSG00000125726)	7.40963e-18	8637865048618250
39	TRABD2A (ENSG00000186854)	3.68985e-91	4038307867193770	PREX1 (ENSG00000124126)	2.44447e-08	1.5218e+16	SAMD3 (ENSG00000164483)	3.17291e-157	1.97116e+16	FCGR1B (ENSG00000198019)	0.0	1.3161e+16	ITGAX (ENSG00000140678)	5.1967e-94	1045437708721320	BASP1 (ENSG00000176788)	5.66279e-17	1.63633e+16
40	TIMP1 (ENSG00000102265)	1.69151e-89	1.74593e+16	CEP350 (ENSG00000135837)	2.48588e-08	1.52208e+16	PLEK (ENSG00000115956)	3.11248e-155	2.96385e+16	SIRPA (ENSG00000198053)	0.0	1.30378e+16	PLCG2 (ENSG00000197943)	7.83197e-98	1.07764e+16	LAT2 (ENSG00000086730)	2.36634e-17	8679046260986660
41	ADD3 (ENSG00000148700)	2.80903e-90	1680453502536	CD70 (ENSG00000125726)	3.01411e-09	2338173689339160	MSC (ENSG00000178860)	7.13639e-156	6207078842892070	CLEC4A (ENSG00000111729)	0.0	1.28252e+16	CD63 (ENSG00000135404)	2.60702e-93	3.16214e+16	HLA-DRB5 (ENSG00000198502)	2.83155e-15	4692813599243530
42	LDLRAP1 (ENSG00000157978)	5.45845e-86	2.02629e+16	LAG3 (ENSG00000089692)	4.10574e-08	1.93326e+16	TRGV8 (ENSG00000211696)	1.46385e-153	929825634395388	C1QA (ENSG00000173372)	0.0	1.27661e+16	SIGLEC7 (ENSG00000168995)	2.01395e-87	1.49747e+16	SYK (ENSG00000165025)	3.71485e-14	9836528314397130
43	CRIP2 (ENSG00000182809)	1.64521e-84	4134049155912690	SETD5 (ENSG00000168137)	6.54886e-09	1.95462e+16	TRGV2 (ENSG00000233306)	2.52637e-148	5662325056625460	LILRA2 (ENSG00000239998)	0.0	1270916124072230	AUC wang 2022 CD8 Temra	8.12983e-88	2.0658e+16	RAB30 (ENSG00000137502)	4.40807e-12	1.02556e+16
44	TNFRSF4 (ENSG00000186827)	3.34715e-83	5074307598535240	SLA2 (ENSG00000101082)	2.90979e-08	1.5092e+16	PYHIN1 (ENSG00000163564)	1.50296e-146	2386823972437180	LY86 (ENSG00000112799)	0.0	1.26448e+16	CD300A (ENSG00000167851)	9.20796e-87	4.46158e+16	HLA-DMB (ENSG00000242574)	5.94412e-12	576738366091348
45	NSG1 (ENSG00000168824)	5.04081e-82	2897059322788380	NELFCD (ENSG00000101158)	7.07126e-08	1.52921e+16	F2R (ENSG00000181104)	3.86476e-146	4330702999557690	CLEC5A (ENSG00000258227)	0.0	1.25879e+16	LAT2 (ENSG00000086730)	1.04358e-84	6899315470751470	CTSH (ENSG00000103811)	4.05727e-10	6338929346504600
46	BIRC3 (ENSG00000023445)	1.94206e-79	2.56212e+16	SMC4 (ENSG00000113810)	1.06733e-06	2.04775e+16	AOAH (ENSG00000136250)	4.07761e-139	3748819915675680	LGALS2 (ENSG00000100079)	0.0	1.25454e+16	PLAC8 (ENSG00000145287)	5.60916e-85	3.35617e+16	POU2F2 (ENSG00000028277)	2.27977e-09	4.61605e+16
47	AC119396.1 (ENSG00000263264)	5.15921e-79	2.11333e+16	PPP6R1 (ENSG00000105063)	4.67635e-07	1587790516105680	LINC02084 (ENSG00000272282)	3.42149e-137	3758968770801520	C1QB (ENSG00000173369)	0.0	1.23604e+16	CCR1 (ENSG00000163823)	4.45146e-79	1.04005e+16	CIITA (ENSG00000179583)	1.85122e-08	7630798535956730
48	TRAT1 (ENSG00000163519)	1.18053e-78	1769824776493100	PPP5C (ENSG00000011485)	5.74255e-07	1777846005589710	FCRL3 (ENSG00000160856)	9.58922e-138	5289730269208490	ZNF385A (ENSG00000161642)	0.0	1.23355e+16	AOAH (ENSG00000136250)	5.64858e-79	4916292574775650	SMARCB1 (ENSG00000099956)	4.82977e-09	5931779281192830
49	PBXIP1 (ENSG00000163346)	6.14638e-79	1.66254e+16	ACAA2 (ENSG00000167315)	9.47378e-07	1.5537e+16	CCL3L1 (ENSG00000276085)	2.68247e-133	9051440004259350	CD86 (ENSG00000114013)	0.0	1230635340593800	ATP8B4 (ENSG00000104043)	2.29449e-74	1147172487184940	DAPP1 (ENSG00000070190)	6.70758e-08	6.88017e+16
50	TNFRSF25 (ENSG00000215788)	1.28753e-76	3.8797e+16	CHST12 (ENSG00000136213)	1.63894e-05	1640555474850150	LINC01871 (ENSG00000235576)	1.00663e-125	2.40147e+16	MARCKS (ENSG00000277443)	0.0	1.22971e+16	PYROXD2 (ENSG00000119943)	2.12215e-71	8857389621967680	PIK3AP1 (ENSG00000155629)	2.86312e-07	1209207335926520
51	AC243960.1 (ENSG00000268027)	5.93164e-77	1.88771e+16	TRIB2 (ENSG00000071575)	1.94947e-05	1.86058e+16	FGFBP2 (ENSG00000137441)	8.11301e-125	106400788610057	LRRC25 (ENSG00000175489)	0.0	1.22177e+16	ITGAM (ENSG00000169896)	6.74614e-71	6164580103372420	SNX2 (ENSG00000205302)	5.08039e-09	4.04762e+16
52	TRADD (ENSG00000102871)	1.40198e-73	2.01087e+16	UNC13D (ENSG00000092929)	2.43939e-06	1.67138e+16	DTHD1 (ENSG00000197057)	7.61045e-124	8998514438881290	KLF4 (ENSG00000136826)	0.0	1.21616e+16	GSN (ENSG00000148180)	3.78412e-70	5660982588571790	CCDC50 (ENSG00000152492)	7.09042e-06	8247294784021480
53	FXYD1 (ENSG00000266964)	2.96974e-71	3374379472651340	MATK (ENSG00000007264)	5.30918e-06	1.53155e+16	LAG3 (ENSG00000089692)	1.91296e-114	3541641570533010	GAPT (ENSG00000175857)	0.0	1.20233e+16	HVCN1 (ENSG00000122986)	3.90215e-69	5810640965632110	KYNU (ENSG00000115919)	1.86813e-05	1.11236e+16
54	DPP4 (ENSG00000197635)	4.36405e-71	2.66923e+16	CARD17 (ENSG00000255221)	5.92106e-06	3098689744905800	C1orf21 (ENSG00000116667)	2.60478e-109	7223348828574600	PLD4 (ENSG00000166428)	0.0	1.19609e+16	KLRK1 (ENSG00000213809)	3.93055e-67	5.68879e+16	HSH2D (ENSG00000196684)	2.03531e-05	5154324584941820
55	LTA (ENSG00000226979)	1.12565e-69	3554037654509320	NINJ2 (ENSG00000171840)	8.15577e-06	1.95221e+16	IKZF3 (ENSG00000161405)	2.46679e-102	1.95515e+16	PTAFR (ENSG00000169403)	0.0	1.19376e+16	CD244 (ENSG00000122223)	1.45056e-63	7853702561962780	MZB1 (ENSG00000170476)	9.3189e-07	971063432822331
56	CD82 (ENSG00000085117)	1.34395e-69	1.80053e+16	CTLA4 (ENSG00000163599)	0.000109626	1.86956e+16	TNIP3 (ENSG00000050730)	4.79851e-103	1.02468e+16	LPCAT2 (ENSG00000087253)	0.0	1.19147e+16	ADGRG1 (ENSG00000205336)	3.76964e-63	817395378160904	HLA-DOA (ENSG00000204252)	0.000110391	7459754029308420
57	PIK3IP1 (ENSG00000100100)	9.56278e-67	1.69808e+16	TRIM56 (ENSG00000169871)	0.000238776	1663013673494950	TENT5C (ENSG00000183508)	1.69207e-98	286145892358705	C3 (ENSG00000125730)	0.0	1.1672e+16	AUC ANDREATTA CD8 EARLY ACTIVATED	1.16201e-54	1.56545e+16	PDE4B (ENSG00000184588)	5.2146e-05	3713687800183230
58	TAGAP (ENSG00000164691)	5.30784e-64	1.53444e+16	PDZD11 (ENSG00000120509)	6.50945e-05	1.73419e+16	APMAP (ENSG00000101474)	5.16181e-97	2.17663e+16	CD1E (ENSG00000158488)	0.0	1.1561e+16	ABCB1 (ENSG00000085563)	4.15968e-54	7089419289229630	ORAI2 (ENSG00000160991)	0.00140572	5928565670825130
59	BCL2 (ENSG00000171791)	1.65819e-63	2.16026e+16	SS18 (ENSG00000141380)	8.09799e-05	1.56445e+16	LITAF (ENSG00000189067)	2.51487e-92	1.50603e+16	CLEC9A (ENSG00000197992)	0.0	1155325878220190	CAPG (ENSG00000042493)	3.40744e-53	2.75471e+16	PMAIP1 (ENSG00000141682)	0.000203519	7125999712678060
60	CFAP36 (ENSG00000163001)	2.16504e-63	2.46958e+16	AP1S1 (ENSG00000106367)	9.88977e-05	1610348484560920	TOX (ENSG00000198846)	2.00241e-88	2.87156e+16	F13A1 (ENSG00000124491)	0.0	1.15193e+16	CD7 (ENSG00000173762)	2.39373e-49	2.32476e+16	REL (ENSG00000162924)	0.000559777	3961258161277860
61	FBLN5 (ENSG00000140092)	7.10459e-61	3.02021e+16	TENT5C (ENSG00000183508)	0.00101785	1.66723e+16	IGLV2-14 (ENSG00000211666)	2.07622e-88	4050242397002650	MARCH1 (ENSG00000145416)	0.0	1.14356e+16	CST7 (ENSG00000077984)	2.18292e-48	1.92034e+16	IFT57 (ENSG00000114446)	0.00146722	5343903613644560
62	PCED1B (ENSG00000179715)	9.32516e-59	1.65589e+16	ATP2A3 (ENSG00000074370)	0.000137923	1.60154e+16	APOBEC3G (ENSG00000239713)	1.44871e-85	1721439237340790	C1QC (ENSG00000159189)	0.0	1.11513e+16	ZBTB16 (ENSG00000109906)	3.47604e-41	806236497029439	TSPAN3 (ENSG00000140391)	0.00600014	8303056679630470
63	ITK (ENSG00000113263)	3.78739e-59	167178015447755	CPNE7 (ENSG00000178773)	0.00161247	2.72786e+16	TRGC2 (ENSG00000227191)	1.37359e-84	4468210032631530	OLR1 (ENSG00000173391)	0.0	1.10539e+16	GSTM2 (ENSG00000213366)	1.51445e-41	5655856252940270	QRSL1 (ENSG00000130348)	0.00864712	6040112771288330
64	GIMAP5 (ENSG00000196329)	4.29647e-57	1.73722e+16	F2R (ENSG00000181104)	0.00201594	1.86925e+16	C12orf75 (ENSG00000235162)	1.09805e-84	2221570736672170	SLC8A1 (ENSG00000183023)	0.0	1101870727472670	SELL (ENSG00000188404)	4.1271e-38	2171353674968320	STX7 (ENSG00000079950)	0.121686	4911165464122940
65	CD5 (ENSG00000110448)	3.09156e-56	1.50291e+16	CPNE2 (ENSG00000140848)	0.000327125	2.39565e+16	MS4A1 (ENSG00000156738)	4.58574e-84	3.10018e+16	MYOF (ENSG00000138119)	0.0	1.09933e+16	EOMES (ENSG00000163508)	2.49653e-35	3375346731231560	TFEB (ENSG00000112561)	0.121738	1.01219e+16
66	SLAMF1 (ENSG00000117090)	6.87964e-55	1.88522e+16	STK16 (ENSG00000115661)	0.00044404	1.577e+16	CLEC2B (ENSG00000110852)	1.65921e-80	1.68378e+16	RAB13 (ENSG00000143545)	0.0	1.09316e+16	GSTP1 (ENSG00000084207)	6.74729e-36	2.02726e+16	CYB561A3 (ENSG00000162144)	0.0188824	4462622122010210
67	TNF (ENSG00000232810)	3.11407e-53	2.61655e+16	ARAP2 (ENSG00000047365)	6.11115e-05	1.56399e+16	NUCB2 (ENSG00000070081)	2.59829e-80	2036191868921220	LYVE1 (ENSG00000133800)	0.0	1.08913e+16	RAB27B (ENSG00000041353)	1.0821e-35	6322010954906660	CD180 (ENSG00000134061)	0.210015	1.42289e+16
68	TSHZ2 (ENSG00000182463)	1.38718e-50	8609493092514810	AC004585.1 (ENSG00000266088)	0.000689507	22563933518604	CD160 (ENSG00000117281)	3.62168e-79	574724395553555	TMEM176B (ENSG00000106565)	0.0	1.07718e+16	CLIC3 (ENSG00000169583)	1.81212e-34	4108312661920790	P2RX5 (ENSG00000083454)	0.233978	1.01755e+16
69	ABLIM1 (ENSG00000099204)	4.73082e-48	1.73585e+16	TBCD (ENSG00000141556)	0.000886295	162256898445338	IL2RB (ENSG00000100385)	4.62642e-78	1.81094e+16	FOLR2 (ENSG00000165457)	0.0	1.04127e+16	ZNF600 (ENSG00000189190)	1.08317e-33	3728807942614360	TBC1D9 (ENSG00000109436)	0.30106	1.31485e+16
70	RGS16 (ENSG00000143333)	1.77117e-47	5062029126817900	ITGA1 (ENSG00000213949)	0.0011094	3.17807e+16	TNFRSF9 (ENSG00000049249)	4.99821e-77	7658479029284450	APOC1 (ENSG00000130208)	0.0	1.03885e+16	PLEK (ENSG00000115956)	7.53426e-34	3.03667e+16	PLCG2 (ENSG00000197943)	0.0363133	7607754753591050
71	TMEM123 (ENSG00000152558)	5.1721e-47	1.6913e+16	HELLS (ENSG00000119969)	0.0013839	2.37026e+16	TRGV9 (ENSG00000211695)	8.60422e-75	4870866833930390	KCTD12 (ENSG00000178695)	0.0	1.03445e+16	BST2 (ENSG00000130303)	3.45302e-32	2.03074e+16	STAG3 (ENSG00000066923)	0.103982	9959388815964980
72	THEM4 (ENSG00000159445)	1.93395e-45	2.16526e+16	PVRIG (ENSG00000213413)	0.0161968	1.65472e+16	S1PR5 (ENSG00000180739)	1.42793e-73	772872273084199	ARHGEF10L (ENSG00000074964)	0.0	1.03187e+16	GZMA (ENSG00000145649)	1.1309e-31	1.79693e+16	TMEM154 (ENSG00000170006)	2.398	4358699890310060
73	CHRM3-AS2 (ENSG00000233355)	6.17068e-46	3.54715e+16	AC022706.1 (ENSG00000267364)	0.0201963	1.81565e+16	CXCR4 (ENSG00000121966)	7.84693e-74	1.53117e+16	CD68 (ENSG00000129226)	0.0	1029484541494280	PTGDR (ENSG00000168229)	7.38852e-32	3923437563110550	DUS2 (ENSG00000167264)	0.282656	8710339853655750
74	CORO1B (ENSG00000172725)	1.94987e-44	1.65743e+16	IDH2 (ENSG00000182054)	0.00272257	1500151618650160	KLRG1 (ENSG00000139187)	5.28357e-72	1.82034e+16	CD1C (ENSG00000158481)	0.0	1.0254e+16	ZNF595 (ENSG00000272602)	2.14942e-30	7468992990678300	PHACTR1 (ENSG00000112137)	0.482236	1.16991e+16
75	BEX3 (ENSG00000166681)	1.58196e-42	3121293142900480	MTCH2 (ENSG00000109919)	0.0043202	1.5578e+16	RUNX3 (ENSG00000020633)	3.19816e-70	210518444690692	DAB2 (ENSG00000153071)	0.0	1.01037e+16	SRGN (ENSG00000122862)	5.47816e-30	1.77474e+16	AC007384.1 (ENSG00000237513)	0.614776	6963438456606580
76	CD4 (ENSG00000010610)	5.17655e-43	1827711871363720	FOXP3 (ENSG00000049768)	0.00565293	2403238681596580	STK17A (ENSG00000164543)	3.61511e-71	1.7319e+16	SPI1 (ENSG00000066336)	0.0	1.00661e+16	IL18R1 (ENSG00000115604)	6.96422e-29	5.38012e+16	CXCR4 (ENSG00000121966)	0.835968	2282344347357650
77	MAST4 (ENSG00000069020)	5.85673e-43	3.76289e+16	CENPK (ENSG00000123219)	0.00904956	1.68593e+16	PDCD1 (ENSG00000188389)	4.40099e-69	2.53019e+16	CLEC4E (ENSG00000166523)	0.0	1.0039e+16	C11orf21 (ENSG00000110665)	7.61196e-29	3.92015e+16	BTG2 (ENSG00000159388)	0.962791	3.0671e+16
78	CCR6 (ENSG00000112486)	7.34335e-43	3358565665492240	PRKCQ (ENSG00000065675)	0.00940874	1.5167e+16	SYTL3 (ENSG00000164674)	6.80927e-66	2227157276144980	SERPINF1 (ENSG00000132386)	0.0	999673039828643	C1orf162 (ENSG00000143110)	1.6061e-28	2.59004e+16	CYBB (ENSG00000165168)	14.2425	5.97898e+16
79	FAAH2 (ENSG00000165591)	5.26693e-42	4284869117984970	TSEN54 (ENSG00000182173)	0.0015912	1607471536889940	KLRC4 (ENSG00000183542)	1.9336e-63	7.15475e+16	CD300E (ENSG00000186407)	0.0	9938639529391730	ACOT7 (ENSG00000097021)	6.70993e-29	785277356025647	BCAS4 (ENSG00000124243)	38.2191	706848602660787
80	UBXN11 (ENSG00000158062)	1.43001e-41	1.94736e+16	HECTD4 (ENSG00000173064)	0.0287307	2082235566792210	PECAM1 (ENSG00000261371)	1.03205e-62	3176765155104430	EPB41L3 (ENSG00000082397)	0.0	9910364169609050	CTBP2 (ENSG00000175029)	4.18324e-25	8229277723331310	SYPL1 (ENSG00000008282)	44.9224	2937275405002620
81	UPP1 (ENSG00000183696)	1.19042e-40	1744115942553350	RALGDS (ENSG00000160271)	0.0342793	1634378610583870	TRG-AS1 (ENSG00000281103)	2.30148e-62	2428530908914680	MAFB (ENSG00000204103)	0.0	9909869610255290	ADGRG5 (ENSG00000159618)	5.31688e-26	5.96205e+16	CHPT1 (ENSG00000111666)	46.4047	6659286701582480
82	ID3 (ENSG00000117318)	5.54185e-39	3.32069e+16	BCL9L (ENSG00000186174)	0.0391005	1.54816e+16	SYNE1 (ENSG00000131018)	2.25971e-60	1806125482114800	SERPING1 (ENSG00000149131)	0.0	9808884985907610	FES (ENSG00000182511)	3.35815e-24	6499764929294640	BTLA (ENSG00000186265)	5.04447	6338147685856770
83	AL121748.1 (ENSG00000233387)	5.76006e-40	7098094196565170	PSME3 (ENSG00000131467)	0.0521381	1.58985e+16	CCR5 (ENSG00000160791)	1.52666e-58	3.14413e+16	PLBD1 (ENSG00000121316)	0.0	9743044312425350	RHOC (ENSG00000155366)	1.42037e-23	2.48858e+16	CD82 (ENSG00000085117)	3.34346	3006099026311790
84	PIM2 (ENSG00000102096)	1.90086e-38	2008776451575840	JAKMIP1 (ENSG00000152969)	0.525557	2495493340399150	CBLB (ENSG00000114423)	3.51123e-55	1.7832e+16	RNASE2 (ENSG00000169385)	0.0	9596599910417000	MATK (ENSG00000007264)	1.44688e-22	287778941464674	MTSS1 (ENSG00000170873)	44.0467	5218860201127760
85	MDS2 (ENSG00000197880)	8.36892e-38	5.9143e+16	DZIP3 (ENSG00000198919)	0.00589666	2003714086703560	TRGV10 (ENSG00000211694)	9.9184e-56	2.50306e+16	CD36 (ENSG00000135218)	0.0	9561934838283040	TTC38 (ENSG00000075234)	2.55493e-23	5492965183332040	SP140 (ENSG00000079263)	46.501	3.01294e+16
86	SLC40A1 (ENSG00000138449)	9.231e-38	3104161101127470	ACP5 (ENSG00000102575)	0.00686541	1796688653958210	ADGRG1 (ENSG00000205336)	1.5649e-54	4887252868768030	TLR7 (ENSG00000196664)	0.0	9547064186187290	NCALD (ENSG00000104490)	7.40948e-22	3.92056e+16	RGS2 (ENSG00000116741)	564.214	5789180235977370
87	ADTRP (ENSG00000111863)	4.61976e-38	1.13056e+16	PLXDC1 (ENSG00000161381)	0.0701063	2.61015e+16	KLRC4-KLRK1 (ENSG00000255819)	2.79005e-53	6093624460615930	ASGR1 (ENSG00000141505)	0.0	9519969573644080	NAALADL1 (ENSG00000168060)	4.25744e-21	3695382615195350	ALOX5 (ENSG00000012779)	565.773	7011847714039880
88	TSPAN18 (ENSG00000157570)	4.17858e-35	6219510727189480	CLIC3 (ENSG00000169583)	0.0861577	1.79061e+16	CPNE2 (ENSG00000140848)	5.23706e-53	3.93991e+16	RAB31 (ENSG00000168461)	0.0	9483635843349180	GABARAPL1 (ENSG00000139112)	5.58168e-21	3.50734e+16	LILRB1 (ENSG00000104972)	75.9857	7373121264921670
89	AC005842.1 (ENSG00000256862)	7.63798e-37	1.38209e+16	DLGAP1-AS1 (ENSG00000177337)	1.19417	1.60559e+16	TNFAIP3 (ENSG00000118503)	9.00921e-52	1.97295e+16	ALDH2 (ENSG00000111275)	0.0	9399744057467990	IFITM2 (ENSG00000185201)	4.14958e-19	1.56456e+16	HMOX1 (ENSG00000100292)	91.2304	8302494332227070
90	AP002884.1 (ENSG00000250303)	1.61303e-34	813137993897095	KLRK1 (ENSG00000213809)	0.126309	1.86376e+16	MIR4435-2HG (ENSG00000172965)	2.51816e-50	2439560847256010	CREB5 (ENSG00000146592)	0.0	9370492482672960	C1orf21 (ENSG00000116667)	2.63473e-19	5.37811e+16	AFMID (ENSG00000183077)	182.768	1.03062e+16
91	GCSAM (ENSG00000174500)	3.1053e-34	3.91214e+16	CCDC88C (ENSG00000015133)	1.66534	1.52291e+16	PPP2R2B (ENSG00000156475)	1.0798e-48	2.62426e+16	IL3RA (ENSG00000185291)	0.0	9206426172072770	G6PD (ENSG00000160211)	4.6967e-19	2860463107151700	LRMP (ENSG00000118308)	2616.86	4748361563726350
92	IL2RA (ENSG00000134460)	3.66312e-35	5529244758133050	IBTK (ENSG00000005700)	0.169364	1.58828e+16	GABARAPL1 (ENSG00000139112)	3.72999e-49	2601897307414520	PLXNB2 (ENSG00000196576)	0.0	9199371543740230	IL12RB2 (ENSG00000081985)	1.02835e-17	6307679218810580	EAF2 (ENSG00000145088)	3527.81	6277786994912600
93	CD28 (ENSG00000178562)	1.924e-33	1.8103e+16	TNIP3 (ENSG00000050730)	0.639016	2643369000677320	ZNF683 (ENSG00000176083)	1.42406e-45	2666847365997850	MILR1 (ENSG00000271605)	0.0	9021806467551820	CRTAM (ENSG00000109943)	2.04644e-17	40715510803343	ID3 (ENSG00000117318)	582.091	4751965141311540
94	PLEKHB1 (ENSG00000021300)	1.56004e-32	2326674950738950	MSC (ENSG00000178860)	0.65345	2.0133e+16	SLAMF6 (ENSG00000162739)	2.29158e-45	1.92057e+16	STAB1 (ENSG00000010327)	0.0	9002327975315930	STARD3NL (ENSG00000010270)	3.19864e-17	3.61262e+16	GM2A (ENSG00000196743)	614.048	6247103010761550
95	STMN3 (ENSG00000197457)	3.74731e-32	1747332112393070	FABP5 (ENSG00000164687)	0.00844918	1.61076e+16	TRGV4 (ENSG00000211698)	3.50891e-45	5516664640434350	DHRS9 (ENSG00000073737)	0.0	8993238249365190	CCL3 (ENSG00000277632)	3.55745e-16	6034082140434970	SNX8 (ENSG00000106266)	17343.4	8711678834015410
96	RIC3 (ENSG00000166405)	6.94427e-31	2.36406e+16	ZNF831 (ENSG00000124203)	0.889345	1.64237e+16	XCL1 (ENSG00000143184)	1.30981e-43	2.03754e+16	P2RY6 (ENSG00000171631)	0.0	8973256807717760	IGFBP4 (ENSG00000141753)	4.19758e-16	560422418097318	FARP2 (ENSG00000006607)	18247.4	9629300122526260
97	NEFL (ENSG00000277586)	9.17815e-31	1.58225e+16	SMC6 (ENSG00000163029)	11.1826	1.99411e+16	PPP2R5C (ENSG00000078304)	2.21277e-44	1.56392e+16	LYZ (ENSG00000090382)	0.0	8922164234698750	TSPAN32 (ENSG00000064201)	5.19267e-18	2.89416e+16	FAM49A (ENSG00000197872)	25074.6	7912144181075000
98	VSIG1 (ENSG00000101842)	1.94983e-29	299186846932514	ZNF683 (ENSG00000176083)	1.21295	1.80143e+16	TRGV7 (ENSG00000249978)	2.40289e-43	3.73225e+16	RBM47 (ENSG00000163694)	0.0	8819947828719450	LIMK1 (ENSG00000106683)	9.99685e-17	5056617694626620	MARCKS (ENSG00000277443)	27133.4	5925078700936
99	TTC39C-AS1 (ENSG00000264745)	1.14903e-28	5583567595964200	FANCI (ENSG00000140525)	12.9048	2985598422707460	FABP5 (ENSG00000164687)	2.54521e-42	2.47733e+16	LILRA1 (ENSG00000104974)	0.0	8747052745957530	SAMD3 (ENSG00000164483)	1.11284e-14	1.97357e+16	TRIO (ENSG00000038382)	51672	1.08126e+16
100	HAPLN3 (ENSG00000140511)	5.45007e-29	3834870179375580	ICOS (ENSG00000163600)	13.7217	1.50345e+16	CHST12 (ENSG00000136213)	7.72692e-43	2.16048e+16	SIRPB2 (ENSG00000196209)	0.0	8743335831500610	FASLG (ENSG00000117560)	2.63255e-14	3.95827e+16	CAPG (ENSG00000042493)	6114.84	2.52282e+16
101	MORC2 (ENSG00000133422)	3.11485e-27	3198536573442920	PGM2L1 (ENSG00000165434)	3.81332	1.68438e+16	SLC9A3R1 (ENSG00000109062)	1.05103e-41	154189917237569	MS4A4E (ENSG00000214787)	0.0	8601589149027740	SEC11A (ENSG00000140612)	2.26479e-13	1942294256717840	GAPT (ENSG00000175857)	8553.57	6843910683023600
102	TNFSF8 (ENSG00000106952)	8.94586e-29	1.82904e+16	TIMM17A (ENSG00000134375)	4.17718	1.51622e+16	RAB37 (ENSG00000172794)	1.85539e-41	2.11537e+16	MS4A6A (ENSG00000110077)	0.0	8572000210824190	AC004687.1 (ENSG00000265206)	5.39011e-14	2.22111e+16	EZR (ENSG00000092820)	8826.32	224827626893021
103	TTC39C (ENSG00000168234)	9.25575e-28	1.71772e+16	LIMS2 (ENSG00000072163)	4.20423	2.59963e+16	THEMIS (ENSG00000172673)	1.87181e-41	1.7723e+16	SCIN (ENSG00000006747)	0.0	845160181957873	NUCB2 (ENSG00000070081)	5.90788e-14	2.29199e+16	FADS3 (ENSG00000221968)	9.82449	9017304770533930
104	ANXA2R (ENSG00000177721)	2.36035e-26	1504377711279180	SLAMF7 (ENSG00000026751)	4.45594	1610016591324500	PTGDR (ENSG00000168229)	9.20997e-42	2484378928452610	SMIM25 (ENSG00000224397)	0.0	8392012259215170	CREB3L4 (ENSG00000143578)	1.39738e-12	6119711968701920	NIPSNAP3B (ENSG00000165028)	303240	9506892353286140
105	AC139720.1 (ENSG00000249806)	3.33061e-27	5990553045082690	EXOSC9 (ENSG00000123737)	4.52527	1.54967e+16	LYST (ENSG00000143669)	1.6502e-40	2.29948e+16	A2M (ENSG00000175899)	0.0	8385897004791230	PILRB (ENSG00000121716)	8.73981e-14	2.99438e+16	SIPA1L1 (ENSG00000197555)	440227	528580302624303
106	BEX2 (ENSG00000133134)	3.89328e-26	1.82995e+16	DHFR (ENSG00000228716)	9.24263	2661840823629620	AKNA (ENSG00000106948)	1.40411e-37	1.54469e+16	MARCO (ENSG00000019169)	0.0	8383113641325210	SYK (ENSG00000165025)	9.34646e-13	4939055863932070	CD74 (ENSG00000019582)	1.02897e+06	2.01322e+16
107	TMEM173 (ENSG00000184584)	7.63907e-26	1.57001e+16	GLYCTK (ENSG00000168237)	132.076	1895217800070540	ENC1 (ENSG00000171617)	1.40689e-37	5573748030738900	TLR2 (ENSG00000137462)	0.0	8381650004555490	FCRL6 (ENSG00000181036)	4.56123e-12	3854260382871650	MCM5 (ENSG00000100297)	1.08825e+06	3.93201e+16
108	AC018816.1 (ENSG00000235978)	1.10988e-24	7.58752e+16	PIP4K2A (ENSG00000150867)	14.597	1.5042e+16	PVRIG (ENSG00000213413)	2.15201e-38	2.22909e+16	NFAM1 (ENSG00000235568)	0.0	837466225600837	PTPN12 (ENSG00000127947)	2.81022e-11	4676476957513120	CDKN1A (ENSG00000124762)	215479	5241716552243650
109	RORA (ENSG00000069667)	1.88946e-24	1.71976e+16	KIF21A (ENSG00000139116)	153.714	1.73988e+16	PARP8 (ENSG00000151883)	3.10808e-37	1.57697e+16	PLB1 (ENSG00000163803)	0.0	8261344813459940	GZMK (ENSG00000113088)	6.88114e-11	1.53625e+16	DUSP22 (ENSG00000112679)	2.25969e+06	4107417388129960
110	CHMP7 (ENSG00000147457)	4.9105e-25	1.96725e+16	CRTAM (ENSG00000109943)	20.5911	1.96475e+16	ATP8A1 (ENSG00000124406)	3.30006e-38	2974513576207140	SHTN1 (ENSG00000187164)	0.0	825746615748793	IKZF2 (ENSG00000030419)	9.80665e-11	4791043861840040	PPFIBP2 (ENSG00000166387)	2.81576e+06	926536229391855
111	RGCC (ENSG00000102760)	6.9903e-25	1.70333e+16	FAM13B (ENSG00000031003)	29.6186	1.53011e+16	ZBTB38 (ENSG00000177311)	7.0043e-37	1682679098265440	ST3GAL6 (ENSG00000064225)	0.0	8255827774880650	SPECC1 (ENSG00000128487)	1.63098e-10	5276238173404670	AP1B1 (ENSG00000100280)	303905	4288719040215650
112	TMEM204 (ENSG00000131634)	1.03917e-22	1860602720441260	KLHL22 (ENSG00000099910)	367.325	1.63575e+16	CHI3L2 (ENSG00000064886)	1.38817e-34	3.86912e+16	C19orf38 (ENSG00000214212)	0.0	8211686837953940	AL034397.3 (ENSG00000274536)	1.03635e-08	6140202908485040	SKAP2 (ENSG00000005020)	3386.5	4204450274217770
113	BCL11B (ENSG00000127152)	8.15002e-23	1.57811e+16	SYTL2 (ENSG00000137501)	37.7924	1.78843e+16	PDLIM1 (ENSG00000107438)	2.39151e-34	4.6341e+16	LILRA5 (ENSG00000187116)	0.0	8182807055662770	CEBPD (ENSG00000221869)	1.70899e-08	4524834080187170	ACP5 (ENSG00000102575)	393519	3863114151298460
114	TRAV8-2 (ENSG00000211786)	8.2709e-23	2207538629080340	NEK7 (ENSG00000151414)	39.5321	1.66187e+16	MT1F (ENSG00000198417)	1.63271e-33	2.00705e+16	PADI2 (ENSG00000117115)	0.0	8174563228088050	RGS3 (ENSG00000138835)	5.14628e-09	3498419891760400	NCOA3 (ENSG00000124151)	405415	3.49051e+16
115	ANK3 (ENSG00000151150)	2.46911e-21	2.40025e+16	ASXL1 (ENSG00000171456)	454.452	1.57103e+16	RAB27A (ENSG00000069974)	7.7957e-34	1.96015e+16	IL1R2 (ENSG00000115590)	0.0	8167623640614720	FCGR3A (ENSG00000203747)	1.51242e-08	4453088860204110	METTL7A (ENSG00000185432)	556753	7833685465141100
116	ODF2L (ENSG00000122417)	2.75025e-21	1.75184e+16	CHI3L2 (ENSG00000064886)	51.424	2.30555e+16	TPRG1 (ENSG00000188001)	1.16907e-33	2.66087e+16	PYGL (ENSG00000100504)	0.0	8143975655020760	ELOVL6 (ENSG00000170522)	2.89844e-07	5492645990532300	CD86 (ENSG00000114013)	89600	5661993623945800
117	TCEA3 (ENSG00000204219)	2.78181e-22	5127857273880960	BLMH (ENSG00000108578)	565.635	1.717e+16	PRKCH (ENSG00000027075)	1.86268e-32	1.62512e+16	FCGR2B (ENSG00000072694)	0.0	81014498715976	IL18 (ENSG00000150782)	4.25715e-08	4349079341541030	SAT1 (ENSG00000130066)	931289	2.12059e+16
118	KIAA0391 (ENSG00000100890)	3.91824e-22	1974799223771690	HEXIM1 (ENSG00000186834)	59.4719	1.67674e+16	RGS1 (ENSG00000090104)	4.72254e-32	2173596086001000	MEF2C (ENSG00000081189)	0.0	8027388132194640	PIK3AP1 (ENSG00000155629)	9.69217e-08	5.27431e+16	RRAS2 (ENSG00000133818)	1.01559e+06	6332604010705060
119	AC133644.2 (ENSG00000273445)	7.69916e-22	4251666615921950	MTHFD1 (ENSG00000100714)	63.3134	1.82681e+16	FASLG (ENSG00000117560)	2.02053e-30	272457744071145	TNFAIP2 (ENSG00000185215)	0.0	8017284394745040	PLA2G6 (ENSG00000184381)	1.96409e-06	3624741400467400	DRAM2 (ENSG00000156171)	1.17866e+07	3.62263e+16
120	PI16 (ENSG00000164530)	9.73206e-21	3.78285e+16	CSTF1 (ENSG00000101138)	66.4232	1.5441e+16	PIK3R1 (ENSG00000145675)	2.38213e-31	1.64798e+16	S100A9 (ENSG00000163220)	0.0	795911359218794	TRGV7 (ENSG00000249978)	1.04308e-05	4056747474399020	OSBPL10 (ENSG00000144645)	1.42499e+07	6300511252850790
121	NELL2 (ENSG00000184613)	1.68437e-20	1.72044e+16	LINC02446 (ENSG00000256039)	71.2597	1.89913e+16	AC022706.1 (ENSG00000267364)	1.92515e-30	2355108156547290	AXL (ENSG00000167601)	0.0	7940448531347010	ZNF683 (ENSG00000176083)	3.40229e-06	3.07992e+16	CD72 (ENSG00000137101)	1.82942e+07	8471236901089910
122	TXK (ENSG00000074966)	9.71136e-20	2.00027e+16	PRAF2 (ENSG00000243279)	97.8106	2028069213904920	TPST2 (ENSG00000128294)	3.48486e-30	2.00748e+16	PKIB (ENSG00000135549)	0.0	7880961581355700	RUNX3 (ENSG00000020633)	4.17361e-05	2.22714e+16	SP110 (ENSG00000135899)	1.90926e+07	2.18491e+16
123	NMRK1 (ENSG00000106733)	2.51658e-19	1.65705e+16	EZH2 (ENSG00000106462)	99.9409	2.8037e+16	GZMB (ENSG00000100453)	1.51128e-28	2.79863e+16	SLC2A5 (ENSG00000142583)	0.0	7818044129506950	NOTCH1 (ENSG00000148400)	0.000126502	4427942036922290	HERPUD1 (ENSG00000051108)	5.11555e+06	2869479616317100
124	EDA (ENSG00000158813)	5.53802e-19	5888088373581790	MBD2 (ENSG00000134046)	1026.02	1.72097e+16	CD244 (ENSG00000122223)	8.2275e-29	3.84026e+16	PTGS1 (ENSG00000095303)	0.0	7781712070856270	MAFF (ENSG00000185022)	0.000131742	4876813148113970	C12orf42 (ENSG00000179088)	5.93029e+06	7155879083629800
125	EPHX2 (ENSG00000120915)	1.34361e-17	3.99011e+16	EIF4EBP2 (ENSG00000148730)	1193.58	1.58111e+16	AF165147.1 (ENSG00000232855)	1.28726e-27	3626007449000260	ADAP2 (ENSG00000184060)	0.0	7754803698871610	ERGIC1 (ENSG00000113719)	0.000144683	3.71671e+16	TLE3 (ENSG00000140332)	1.19826e+08	4427337746986160
126	CSGALNACT1 (ENSG00000147408)	2.26527e-17	3.30871e+16	MYL6B (ENSG00000196465)	1323.18	2483369457701570	PRR5L (ENSG00000135362)	2.05478e-26	2683101906717480	LRRK2 (ENSG00000188906)	0.0	7752394926815580	CLASP1 (ENSG00000074054)	8.56691e-05	3.31202e+16	NCF4 (ENSG00000100365)	1.48623e+08	2.88768e+16
127	LSR (ENSG00000105699)	3.47671e-18	2049964966106880	NCAPG2 (ENSG00000146918)	157.49	2.48468e+16	USP28 (ENSG00000048028)	1.09299e-25	3.02748e+16	LMO2 (ENSG00000135363)	0.0	7601050738957840	AGK (ENSG00000006530)	0.00123897	2745393602363320	SEMA4B (ENSG00000185033)	2.10246e+08	6865042291187520
128	CYLD (ENSG00000083799)	3.59445e-18	1.52346e+16	CEP120 (ENSG00000168944)	1831.86	1.71793e+16	CCL3 (ENSG00000277632)	3.15449e-26	3.88735e+16	LTBR (ENSG00000111321)	0.0	7587284454801230	LINC02256 (ENSG00000261064)	0.00159334	3.39578e+16	GGA2 (ENSG00000103365)	2.16945e+08	3967007217644810
129	FXYD7 (ENSG00000221946)	6.80889e-18	2.09187e+16	NDC80 (ENSG00000080986)	1870.81	2.42079e+16	KIF21A (ENSG00000139116)	1.74928e-24	2340719212123840	SORT1 (ENSG00000134243)	0.0	7579149507144050	APOBEC3G (ENSG00000239713)	0.0020476	1.77483e+16	SPI1 (ENSG00000066336)	2.5568e+08	5746746088476480
130	SOCS2 (ENSG00000120833)	1.15699e-16	2743595085838860	TGFBR3 (ENSG00000069702)	21.8396	1.57308e+16	MRPL10 (ENSG00000159111)	5.27184e-25	1787892632061940	WDFY4 (ENSG00000128815)	0.0	7549618339084340	XAF1 (ENSG00000132530)	0.0114674	2.04847e+16	PARP15 (ENSG00000173200)	2.88283e+08	3.20766e+16
131	SUSD3 (ENSG00000157303)	1.63192e-16	1.86911e+16	CCR4 (ENSG00000183813)	3191.35	16156445427455	JAKMIP1 (ENSG00000152969)	1.03708e-23	3.26316e+16	TM6SF1 (ENSG00000136404)	0.0	7548265860562310	GALE (ENSG00000117308)	0.00192743	418107433103982	TMEM182 (ENSG00000170417)	4.08714e+07	7.61574e+16
132	CMTM8 (ENSG00000170293)	9.05614e-17	4645393319126440	MMP25-AS1 (ENSG00000261971)	3620.94	1.56779e+16	ID2 (ENSG00000115738)	6.39649e-24	1579668898580120	CDA (ENSG00000158825)	0.0	7544781322373380	TTN (ENSG00000155657)	0.00210505	2.78282e+16	HDAC9 (ENSG00000048052)	4.24467e+07	6369548323663770
133	CDC14A (ENSG00000079335)	1.63438e-15	1.97723e+16	C18orf21 (ENSG00000141428)	375.26	1.60798e+16	SYTL2 (ENSG00000137501)	8.72594e-24	2.39486e+16	KYNU (ENSG00000115919)	0.0	7536065617062830	LAIR1 (ENSG00000167613)	0.000831072	2.4011e+16	CTSZ (ENSG00000101160)	4.59165e+07	4619397079959570
134	STN1 (ENSG00000107960)	2.40309e-15	1.66448e+16	TRPT1 (ENSG00000149743)	396.455	1.52504e+16	AUTS2 (ENSG00000158321)	9.24961e-24	2.59623e+16	STEAP3 (ENSG00000115107)	0.0	7529131333864300	GOLIM4 (ENSG00000173905)	0.105479	602822373286856	FAM3C (ENSG00000196937)	4.7135e+08	4960558652391660
135	LINS1 (ENSG00000140471)	5.95149e-15	1.79509e+16	RMDN1 (ENSG00000176623)	468.472	1.64849e+16	ITGAL (ENSG00000005844)	3.57346e-22	1.55351e+16	RAB32 (ENSG00000118508)	0.0	74760998239524	RAB37 (ENSG00000172794)	0.0199649	2.44295e+16	PRDM4 (ENSG00000110851)	7.23633e+07	5055014305370540
136	GRAP (ENSG00000154016)	7.39981e-16	2.37103e+16	PSME4 (ENSG00000068878)	492.652	1800877489878450	CLU (ENSG00000120885)	4.70791e-23	2.36456e+16	CLEC12A (ENSG00000172322)	0.0	7411159590511620	SLFN13 (ENSG00000154760)	0.0215343	3.99163e+16	RNF144B (ENSG00000137393)	8.34129e+06	6.76971e+16
137	ICOS (ENSG00000163600)	9.2717e-16	1.87624e+16	GOLGA8B (ENSG00000215252)	532.061	1.53065e+16	DBN1 (ENSG00000113758)	1.17875e-21	4211909531470110	CD300C (ENSG00000167850)	0.0	7408324428291940	APMAP (ENSG00000101474)	0.0393855	1.94771e+16	SPPL2B (ENSG00000005206)	8.63757e+07	6062141052706440
138	TNFSF10 (ENSG00000121858)	2.30927e-15	1.57422e+16	MIS18BP1 (ENSG00000129534)	588.17	1.52897e+16	JAKMIP2 (ENSG00000176049)	4.30647e-22	2.2912e+16	P2RY13 (ENSG00000181631)	0.0	737925453227747	GPR68 (ENSG00000119714)	0.0716435	3895057535359270	RIPOR1 (ENSG00000039523)	8.83978e+07	5197335671281230
139	CD226 (ENSG00000150637)	3.29738e-14	1.98987e+16	ATAD2 (ENSG00000156802)	690.435	1.8189e+16	OASL (ENSG00000135114)	1.69859e-20	1.71722e+16	BLNK (ENSG00000095585)	0.0	7301005158906370	LMO4 (ENSG00000143013)	0.342684	2600278013789670	RHBDF2 (ENSG00000129667)	9.27179e+07	3.81682e+16
140	LDOC1 (ENSG00000182195)	4.92926e-15	2.49919e+16	DUSP4 (ENSG00000120875)	740.044	2.46511e+16	TP53I11 (ENSG00000175274)	6.18907e-21	3.15759e+16	SCIMP (ENSG00000161929)	0.0	7299464647051440	ACAA2 (ENSG00000167315)	4.19439	2.20181e+16	PTPN6 (ENSG00000111679)	9.40066e+07	2.15593e+16
141	SLC39A8 (ENSG00000138821)	4.62104e-14	2.06866e+16	CEP295 (ENSG00000166004)	93.9029	1.92085e+16	TGFBR3 (ENSG00000069702)	1.33675e-20	2.03652e+16	CD1D (ENSG00000158473)	0.0	7273223122513400	SOX4 (ENSG00000124766)	0.459161	5221165664417760	ZBTB20 (ENSG00000181722)	1.00757e+09	2744117185343310
142	AC008555.5 (ENSG00000271109)	1.14516e-13	1.68891e+16	MAD2L1 (ENSG00000164109)	962.136	1.71735e+16	CEMIP2 (ENSG00000135048)	6.50769e-20	1.92603e+16	CPED1 (ENSG00000106034)	0.0	7252472911461250	TBC1D31 (ENSG00000156787)	0.715076	415915941027973	LHPP (ENSG00000107902)	1.34382e+09	5.23114e+16
143	PASK (ENSG00000115687)	1.18823e-12	1.69669e+16	CDCA7 (ENSG00000144354)	10396.8	2.25667e+16	DUSP4 (ENSG00000120875)	1.2681e-19	3406611621258180	ASGR2 (ENSG00000161944)	0.0	713687997019597	CCL4L2 (ENSG00000276070)	13.2164	342777216410196	SHMT2 (ENSG00000182199)	1.64126e+09	2706132987789500
144	RARG (ENSG00000172819)	1.77897e-12	2.8604e+16	MCM7 (ENSG00000166508)	10543.6	1.55455e+16	HLA-DQA1 (ENSG00000196735)	2.62955e-17	1.66542e+16	AC020656.1 (ENSG00000257764)	0.0	7105338580406820	FAM49A (ENSG00000197872)	2.14346	4524235620412060	KCNN4 (ENSG00000104783)	1.77094e+09	4905990515659770
145	TRAV9-2 (ENSG00000211793)	2.20523e-12	2043101377801570	ARMT1 (ENSG00000146476)	15933.8	1.60653e+16	PILRB (ENSG00000121716)	7.23223e-18	1.98046e+16	TFEC (ENSG00000105967)	0.0	7097331682504880	TOX (ENSG00000198846)	33.9185	2.41844e+16	MBD4 (ENSG00000129071)	2.16937e+09	2.62056e+16
146	CRYBG2 (ENSG00000176092)	3.07541e-13	3.82386e+16	ITPR3 (ENSG00000096433)	18372.7	1.76061e+16	SLF1 (ENSG00000133302)	1.8594e-16	1.71318e+16	LINC01094 (ENSG00000251442)	0.0	7089596447538020	CLSTN3 (ENSG00000139182)	3.83533	2396422793638490	NHLRC3 (ENSG00000188811)	2.32287e+08	3.85399e+16
147	AP3M2 (ENSG00000070718)	2.15661e-11	2.06683e+16	TSPAN5 (ENSG00000168785)	3204.71	1.68998e+16	MT1E (ENSG00000169715)	9.58341e-17	2229553279911390	SELENOP (ENSG00000250722)	0.0	7066461241713500	BEX4 (ENSG00000102409)	6.60624	2.11234e+16	DNAJC10 (ENSG00000077232)	3.38194e+09	3786465801804590
148	SERINC5 (ENSG00000164300)	3.54597e-11	2.13263e+16	DYRK2 (ENSG00000127334)	3264.68	1.54614e+16	TBX21 (ENSG00000073861)	1.18893e-15	1.96634e+16	HMOX1 (ENSG00000100292)	0.0	705702252058964	DDIT4 (ENSG00000168209)	6.61051	1.64658e+16	POLD4 (ENSG00000175482)	3.7236e+08	1.93e+16
149	MPRIP (ENSG00000133030)	7.37832e-12	1.85568e+16	SYT11 (ENSG00000132718)	4235.18	1.59726e+16	HLA-DRB5 (ENSG00000198502)	5.92539e-16	1574472071916480	RTN1 (ENSG00000139970)	0.0	6998010818454350	TNFRSF18 (ENSG00000186891)	7.44561	3.56525e+16	NCF1 (ENSG00000158517)	4.69549e+08	2.66405e+16
150	TNFRSF18 (ENSG00000186891)	1.56236e-10	2.9301e+16	PRH1 (ENSG00000231887)	5678.31	1.61109e+16	PATL2 (ENSG00000229474)	1.48591e-14	1.99216e+16	GPBAR1 (ENSG00000179921)	0.0	692144042672004	ORAI2 (ENSG00000160991)	9.88362	2948199302758080	CD1C (ENSG00000158481)	5.60167e+08	5228100573874330
151	NPDC1 (ENSG00000107281)	1.5675e-10	2045211915339690	TLK2 (ENSG00000146872)	5722.5	2.06997e+16	PLA2G16 (ENSG00000176485)	2.15275e-15	1.8723e+16	BTK (ENSG00000010671)	0.0	6857334066013060	SLAMF7 (ENSG00000026751)	124.717	2401424870165610	FCMR (ENSG00000162894)	6.6538e+08	2.0964e+16
152	TRBV5-1 (ENSG00000211734)	2.38776e-10	1.98052e+16	MBIP (ENSG00000151332)	5826.48	1603509720008520	RASAL3 (ENSG00000105122)	1.49049e-13	1514497510383400	LGALS12 (ENSG00000133317)	0.0	6745712048439210	ICAM1 (ENSG00000090339)	159.757	3551911388107900	NR4A2 (ENSG00000153234)	8.74427e+08	5232174717220380
153	F5 (ENSG00000198734)	5.51525e-11	5226839541594840	CERK (ENSG00000100422)	5929.53	1608272090199590	E2F3 (ENSG00000112242)	2.15402e-14	2.44289e+16	MCTP1 (ENSG00000175471)	0.0	6735236056615120	GCNT1 (ENSG00000187210)	241.695	3.51558e+16	TENT5C (ENSG00000183508)	1.15732e+09	3.1904e+16
154	CITED4 (ENSG00000179862)	6.80093e-11	2901053269563300	EMSY (ENSG00000158636)	5996.5	1.5842e+16	ITGA1 (ENSG00000213949)	9.50327e-14	3.39337e+16	FGD4 (ENSG00000139132)	0.0	6728061186975910	EFHD2 (ENSG00000142634)	274.493	2.4706e+16	TMEM243 (ENSG00000135185)	1.17178e+10	2.50436e+16
155	ZNF208 (ENSG00000160321)	2.62714e-10	4.85872e+16	GZMB (ENSG00000100453)	6185.03	1.88417e+16	TGIF1 (ENSG00000177426)	9.92145e-14	1.7159e+16	FPR3 (ENSG00000187474)	0.0	6705076896080450	RUNX2 (ENSG00000124813)	422.363	3.01657e+16	CHD7 (ENSG00000171316)	1.22714e+09	4621127652369990
156	RASGRP2 (ENSG00000068831)	9.27687e-11	1.50171e+16	KLRC4-KLRK1 (ENSG00000255819)	6935.7	2.25201e+16	RALGDS (ENSG00000160271)	1.1707e-12	1.88023e+16	RASSF4 (ENSG00000107551)	0.0	6682319374211800	MIR181A1HG (ENSG00000229989)	4.54985	4026479927972440	SYNGR2 (ENSG00000108639)	1.52409e+10	2.64571e+16
157	PATJ (ENSG00000132849)	2.27326e-08	1.85387e+16	GFI1 (ENSG00000162676)	7395.81	2005123701233040	TSEN54 (ENSG00000182173)	2.23559e-12	1.83779e+16	CD300LF (ENSG00000186074)	0.0	6676384730678700	VAV3 (ENSG00000134215)	61.7309	4505717941798600	PARP1 (ENSG00000143799)	1.55441e+10	2321356444033300
158	AC013264.1 (ENSG00000231621)	3.03818e-10	2109905000640910	KIF20B (ENSG00000138182)	7576.09	1.59702e+16	SLA2 (ENSG00000101082)	2.6497e-13	1.65377e+16	CD302 (ENSG00000241399)	0.0	6635673718802430	WDR83OS (ENSG00000105583)	7.54884	1.5192e+16	TPD52 (ENSG00000076554)	1.63814e+10	3310600774679270
159	CA5B (ENSG00000169239)	4.79227e-09	1.62254e+16	DCTN6 (ENSG00000104671)	7667.3	1.62712e+16	GPR174 (ENSG00000147138)	5.74535e-13	1.61178e+16	KCNMB1 (ENSG00000145936)	0.0	6611727729272960	CBLB (ENSG00000114423)	92.7938	1.77768e+16	TTN (ENSG00000155657)	2.0176e+09	3205651903701210
160	CLUAP1 (ENSG00000103351)	5.70072e-09	2.31276e+16	CPSF2 (ENSG00000165934)	7761.72	1.56005e+16	USP11 (ENSG00000102226)	1.4272e-11	1.79288e+16	IL18 (ENSG00000150782)	0.0	650759772240745	PLSCR1 (ENSG00000188313)	1086.37	2359894692322050	BICD1 (ENSG00000151746)	2.21664e+09	5664258513238440
161	ATG9B (ENSG00000181652)	8.6822e-09	3923874545093170	CCL3L1 (ENSG00000276085)	7971.41	1.87909e+16	KLRC3 (ENSG00000205810)	2.11309e-11	2493520597368150	OSCAR (ENSG00000170909)	0.0	6443430064729010	TPST2 (ENSG00000128294)	1108.82	2.16635e+16	HIF1A (ENSG00000100644)	2.22818e+10	2.70431e+16
162	TRBV7-2 (ENSG00000282939)	9.98749e-09	2.08288e+16	GLCCI1 (ENSG00000106415)	9504.05	1.71247e+16	TRGC1 (ENSG00000211689)	5.76197e-12	2.89963e+16	HAMP (ENSG00000105697)	0.0	6420152299850500	IRF8 (ENSG00000140968)	1163.81	3720590013502010	WDFY4 (ENSG00000128815)	2.32469e+09	6568014323678730
163	FOXP3 (ENSG00000049768)	1.13229e-07	4.09054e+16	FAM8A1 (ENSG00000137414)	9952.81	2.08436e+16	CD84 (ENSG00000066294)	6.02349e-12	1771563289277310	CD300LB (ENSG00000178789)	0.0	6404397125073930	FGFBP2 (ENSG00000137441)	1341.21	3577484760334410	RASGEF1B (ENSG00000138670)	2.44096e+09	7167816691644070
164	CBR3 (ENSG00000159231)	2.3015e-08	377153834753605	VPS13A (ENSG00000197969)	11219	1.50085e+16	IFNG (ENSG00000111537)	1.46481e-10	2615443706420130	KCNE3 (ENSG00000175538)	0.0	6371953790866220	SLC44A1 (ENSG00000070214)	2409.82	3.47093e+16	CD37 (ENSG00000104894)	2.92379e+10	1.52019e+16
165	ATP8B2 (ENSG00000143515)	3.05958e-08	1.85388e+16	AUTS2 (ENSG00000158321)	117256	1.76677e+16	VNN2 (ENSG00000112303)	2.89752e-11	2.42424e+16	CD93 (ENSG00000125810)	0.0	6.35377e+16	AC090152.1 (ENSG00000167912)	301.25	3160940175696660	UVRAG (ENSG00000198382)	3.31894e+09	3.51825e+16
166	CBLL1 (ENSG00000105879)	7.55126e-08	1.55753e+16	PMAIP1 (ENSG00000141682)	12145.5	1.89463e+16	CNOT6L (ENSG00000138767)	5.2242e-11	1.63029e+16	IL1B (ENSG00000125538)	0.0	6338959665172850	CCL4 (ENSG00000275302)	481.321	1.90726e+16	AKAP2 (ENSG00000241978)	3.53433e+10	3985234472395040
167	RORC (ENSG00000143365)	3.41083e-06	4094102703315520	FCRL6 (ENSG00000181036)	129650	1.8185e+16	IDH2 (ENSG00000182054)	1.54061e-09	1.66512e+16	BASP1 (ENSG00000176788)	0.0	6.32506e+16	MMP25-AS1 (ENSG00000261971)	528.775	2542961821718850	ATP2B1-AS1 (ENSG00000271614)	4.18077e+09	5199324907220560
168	TRAV26-1 (ENSG00000211807)	5.86167e-07	2.27137e+16	ZZEF1 (ENSG00000074755)	134629	1.57665e+16	GAB3 (ENSG00000160219)	2.00828e-11	2.3319e+16	ETV5 (ENSG00000244405)	0.0	6.2456e+16	AC002310.1 (ENSG00000235560)	825.092	4012799421332910	VHL (ENSG00000134086)	4.3556e+09	3.19346e+16
169	LIMS2 (ENSG00000072163)	7.90922e-07	4085215528303480	FAM53B (ENSG00000189319)	135869	1800020142903020	CLIC3 (ENSG00000169583)	3.63849e-09	1.95071e+16	MLXIPL (ENSG00000009950)	0.0	6211613951916770	ZNF22 (ENSG00000165512)	11177.2	1.84235e+16	TMEM19 (ENSG00000139291)	4.8092e+09	4402519984302480
170	PTP4A3 (ENSG00000184489)	8.86429e-07	2594070280473120	RTKN2 (ENSG00000182010)	137973	2.14273e+16	ZNF831 (ENSG00000124203)	4.64189e-10	1.9157e+16	SLC43A2 (ENSG00000167703)	0.0	6167582568330810	ARHGAP9 (ENSG00000123329)	20516.5	1.88553e+16	KDM4B (ENSG00000127663)	4.83212e+09	5122411285351930
171	NR1D1 (ENSG00000126368)	9.56505e-07	2307853134855590	CKAP2 (ENSG00000136108)	148464	1.51692e+16	KIAA1671 (ENSG00000197077)	5.86752e-10	3061109020291280	FAM198B (ENSG00000164125)	0.0	6106005427393030	SACM1L (ENSG00000211456)	2295.92	2.19146e+16	SCPEP1 (ENSG00000121064)	4.88466e+09	3.48015e+16
172	KIAA1324 (ENSG00000116299)	9.98089e-07	2692817301759370	PTPRJ (ENSG00000149177)	15990.9	1806354942376650	NIN (ENSG00000100503)	1.04326e-08	1.83868e+16	P2RX1 (ENSG00000108405)	0.0	6.08311e+16	TBX21 (ENSG00000073861)	27628.1	2.33487e+16	GRN (ENSG00000030582)	5.61811e+09	247015928785497
173	CEACAM21 (ENSG00000007129)	1.07536e-05	1835517600595760	RABEP1 (ENSG00000029725)	182160	1.65488e+16	GPR68 (ENSG00000119714)	1.11251e-08	2620128304380290	CXCL16 (ENSG00000161921)	0.0	6076310127696930	PEAK1 (ENSG00000173517)	2783.44	4308120351966740	SMAGP (ENSG00000170545)	5.67602e+10	4721878636037010
174	CYB561 (ENSG00000008283)	6.65851e-05	1828037850582480	BCAS4 (ENSG00000124243)	184991	2.02553e+16	IL21R (ENSG00000103522)	2.99559e-09	1.84446e+16	CACNA2D3 (ENSG00000157445)	0.0	6.04973e+16	YPEL1 (ENSG00000100027)	34765	3855523717007480	ZFP36L1 (ENSG00000185650)	6.08539e+09	1.67557e+16
175	ZNF101 (ENSG00000181896)	7.33966e-06	1.58074e+16	ZNF326 (ENSG00000162664)	188848	1.71098e+16	TMX4 (ENSG00000125827)	3.44253e-09	1589768055990090	CYP27A1 (ENSG00000135929)	0.0	604024530767103	GAS7 (ENSG00000007237)	4308.02	4523509244016480	MAPRE2 (ENSG00000166974)	7.60472e+09	2609255076108450
176	IL23A (ENSG00000110944)	7.4574e-06	2.5388e+16	PPP3CB (ENSG00000107758)	19013.9	1809209686450610	ARHGAP25 (ENSG00000163219)	7.13722e-09	1.50459e+16	APOE (ENSG00000130203)	0.0	5928264456023960	GPR65 (ENSG00000140030)	6177.77	1934638003765040	FABP5 (ENSG00000164687)	8.32198e+09	3.08481e+16
177	FBXL8 (ENSG00000135722)	8.45431e-06	2.64632e+16	GOT1 (ENSG00000120053)	190312	1.61666e+16	ADRB2 (ENSG00000169252)	2.51708e-07	2164281914715760	PHACTR1 (ENSG00000112137)	0.0	5924362116288850	KAT6B (ENSG00000156650)	102263	2225297825017960	TNNI2 (ENSG00000130598)	8.76433e+09	9418001100124340
178	TMEM63A (ENSG00000196187)	0.000113035	1537928119395540	NAA40 (ENSG00000110583)	195664	1964471430015400	TTC16 (ENSG00000167094)	5.71633e-08	2475891151055130	TLR4 (ENSG00000136869)	0.0	5802469887321500	MBP (ENSG00000197971)	117547	1.77083e+16	CYSLTR1 (ENSG00000173198)	9.98388e+09	3389174864548250
179	FAM241B (ENSG00000171224)	0.000113126	2374297030819960	MNAT1 (ENSG00000020426)	22580.3	1.57209e+16	STMN1 (ENSG00000117632)	7.2436e-07	1.62254e+16	ADGRE2 (ENSG00000127507)	0.0	5.79213e+16	DUSP10 (ENSG00000143507)	223735	3494211623007610	MAP3K7CL (ENSG00000156265)	1.02942e+11	6096641013965960
180	AL109741.1 (ENSG00000225938)	0.000152614	2.61661e+16	LAX1 (ENSG00000122188)	233385	1.52783e+16	TESC (ENSG00000088992)	1.19997e-06	2735685988866360	LRRK1 (ENSG00000154237)	0.0	5767683502588400	SLFN12 (ENSG00000172123)	32031.6	4587182489366470	IFT122 (ENSG00000163913)	1.0471e+11	5652715629753980
181	CENPK (ENSG00000123219)	1.53715e-05	1.88657e+16	AC084033.3 (ENSG00000257698)	234235	2.14125e+16	B3GNT2 (ENSG00000170340)	4.05287e-06	2066924207522930	SLC37A2 (ENSG00000134955)	0.0	5.75792e+16	APEX2 (ENSG00000169188)	70958.5	2454697195955920	PNPLA8 (ENSG00000135241)	1.15722e+11	2.90417e+16
182	ADPRM (ENSG00000170222)	0.000202608	2072139403420310	MTX2 (ENSG00000128654)	237747	1.73451e+16	MFSD10 (ENSG00000109736)	0.00010113	1.58769e+16	CST3 (ENSG00000101439)	0.0	5691568035428930	CLEC2B (ENSG00000110852)	79394.8	1.56681e+16	ZNF814 (ENSG00000204514)	1.16392e+10	4512903580132340
183	TRAV8-4 (ENSG00000211790)	2.57881e-05	1947951471371960	TRERF1 (ENSG00000124496)	2483.27	1.57464e+16	GTDC1 (ENSG00000121964)	0.000132569	2037004703765960	CTTNBP2NL (ENSG00000143079)	0.0	5666743074990250	METTL7A (ENSG00000185432)	95255.9	4031263147122650	SYVN1 (ENSG00000162298)	1.24836e+11	3.74486e+16
184	ADAM19 (ENSG00000135074)	3.05973e-05	2.25377e+16	NUP37 (ENSG00000075188)	254754	1.62772e+16	COL6A2 (ENSG00000142173)	0.000158655	2413506758564110	CD180 (ENSG00000134061)	0.0	5654837402000990	ZNF677 (ENSG00000197928)	1.24977e+06	3200429926634840	PLD4 (ENSG00000166428)	1.28653e+11	5418146084703270
185	LINC01550 (ENSG00000246223)	3.10269e-05	1645734323859300	KHDC4 (ENSG00000132680)	30831.5	1544994990524850	MIB2 (ENSG00000197530)	2.28689e-05	1.88349e+16	GPX3 (ENSG00000211445)	0.0	565108077452472	JAK1 (ENSG00000162434)	1.37687e+06	1.72619e+16	DAAM1 (ENSG00000100592)	1.28754e+11	3983460115091300
186	ENO2 (ENSG00000111674)	0.000327994	1582663540333400	CKS2 (ENSG00000123975)	31575.7	1.80119e+16	GNLY (ENSG00000115523)	2.77715e-05	1.56981e+16	LYN (ENSG00000254087)	0.0	5536201870085040	JAKMIP2 (ENSG00000176049)	1.56066e+06	2537976917178800	RABEP2 (ENSG00000177548)	1.29073e+11	4600776192520490
187	UXS1 (ENSG00000115652)	3.31682e-05	1.6227e+16	FUT8 (ENSG00000033170)	34626.3	1.63257e+16	PITPNC1 (ENSG00000154217)	3.27646e-05	1636015362651400	SLC15A3 (ENSG00000110446)	0.0	5514115294269150	BANF1 (ENSG00000175334)	1.80004e+06	1.64274e+16	AFTPH (ENSG00000119844)	1.32913e+11	2821575168418670
188	ANKRD55 (ENSG00000164512)	0.00035112	6119881714362420	UHRF2 (ENSG00000147854)	379291	1.6305e+16	NAA50 (ENSG00000121579)	4.89987e-05	1752282805271560	PAPSS2 (ENSG00000198682)	0.0	5.48634e+16	COA1 (ENSG00000106603)	2.27936e+06	2.06079e+16	WASHC4 (ENSG00000136051)	1.35176e+11	2845546327534380
189	CD79B (ENSG00000007312)	3.8093e-05	1.66057e+16	OSBPL7 (ENSG00000006025)	38178.3	1.81565e+16	NFATC2 (ENSG00000101096)	5.56466e-05	1547138565900930	PRAM1 (ENSG00000133246)	0.0	5.33774e+16	DDAH2 (ENSG00000213722)	3.43529e+06	2.02898e+16	ITGAE (ENSG00000083457)	1.36102e+11	2.72237e+16
190	MLLT3 (ENSG00000171843)	0.00047422	1.60601e+16	C1orf21 (ENSG00000116667)	521885	2075619953349610	SIPA1 (ENSG00000213445)	7.35199e-05	159061382379383	SULF2 (ENSG00000196562)	0.0	5317883476732980	CTSC (ENSG00000109861)	398037	1511540876379030	SNN (ENSG00000184602)	1.37273e+11	6753362944814980
191	B3GNT9 (ENSG00000237172)	4.86493e-07	3.34738e+16	E2F3 (ENSG00000112242)	61130.3	1.74482e+16	DNAJC1 (ENSG00000136770)	7.87574e-06	1.68179e+16	BHLHE41 (ENSG00000123095)	0.0	5287198234452870	AC245060.5 (ENSG00000274422)	42324.1	3635619182783990	MAP4K4 (ENSG00000071054)	1.50265e+11	2.89234e+16
192	HIST1H1D (ENSG00000124575)	9.12911e-05	1.51921e+16	PTPRN2 (ENSG00000155093)	64500.6	1794370320134580	FAM173A (ENSG00000103254)	0.00133341	1838923229042020	TCF4 (ENSG00000196628)	0.0	5274461054917990	AFF3 (ENSG00000144218)	492185	4.23699e+16	HIST1H4C (ENSG00000197061)	1.53187e+09	1.63609e+16
193	ITGA6 (ENSG00000091409)	0.000128389	1.69635e+16	HELZ2 (ENSG00000130589)	73397.8	1.64841e+16	KLRC1 (ENSG00000134545)	0.00157609	1.86263e+16	CLIC2 (ENSG00000155962)	0.0	5.14963e+16	FUT7 (ENSG00000180549)	544977	3010428992809380	AC119428.2 (ENSG00000230138)	1.67727e+11	5801591346500750
194	TRBV20-1 (ENSG00000211747)	0.00130962	1.61794e+16	TNFRSF9 (ENSG00000049249)	78454.3	2.1776e+16	AC116366.3 (ENSG00000283782)	0.000238421	1766265123426620	IRAK3 (ENSG00000090376)	0.0	5077927936172090	TCTN1 (ENSG00000204852)	574171	4204007825789590	MARCKSL1 (ENSG00000175130)	1.75033e+11	313728688635797
195	TRAV8-6 (ENSG00000211795)	0.00148092	1.98596e+16	CASP7 (ENSG00000165806)	1.03878e+06	1.55879e+16	TRGV3 (ENSG00000211699)	0.00280756	204105799715523	LRP1 (ENSG00000123384)	0.0	5074787023927700	ARHGEF9 (ENSG00000131089)	995327	2429043997352280	PDE4D (ENSG00000113448)	1.94963e+10	3.11549e+16
196	TRAV8-3 (ENSG00000211787)	0.000279732	1.951e+16	LINC01184 (ENSG00000245937)	1.07149e+06	1.85634e+16	RAB9A (ENSG00000123595)	0.00346316	1.60997e+16	SIGLEC9 (ENSG00000129450)	0.0	4.99933e+16	TSPAN4 (ENSG00000214063)	1.03637e+07	4015564371584830	ZEB2 (ENSG00000169554)	1.99672e+10	3.37524e+16
197	TRBV2 (ENSG00000226660)	0.00297254	1.97302e+16	RPTOR (ENSG00000141564)	107686	1.62276e+16	ABI3 (ENSG00000108798)	0.00386915	1907279177509350	HPGDS (ENSG00000163106)	0.0	4932516051073950	TNFSF14 (ENSG00000125735)	1.16224e+06	2150227354619820	TMED8 (ENSG00000100580)	2.02137e+11	5.62617e+16
198	FHL1 (ENSG00000022267)	9.00015e-05	2961010504453330	ING3 (ENSG00000071243)	1.21141e+06	1.5413e+16	TRBV27 (ENSG00000211752)	0.00054697	1.9129e+16	TNNI2 (ENSG00000130598)	0.0	4920588507346720	IRAK2 (ENSG00000134070)	1.38183e+07	3709884480706620	NFKB2 (ENSG00000077150)	2.04584e+10	3.29425e+16
199	ECE1 (ENSG00000117298)	0.00117291	1.70348e+16	BDH2 (ENSG00000164039)	1.30222e+06	1.54057e+16	CCR4 (ENSG00000183813)	8.01183e-05	1.84024e+16	TBC1D9 (ENSG00000109436)	0.0	4912392130387040	CDIP1 (ENSG00000089486)	1.45086e+06	2.23973e+16	FAM214A (ENSG00000047346)	2.08889e+11	3418436882155750
200	SH2D3A (ENSG00000125731)	0.0134146	1.79337e+16	MEMO1 (ENSG00000162959)	13491.8	1.52312e+16	TRBV4-1 (ENSG00000211710)	0.000160493	2338176099262450	BCL11A (ENSG00000119866)	0.0	4908542672373620	OSTF1 (ENSG00000134996)	1.68929e+07	1.5651e+16	NR4A1 (ENSG00000123358)	2.10263e+11	6143604918806670
201	LINC00243 (ENSG00000214894)	0.000283295	2.06759e+16	FLVCR1-DT (ENSG00000198468)	1.4865e+06	1.95331e+16	CD81 (ENSG00000110651)	0.00908436	1784419413753780	ALDH3B1 (ENSG00000006534)	0.0	4.86881e+16	ACTN4 (ENSG00000130402)	2.77158e+06	1639979693952820	CENPM (ENSG00000100162)	2.53842e+10	4795413973541290
202	AC009041.1 (ENSG00000260496)	8.0169e-05	2.98589e+16	ATR (ENSG00000175054)	151111	1.50047e+16	PTTG1 (ENSG00000164611)	0.187428	1.71134e+16	TIMP2 (ENSG00000035862)	0.0	4.53581e+16	PGM2 (ENSG00000169299)	3.54848e+07	2.48459e+16	NEK8 (ENSG00000160602)	2.59274e+11	5129241756842310
203	TRAV23DV6 (ENSG00000211803)	0.102406	2.33175e+16	GMNN (ENSG00000112312)	1.62608e+06	2.13395e+16	FAM160B1 (ENSG00000151553)	0.0245883	2.00485e+16	LILRB1 (ENSG00000104972)	0.0	4503596857508030	SKAP2 (ENSG00000005020)	3.60404e+07	2305907984863910	SPATS2 (ENSG00000123352)	2.62096e+11	4160879603022860
204	LINC00402 (ENSG00000235532)	0.174986	2008459375044250	DPP3 (ENSG00000254986)	1.74887e+06	1.66607e+16	ABHD17A (ENSG00000129968)	0.0312121	1.71322e+16	SYK (ENSG00000165025)	0.0	4.43542e+16	ERMP1 (ENSG00000099219)	3.72139e+06	3.28004e+16	PPM1K (ENSG00000163644)	2.68416e+10	2040386468306170
205	SVIL (ENSG00000197321)	0.0276708	2.01137e+16	MED16 (ENSG00000175221)	1.81516e+06	1.55045e+16	RASSF1 (ENSG00000068028)	0.41875	1519631323501230	RASGRP4 (ENSG00000171777)	0.0	4396837871755250	HMGN3 (ENSG00000118418)	4.32551e+06	1.50514e+16	PELI1 (ENSG00000197329)	2.75334e+09	4000134555777600
206	CCDC65 (ENSG00000139537)	0.0461539	2223978135185040	WDR26 (ENSG00000162923)	1.9242e+06	1.51643e+16	ARAP2 (ENSG00000047365)	0.0585026	1.57628e+16	FES (ENSG00000182511)	0.0	4387564014336920	USP28 (ENSG00000048028)	6.33833e+06	2.65804e+16	DDAH2 (ENSG00000213722)	2.99438e+11	2822520622490180
207	RASGRF2 (ENSG00000113319)	0.51333	2481297738361350	AC019205.1 (ENSG00000229852)	2.12925e+06	2247084202556000	CD70 (ENSG00000125726)	0.063683	197918214811131	CARD9 (ENSG00000187796)	0.0	4383952287944320	PIK3CG (ENSG00000105851)	7.6873e+06	2.34077e+16	ZNF441 (ENSG00000197044)	3.16134e+10	5475138614751080
208	DUSP16 (ENSG00000111266)	0.532769	2.17724e+16	FBXO22 (ENSG00000167196)	232832	1.69832e+16	PTPN22 (ENSG00000134242)	0.0818045	1588963064077330	BCAT1 (ENSG00000060982)	0.0	4335809112860490	AF165147.1 (ENSG00000232855)	9.61168e+06	2934856040657850	TSC22D3 (ENSG00000157514)	3.22625e+09	1.70831e+16
209	SYNJ2 (ENSG00000078269)	0.0863264	2644530750153540	MAP4K4 (ENSG00000071054)	236530	1.51021e+16	PLEKHF1 (ENSG00000166289)	0.0874521	1.74954e+16	FGD2 (ENSG00000146192)	0.0	4304462433588490	LINC02084 (ENSG00000272282)	1.01373e+08	2.05051e+16	GNPDA2 (ENSG00000163281)	3.43957e+09	4053333918193900
210	TRAV13-2 (ENSG00000211791)	1.07745	1.9656e+16	STAMBPL1 (ENSG00000138134)	266199	1770615731060700	TRDV1 (ENSG00000211804)	1.28408	2409734876238530	B3GNT5 (ENSG00000176597)	0.0	4224005132590420	FAIM (ENSG00000158234)	1.05983e+07	3458801767903330	PXK (ENSG00000168297)	4.1734e+10	3.6199e+16
211	IL6R (ENSG00000160712)	1.24023	1947235617792030	TRAF3IP2 (ENSG00000056972)	2.7117e+06	1.5488e+16	GFI1 (ENSG00000162676)	2.16676	2.04477e+16	LILRB3 (ENSG00000204577)	0.0	4179076872234750	ASL (ENSG00000126522)	1.08677e+08	2690622274335330	LYPLA1 (ENSG00000120992)	4.5525e+11	2818239124048300
212	MFHAS1 (ENSG00000147324)	0.148171	2042343824563320	PCBP4 (ENSG00000090097)	271349	2124517076674810	FBXO32 (ENSG00000156804)	0.489872	2091673507038630	TP53I3 (ENSG00000115129)	0.0	4.0954e+16	ADAMTS10 (ENSG00000142303)	1.14693e+08	3736754584000880	MKNK2 (ENSG00000099875)	5.48631e+10	3.00873e+16
213	FBXL16 (ENSG00000127585)	1.55622	2.53648e+16	APOBEC3F (ENSG00000128394)	276306	1.73837e+16	PPP1R16B (ENSG00000101445)	0.724328	1.86073e+16	STAC3 (ENSG00000185482)	0.0	4035439815658180	RPE (ENSG00000197713)	1.33003e+08	2400758522733320	BIRC3 (ENSG00000023445)	5.68343e+10	2314904356234740
214	HKDC1 (ENSG00000156510)	2.7482	2.95412e+16	CCDC28B (ENSG00000160050)	3.19115e+06	1.79305e+16	ACTA2 (ENSG00000107796)	0.735081	2.0205e+16	CEBPA (ENSG00000245848)	0.0	4007709976379120	LINC02132 (ENSG00000268804)	1.74369e+08	3848565695227990	TMEM156 (ENSG00000121895)	5.71424e+10	3090818075444310
215	BAG3 (ENSG00000151929)	0.335583	2.17128e+16	LINC00539 (ENSG00000224429)	327156	2344341070642450	SCRN2 (ENSG00000141295)	1.20679	1.61716e+16	CTNND1 (ENSG00000198561)	0.0	3961203448985440	CCDC28B (ENSG00000160050)	2.15335e+06	2.51327e+16	HIST1H2BK (ENSG00000197903)	6.14342e+10	3.79209e+16
216	RNF157 (ENSG00000141576)	3.67659	1928365260728270	RGS3 (ENSG00000138835)	3.64277e+06	1.64212e+16	AC090152.1 (ENSG00000167912)	13.5314	2167976440819600	NR4A3 (ENSG00000119508)	0.0	3894226675953910	RAB24 (ENSG00000169228)	2.83284e+08	2.15834e+16	BHLHE41 (ENSG00000123095)	6.29221e+10	6236996207246810
217	TRBV19 (ENSG00000211746)	0.547964	1839506552109750	TMEM41A (ENSG00000163900)	3.70309e+06	1.63194e+16	GYG1 (ENSG00000163754)	8.82797	1.52168e+16	ARHGEF40 (ENSG00000165801)	0.0	3.86265e+16	MRPL14 (ENSG00000180992)	3.11644e+08	1.76591e+16	BARD1 (ENSG00000138376)	6.54577e+10	3.63666e+16
218	DOCK9 (ENSG00000088387)	0.778009	1.87451e+16	PRR5L (ENSG00000135362)	3.99088e+06	1680558674753550	TRBV7-9 (ENSG00000278030)	8.98888	1708174318405980	GPR34 (ENSG00000171659)	0.0	3.86079e+16	IFI35 (ENSG00000068079)	3.12018e+08	1.80033e+16	LAMTOR5 (ENSG00000134248)	6.54677e+10	2026663585812600
219	ABO (ENSG00000175164)	0.0141023	3587186030356440	APOBEC3D (ENSG00000243811)	427130	1.66498e+16	ARHGAP35 (ENSG00000160007)	129.831	1.88018e+16	SNCA (ENSG00000145335)	0.0	3.85371e+16	MYO1F (ENSG00000142347)	3.60308e+07	1.59546e+16	LYN (ENSG00000254087)	6.57364e+10	4419823003986600
220	ARMH1 (ENSG00000198520)	30.9354	1790306847202970	TSEN15 (ENSG00000198860)	467319	15627292701326	VPS37B (ENSG00000139722)	164.506	1.61999e+16	GATM (ENSG00000171766)	0.0	3.8317e+16	GPR34 (ENSG00000171659)	5.00215e+07	4133052112172000	IRF4 (ENSG00000137265)	6.61618e+10	4324823279943960
221	TRIM47 (ENSG00000132481)	4.28255	2165361907475590	NPIPB5 (ENSG00000243716)	490939	1.62007e+16	RGS9 (ENSG00000108370)	174.76	2171383753218960	IFI30 (ENSG00000216490)	0.0	3805678775047830	ATP8A1 (ENSG00000124406)	5.00315e+08	2.27192e+16	UQCRH (ENSG00000173660)	6.82745e+10	1.59673e+16
222	NIPAL3 (ENSG00000001461)	50.0918	1.57888e+16	SETDB1 (ENSG00000143379)	491471	1.50297e+16	CEP78 (ENSG00000148019)	191.686	1.84407e+16	CSF2RB (ENSG00000100368)	0.0	3801269194269060	CD300C (ENSG00000167850)	5.25072e+07	3.50097e+16	RNF141 (ENSG00000110315)	7.41793e+10	3.28463e+16
223	PLEKHG3 (ENSG00000126822)	5.46123	2183132696436800	STK24 (ENSG00000102572)	493095	1.52103e+16	YPEL1 (ENSG00000100027)	232.589	2361818892003100	HSPA6 (ENSG00000173110)	0.0	37987935635645	MAPK1 (ENSG00000100030)	5.41139e+08	1.81816e+16	ZNF141 (ENSG00000131127)	7.76096e+10	3470699035936660
224	SFMBT1 (ENSG00000163935)	8.28418	2.04096e+16	SMC2 (ENSG00000136824)	512507	1729415402956000	TRBV7-6 (ENSG00000211727)	2.55401	1915195034867090	TGFBI (ENSG00000120708)	0.0	3.78048e+16	SEPT11 (ENSG00000138758)	5.99084e+07	2.2741e+16	HLA-DQA2 (ENSG00000237541)	8.82563e+10	4490130139718350
225	LINC01215 (ENSG00000271856)	16.7535	2268327290609340	CCDC141 (ENSG00000163492)	586827	2.22668e+16	ITM2C (ENSG00000135916)	46.337	1604592260117500	RGS18 (ENSG00000150681)	0.0	3771781753624010	ZNF322 (ENSG00000181315)	6.14293e+07	2549078815782170	SET (ENSG00000119335)	8.91582e+08	1849729751355530
226	UBQLN2 (ENSG00000188021)	19.3207	1.59273e+16	AL592183.1 (ENSG00000273748)	602135	2.40606e+16	PRR5 (ENSG00000186654)	90.1879	1.7662e+16	EVI5 (ENSG00000067208)	0.0	3734594465347200	SLFN5 (ENSG00000166750)	6.77096e+07	1.50887e+16	SNX9 (ENSG00000130340)	1.01307e+12	3.77997e+16
227	BACH2 (ENSG00000112182)	22.8384	2195991179377220	SEPT11 (ENSG00000138758)	616383	1580538467471050	TRGV5 (ENSG00000211697)	179.362	2.10732e+16	GSN (ENSG00000148180)	0.0	3.71046e+16	MRPS6 (ENSG00000243927)	6.86806e+07	1.5691e+16	PHKB (ENSG00000102893)	1.03687e+12	2781510042133110
228	BEX5 (ENSG00000184515)	23.6173	1.95348e+16	CASP3 (ENSG00000164305)	719899	1.54728e+16	CDCA7 (ENSG00000144354)	1804.62	2105747936114530	SPIB (ENSG00000269404)	0.0	3700795502823150	UTRN (ENSG00000152818)	6.93903e+07	1.59811e+16	TCEA2 (ENSG00000171703)	1.13519e+12	4.51864e+16
229	AC111182.1 (ENSG00000266998)	24.8335	2154329600291610	RCC1L (ENSG00000274523)	738364	1.90285e+16	ZEB2 (ENSG00000169554)	409.79	193440347262897	NR4A1 (ENSG00000123358)	0.0	3671830973559800	CDKL1 (ENSG00000100490)	8.93516e+07	3079105110367600	INF2 (ENSG00000203485)	1.14488e+12	3598818529654110
230	LINC02361 (ENSG00000256576)	71.2531	1.7758e+16	RFLNB (ENSG00000183688)	813676	1.60902e+16	TRAV5 (ENSG00000211779)	649.789	1.87166e+16	SDSL (ENSG00000139410)	0.0	358840514721607	ABHD2 (ENSG00000140526)	9.6091e+07	2.30608e+16	BACH1 (ENSG00000156273)	1.20492e+12	3.22776e+16
231	TRAV13-1 (ENSG00000211788)	1039.52	1602520392475320	MOB2 (ENSG00000182208)	814349	1.53328e+16	MMP25-AS1 (ENSG00000261971)	800.122	1603050911794460	ARHGAP24 (ENSG00000138639)	0.0	3.58588e+16	ADAM28 (ENSG00000042980)	1.01644e+09	3.44804e+16	CERS4 (ENSG00000090661)	1.21406e+12	4813930208184890
232	TRAF3IP2 (ENSG00000056972)	1054.53	1.76665e+16	C1RL (ENSG00000139178)	94306.9	1.52136e+16	NMRAL1 (ENSG00000153406)	90.5918	1.5466e+16	ZFHX3 (ENSG00000140836)	0.0	3.40423e+16	FLNB (ENSG00000136068)	1.38184e+09	2922783531233590	TMEM38B (ENSG00000095209)	1.25251e+12	3.86394e+16
233	PCSK1N (ENSG00000102109)	1064.45	2.45883e+16	NPLOC4 (ENSG00000182446)	943335	1803680719628950	BCAS4 (ENSG00000124243)	12969.8	1.96188e+16	DST (ENSG00000151914)	0.0	3382150892913150	LINC01684 (ENSG00000237484)	1.65033e+09	3504576263990910	ZNF844 (ENSG00000223547)	1.38449e+11	6240372941102570
234	TRIM46 (ENSG00000163462)	1260.66	2.98795e+16	HDAC10 (ENSG00000100429)	945990	1545808528370350	CLIP4 (ENSG00000115295)	1995.22	1.91589e+16	GRK3 (ENSG00000100077)	0.0	3.35933e+16	CHST12 (ENSG00000136213)	1.85217e+09	1.78934e+16	GCA (ENSG00000115271)	1.42658e+11	340436727867302
235	TBC1D4 (ENSG00000136111)	178.554	1.87037e+16	MPHOSPH9 (ENSG00000051825)	95978.8	1.58366e+16	MAP3K8 (ENSG00000107968)	4415.07	1.96381e+16	AIF1 (ENSG00000204472)	0.0	3345606526590590	AC007384.1 (ENSG00000237513)	1.87991e+09	281797090048411	ZFAND6 (ENSG00000086666)	1.54932e+11	2.22639e+16
236	MDFIC (ENSG00000135272)	2313.2	1.50509e+16	PVT1 (ENSG00000249859)	984299	1579248576219660	TRAV1-2 (ENSG00000256553)	5948.52	1.79324e+16	FSCN1 (ENSG00000075618)	0.0	3328884018166180	HIP1 (ENSG00000127946)	1.90769e+09	3.03073e+16	BTN2A2 (ENSG00000124508)	1.58971e+12	4260478400815160
237	SNHG22 (ENSG00000267322)	2316.23	1.82022e+16	KIAA0825 (ENSG00000185261)	1.1041e+07	2.47517e+16	ARHGAP26 (ENSG00000145819)	6040.12	1.97253e+16	SLC11A1 (ENSG00000018280)	0.0	3321370928785450	TSPOAP1-AS1 (ENSG00000265148)	1.91851e+09	2.33994e+16	ARL11 (ENSG00000152213)	1.63594e+12	5.0507e+16
238	AEN (ENSG00000181026)	262.249	1.71085e+16	HPGD (ENSG00000164120)	1.12673e+07	2215303720257510	HAGHL (ENSG00000103253)	68038.5	1.86019e+16	ADAM28 (ENSG00000042980)	0.0	3299814851875070	AC025164.1 (ENSG00000245904)	1.96441e+09	2011709439889810	PRDM2 (ENSG00000116731)	1.7133e+12	2.43745e+16
239	EEPD1 (ENSG00000122547)	396.846	2282422713802630	YPEL1 (ENSG00000100027)	1.1535e+06	2286614019710760	GALNT11 (ENSG00000178234)	71359.2	1.7439e+16	P2RY14 (ENSG00000174944)	0.0	3279197610381120	NEIL1 (ENSG00000140398)	2.26337e+09	3.19741e+16	JAZF1 (ENSG00000153814)	1.77245e+12	3329099970401900
240	CDKN2B (ENSG00000147883)	495.462	3260633553393710	JAKMIP2 (ENSG00000176049)	1.22467e+07	1.5153e+16	SPON2 (ENSG00000159674)	83.4213	1.66018e+16	IRF8 (ENSG00000140968)	0.0	3265502878573930	CTNNBIP1 (ENSG00000178585)	2.36931e+09	3.20998e+16	CD1D (ENSG00000158473)	2.04951e+12	5417706479034990
241	TRBV3-1 (ENSG00000237702)	571.23	1.85085e+16	CLASP1 (ENSG00000074054)	1.44277e+06	1.55089e+16	ADGRG5 (ENSG00000159618)	105401	2199216473131970	ENTPD1 (ENSG00000138185)	0.0	315588738030536	TFDP2 (ENSG00000114126)	2.44319e+09	2.48301e+16	CEP170 (ENSG00000143702)	2.07481e+12	3147663139049370
242	LGALS3BP (ENSG00000108679)	84.9326	1.81133e+16	B3GNT2 (ENSG00000170340)	1.44978e+07	1613726469096590	ANKRD39 (ENSG00000213337)	11052.3	1.67192e+16	ADAM9 (ENSG00000168615)	0.0	3.13725e+16	KLHDC4 (ENSG00000104731)	2.56183e+09	2000804515137090	LSM7 (ENSG00000130332)	2.08054e+11	1.62454e+16
243	OLFM2 (ENSG00000105088)	1287.52	1698599699356020	DPM1 (ENSG00000000419)	1.58351e+07	1.52285e+16	TTC38 (ENSG00000075234)	157106	1.96223e+16	GNB4 (ENSG00000114450)	0.0	3.07429e+16	SGSM3 (ENSG00000100359)	2.98132e+09	1.91063e+16	MICAL3 (ENSG00000243156)	2.17937e+10	4240913311207200
244	OR4D1 (ENSG00000141194)	14976.3	2156075782537060	SLC25A4 (ENSG00000151729)	1.64385e+06	2.04276e+16	LPCAT1 (ENSG00000153395)	17872.3	2.13779e+16	CIITA (ENSG00000179583)	0.0	3.03464e+16	SLA2 (ENSG00000101082)	3.04614e+09	1716387875026460	ZUP1 (ENSG00000153975)	2.18086e+12	3.79098e+16
245	TMEM25 (ENSG00000149582)	2397.1	2.29011e+16	PPP1R21 (ENSG00000162869)	1.65166e+06	1.53969e+16	DLGAP1-AS1 (ENSG00000177337)	242639	1.54677e+16	TLR5 (ENSG00000187554)	0.0	3.0119e+16	WDR83 (ENSG00000123154)	3.09872e+09	2.35282e+16	PRKCB (ENSG00000166501)	2.35835e+12	2.27163e+16
246	TRAV41 (ENSG00000211820)	27790	2.3984e+16	ARPC4-TTLL3 (ENSG00000250151)	1.88123e+07	1.55673e+16	MIAT (ENSG00000225783)	40472.3	1.67001e+16	NCF2 (ENSG00000116701)	0.0	2.96003e+16	SFMBT2 (ENSG00000198879)	3.14201e+09	2.70879e+16	PEA15 (ENSG00000162734)	2.38854e+12	2962256895839300
247	GPR25 (ENSG00000170128)	3107.81	2315183893290130	AK3 (ENSG00000147853)	2.07593e+06	1.54038e+16	FUT11 (ENSG00000196968)	410622	1.72501e+16	RAPH1 (ENSG00000173166)	0.0	2.90891e+16	GZMH (ENSG00000100450)	3.88459e+08	1620210387810080	SP100 (ENSG00000067066)	2.46014e+12	1.66648e+16
248	TRAV2 (ENSG00000211776)	35301.1	2.06105e+16	SNAP29 (ENSG00000099940)	2.26627e+07	1.54375e+16	PHF12 (ENSG00000109118)	503836	1595526906014590	RUBCNL (ENSG00000102445)	0.0	2.90238e+16	PSEN2 (ENSG00000143801)	4.09519e+08	3469501369965240	ZNF776 (ENSG00000152443)	2.48401e+12	5327290039606260
249	C20orf204 (ENSG00000196421)	5198.89	2.80614e+16	GADD45A (ENSG00000116717)	2.34887e+07	2120613475952500	RASGEF1A (ENSG00000198915)	520497	2.35218e+16	SLC2A9 (ENSG00000109667)	0.0	2895632955352260	APOBR (ENSG00000184730)	4.22408e+08	2419123493209660	CTSS (ENSG00000163131)	2.65436e+11	1.92281e+16
250	TAB2 (ENSG00000055208)	8208.74	1.64029e+16	ENTPD4 (ENSG00000197217)	2.43971e+06	1.51865e+16	GALNT3 (ENSG00000115339)	91447.8	2.34011e+16	HLA-DOA (ENSG00000204252)	0.0	2894310195957510	LRMP (ENSG00000118308)	5.18937e+08	2.35734e+16	FRS2 (ENSG00000166225)	2.65769e+12	3.58609e+16
251	TMEM200A (ENSG00000164484)	8778.24	2.26243e+16	CHKB (ENSG00000100288)	2.51176e+07	1.70402e+16	ITPRIPL1 (ENSG00000198885)	2.73885e+06	2.09072e+16	FGL2 (ENSG00000127951)	0.0	2893648747218660	TNFRSF14-AS1 (ENSG00000238164)	5.39318e+08	3.0542e+16	MTRF1 (ENSG00000120662)	2.66871e+11	3.69595e+16
252	RETREG1 (ENSG00000154153)	9077.05	1.89838e+16	SLC25A46 (ENSG00000164209)	2.63816e+06	1.56229e+16	SLC25A4 (ENSG00000151729)	3.05482e+06	1.98522e+16	ITGAX (ENSG00000140678)	0.0	2.83878e+16	PEX2 (ENSG00000164751)	5.65833e+08	1.91337e+16	ATP6V1A (ENSG00000114573)	2.70118e+11	3.59938e+16
253	ABRAXAS1 (ENSG00000163322)	152512	1.61607e+16	RCHY1 (ENSG00000163743)	2.80125e+07	1.50575e+16	ATXN1 (ENSG00000124788)	699814	1516788633559160	GAS7 (ENSG00000007237)	0.0	2.80712e+16	IFNL1 (ENSG00000182393)	5.74975e+08	3.01336e+16	SEL1L3 (ENSG00000091490)	2.93149e+12	3134850193980520
254	AMMECR1 (ENSG00000101935)	182983	1.76495e+16	MVK (ENSG00000110921)	3.01792e+06	1.91334e+16	KLHDC4 (ENSG00000104731)	866989	1.53797e+16	HLA-DQA2 (ENSG00000237541)	0.0	2789178604251200	ABHD15 (ENSG00000168792)	5.7511e+08	2.84658e+16	PTPN1 (ENSG00000196396)	3.13021e+11	2.22446e+16
255	PVT1 (ENSG00000249859)	18366.8	1708997329519600	FOXO1 (ENSG00000150907)	3.37196e+07	1.54155e+16	DYRK1B (ENSG00000105204)	1.44428e+06	1.89468e+16	MYO1E (ENSG00000157483)	0.0	2787552307402980	OGT (ENSG00000147162)	6.01684e+08	1.55199e+16	SELL (ENSG00000188404)	3.2223e+11	1607627736754980
256	TRAV4 (ENSG00000211778)	20432	1.62714e+16	QRSL1 (ENSG00000130348)	3.56462e+06	1.65196e+16	RGS3 (ENSG00000138835)	1.77845e+07	1.70302e+16	IFNGR2 (ENSG00000159128)	0.0	2775276790160050	JARID2 (ENSG00000008083)	6.33456e+08	205418219651076	NCR3 (ENSG00000204475)	3.49856e+12	2385108630355300
257	TRAV27 (ENSG00000211809)	278561	19075514383196	SNTB2 (ENSG00000168807)	3.5692e+07	1609119808519920	NUGGC (ENSG00000189233)	2.0682e+06	2.06099e+16	SOX4 (ENSG00000124766)	0.0	270113542586107	NHLRC3 (ENSG00000188811)	6.35933e+08	205306827761489	AC025164.1 (ENSG00000245904)	3.54292e+11	2.4788e+16
258	C3orf18 (ENSG00000088543)	318604	2068200422349990	MYO9A (ENSG00000066933)	3.76938e+07	1.61666e+16	MCTP2 (ENSG00000140563)	2.18946e+07	1.56111e+16	FCGBP (ENSG00000275395)	0.0	2.67717e+16	ARHGEF12 (ENSG00000196914)	6.71456e+08	3.44201e+16	GDI2 (ENSG00000057608)	3.64401e+11	1.62631e+16
259	TTC12 (ENSG00000149292)	46845.9	2033808138367260	PSPC1 (ENSG00000121390)	3.86853e+06	1510146147284750	FXYD2 (ENSG00000137731)	2.20588e+06	1.5347e+16	ARL11 (ENSG00000152213)	0.0	2.64698e+16	PDLIM1 (ENSG00000107438)	7.29882e+08	2.78536e+16	ERGIC1 (ENSG00000113719)	3.6928e+11	3309284719766850
260	AKR1C3 (ENSG00000196139)	72377.2	2193100231430910	WASHC5 (ENSG00000164961)	3.91569e+06	1.5844e+16	ENPP4 (ENSG00000001561)	2.32424e+06	2.00604e+16	DEPTOR (ENSG00000155792)	0.0	2.64666e+16	ZBP1 (ENSG00000124256)	7.49145e+08	1.67804e+16	NUAK2 (ENSG00000163545)	3.7199e+12	3.4683e+16
261	PLK3 (ENSG00000173846)	85168.5	1.76164e+16	NAA30 (ENSG00000139977)	4.22691e+06	1.85403e+16	RFTN1 (ENSG00000131378)	3.39421e+06	1.57768e+16	AC098613.1 (ENSG00000223552)	0.0	263513079708768	ZNF836 (ENSG00000196267)	7.65801e+08	2113025423155920	RNASE6 (ENSG00000169413)	3.77289e+11	3.11016e+16
262	COLQ (ENSG00000206561)	1.09018e+06	2310498146413530	COQ5 (ENSG00000110871)	4.45706e+07	1.54509e+16	CRIM1 (ENSG00000150938)	5.08764e+06	2.05145e+16	FCER1G (ENSG00000158869)	0.0	2583448128068880	NPRL2 (ENSG00000114388)	8.5228e+07	1.83066e+16	SBNO2 (ENSG00000064932)	4.34294e+11	4251325288808520
263	NAA80 (ENSG00000243477)	1.14343e+06	1571325914040530	LINC01943 (ENSG00000280721)	4.56621e+06	1.50353e+16	GLCCI1 (ENSG00000106415)	6.1658e+06	1.62345e+16	RNF144B (ENSG00000137393)	0.0	2.52861e+16	G6PC3 (ENSG00000141349)	9.19533e+08	2481486057314570	ZNF606 (ENSG00000166704)	4.48141e+10	5052295523032060
264	TRAV12-3 (ENSG00000211794)	1.21772e+06	1.70067e+16	TAP2 (ENSG00000204267)	4.69308e+06	1.61529e+16	NINJ2 (ENSG00000171840)	6.62945e+06	1.56917e+16	RNASE6 (ENSG00000169413)	0.0	2.502e+16	RAD51D (ENSG00000185379)	9.54979e+08	2320827974595620	ADK (ENSG00000156110)	4.68069e+11	2.20391e+16
265	TRAV12-1 (ENSG00000211785)	1.76125e+06	1.62897e+16	IFNG (ENSG00000111537)	4.73534e+06	1.8709e+16	PIP4K2A (ENSG00000150867)	6.85885e+07	1503801148609950	PLAUR (ENSG00000011422)	0.0	2.4994e+16	APOL1 (ENSG00000100342)	1.13121e+10	2.26266e+16	ZNF292 (ENSG00000188994)	4.77297e+12	2.0548e+16
266	SESN3 (ENSG00000149212)	2.2197e+06	1.72695e+16	USP28 (ENSG00000048028)	4.99231e+06	1.85403e+16	PLXDC1 (ENSG00000161381)	813033	1.93968e+16	DMXL2 (ENSG00000104093)	0.0	245029481860309	TRAPPC10 (ENSG00000160218)	1.13213e+10	2.38161e+16	MFN1 (ENSG00000171109)	5.29202e+11	3.1252e+16
267	ACYP1 (ENSG00000119640)	2.3123e+06	1.50533e+16	EXOC3 (ENSG00000180104)	501835	1.64443e+16	TRAV24 (ENSG00000211805)	8.35285e+06	2.08324e+16	BMP2K (ENSG00000138756)	0.0	2.4374e+16	WDSUB1 (ENSG00000196151)	1.1573e+10	2.68454e+16	GSAP (ENSG00000186088)	5.37669e+11	4092178931450510
268	TRAV25 (ENSG00000211806)	254243	1968866366282910	ALG2 (ENSG00000119523)	5.50725e+06	1.68261e+16	AC020659.1 (ENSG00000174171)	9.37246e+06	1.74455e+16	TTYH3 (ENSG00000136295)	0.0	2.36477e+16	ZSCAN18 (ENSG00000121413)	1.40325e+09	257025468432821	ZMYM2 (ENSG00000121741)	5.45766e+11	2.34173e+16
269	TRAV29DV5 (ENSG00000211810)	2.77594e+06	1.56527e+16	MAP3K4 (ENSG00000085511)	5.54632e+06	1.63077e+16	TRAV19 (ENSG00000211799)	9.70102e+06	1.62314e+16	DOCK5 (ENSG00000147459)	0.0	2.3615e+16	LDOC1 (ENSG00000182195)	1.41555e+10	2.14739e+16	ZDHHC21 (ENSG00000175893)	5.91067e+11	3.17102e+16
270	MFGE8 (ENSG00000140545)	646836	2.04753e+16	ADAM17 (ENSG00000151694)	5.57806e+07	1532075616157310	BICDL1 (ENSG00000135127)	2.23008e+07	1746131593585520	RHOB (ENSG00000143878)	0.0	2.30726e+16	DMAC1 (ENSG00000137038)	1.43829e+10	1710754236616380	SH3BGRL (ENSG00000131171)	5.96991e+11	1.61484e+16
271	RTKN2 (ENSG00000182010)	74349.1	2.2107e+16	NAB1 (ENSG00000138386)	5.83905e+06	231844048236982	PTRH1 (ENSG00000187024)	3.32818e+08	1762489043986070	CD9 (ENSG00000010278)	0.0	2.29277e+16	COL9A2 (ENSG00000049089)	1.7335e+10	3825410021530410	NEK6 (ENSG00000119408)	6.06739e+11	5268993017582130
272	TRBV12-3 (ENSG00000274752)	1.18255e+07	1941668995777550	WDFY1 (ENSG00000085449)	5.8504e+07	1.50386e+16	AC004865.2 (ENSG00000239636)	3.78959e+08	1.5892e+16	AL034397.3 (ENSG00000274536)	0.0	2.29236e+16	SSSCA1 (ENSG00000173465)	1.92054e+10	1.69984e+16	CNST (ENSG00000162852)	6.25427e+11	2.4363e+16
273	TNFRSF10A (ENSG00000104689)	1.47683e+07	1.50706e+16	NPC1 (ENSG00000141458)	5.9025e+06	1.62162e+16	DZIP3 (ENSG00000198919)	1.02292e+09	1.54118e+16	UBE2E2 (ENSG00000182247)	0.0	2.2706e+16	CBR4 (ENSG00000145439)	2.09536e+09	2557108354813860	CC2D1A (ENSG00000132024)	6.32912e+10	3.37969e+16
274	GPRASP1 (ENSG00000198932)	2.26076e+06	2118472052218970	MANEA (ENSG00000172469)	5.91038e+06	1825763679590860	FAM8A1 (ENSG00000137414)	1.4106e+09	1.73317e+16	FCGR3A (ENSG00000203747)	0.0	2.26914e+16	TST (ENSG00000128311)	2.23497e+10	4104202564896970	ZNF581 (ENSG00000171425)	6.48788e+11	2.59434e+16
275	EPHA1 (ENSG00000146904)	2.26347e+06	1.65131e+16	SLK (ENSG00000065613)	6.29029e+06	1592939307709380	NPC1 (ENSG00000141458)	1.50399e+09	1.59717e+16	SOCS6 (ENSG00000170677)	0.0	2268448683131070	RSAD2 (ENSG00000134321)	2.33557e+09	2.32959e+16	MAST3 (ENSG00000099308)	6.65056e+11	3268388651823970
276	FRY (ENSG00000073910)	2.42414e+07	2.62601e+16	GCH1 (ENSG00000131979)	6.38987e+06	1.66192e+16	PAM (ENSG00000145730)	1.77027e+09	1.57833e+16	ATP8B4 (ENSG00000104043)	0.0	2234061232700190	HMG20A (ENSG00000140382)	2.34469e+09	2.06736e+16	PWP1 (ENSG00000136045)	6.66621e+11	2017131950725980
277	FAM13A (ENSG00000138640)	2.4785e+07	2.27659e+16	CUL4B (ENSG00000158290)	6.42783e+06	1.54408e+16	SFMBT2 (ENSG00000198879)	1.96315e+09	1864729089017200	EPB41L2 (ENSG00000079819)	0.0	2228562770566550	SLC27A3 (ENSG00000143554)	2.42301e+09	2435610920188990	RCSD1 (ENSG00000198771)	7.4483e+11	1.77689e+16
278	CFH (ENSG00000000971)	2.61985e+06	1.71666e+16	ABCB8 (ENSG00000197150)	6.43555e+06	1511932091566840	CLCF1 (ENSG00000175505)	2.05006e+08	1.93645e+16	SIRPB1 (ENSG00000101307)	0.0	2222471194946290	CTSD (ENSG00000117984)	2.66195e+10	1792330979837010	TBC1D5 (ENSG00000131374)	7.58971e+11	2.1493e+16
279	TRBV6-1 (ENSG00000211706)	2.76646e+07	1.76353e+16	PITPNM1 (ENSG00000110697)	6.91563e+06	1.5948e+16	CD101 (ENSG00000134256)	2.57923e+09	2.15942e+16	CDK2AP1 (ENSG00000111328)	0.0	2.21664e+16	SERPINB1 (ENSG00000021355)	2.82071e+10	1.54551e+16	CXorf21 (ENSG00000120280)	7.72352e+11	575142579683341
280	TRBV6-5 (ENSG00000211721)	3.12582e+07	1.62063e+16	CORO7 (ENSG00000262246)	7.11825e+07	1.54325e+16	MCOLN2 (ENSG00000153898)	2.70519e+08	1710906197681770	H1F0 (ENSG00000189060)	0.0	2185926427951220	ZNF827 (ENSG00000151612)	2.99355e+10	2.48205e+16	LYL1 (ENSG00000104903)	9.05071e+10	3572942307434100
281	ZBTB7B (ENSG00000160685)	3.16838e+07	169514926322414	TRGC2 (ENSG00000227191)	7.45569e+06	1.62124e+16	GPR137B (ENSG00000077585)	3.2592e+09	203036314204959	CTBP2 (ENSG00000175029)	0.0	2.15309e+16	CHD9 (ENSG00000177200)	3.05563e+09	1.79627e+16	MMAB (ENSG00000139428)	9.09128e+11	2732096156369900
282	CXorf57 (ENSG00000147231)	3.29888e+06	2106166587868610	DHX57 (ENSG00000163214)	7.94358e+06	1.88897e+16	ATG2A (ENSG00000110046)	3.27324e+08	1.68896e+16	CPM (ENSG00000135678)	0.0	2147493793676330	CEP78 (ENSG00000148019)	3.23037e+10	2080881161605320	ZC2HC1A (ENSG00000104427)	9.47141e+11	4154688104817270
283	OSM (ENSG00000099985)	3.48592e+06	1.98932e+16	WRAP53 (ENSG00000141499)	8.12669e+06	1.67462e+16	AC099063.4 (ENSG00000284734)	3.78101e+09	1.63875e+16	SCRN1 (ENSG00000136193)	0.0	2.14106e+16	TAPBPL (ENSG00000139192)	3.47172e+10	1.7572e+16	ZBED5 (ENSG00000236287)	9.57515e+11	2.62575e+16
284	LYPD3 (ENSG00000124466)	6.81685e+06	2.4161e+16	ZFP91 (ENSG00000186660)	8.48292e+06	1.76284e+16	MPP6 (ENSG00000105926)	4.15825e+09	1.79178e+16	GOLIM4 (ENSG00000173905)	0.0	2.13233e+16	HAVCR2 (ENSG00000135077)	3.53185e+10	2767138878295340	SESN3 (ENSG00000149212)	9.67746e+11	2.79477e+16
285	ZNF563 (ENSG00000188868)	707723	1.90237e+16	MIR181A1HG (ENSG00000229989)	848492	2.27825e+16	DGKQ (ENSG00000145214)	5.10126e+08	2036821708824900	HDAC9 (ENSG00000048052)	0.0	2.11975e+16	MAP3K8 (ENSG00000107968)	3.56604e+10	2196989759024310	GTPBP4 (ENSG00000107937)	9.7651e+11	2326635205797930
286	IGSF22 (ENSG00000179057)	8.28408e+06	2217298504880020	THAP12 (ENSG00000137492)	85849.7	1.64791e+16	TIPARP (ENSG00000163659)	5.52037e+08	1568827903684670	LAT2 (ENSG00000086730)	0.0	1975687588385680	MPST (ENSG00000128309)	3.88052e+09	2250377191022860	ORAI3 (ENSG00000175938)	0.001007782066108488	3.12198e+16
287	TRBV28 (ENSG00000211753)	9.61504e+06	1550887351292400	TDRKH-AS1 (ENSG00000203288)	9.37054e+06	2252296734197230	GGA2 (ENSG00000103365)	8.07948e+08	1.57407e+16	TYROBP (ENSG00000011600)	0.0	1961824266533400	KLRC4 (ENSG00000183542)	3.88142e+09	2.85367e+16	ZNF235 (ENSG00000159917)	0.0010698938480962724	3.24795e+16
288	RAB3GAP1 (ENSG00000115839)	1.14796e+08	1.59384e+16	CSGALNACT2 (ENSG00000169826)	9.49745e+06	1.56377e+16	PAFAH2 (ENSG00000158006)	8.87146e+08	1.74392e+16	OGFRL1 (ENSG00000119900)	0.0	1.96126e+16	HIST1H2AC (ENSG00000180573)	4.40209e+10	1.98308e+16	EIF2S3 (ENSG00000130741)	0.0011314829156526705	1.73525e+16
289	CES4A (ENSG00000172824)	1.31087e+07	2.09428e+16	ITPRIPL1 (ENSG00000198885)	9.65633e+06	1.94562e+16	CACNA1C-AS1 (ENSG00000246627)	1.83216e+09	1.64922e+16	SLAMF8 (ENSG00000158714)	0.0	1921862080107570	IER3 (ENSG00000137331)	4.71091e+10	2502132429864210	LPGAT1 (ENSG00000123684)	0.001184059434316926	3.14959e+16
290	POLH (ENSG00000170734)	1.39579e+08	1634600895340740	KLRC4 (ENSG00000183542)	976322	2146164360982400	AGTPBP1 (ENSG00000135049)	1.87974e+10	1.61646e+16	ITPRIPL2 (ENSG00000205730)	0.0	1870644423218780	OLMALINC (ENSG00000235823)	4.76254e+09	2876156764277930	TMEM251 (ENSG00000153485)	0.0011863556293331477	3.52785e+16
291	TRAV36DV7 (ENSG00000211815)	1.40972e+08	1.87e+16	COQ9 (ENSG00000088682)	1.01608e+08	1.73908e+16	TRBV9 (ENSG00000211716)	2.92278e+09	1.53688e+16	TRIO (ENSG00000038382)	0.0	1867571317447590	GIMAP6 (ENSG00000133561)	5.00286e+09	1.52252e+16	SNX10 (ENSG00000086300)	0.0012091382684045534	2.80875e+16
292	LOXL1-AS1 (ENSG00000261801)	1.42242e+08	1.85155e+16	ATE1 (ENSG00000107669)	1.01641e+08	1.71066e+16	ABHD17B (ENSG00000107362)	3.96525e+10	2.00471e+16	CXorf21 (ENSG00000120280)	0.0	1.83479e+16	MNAT1 (ENSG00000020426)	5.1345e+10	2027531506756120	CDK11A (ENSG00000008128)	0.0012186120785315378	2257373878153770
293	TRAV38-1 (ENSG00000211816)	1.51945e+07	1.79623e+16	TIFA (ENSG00000145365)	1.03073e+08	1547016610193570	ABCB1 (ENSG00000085563)	4.62855e+09	1.57892e+16	HLA-DMB (ENSG00000242574)	0.0	1.83393e+16	SMIM14 (ENSG00000163683)	5.26326e+09	1970372191913070	ANXA4 (ENSG00000196975)	0.0012747116375779169	2.15258e+16
294	AL445686.2 (ENSG00000264443)	1.52807e+08	2.20485e+16	DDHD2 (ENSG00000085788)	1.03809e+08	1642807287656720	DLG3 (ENSG00000082458)	5.39138e+10	1717957121067490	METTL7A (ENSG00000185432)	0.0	1.80776e+16	ERBIN (ENSG00000112851)	5.68202e+09	1.79253e+16	P2RY10 (ENSG00000078589)	0.0012997203829916216	2347622043681410
295	TRAV16 (ENSG00000211796)	2.33408e+07	1.60685e+16	FAM160B1 (ENSG00000151553)	1.0408e+08	1707730317300400	AC004585.1 (ENSG00000266088)	5.93668e+09	1.55146e+16	INAFM2 (ENSG00000259330)	0.0	1.79602e+16	FXYD7 (ENSG00000221946)	5.84286e+09	1.97284e+16	TAF7 (ENSG00000178913)	0.0013073078623889527	1.77928e+16
296	MAP4K2 (ENSG00000168067)	2.6459e+08	1.54777e+16	BICDL1 (ENSG00000135127)	1.04262e+08	1.74093e+16	RBM38 (ENSG00000132819)	6.48194e+09	1557541834522470	SIGLEC7 (ENSG00000168995)	0.0	1771846661418720	XBP1 (ENSG00000100219)	7.03135e+09	1.5101e+16	ZNF107 (ENSG00000196247)	0.001375733757830121	2.54695e+16
297	TRAV8-1 (ENSG00000211782)	2.94517e+08	1.76656e+16	GSR (ENSG00000104687)	1.04834e+08	1.85232e+16	CPNE7 (ENSG00000178773)	6.94628e+08	1.60708e+16	CYFIP1 (ENSG00000273749)	0.0	1.76868e+16	TRAF5 (ENSG00000082512)	7.6316e+09	1.80522e+16	GPR183 (ENSG00000169508)	0.001382155110596469	1.72219e+16
298	GRPEL2 (ENSG00000164284)	3.14521e+07	1.71822e+16	MARK2 (ENSG00000072518)	1.04923e+08	1.54205e+16	STARD3NL (ENSG00000010270)	7.14699e+09	1.50482e+16	VASH1 (ENSG00000071246)	0.0	1752940135468030	INPP1 (ENSG00000151689)	8.80677e+09	2712025213330810	SIDT1 (ENSG00000072858)	0.001391430149233609	3013172485817930
299	LCLAT1 (ENSG00000172954)	3.51398e+07	1.6401e+16	TAF2 (ENSG00000064313)	1.22362e+08	1533496443476220	FBXO2 (ENSG00000116661)	1.24536e+11	1.69156e+16	CTSZ (ENSG00000101160)	0.0	1.73992e+16	ILK (ENSG00000166333)	8.87599e+08	1.62382e+16	ZCCHC7 (ENSG00000147905)	0.0013949871054364541	203416736204287
300	ZNF365 (ENSG00000138311)	4.71717e+07	2.039e+16	AL441992.1 (ENSG00000223478)	1.323e+07	1.68045e+16	CDCA4 (ENSG00000170779)	1.96266e+09	1.50767e+16	AFF3 (ENSG00000144218)	0.0	1698949871272050	IFI44L (ENSG00000137959)	9.60986e+09	1.77245e+16	ZNF582-AS1 (ENSG00000267454)	0.001464174490154309	4109746585711770
301	MAP3K14-AS1 (ENSG00000267278)	4.94926e+07	1.68117e+16	ZNF639 (ENSG00000121864)	1.33069e+08	174894248329637	ABHD6 (ENSG00000163686)	2.62549e+09	1952587585616600	TRIB1 (ENSG00000173334)	0.0	1.69411e+16	GSPT2 (ENSG00000189369)	9.99206e+09	2308446987185840	AP1G2 (ENSG00000213983)	0.0014752553237901004	2.03447e+16
302	MORN3 (ENSG00000139714)	5.14579e+07	1.84716e+16	ARHGAP35 (ENSG00000160007)	1.41159e+08	1.56649e+16	JHY (ENSG00000109944)	3.0716e+11	1.78816e+16	CCDC88A (ENSG00000115355)	0.0	1.69338e+16	SYTL3 (ENSG00000164674)	1.02458e+10	1.68204e+16	ACSF2 (ENSG00000167107)	0.0015033635360226642	5044520721193310
303	TRBV30 (ENSG00000237254)	5.32365e+07	1.75611e+16	PRKCI (ENSG00000163558)	1.45022e+07	1827456451737590	NBPF3 (ENSG00000142794)	3.71064e+10	182403637942001	ITGAM (ENSG00000169896)	0.0	1690170629032050	ZNF813 (ENSG00000198346)	1.03427e+11	3.03856e+16	IRAK2 (ENSG00000134070)	0.00153964987685638	4751340963727090
304	INF2 (ENSG00000203485)	5.87682e+07	1.98052e+16	ELP4 (ENSG00000109911)	1.45443e+08	1.553e+16	SESN2 (ENSG00000130766)	3.87287e+10	1.91176e+16	CORO1C (ENSG00000110880)	0.0	165839568331068	EXOSC5 (ENSG00000077348)	1.13565e+11	1.80284e+16	DBNL (ENSG00000136279)	0.0015479010435988157	1.86979e+16
305	HOOK1 (ENSG00000134709)	6.30724e+07	2080341727272350	PIDD1 (ENSG00000177595)	1.5277e+07	1.90407e+16	STK39 (ENSG00000198648)	4.58432e+10	1.58126e+16	HLA-DQB2 (ENSG00000232629)	0.0	1.64469e+16	PGAP2 (ENSG00000148985)	1.16208e+10	2.09485e+16	VPS37B (ENSG00000139722)	0.0015507758912026194	2.53565e+16
306	RAB3IP (ENSG00000127328)	6.47988e+07	1.57319e+16	EPG5 (ENSG00000152223)	1.56859e+07	1.66183e+16	DGCR8 (ENSG00000128191)	4.64997e+10	1599364187271760	ATP6V0A1 (ENSG00000033627)	0.0	1613562963515590	FAM136A (ENSG00000035141)	1.25013e+11	1.78729e+16	STRAP (ENSG00000023734)	0.0016274720157391177	1.83658e+16
307	CLIC5 (ENSG00000112782)	6.63018e+07	1.82861e+16	MVB12A (ENSG00000141971)	1.67762e+08	1.58353e+16	MICAL2 (ENSG00000133816)	4.80837e+11	1.61874e+16	TRPM2 (ENSG00000142185)	0.0	1.56593e+16	WDR41 (ENSG00000164253)	1.33374e+11	2.37353e+16	SKIL (ENSG00000136603)	0.0016764915544943977	2.78797e+16
308	GDPD5 (ENSG00000158555)	7.33626e+07	1780727990486190	ME2 (ENSG00000082212)	1.68646e+07	1.51301e+16	FAM53B (ENSG00000189319)	5.68553e+10	1532215104931290	SGK1 (ENSG00000118515)	0.0	1.56279e+16	CXorf40B (ENSG00000197021)	1.54715e+10	1946970732391870	NBPF10 (ENSG00000271425)	0.0016892235412853378	4874507082416090
309	AP000787.1 (ENSG00000245552)	8.70892e+07	1.75176e+16	HDAC4 (ENSG00000068024)	1.73364e+08	1.59347e+16	ST8SIA1 (ENSG00000111728)	5.9266e+11	1.55914e+16	GPAT3 (ENSG00000138678)	0.0	1.56074e+16	ZNF493 (ENSG00000196268)	1.58789e+09	1.80478e+16	ZNF736 (ENSG00000234444)	0.0018827213480370906	3411879489546150
310	AC136475.1 (ENSG00000251661)	9.39169e+07	1.87331e+16	GIPC1 (ENSG00000123159)	1.7594e+07	1691799597235680	GNGT2 (ENSG00000167083)	6.63994e+10	1.82701e+16	FCGRT (ENSG00000104870)	0.0	1.51912e+16	DZIP3 (ENSG00000198919)	1.71454e+10	205951884288183	KATNBL1 (ENSG00000134152)	0.0019015282300771789	2.63314e+16
311	GSTM3 (ENSG00000134202)	9.79826e+07	1.7506e+16	GTDC1 (ENSG00000121964)	1.79924e+07	1.54743e+16	NOP14-AS1 (ENSG00000249673)	7.67016e+10	1.63138e+16	ALOX5 (ENSG00000012779)	0.0	1.51355e+16	CARHSP1 (ENSG00000153048)	1.74041e+11	1.52607e+16	RHOQ (ENSG00000119729)	0.001930664078724329	4345620099950730
312	TRAV3 (ENSG00000211777)	1.03965e+09	1.57763e+16	TWF1 (ENSG00000151239)	2.03394e+08	1.51103e+16	RTL6 (ENSG00000188636)	1.1873e+12	1.64192e+16	FAM49A (ENSG00000197872)	0.0	1453309763489350	SATB1 (ENSG00000182568)	1.85007e+11	1.68803e+16	FCHSD2 (ENSG00000137478)	0.0019367942762104655	2898257181674350
313	LINC00476 (ENSG00000175611)	1.0909e+09	1.59617e+16	MAST3 (ENSG00000099308)	2.28973e+08	1674852605388790	NFKBIB (ENSG00000104825)	1.29123e+12	1.51207e+16	DUSP6 (ENSG00000139318)	0.0	1.44488e+16	ASCC1 (ENSG00000138303)	2.0297e+09	2065509905708720	LY9 (ENSG00000122224)	0.0019754416301167362	1.8627e+16
314	TRBV18 (ENSG00000276557)	1.24171e+09	1.65575e+16	LNPK (ENSG00000144320)	2.56861e+08	1.50257e+16	CCDC102A (ENSG00000135736)	1.34546e+12	1.58183e+16	NAIP (ENSG00000249437)	0.0	1.43496e+16	S100PBP (ENSG00000116497)	2.09048e+11	1786259207350960	PGGT1B (ENSG00000164219)	0.00202948514288142	2.95963e+16
315	TAF9B (ENSG00000187325)	1.57605e+08	15215899864659	SARS2 (ENSG00000104835)	2.62959e+08	1.68976e+16	MFSD6 (ENSG00000151690)	1.41246e+12	1.58116e+16	CDKN1A (ENSG00000124762)	0.0	1.42891e+16	DENND3 (ENSG00000105339)	2.12372e+11	2853874125787640	CDK16 (ENSG00000102225)	0.002035514337859323	3080744196261640
316	EBPL (ENSG00000123179)	1.74391e+09	1.5098e+16	AC090152.1 (ENSG00000167912)	2.84798e+08	1.80098e+16	FGR (ENSG00000000938)	1.41709e+12	1.69369e+16	CX3CR1 (ENSG00000168329)	0.0	1.40177e+16	SPIDR (ENSG00000164808)	2.16194e+11	1.94681e+16	BACH2 (ENSG00000112182)	0.002103036651527871	3.02327e+16
317	C18orf25 (ENSG00000152242)	2.33863e+09	1.63028e+16	SUCO (ENSG00000094975)	2.88151e+08	1.56878e+16	SMPD3 (ENSG00000103056)	1.55369e+12	1.63574e+16	TNFSF13B (ENSG00000102524)	0.0	1.38252e+16	AC060780.1 (ENSG00000267002)	2.37405e+10	2.46362e+16	SPG7 (ENSG00000197912)	0.0021044542003737336	2228847952648410
318	RLN1 (ENSG00000107018)	3.25834e+08	1969517095179480	SIRT6 (ENSG00000077463)	3.03913e+07	1.52362e+16	TSPOAP1 (ENSG00000005379)	1.73163e+12	1.80192e+16	BAIAP2 (ENSG00000175866)	0.0	1.37048e+16	ATP10D (ENSG00000145246)	2.39986e+10	2587070224385250	LIMD1 (ENSG00000144791)	0.0021304406267877636	3.89941e+16
319	BTLA (ENSG00000186265)	3.58486e+08	1.82842e+16	ALG6 (ENSG00000088035)	3.06526e+07	1.57012e+16	SLC9B2 (ENSG00000164038)	1.87501e+12	1.59222e+16	RNF130 (ENSG00000113269)	0.0	1.36959e+16	TGFBR3 (ENSG00000069702)	2.5104e+10	1.83616e+16	ODF3B (ENSG00000177989)	0.0021549798449731422	3.3078e+16
320	LINC02325 (ENSG00000246084)	3.8342e+09	1.86298e+16	TCF19 (ENSG00000137310)	3.103e+07	1914027449149640	TCF19 (ENSG00000137310)	2.02517e+12	1.55656e+16	CEBPD (ENSG00000221869)	0.0	1.36098e+16	LINC00665 (ENSG00000232677)	2.52772e+11	2860332832781600	ECH1 (ENSG00000104823)	0.0021694842120857528	1.5757e+16
321	LIMK2 (ENSG00000182541)	3.85198e+08	1.57087e+16	MYLIP (ENSG00000007944)	3.10313e+08	1506287258252090	FAHD2B (ENSG00000144199)	2.1467e+12	1.5147e+16	RGS12 (ENSG00000159788)	0.0	1.35711e+16	BHLHE40 (ENSG00000134107)	2.93212e+11	1.61179e+16	PDLIM7 (ENSG00000196923)	0.0021823062420837985	3.66816e+16
322	HOXB2 (ENSG00000173917)	4.74692e+09	1.50064e+16	POT1 (ENSG00000128513)	3.11458e+08	1.72188e+16	AP005482.1 (ENSG00000260302)	2.16074e+11	1.66424e+16	PIK3AP1 (ENSG00000155629)	0.0	1.34368e+16	PRIMPOL (ENSG00000164306)	3.03267e+11	1.94683e+16	RFX5 (ENSG00000143390)	0.0021968374367553564	2688681993491650
323	CCDC7 (ENSG00000216937)	5.66978e+08	1.63183e+16	TNFRSF14-AS1 (ENSG00000238164)	3.14806e+07	2.03258e+16	PLEKHA5 (ENSG00000052126)	2.65698e+11	1.54928e+16	TST (ENSG00000128311)	0.0	1.34331e+16	SCLT1 (ENSG00000151466)	3.23302e+10	2094271746675270	PTGS1 (ENSG00000095303)	0.0022021078705691654	470463434772918
324	AC011632.1 (ENSG00000253706)	6.45898e+08	1.67906e+16	LPCAT1 (ENSG00000153395)	3.30521e+07	1775857609698980	TMEM62 (ENSG00000137842)	3.33337e+12	1.56444e+16	PAK1 (ENSG00000149269)	0.0	1.34014e+16	ZNF841 (ENSG00000197608)	3.23465e+10	1.97929e+16	PNRC2 (ENSG00000189266)	0.002246646428194274	1.68967e+16
325	TRAV22 (ENSG00000211802)	6.58952e+08	1.68121e+16	ANKRD28 (ENSG00000206560)	3.68123e+08	1640872092697490	TBKBP1 (ENSG00000198933)	4.02169e+12	1.68186e+16	GNG7 (ENSG00000176533)	0.0	1.32908e+16	SMC2 (ENSG00000136824)	3.24205e+08	1.91832e+16	RBM4B (ENSG00000173914)	0.002283981971336471	2.83308e+16
326	OSBPL10 (ENSG00000144645)	7.271e+08	1.85546e+16	COX15 (ENSG00000014919)	3.74905e+08	1.60925e+16	LRRC45 (ENSG00000169683)	5.28334e+11	1.54723e+16	ETS2 (ENSG00000157557)	0.0	1.32474e+16	MYO1E (ENSG00000157483)	3.25371e+11	3393568159302700	TMEM273 (ENSG00000204161)	0.0023197593227095793	2423729457716300
327	AC009133.3 (ENSG00000260719)	7.82423e+08	1.54407e+16	GPR68 (ENSG00000119714)	3.77943e+07	1.94544e+16	ZCCHC18 (ENSG00000166707)	8.2366e+11	1.56632e+16	HAVCR2 (ENSG00000135077)	0.0	1.32102e+16	SSBP2 (ENSG00000145687)	3.73297e+10	1.83856e+16	BCL2A1 (ENSG00000140379)	0.002331011157126153	224207037464511
328	ZC3H12D (ENSG00000178199)	7.94169e+08	1.86268e+16	SESN1 (ENSG00000080546)	3.82115e+07	1.68639e+16	SCCPDH (ENSG00000143653)	9.79873e+11	1.66166e+16	LST1 (ENSG00000204482)	0.0	1.31523e+16	DDIT3 (ENSG00000175197)	3.77332e+10	1.78693e+16	ELOA (ENSG00000011007)	0.0023655620308997787	262376330114593
329	AGMAT (ENSG00000116771)	8.58119e+08	2.00499e+16	IL12RB2 (ENSG00000081985)	3.85394e+07	2213922097602980	ACTR5 (ENSG00000101442)	9.9602e+11	1534732723472370	AREG (ENSG00000109321)	0.0	1.31035e+16	DUSP6 (ENSG00000139318)	4.12547e+10	2781347177727410	PHF6 (ENSG00000156531)	0.0025624845579464003	2.59683e+16
330	TRAV35 (ENSG00000211814)	8.74245e+08	1.67518e+16	XRRA1 (ENSG00000166435)	3.88869e+07	1.5777e+16	CDK2 (ENSG00000123374)	0.0019651099794666164	1533880039679320	TBXAS1 (ENSG00000059377)	0.0	1.29185e+16	SLC20A1 (ENSG00000144136)	4.21498e+11	1.75297e+16	DNAJC30 (ENSG00000176410)	0.0026248959727731397	3.29531e+16
331	ABCD2 (ENSG00000173208)	1.12179e+10	1.51575e+16	TFDP2 (ENSG00000114126)	3.93379e+07	1643161704784650	PLXND1 (ENSG00000004399)	0.0023904342806548187	1.59236e+16	FBP1 (ENSG00000165140)	0.0	1.29091e+16	VPS37B (ENSG00000139722)	4.58393e+10	1737739815366110	AK9 (ENSG00000155085)	0.00270452460248621	4374431383018900
332	AL359220.1 (ENSG00000247287)	1.22081e+10	1510032499087040	SYNGAP1 (ENSG00000197283)	3.95522e+07	1.58718e+16	SLC25A25 (ENSG00000148339)	0.003201275919217004	1.51113e+16	CCR1 (ENSG00000163823)	0.0	1.28969e+16	ZDHHC21 (ENSG00000175893)	4.87092e+10	2.18624e+16	AC027097.1 (ENSG00000267040)	0.0027209183120566276	3.44431e+16
333	ACP6 (ENSG00000162836)	1.36792e+10	1741476816410590	SEL1L3 (ENSG00000091490)	3.95995e+07	1.56279e+16	TRIM61 (ENSG00000183439)	0.003755236346947675	1.58195e+16	TSPAN4 (ENSG00000214063)	0.0	1.24765e+16	H2AFJ (ENSG00000246705)	4.963e+10	1.54161e+16	SEH1L (ENSG00000085415)	0.0027304939768766244	2857630753032950
334	IL11RA (ENSG00000137070)	1.53938e+10	1.75699e+16	LDB1 (ENSG00000198728)	3.96661e+07	2.14462e+16	CLUH (ENSG00000132361)	0.0045619461320538885	1.52935e+16	METRNL (ENSG00000176845)	0.0	1.23545e+16	APOBEC3H (ENSG00000100298)	5.47977e+09	1.80219e+16	ST6GALNAC4 (ENSG00000136840)	0.002870905487323373	310777494960003
335	TRAV6 (ENSG00000211780)	1.59572e+10	1.65648e+16	POGLUT1 (ENSG00000163389)	4.07599e+07	1511581124313780	PSTK (ENSG00000179988)	0.007250771243762991	1.5111e+16	RGS2 (ENSG00000116741)	0.0	1.23432e+16	TRGC2 (ENSG00000227191)	5.8119e+10	2061147927544800	CCDC141 (ENSG00000163492)	0.0029211395248742275	4528942212111770
336	TRBV5-4 (ENSG00000230099)	1.62131e+10	1.62757e+16	TRGV2 (ENSG00000233306)	4.09172e+08	1.53812e+16	MIEF2 (ENSG00000177427)	0.00868551705028449	1.51405e+16	MAML3 (ENSG00000196782)	0.0	1.23234e+16	ITCH (ENSG00000078747)	5.85455e+11	1.70725e+16	BBS1 (ENSG00000174483)	0.002963509069763303	3.7308e+16
337	TRBV6-6 (ENSG00000211724)	1.88496e+09	1.774e+16	MICAL2 (ENSG00000133816)	4.17421e+07	1680522503225870	ARHGEF12 (ENSG00000196914)	0.009668086490909432	1.59246e+16	MGST2 (ENSG00000085871)	0.0	1.18457e+16	AGPAT4 (ENSG00000026652)	6.05266e+11	2578086047270570	KDM6B (ENSG00000132510)	0.002986103485691362	2.71353e+16
338	AL136454.1 (ENSG00000231767)	2.04233e+09	1.51618e+16	LRIG1 (ENSG00000144749)	4.17926e+07	1.51316e+16	TUBG2 (ENSG00000037042)	0.010677009612999154	1.52104e+16	CFD (ENSG00000197766)	0.0	1180905499378830	PAFAH2 (ENSG00000158006)	6.11771e+10	2.37635e+16	USPL1 (ENSG00000132952)	0.003118611512190733	296998499291894
339	BTBD11 (ENSG00000151136)	2.84503e+10	2126262108594230	GDAP2 (ENSG00000196505)	4.29624e+07	1.62278e+16	POMC (ENSG00000115138)	0.011023095203610092	1.56445e+16	CTSH (ENSG00000103811)	0.0	1.17511e+16	LRRC41 (ENSG00000132128)	6.25621e+10	1.85869e+16	HMGCS1 (ENSG00000112972)	0.003369190589473798	2.25636e+16
340	SPART (ENSG00000133104)	3.59731e+09	1575603176847350	CHFR (ENSG00000072609)	4.35095e+07	1.50926e+16	RCN1 (ENSG00000049449)	0.011695403119017816	1.58136e+16	SLC29A1 (ENSG00000112759)	0.0	1.16809e+16	AGTRAP (ENSG00000177674)	6.32162e+09	1.60693e+16	MRS2 (ENSG00000124532)	0.003376508180082288	3207443023469460
341	AC147067.1 (ENSG00000244459)	4.66444e+09	1.62131e+16	STRN3 (ENSG00000196792)	4.37515e+07	1.91455e+16	SLC2A8 (ENSG00000136856)	0.01194173025698721	1674208234158460	RAB20 (ENSG00000139832)	0.0	1.15192e+16	CDYL (ENSG00000153046)	6.37432e+09	28020323321298	MAP7D3 (ENSG00000129680)	0.0035038385309922424	2.61143e+16
342	LIPE (ENSG00000079435)	4.95044e+09	166981004298276	WDR76 (ENSG00000092470)	4.47209e+08	1.55301e+16	SEMA4A (ENSG00000196189)	0.013441023629036146	1.73648e+16	HLA-DQA1 (ENSG00000196735)	0.0	1.15019e+16	GPR107 (ENSG00000148358)	6.38364e+10	2.42643e+16	IFI30 (ENSG00000216490)	0.0035252557291030845	3041804676078760
343	FAM24B (ENSG00000213185)	7.3054e+09	1523188604181770	ARHGAP10 (ENSG00000071205)	4.58833e+07	2.22561e+16	LPAR5 (ENSG00000184574)	0.025872482780521087	1.54959e+16	KIAA0930 (ENSG00000100364)	0.0	1.14627e+16	C15orf39 (ENSG00000167173)	6.52749e+10	2248163585924080	DOPEY1 (ENSG00000083097)	0.0035867973216005943	3.02153e+16
344	NR3C2 (ENSG00000151623)	7.74669e+09	1.66608e+16	CDK7 (ENSG00000134058)	503066	1651884790565750	CX3CR1 (ENSG00000168329)	0.0686601212809744	1.59986e+16	CD83 (ENSG00000112149)	0.0	1129891598878660	C1D (ENSG00000197223)	6.65803e+10	1.62405e+16	CSGALNACT1 (ENSG00000147408)	0.0036504445272570376	2.81729e+16
345	EPHA1-AS1 (ENSG00000229153)	9.0205e+09	1675002222689640	SMUG1 (ENSG00000123415)	5.07132e+07	1.68372e+16	PHGDH (ENSG00000092621)	0.08409596337285519	1.63356e+16	YBX3 (ENSG00000060138)	0.0	1.12623e+16	HSCB (ENSG00000100209)	6.66301e+09	1933236593679010	WSB1 (ENSG00000109046)	0.003667317011086291	1.74421e+16
346	CSF1 (ENSG00000184371)	9.72205e+09	1.76303e+16	TFDP1 (ENSG00000198176)	5.12179e+08	1.81142e+16				DUSP3 (ENSG00000108861)	0.0	1.12618e+16	SH2D3C (ENSG00000095370)	6.89369e+10	1.81736e+16	MIR29B2CHG (ENSG00000203709)	0.0036709213817184044	379763098061896
347	SCGB3A1 (ENSG00000161055)	1.44575e+10	1.63132e+16	ALG1 (ENSG00000033011)	5.14422e+07	1.65489e+16				IRF5 (ENSG00000128604)	0.0	1110087226806840	LYN (ENSG00000254087)	6.93386e+10	2.77447e+16	ANKRD44 (ENSG00000065413)	0.003773599476919155	1.6836e+16
348	SARDH (ENSG00000123453)	1.5842e+11	1.74322e+16	FOXRED1 (ENSG00000110074)	5.28558e+07	1.56831e+16				GNA15 (ENSG00000060558)	0.0	1.09136e+16	CASP10 (ENSG00000003400)	7.18038e+10	2.39671e+16	RUFY1 (ENSG00000176783)	0.0038256049417090634	2756622657257430
349	PAICS (ENSG00000128050)	1.68881e+11	1.57774e+16	DIS3L (ENSG00000166938)	5.48391e+07	1.52063e+16				HLA-DRA (ENSG00000204287)	0.0	1.08456e+16	PRAM1 (ENSG00000133246)	7.27992e+10	3.24787e+16	BBX (ENSG00000114439)	0.003882412500683714	1935663334373260
350	EID3 (ENSG00000255150)	1.83973e+11	1.5342e+16	PDCD11 (ENSG00000148843)	5.85032e+07	1.50895e+16				ZEB2 (ENSG00000169554)	0.0	1.07438e+16	ARFIP1 (ENSG00000164144)	7.43838e+10	2070120347468720	INPP5D (ENSG00000168918)	0.003967426877294519	1.96632e+16
351	TRBV6-2 (ENSG00000283063)	1.8973e+10	1.61964e+16	APPL2 (ENSG00000136044)	5.86883e+07	2061515891626900				ACSL1 (ENSG00000151726)	0.0	1.07264e+16	KLRC4-KLRK1 (ENSG00000255819)	7.45172e+10	2613408397862500	ZNF195 (ENSG00000005801)	0.003983189788752322	2466760938047120
352	TJP3 (ENSG00000105289)	2.10399e+10	1.76409e+16	DNASE1 (ENSG00000213918)	6.03454e+07	1.64e+16				C3AR1 (ENSG00000171860)	0.0	1.06161e+16	SLC38A2 (ENSG00000134294)	7.73518e+10	1.60042e+16	IDH3A (ENSG00000166411)	0.003984528862507675	2.31391e+16
353	WDR86 (ENSG00000187260)	2.21257e+11	1.68707e+16	SLC35E3 (ENSG00000175782)	6.15822e+07	1.61939e+16				CCDC50 (ENSG00000152492)	0.0	1.06154e+16	SNX18 (ENSG00000178996)	8.07337e+10	2646337456722930	GUCD1 (ENSG00000138867)	0.004137867191888114	2871011272962550
354	ZNF626 (ENSG00000188171)	2.29344e+11	1.55741e+16	ABCA2 (ENSG00000107331)	6.16108e+07	1.538e+16				NLRP3 (ENSG00000162711)	0.0	1038834949198300	CCDC141 (ENSG00000163492)	8.27044e+10	2.55835e+16	GNB5 (ENSG00000069966)	0.004170675655015356	2.50429e+16
355	PCAT1 (ENSG00000253438)	2.98826e+10	1.50287e+16	CSNK1G3 (ENSG00000151292)	6.40917e+07	1.60646e+16				SH3TC1 (ENSG00000125089)	0.0	1028400500582130	AKAP2 (ENSG00000241978)	8.2764e+10	2.19789e+16	DNM1L (ENSG00000087470)	0.004231778802810696	2.58585e+16
356	DMTN (ENSG00000158856)	4.22653e+11	1.7223e+16	AC099063.4 (ENSG00000284734)	6.60102e+07	1.73334e+16				DPYSL2 (ENSG00000092964)	0.0	1.00007e+16	GPR18 (ENSG00000125245)	8.61629e+10	2366048547094690	ANG (ENSG00000214274)	0.004240489999219199	4783689997427250
357	SYNPO2 (ENSG00000172403)	4.48217e+11	1.82739e+16	PSAT1 (ENSG00000135069)	6.90426e+07	1.72296e+16				EPS8 (ENSG00000151491)	0.0	9898477873823530	PCBP1 (ENSG00000169564)	9.25894e+10	1.50605e+16	FBXL17 (ENSG00000145743)	0.004253500429309265	2.70548e+16
358	C16orf74 (ENSG00000154102)	4.769e+10	1.71469e+16	ADA (ENSG00000196839)	7.01259e+07	1.51128e+16				SWAP70 (ENSG00000133789)	0.0	9859213729337330	SLC16A3 (ENSG00000141526)	9.38799e+10	2.02825e+16	MED9 (ENSG00000141026)	0.004285363365478532	3.19511e+16
359	TRBV21-1 (ENSG00000251578)	4.79588e+11	1.59595e+16	SIK3 (ENSG00000160584)	7.31577e+07	1672171241096780				RASA4 (ENSG00000105808)	0.0	9838603904659920	ABL1 (ENSG00000097007)	1.01256e+12	2.53828e+16	RASA1 (ENSG00000145715)	0.004389359841238716	2474361274097400
360	GPA33 (ENSG00000143167)	5.49887e+10	1.81148e+16	CDCA7L (ENSG00000164649)	7.46087e+07	2359255831459700				HLA-DMA (ENSG00000204257)	0.0	9760714959608670	SLC25A38 (ENSG00000144659)	1.07029e+12	1.55699e+16	TYW1 (ENSG00000198874)	0.0043908474594951145	2.5407e+16
361	ZNF540 (ENSG00000171817)	5.62877e+11	1.56119e+16	MFHAS1 (ENSG00000147324)	7.69567e+06	1515035877277640				SLC31A2 (ENSG00000136867)	0.0	9530733601521610	CCNG2 (ENSG00000138764)	1.07211e+12	2717700525925090	ARL2 (ENSG00000213465)	0.004491485596096342	2.0535e+16
362	TSPAN2 (ENSG00000134198)	5.67372e+10	1.50051e+16	PHLDA1 (ENSG00000139289)	7.89278e+07	2064108036248070				FGR (ENSG00000000938)	0.0	9068745002906910	TEX30 (ENSG00000151287)	1.09399e+12	2002241598142700	SINHCAF (ENSG00000139146)	0.0045076076892341145	1.986e+16
363	LINC01806 (ENSG00000227403)	6.19721e+10	153441849685812	FAM173B (ENSG00000150756)	7.93721e+07	1805453556363920				RAB34 (ENSG00000109113)	0.0	9055565386841140	APOBEC3F (ENSG00000128394)	1.18288e+11	2163530887737900	GABPB1 (ENSG00000104064)	0.00452706121153453	2712354116865720
364	HSBP1L1 (ENSG00000226742)	1.00468e+12	1.56409e+16	RANBP9 (ENSG00000010017)	7.93882e+07	1.67846e+16				NAGA (ENSG00000198951)	0.0	8779352336634150	MDC1 (ENSG00000137337)	1203088954829	1.99962e+16	SUN1 (ENSG00000164828)	0.004559504015527044	2.90442e+16
365	PGAP1 (ENSG00000197121)	1.01766e+12	1.69132e+16	SMYD4 (ENSG00000186532)	8.03905e+07	1.69346e+16				GRN (ENSG00000030582)	0.0	8758278059345230	AC004865.2 (ENSG00000239636)	1.20595e+11	2055005651389680	SMC6 (ENSG00000163029)	0.004615955916456599	2653127893175230
366	PLPP1 (ENSG00000067113)	1.027e+12	1.59772e+16	MAPK6 (ENSG00000069956)	8.12378e+07	1.53431e+16				SEMA4A (ENSG00000196189)	0.0	8629718175112230	NARF (ENSG00000141562)	1.23812e+11	1.61232e+16	ZNF383 (ENSG00000188283)	0.0046341661796057065	3.00112e+16
367	MB21D2 (ENSG00000180611)	1.0557e+12	2185779342196100	ZNF669 (ENSG00000188295)	8.55842e+06	1.51108e+16				HLA-DRB5 (ENSG00000198502)	0.0	8523971047839840	MUM1 (ENSG00000160953)	1.25531e+12	2190074259673800	TCTN1 (ENSG00000204852)	0.004669861928321254	3487678614148400
368	BCL9 (ENSG00000116128)	1.13209e+12	1908774074446820	CSNK1G1 (ENSG00000169118)	8.71006e+07	1529824559717580				NR4A2 (ENSG00000153234)	0.0	8481674344121380	KIFAP3 (ENSG00000075945)	1.28204e+12	1.72914e+16	NUP133 (ENSG00000069248)	0.004856522836137336	2.58228e+16
369	ALS2CL (ENSG00000178038)	1.31376e+12	2038955788269180	H2AFX (ENSG00000188486)	8.79105e+07	1.55663e+16				SPECC1 (ENSG00000128487)	0.0	8245588035851610	PRMT6 (ENSG00000198890)	1.36608e+12	2.27911e+16	LINC00539 (ENSG00000224429)	0.004937709247397455	3.32142e+16
370	RFESD (ENSG00000175449)	1.32478e+12	1.65814e+16	EMC9 (ENSG00000100908)	886311	1655263778653930				CALHM6 (ENSG00000188820)	0.0	8231122449748070	FBXL12 (ENSG00000127452)	1.43282e+12	1770608264705040	ST6GAL1 (ENSG00000073849)	0.005015370524791287	2.02546e+16
371	RLN2 (ENSG00000107014)	1.35013e+12	1637890191390800	PLXNA3 (ENSG00000130827)	9.23826e+07	1.9572e+16				MOB1B (ENSG00000173542)	0.0	8198527803292730	SCCPDH (ENSG00000143653)	1.5114e+12	2289739177704300	RAB31 (ENSG00000168461)	0.005025812630403971	3.54043e+16
372	ACVR1 (ENSG00000115170)	1.4386e+11	1.76663e+16	MFSD6 (ENSG00000151690)	9.86635e+07	1.88547e+16				CPPED1 (ENSG00000103381)	0.0	8082317909260700	MYO15B (ENSG00000266714)	1.51146e+12	2918408112151300	MAP3K14-AS1 (ENSG00000267278)	0.005096225691823798	3.32786e+16
373	AC022916.1 (ENSG00000266947)	1.6031e+12	1.75601e+16	PCED1A (ENSG00000132635)	1.06442e+08	1.57742e+16				PRKCD (ENSG00000163932)	0.0	8036378693821810	MAPRE2 (ENSG00000166974)	1.52371e+12	1556298641076160	LRRK2 (ENSG00000188906)	0.005145292960937835	409012152318554
374	VIPR1 (ENSG00000114812)	1.75413e+12	1.88103e+16	ATG4D (ENSG00000130734)	1.09293e+09	1.56335e+16				RXRA (ENSG00000186350)	0.0	7997988806119400	OGG1 (ENSG00000114026)	1.5617e+12	1.74297e+16	ZNF136 (ENSG00000196646)	0.005319174215763329	2627414580035970
375	IKZF4 (ENSG00000123411)	1.82419e+12	1.94757e+16	GSE1 (ENSG00000131149)	1.09465e+09	1.5654e+16				ALCAM (ENSG00000170017)	0.0	795808351148501	PACSIN1 (ENSG00000124507)	1.61453e+10	2766711194881410	POLK (ENSG00000122008)	0.005463961047734876	2287289690525870
376	SOCS1 (ENSG00000185338)	1.8417e+12	1.66873e+16	VAMP1 (ENSG00000139190)	1.09816e+09	1.67969e+16				CREG1 (ENSG00000143162)	0.0	7932555251797810	PCTP (ENSG00000141179)	1.71811e+12	2.6731e+16	BCL3 (ENSG00000069399)	0.005541584305925986	2860489958728060
377	CERNA1 (ENSG00000259577)	1.93111e+12	1709785069031770	PHTF1 (ENSG00000116793)	1.10039e+09	1.97597e+16				APLP2 (ENSG00000084234)	0.0	7930693978706550	CPNE3 (ENSG00000085719)	1.79594e+12	1.5519e+16	MRE11 (ENSG00000020922)	0.005704758978516113	2.76407e+16
378	NDUFV2-AS1 (ENSG00000266053)	1.98546e+11	1.51814e+16	TBC1D23 (ENSG00000036054)	1.17974e+09	1500402311082350				GAA (ENSG00000171298)	0.0	7870512909602470	ZBTB41 (ENSG00000177888)	1.89807e+12	2.6346e+16	GPCPD1 (ENSG00000125772)	0.005797844181627782	2.5389e+16
379	NAP1L2 (ENSG00000186462)	2.02119e+11	1.54366e+16	RNASEH2A (ENSG00000104889)	1.27076e+09	1.62429e+16				SH2B3 (ENSG00000111252)	0.0	7.8614e+16	IGLV2-14 (ENSG00000211666)	1.90982e+12	1918135294312870	DUSP1 (ENSG00000120129)	0.005811814305338868	2198590713000240
380	TRAV10 (ENSG00000211784)	2.18508e+11	1.53441e+16	ALG14 (ENSG00000172339)	1.33742e+09	1.96912e+16				FOS (ENSG00000170345)	0.0	7677502152445070	AUTS2 (ENSG00000158321)	1.92734e+12	2084362474818390	MIER3 (ENSG00000155545)	0.005843884730554109	4155550666335470
381	HYI (ENSG00000178922)	2.44839e+12	1.63997e+16	BTBD1 (ENSG00000064726)	1.35196e+09	1.65648e+16				MEF2A (ENSG00000068305)	0.0	7612397558493420	DENND5A (ENSG00000184014)	1.9759e+12	2998322001752800	MNDA (ENSG00000163563)	0.0059200385103372905	3.223e+16
382	AL021453.1 (ENSG00000184068)	2.49177e+11	1.73515e+16	LIN7C (ENSG00000148943)	1.35609e+08	1.57484e+16				HLA-DQB1 (ENSG00000179344)	0.0	7598257434899000	AC022706.1 (ENSG00000267364)	1.98453e+12	1.97961e+16	SDCCAG8 (ENSG00000054282)	0.005976064061149619	2324001840749980
383	TRAV39 (ENSG00000211818)	3.40055e+11	1565575786650460	ADGRG1 (ENSG00000205336)	1.36943e+09	1.90545e+16				GRINA (ENSG00000178719)	0.0	7566415324535890	ZNF347 (ENSG00000197937)	2.14515e+12	2.63093e+16	CETN3 (ENSG00000153140)	0.006018150532159334	2.9554e+16
384	HS3ST3B1 (ENSG00000125430)	3.44299e+11	1.64658e+16	SRCAP (ENSG00000080603)	1.38676e+09	1.74025e+16				P2RX7 (ENSG00000089041)	0.0	7284815122338700	UBE2R2 (ENSG00000107341)	2.42095e+11	2.0891e+16	MEF2A (ENSG00000068305)	0.006062181436725802	2.81173e+16
385	HSPA1L (ENSG00000204390)	4.03314e+12	1.72905e+16	BRD1 (ENSG00000100425)	1.4051e+08	1.58003e+16				GM2A (ENSG00000196743)	0.0	7269918674515920	PSD4 (ENSG00000125637)	2.68664e+11	1.68017e+16	NMNAT1 (ENSG00000173614)	0.006101928131657282	3.96059e+16
386	HERC6 (ENSG00000138642)	4.24494e+12	1509415225790580	UBOX5 (ENSG00000185019)	1.46744e+08	1774601309561100				GK (ENSG00000198814)	0.0	7073077781434010	CASP3 (ENSG00000164305)	2.74129e+12	1.76679e+16	TNRC6B (ENSG00000100354)	0.006149104322216677	1822322138378150
387	CLYBL (ENSG00000125246)	4.52381e+11	1501751053774240	BBS4 (ENSG00000140463)	1.48553e+09	1.68375e+16				QKI (ENSG00000112531)	0.0	7067840094685150	BRCC3 (ENSG00000185515)	2.76864e+12	1.76909e+16	SIDT2 (ENSG00000149577)	0.006180194738021494	3.11394e+16
388	CHN1 (ENSG00000128656)	5.34235e+11	1656086430868790	ATP11C (ENSG00000101974)	1.60372e+09	1.78681e+16				LY96 (ENSG00000154589)	0.0	7044747328306300	USP18 (ENSG00000184979)	2.86865e+12	2.11316e+16	MGAT5 (ENSG00000152127)	0.00618197108565777	2.95388e+16
389	AFAP1 (ENSG00000196526)	5.50887e+11	1.50115e+16	FASLG (ENSG00000117560)	1.66837e+09	150842418930533				ARRB1 (ENSG00000137486)	0.0	7041853746942600	PLEKHG3 (ENSG00000126822)	2.87961e+12	2.0379e+16	TADA2A (ENSG00000276234)	0.006252406234939134	3431240286483610
390	AC145124.1 (ENSG00000255495)	6.50726e+11	1.56183e+16	RABL3 (ENSG00000144840)	1.73828e+09	167429252026531				CFP (ENSG00000126759)	0.0	7009246420712790	TM2D1 (ENSG00000162604)	2.90688e+12	1.64056e+16	AMN1 (ENSG00000151743)	0.006260234920957447	3.2532e+16
391	CARD17 (ENSG00000255221)	8.28649e+11	1.64222e+16	GALNT10 (ENSG00000164574)	1.73913e+09	1.72035e+16				C1orf54 (ENSG00000118292)	0.0	7.00055e+16	ABCA2 (ENSG00000107331)	2996211017153	181561835235345	MBIP (ENSG00000151332)	0.00639857572138785	2.76353e+16
392	SWT1 (ENSG00000116668)	0.001681989859075317	1.7305e+16	MEOX1 (ENSG00000005102)	1.82672e+09	2108923511302780				ETV6 (ENSG00000139083)	0.0	6946554966483270	AREG (ENSG00000109321)	3.45602e+10	2.60565e+16	AP4M1 (ENSG00000221838)	0.006464314642638223	3.61067e+16
393	GGT7 (ENSG00000131067)	0.0016856069218534118	1.50731e+16	FAM84B (ENSG00000168672)	1.89865e+09	1.77737e+16				GCA (ENSG00000115271)	0.0	6891993550415700	COASY (ENSG00000068120)	3.46481e+11	1671491827858950	OSGEP (ENSG00000092094)	0.006564998072475508	1.97882e+16
394	TIAM1 (ENSG00000156299)	0.0017131538535718313	1.72964e+16	FBXO33 (ENSG00000165355)	1.92016e+07	1708713393822390				HVCN1 (ENSG00000122986)	0.0	6861325621284120	ZFHX3 (ENSG00000140836)	3.5167e+12	2.83983e+16	TRUB1 (ENSG00000165832)	0.006579957805147445	3.64445e+16
395	TRAV1-1 (ENSG00000255569)	0.0017679637582997646	1520589377043280	SFMBT2 (ENSG00000198879)	1.94049e+09	1.84267e+16				IRS2 (ENSG00000185950)	0.0	6745009926699930	ISOC2 (ENSG00000063241)	3.63596e+12	1.73241e+16	ZRANB2 (ENSG00000132485)	0.006585943430461567	1.64753e+16
396	MMD (ENSG00000108960)	0.0017802798020333211	1.58194e+16	CKS1B (ENSG00000173207)	1.94103e+09	1.51233e+16				SRGAP2B (ENSG00000196369)	0.0	6713727971541930	NEK6 (ENSG00000119408)	3.66989e+11	2.99704e+16	PRKAG2 (ENSG00000106617)	0.006604658403830734	2.44992e+16
397	AC016394.1 (ENSG00000227540)	0.0021933438327716597	1597818215312670	TRIP4 (ENSG00000103671)	1.98863e+09	1.50343e+16				EAF2 (ENSG00000145088)	0.0	6686956627796430	FAM117A (ENSG00000121104)	3.7377e+12	1.93455e+16	TMOD2 (ENSG00000128872)	0.006640274879777442	34399303964617
398	PRRG2 (ENSG00000126460)	0.002464846834460265	1.68565e+16	DLG1 (ENSG00000075711)	2.01943e+09	1.5627e+16				ZMIZ1 (ENSG00000108175)	0.0	6683010535944810	IVNS1ABP (ENSG00000116679)	3.75358e+12	1.55826e+16	MAP3K1 (ENSG00000095015)	0.006744641783503377	222314177387264
399	RGPD2 (ENSG00000185304)	0.002848201610273548	1507526059620180	RAB2B (ENSG00000129472)	2.04123e+09	1.62208e+16				MAP3K8 (ENSG00000107968)	0.0	6675207228303360	ZNHIT6 (ENSG00000117174)	3.86769e+10	1.81147e+16	ZNF570 (ENSG00000171827)	0.006819494580590511	3.26884e+16
400	MEOX1 (ENSG00000005102)	0.0037220243808149343	1566330697078760	GAB3 (ENSG00000160219)	2.05592e+09	1.51414e+16				AP1S2 (ENSG00000182287)	0.0	6.53589e+16	AHDC1 (ENSG00000126705)	3.90442e+11	2314426381234350	RPL22L1 (ENSG00000163584)	0.0068394110569790995	1.57313e+16
401	ZNF48 (ENSG00000180035)	0.0038849986199514085	1.57132e+16	ZNF511 (ENSG00000198546)	2.24685e+07	1.59439e+16				ADAM15 (ENSG00000143537)	0.0	6.52933e+16	NIFK-AS1 (ENSG00000236859)	3.91481e+12	1.92401e+16	TMA16 (ENSG00000198498)	0.006944783032524667	2533755507165270
402	METAP1D (ENSG00000172878)	0.005110661851855589	1.54491e+16	SMARCAL1 (ENSG00000138375)	2.29928e+09	1592281817622540				SKAP2 (ENSG00000005020)	0.0	6525072172690000	ARID3A (ENSG00000116017)	3.97167e+11	2.70154e+16	AC005037.1 (ENSG00000183308)	0.007035399084688506	3.2215e+16
403	SMYD5 (ENSG00000135632)	0.005709103270913379	1.51227e+16	USP42 (ENSG00000106346)	2.41242e+08	1.53273e+16				ENG (ENSG00000106991)	0.0	6515155973954640	UNK (ENSG00000132478)	3.99282e+12	1.8383e+16	RGPD2 (ENSG00000185304)	0.007071500104075153	3.28834e+16
404	FAM241A (ENSG00000174749)	0.005966120737396469	1.63091e+16	SYNJ1 (ENSG00000159082)	2.42207e+08	1.67473e+16				SCPEP1 (ENSG00000121064)	0.0	6.51066e+16	PI16 (ENSG00000164530)	4.07775e+12	2.29164e+16	NRM (ENSG00000137404)	0.007243516109982564	2573677245177950
405	PKP4 (ENSG00000144283)	0.006167179212192266	1.53282e+16	ZNF567 (ENSG00000189042)	2.4577e+08	1.5447e+16				MPP1 (ENSG00000130830)	0.0	640590444867571	BCAS4 (ENSG00000124243)	4.45806e+12	2.11944e+16	ATRIP (ENSG00000164053)	0.007306174732705294	2.46812e+16
406	TRBV11-3 (ENSG00000276597)	0.006387990930335326	1.55118e+16	PDHX (ENSG00000110435)	2.54433e+09	1.53777e+16				JAK2 (ENSG00000096968)	0.0	6338878387303690	TSPOAP1 (ENSG00000005379)	4.6276e+12	3.00326e+16	RASSF2 (ENSG00000101265)	0.007547963751318247	2083424986028390
407	PRKCA (ENSG00000154229)	0.0068042658026558275	1.75076e+16	FAR2 (ENSG00000064763)	2.56948e+07	1.79571e+16				IER3 (ENSG00000137331)	0.0	629406987497057	HACL1 (ENSG00000131373)	4.70917e+12	1.70336e+16	CCR7 (ENSG00000126353)	0.0077573132534091045	1.65531e+16
408	ZNF571 (ENSG00000180479)	0.007083806824904893	1.54573e+16	UBASH3B (ENSG00000154127)	2.60499e+08	1668336310204320				DENND6B (ENSG00000205593)	0.0	624787976066891	ZNF808 (ENSG00000198482)	4.71185e+12	1.79755e+16	MDM1 (ENSG00000111554)	0.007944642557274834	3223766879122790
409	AL627171.1 (ENSG00000278002)	0.008657773571591315	1.55812e+16	CHST7 (ENSG00000147119)	2.61269e+09	1.82428e+16				PEA15 (ENSG00000162734)	0.0	6096828826725340	AK2 (ENSG00000004455)	4.75693e+12	1.53941e+16	SLFN11 (ENSG00000172716)	0.008037963574623015	3268001295469600
410	ETV7 (ENSG00000010030)	0.018770323580675246	1.58839e+16	ZDHHC24 (ENSG00000174165)	2.62389e+09	1.50146e+16				IFITM3 (ENSG00000142089)	0.0	6045306022608410	ITGA5 (ENSG00000161638)	5.07064e+11	1.82822e+16	SEC11A (ENSG00000140612)	0.00816689856939364	1.50103e+16
411	CSAD (ENSG00000139631)	0.01961263369227696	1.52598e+16	BTBD6 (ENSG00000184887)	2.67757e+09	206590360421562				ODF3B (ENSG00000177989)	0.0	597299188862395	GALNT11 (ENSG00000178234)	5.29078e+11	1.7794e+16	MTFR1 (ENSG00000066855)	0.008462361284379593	4223133528431430
412	CLN5 (ENSG00000102805)	0.02848072297671425	1.50832e+16	SLC14A1 (ENSG00000141469)	2.69079e+09	1760751952375620				SRGAP2 (ENSG00000266028)	0.0	5950236577379250	POLE3 (ENSG00000148229)	5.31526e+10	1.51261e+16	MAN2B1 (ENSG00000104774)	0.00850149232379253	2100989582467730
413	AFDN (ENSG00000130396)	0.03205157213719045	1.56598e+16	CD38 (ENSG00000004468)	2.76656e+09	1.78886e+16				NDRG2 (ENSG00000165795)	0.0	5942988545395230	GALC (ENSG00000054983)	5.3669e+11	2267104584868150	DEPDC5 (ENSG00000100150)	0.008594631987079306	3.13393e+16
414	GABBR1 (ENSG00000204681)	0.1128535857620494	1.58333e+16	PTMS (ENSG00000159335)	2.7882e+08	2149156406481960				STK38L (ENSG00000211455)	0.0	5.79971e+16	ACY1 (ENSG00000243989)	5.39036e+11	215252701258935	ZBP1 (ENSG00000124256)	0.008694199812974297	1.77034e+16
415	IFIT1 (ENSG00000185745)	0.25440577149205956	1.50051e+16	UNKL (ENSG00000059145)	2.8082e+08	1.77651e+16				SPG21 (ENSG00000090487)	0.0	5633509106823070	SLAMF8 (ENSG00000158714)	5.49672e+11	2.84406e+16	ARHGAP17 (ENSG00000140750)	0.00875498141622463	2.49666e+16
416	SOCS3 (ENSG00000184557)	0.41599758003268705	150376027821823	TRMT44 (ENSG00000155275)	2.96592e+08	2.11944e+16				TLR1 (ENSG00000174125)	0.0	560980524926331	BLM (ENSG00000197299)	5.71777e+10	2393158262722650	ETAA1 (ENSG00000143971)	0.008797544136674981	2.78311e+16
417				LDAH (ENSG00000118961)	3.24894e+09	1629163677598850				DSE (ENSG00000111817)	0.0	5607458261565970	PECAM1 (ENSG00000261371)	5.74667e+11	1.80595e+16	BRCA2 (ENSG00000139618)	0.008819898116274835	3.64953e+16
418				CENPW (ENSG00000203760)	3.67494e+09	2281838293147650				LGALS9 (ENSG00000168961)	0.0	5562879638455820	C5orf63 (ENSG00000164241)	6.18556e+11	2.1731e+16	CAMKMT (ENSG00000143919)	0.0088467114507289	282768967523776
419				NTAN1 (ENSG00000157045)	3.75126e+09	1.67465e+16				FADS1 (ENSG00000149485)	0.0	5558675759935040	ZNF611 (ENSG00000213020)	6.20243e+11	2125865124532490	UQCC1 (ENSG00000101019)	0.008946631125612661	3.06846e+16
420				LARP1B (ENSG00000138709)	3.90193e+09	1.66738e+16				BLVRB (ENSG00000090013)	0.0	546020579259939	ENDOV (ENSG00000173818)	6.40347e+11	2.34468e+16	YBEY (ENSG00000182362)	0.008952629116025365	1.97642e+16
421				ABCB10 (ENSG00000135776)	4.20451e+08	2156129615995040				STX7 (ENSG00000079950)	0.0	5427284152954690	LYPLA1 (ENSG00000120992)	6.47921e+10	1675246467501140	MRPL46 (ENSG00000259494)	0.008997047501556901	2.02097e+16
422				EIF4G3 (ENSG00000075151)	4.22261e+09	1.60823e+16				CTNNA1 (ENSG00000044115)	0.0	5417934159714650	UEVLD (ENSG00000151116)	6.64972e+11	2178786146769750	RBM6 (ENSG00000004534)	0.00901614933857004	1.73247e+16
423				MIR497HG (ENSG00000267532)	4.30501e+07	1.69686e+16				PECAM1 (ENSG00000261371)	0.0	5303836530966480	RAD9A (ENSG00000172613)	6.80862e+11	1.75228e+16	C6orf48 (ENSG00000204387)	0.009150399192015156	1.8816e+16
424				FAM168B (ENSG00000152102)	4.46358e+09	154001005508038				TET2 (ENSG00000168769)	0.0	5284331345660470	ZNF717 (ENSG00000227124)	7.03215e+11	2.54968e+16	PRMT1 (ENSG00000126457)	0.009154888106145388	1.70158e+16
425				GGT1 (ENSG00000100031)	4.47353e+08	1.71731e+16				WARS (ENSG00000140105)	0.0	5226677525401510	TMEM164 (ENSG00000157600)	7.11501e+10	2398711199839270	NDE1 (ENSG00000072864)	0.009162171031455717	2000250920158340
426				ELOVL6 (ENSG00000170522)	4.57417e+08	2.06491e+16				FRMD4B (ENSG00000114541)	0.0	5126135269920460	CYSLTR1 (ENSG00000173198)	7.29839e+11	1.82459e+16	KYAT1 (ENSG00000171097)	0.00918985126246802	2959874273782660
427				DUS1L (ENSG00000169718)	4.64052e+08	1590797815656240				YWHAH (ENSG00000128245)	0.0	5078981906535590	VIRMA (ENSG00000164944)	7.30002e+11	1.74624e+16	CD55 (ENSG00000196352)	0.009307632931932113	209581329266899
428				MKL2 (ENSG00000186260)	4.75884e+09	1.53225e+16				GNS (ENSG00000135677)	0.0	5013659909698290	B3GAT3 (ENSG00000149541)	7.53154e+11	1552399293571790	IZUMO4 (ENSG00000099840)	0.009352688063316933	3.29052e+16
429				ZNF714 (ENSG00000160352)	4.87938e+08	1654019845701210				CEP170 (ENSG00000143702)	0.0	486948149160024	CCDC69 (ENSG00000198624)	7.53558e+11	1.5626e+16	COA1 (ENSG00000106603)	0.0094325954545401	2003834350067480
430				RABL6 (ENSG00000196642)	5.17974e+08	1583812577741270				RCC2 (ENSG00000179051)	0.0	4843444753338480	AC084033.3 (ENSG00000257698)	7.53823e+11	2.19262e+16	LINC01588 (ENSG00000214900)	0.009466089351544143	335885754676883
431				C14orf93 (ENSG00000100802)	5.56417e+08	1.75443e+16				GNAQ (ENSG00000156052)	0.0	4811007885336820	ZSCAN9 (ENSG00000137185)	7.72594e+11	2455141741008450	DENND3 (ENSG00000105339)	0.009497216841466514	3.46267e+16
432				NUP50-DT (ENSG00000226328)	5.58336e+08	2.14849e+16				PLEKHO1 (ENSG00000023902)	0.0	4807924534738770	ATOX1 (ENSG00000177556)	7.83819e+11	1515307590236180	METTL16 (ENSG00000127804)	0.009747389108344391	2.41399e+16
433				ARV1 (ENSG00000173409)	6.25935e+08	1.50088e+16				PTPRE (ENSG00000132334)	0.0	4.76426e+16	HENMT1 (ENSG00000162639)	8.04647e+11	1.73163e+16	CLCF1 (ENSG00000175505)	0.009847632916935	3635280717096260
434				HSDL2 (ENSG00000119471)	6.59512e+07	1502940763376610				OTULINL (ENSG00000145569)	0.0	4726755364723570	GRK6 (ENSG00000198055)	8.32111e+11	1.6295e+16	TMEM218 (ENSG00000150433)	0.009933266235887443	2698659265228540
435				IL2RA (ENSG00000134460)	6.67434e+08	1.53575e+16				THEMIS2 (ENSG00000130775)	0.0	4700882426183300	STYXL1 (ENSG00000127952)	8.5673e+11	1.81792e+16	LRCH1 (ENSG00000136141)	0.010000796149504398	3.11424e+16
436				TTF2 (ENSG00000116830)	6.68221e+08	1.58056e+16				RB1 (ENSG00000139687)	0.0	4646826861269600	PRPF38A (ENSG00000134748)	8.73242e+11	1.50142e+16	RNASE4 (ENSG00000258818)	0.01003353510463899	4172740590362150
437				DLG3 (ENSG00000082458)	6.96169e+08	1.77591e+16				ARHGAP18 (ENSG00000146376)	0.0	4487003031924350	RNF113A (ENSG00000125352)	8.76654e+11	1.5174e+16	INTS7 (ENSG00000143493)	0.010059473119917674	2930207974086710
438				PDK1 (ENSG00000152256)	6.97879e+08	1.88643e+16				BAZ2B (ENSG00000123636)	0.0	4401789496111870	VNN2 (ENSG00000112303)	9.01177e+11	1.87439e+16	ZNF226 (ENSG00000167380)	0.010065403804117185	2277679941993200
439				IKZF2 (ENSG00000030419)	7.2451e+07	1.74689e+16				PRCP (ENSG00000137509)	0.0	4393243001734690	USP11 (ENSG00000102226)	9.09036e+11	1.57765e+16	ELP5 (ENSG00000170291)	0.010305134395430262	1.93295e+16
440				TTC16 (ENSG00000167094)	7.71211e+08	1.68209e+16				TYMP (ENSG00000025708)	0.0	4349564005795890	URB1-AS1 (ENSG00000256073)	9.44171e+11	2271135186761720	TTI1 (ENSG00000101407)	0.010698856058939341	2.79227e+16
441				LRRC40 (ENSG00000066557)	7.90057e+08	1566195720394540				JAML (ENSG00000160593)	0.0	4.33671e+16	FBXO6 (ENSG00000116663)	9.4826e+11	1.83946e+16	UNC93B1 (ENSG00000110057)	0.010721822540299093	3263271869017460
442				CD101 (ENSG00000134256)	8.02757e+08	1.9832e+16				CHP1 (ENSG00000187446)	0.0	4322947544908100	BABAM2 (ENSG00000158019)	9.7812e+11	1.58009e+16	LMBRD1 (ENSG00000168216)	0.010880190450376337	1810583189628520
443				CTU1 (ENSG00000142544)	8.09697e+07	1.8843e+16				NIPSNAP3A (ENSG00000136783)	0.0	4303412969291760	ZSCAN30 (ENSG00000186814)	9.80752e+11	2.54384e+16	DTX2 (ENSG00000091073)	0.010971758087436185	2617346505561510
444				PHGDH (ENSG00000092621)	8.36198e+08	2298241359218110				RNF141 (ENSG00000110315)	0.0	4299738717939980	AC019205.1 (ENSG00000229852)	9.94527e+11	2.4667e+16	INTS4 (ENSG00000149262)	0.011074761150324039	2.3128e+16
445				CPLANE1 (ENSG00000197603)	8.43673e+08	1.83851e+16				NUDT3 (ENSG00000272325)	0.0	424517618736707	FURIN (ENSG00000140564)	0.0010168292981425678	2.42734e+16	SLC25A23 (ENSG00000125648)	0.011370162927768785	3544642476642770
446				RTL6 (ENSG00000188636)	8.83196e+08	1.9297e+16				NBPF14 (ENSG00000270629)	0.0	4241106836097060	ZNF490 (ENSG00000188033)	0.0010448687113637398	2.29763e+16	RIC3 (ENSG00000166405)	0.011442936121562355	1.80064e+16
447				PRMT9 (ENSG00000164169)	8.90608e+08	151493767805975				DDAH2 (ENSG00000213722)	0.0	4225637221570970	ITM2C (ENSG00000135916)	0.0010461626096851283	1.72099e+16	TOPBP1 (ENSG00000163781)	0.011523447044908463	2.80018e+16
448				IL18RAP (ENSG00000115607)	9.10239e+07	1653438561337930				CMIP (ENSG00000153815)	0.0	421120856528603	GK5 (ENSG00000175066)	0.001063871432722783	1.91179e+16	IRF5 (ENSG00000128604)	0.01156623151659387	3031691763113380
449				ATG2A (ENSG00000110046)	9.32955e+08	1.55286e+16				MFSD1 (ENSG00000118855)	0.0	4188644061440120	PIK3C2A (ENSG00000011405)	0.001064753560645716	1.96771e+16	C11orf24 (ENSG00000171067)	0.011784062142403748	2.5212e+16
450				AC007383.2 (ENSG00000227946)	9.34286e+08	1.71616e+16				PLSCR1 (ENSG00000188313)	0.0	4169770625484290	ADCY7 (ENSG00000121281)	0.0010686894396314086	1.63356e+16	SASH3 (ENSG00000122122)	0.012154221774796003	1565281096854520
451				SLC2A8 (ENSG00000136856)	9.4129e+08	2.22815e+16				NAGK (ENSG00000124357)	0.0	4160367503616910	SLC25A20 (ENSG00000178537)	0.001073219898836108	2.05237e+16	SLC2A11 (ENSG00000133460)	0.012338508540817202	2.52758e+16
452				SCD (ENSG00000099194)	1.02433e+09	1.56113e+16				HLA-DRB1 (ENSG00000196126)	0.0	4142107886699010	TCIRG1 (ENSG00000110719)	0.0011161389253878484	1.51672e+16	CKS1B (ENSG00000173207)	0.012660076155289786	2553658789909280
453				MTA3 (ENSG00000057935)	1.03219e+10	1.70301e+16				TAX1BP3 (ENSG00000213977)	0.0	4139679363498440	ZNF830 (ENSG00000198783)	0.0011610984449487236	1.6779e+16	PRPF3 (ENSG00000117360)	0.012680832016388838	2.05559e+16
454				ACOX1 (ENSG00000161533)	1.08489e+09	1.58424e+16				NOTCH2 (ENSG00000134250)	0.0	4125548445066120	SESN1 (ENSG00000080546)	0.0012362421077431198	1.98769e+16	GSN (ENSG00000148180)	0.0130614429405733	2477502262519520
455				TUBG1 (ENSG00000131462)	1.10905e+09	1681983032482590				NAMPT (ENSG00000105835)	0.0	4108797229673690	TNFRSF9 (ENSG00000049249)	0.0012643352876935338	2.53129e+16	NRDC (ENSG00000078618)	0.013183559954793497	1741476880482540
456				CDK5 (ENSG00000164885)	1.1944e+10	155941964991553				RAC1 (ENSG00000136238)	0.0	3.91462e+16	KRI1 (ENSG00000129347)	0.0012645130933632768	1.54455e+16	CCDC12 (ENSG00000160799)	0.013244318264900634	1.60928e+16
457				HNRNPUL2 (ENSG00000214753)	1.20213e+10	1.54829e+16				BID (ENSG00000015475)	0.0	3878881832491270	SCRN1 (ENSG00000136193)	0.001281316579195231	2.65831e+16	CLN6 (ENSG00000128973)	0.01340792691372933	3.34267e+16
458				GGCX (ENSG00000115486)	1.26056e+10	1.5505e+16				CTSB (ENSG00000164733)	0.0	3.87041e+16	UGDH (ENSG00000109814)	0.0013673509926917786	2.11989e+16	KIAA0232 (ENSG00000170871)	0.013579526489295233	3.34763e+16
459				CD160 (ENSG00000117281)	1.35839e+10	1.72248e+16				SERPINB6 (ENSG00000124570)	0.0	3.84063e+16	DCAF11 (ENSG00000100897)	0.0013847765193906996	1.52137e+16	ELP2 (ENSG00000134759)	0.013660378713977194	1.94822e+16
460				HIST1H2AI (ENSG00000196747)	1.37482e+10	2.01297e+16				C1orf162 (ENSG00000143110)	0.0	3831443608477670	FOCAD (ENSG00000188352)	0.0013912050184561218	1.92534e+16	NOL6 (ENSG00000165271)	0.013751941362799619	3.45594e+16
461				FAM50B (ENSG00000145945)	1.37728e+10	1.74367e+16				COMT (ENSG00000093010)	0.0	3788622928458120	ZNF85 (ENSG00000105750)	0.0014465705380992304	1875271716684020	RNF19A (ENSG00000034677)	0.013959602348466061	1.87949e+16
462				WDR44 (ENSG00000131725)	1.40788e+10	1.50783e+16				C20orf27 (ENSG00000101220)	0.0	3787208654284490	EHMT1 (ENSG00000181090)	0.0014488512818077828	1.59347e+16	PRPF39 (ENSG00000185246)	0.013961361290926557	2460433829024240
463				TLDC1 (ENSG00000140950)	1.42114e+09	2043269267661070				C12orf45 (ENSG00000151131)	0.0	3.74617e+16	TET2 (ENSG00000168769)	0.001457455742293103	2105022507654610	ZNF486 (ENSG00000256229)	0.014042530005741361	2.98023e+16
464				ARMC2 (ENSG00000118690)	1.47569e+10	1.71746e+16				ABI3 (ENSG00000108798)	0.0	372915436084963	TTC13 (ENSG00000143643)	0.001459007784788368	1.93761e+16	PRKD3 (ENSG00000115825)	0.014255795524858785	2.5386e+16
465				TVP23C (ENSG00000175106)	1.57775e+10	2.06824e+16				ATP6V1B2 (ENSG00000147416)	0.0	3.6597e+16	INPP5D (ENSG00000168918)	0.001488680523736784	1.50304e+16	TCP11L2 (ENSG00000166046)	0.014278656175611429	2.44141e+16
466				TRIM32 (ENSG00000119401)	1.59973e+10	1.75211e+16				PICALM (ENSG00000073921)	0.0	3.52994e+16	KIAA1671 (ENSG00000197077)	0.00150231226550601	2.10872e+16	TMEM131 (ENSG00000075568)	0.014411294263040783	2.26546e+16
467				SELENOO (ENSG00000073169)	1.61673e+10	1.53556e+16				CUX1 (ENSG00000257923)	0.0	349270510713885	TMED1 (ENSG00000099203)	0.0015048628095897544	1.90453e+16	POLM (ENSG00000122678)	0.014641438916904658	2.54968e+16
468				FBXL6 (ENSG00000182325)	1.63826e+10	1.76196e+16				PLEK (ENSG00000115956)	0.0	3.40828e+16	BRD3 (ENSG00000169925)	0.0015287010425469965	1.78021e+16	DMXL1 (ENSG00000172869)	0.015048691318735328	2.45308e+16
469				INTS7 (ENSG00000143493)	1.69787e+10	1776425807329170				HLA-DPA1 (ENSG00000231389)	0.0	3.40241e+16	IFT172 (ENSG00000138002)	0.0015511423757673436	2.79086e+16	SND1 (ENSG00000197157)	0.015090814377101311	1.70769e+16
470				ATXN7L3 (ENSG00000087152)	1.71914e+09	1.62199e+16				HLA-DPB1 (ENSG00000223865)	0.0	3373704688570050	RBM45 (ENSG00000155636)	0.0015934487869675269	1916444463620620	HSD17B12 (ENSG00000149084)	0.015212533847619163	2104308168674710
471				SCRN3 (ENSG00000144306)	1.72019e+10	1.64667e+16				CTSS (ENSG00000163131)	0.0	3.30837e+16	ZFP30 (ENSG00000120784)	0.0016350077362808214	2417055790075460	RBM23 (ENSG00000100461)	0.015277826662036394	1.77863e+16
472				DGCR8 (ENSG00000128191)	1.82693e+10	1.50366e+16				GLUL (ENSG00000135821)	0.0	325440740386517	FUT8 (ENSG00000033170)	0.0016410833570261907	1764246120363910	HAUS5 (ENSG00000249115)	0.015352402768493962	2.98435e+16
473				UBE2O (ENSG00000175931)	1.97485e+10	1.73699e+16				LAP3 (ENSG00000002549)	0.0	3250336022568360	ZNF92 (ENSG00000146757)	0.001664009356375215	176657915627045	GATM (ENSG00000171766)	0.015470244613992124	4622364556360610
474				GPATCH1 (ENSG00000076650)	1.98076e+10	1.52573e+16				PGD (ENSG00000142657)	0.0	3.2357e+16	EPHA4 (ENSG00000116106)	0.001669244402314248	1772888748136490	CAT (ENSG00000121691)	0.015591569117642055	1.77693e+16
475				NUTM2B-AS1 (ENSG00000225484)	1.9822e+10	1.5059e+16				MTHFD2 (ENSG00000065911)	0.0	3.23144e+16	IPO11 (ENSG00000086200)	0.0016909665048066892	2269717811384070	ZNF331 (ENSG00000130844)	0.015653200483933274	2.29053e+16
476				TUBGCP4 (ENSG00000137822)	2.05451e+08	1.56166e+16				PLCB2 (ENSG00000137841)	0.0	3.1783e+16	ZNF543 (ENSG00000178229)	0.0016964971408507362	2444255882942380	LY96 (ENSG00000154589)	0.015779106521935194	2.40455e+16
477				RGS9 (ENSG00000108370)	2.07679e+08	1.78204e+16				VAMP3 (ENSG00000049245)	0.0	3.17135e+16	PSPH (ENSG00000146733)	0.0016995320370389976	2.74214e+16	CEPT1 (ENSG00000134255)	0.015878183629463152	2.50022e+16
478				INPP1 (ENSG00000151689)	2.22729e+09	1.86772e+16				ASAH1 (ENSG00000104763)	0.0	3.0639e+16	AC239800.3 (ENSG00000263590)	0.001724733488806751	2298606083661970	MKS1 (ENSG00000011143)	0.015883624670791817	3.27218e+16
479				CTBP1-DT (ENSG00000196810)	2.33788e+10	1.9374e+16				ADA2 (ENSG00000093072)	0.0	3049375920733400	GSTM4 (ENSG00000168765)	0.0017650228804914326	1834308657661700	PIK3CG (ENSG00000105851)	0.015933499567981624	2251030751031870
480				TBC1D25 (ENSG00000068354)	2.35946e+10	1.59097e+16				NPC2 (ENSG00000119655)	0.0	3.0273e+16	DPEP2 (ENSG00000167261)	0.0017729791995680702	1696336073854560	TRPT1 (ENSG00000149743)	0.01628018109701205	2357637338732020
481				NME7 (ENSG00000143156)	2.48335e+10	1.54002e+16				PLA2G16 (ENSG00000176485)	0.0	3012014854813310	DDX19A (ENSG00000168872)	0.00182795914578669	1637346100151940	EIF1AY (ENSG00000198692)	0.016374323716303266	1.95023e+16
482				TOR1B (ENSG00000136816)	2.61193e+10	1595660642918030				AD000671.2 (ENSG00000267120)	0.0	2.98937e+16	ZNF525 (ENSG00000203326)	0.0018606832252372632	1.89046e+16	DENND6B (ENSG00000205593)	0.016909934702876758	3252606834165890
483				SLC25A20 (ENSG00000178537)	2.68203e+09	1.57875e+16				COTL1 (ENSG00000103187)	0.0	2980626615338590	CEP41 (ENSG00000106477)	0.0018925428480090817	2090993301114180	NAGK (ENSG00000124357)	0.016997250478912262	1989489074784800
484				HOXB4 (ENSG00000182742)	2.78416e+10	2.09494e+16				ERCC1 (ENSG00000012061)	0.0	2.97567e+16	CRAMP1 (ENSG00000007545)	0.0019767565899370143	2744898219561070	CDC40 (ENSG00000168438)	0.017373967072535846	1.83977e+16
485				STK39 (ENSG00000198648)	2.83902e+09	1.62965e+16				TNFRSF1B (ENSG00000028137)	0.0	2.97565e+16	SLC25A11 (ENSG00000108528)	0.0020404464569014117	1.59608e+16	SLC37A1 (ENSG00000160190)	0.01754721727529769	3.80786e+16
486				AC245060.5 (ENSG00000274422)	2.97185e+10	1895869466868710				REL (ENSG00000162924)	0.0	2970454064295430	C22orf34 (ENSG00000188511)	0.002056773133059217	1.93027e+16	DGKD (ENSG00000077044)	0.01756173916941239	2682547038234050
487				LSS (ENSG00000160285)	2.98852e+10	1.50091e+16				LAIR1 (ENSG00000167613)	0.0	2949952406479690	SLC25A36 (ENSG00000114120)	0.0020572672230709504	1.70819e+16	CCDC97 (ENSG00000142039)	0.017850326243499203	2.14794e+16
488				TRIM73 (ENSG00000178809)	3.12778e+10	1.53659e+16				POU2F2 (ENSG00000028277)	0.0	2925471921372940	RAI1 (ENSG00000108557)	0.002087448288661821	2.41303e+16	HIPK2 (ENSG00000064393)	0.017904310171602805	2.67906e+16
489				AP001816.1 (ENSG00000254531)	3.4214e+10	1.82893e+16				HSBP1 (ENSG00000230989)	0.0	2914744518837680	RRBP1 (ENSG00000125844)	0.00214872857635349	1.92513e+16	PAGR1 (ENSG00000280789)	0.018210493629730557	1.70218e+16
490				RFX1 (ENSG00000132005)	3.45937e+09	1.64595e+16				ZNF106 (ENSG00000103994)	0.0	2827638537763910	SMYD3 (ENSG00000185420)	0.002191601108759005	1687404806555390	ZNF773 (ENSG00000152439)	0.018353904523393843	3.9006e+16
491				TCP11L1 (ENSG00000176148)	3.48194e+09	1.97701e+16				GNAI2 (ENSG00000114353)	0.0	2.73547e+16	AC008105.3 (ENSG00000267121)	0.002265535749644627	201389681674023	CHD9 (ENSG00000177200)	0.01870574514844435	1.92733e+16
492				MBNL3 (ENSG00000076770)	3.4821e+09	1.57073e+16				HERPUD1 (ENSG00000051108)	0.0	2657404736181300	ZNF585A (ENSG00000196967)	0.00228684620419209	1.59749e+16	TBC1D32 (ENSG00000146350)	0.01872146376834031	3951636186866590
493				HINT3 (ENSG00000111911)	3.74076e+09	1.61509e+16				TPP1 (ENSG00000166340)	0.0	2.64561e+16	UBR7 (ENSG00000012963)	0.0023319468381395097	1.68055e+16	TUBGCP6 (ENSG00000128159)	0.018933725082265065	2.608e+16
494				TMEM120B (ENSG00000188735)	3.75184e+10	1.54634e+16				ATP6V0B (ENSG00000117410)	0.0	2637945053083350	AL390728.5 (ENSG00000232347)	0.0023536629193069178	1.76957e+16	ARHGAP25 (ENSG00000163219)	0.01894136568654057	1.6663e+16
495				FBXL16 (ENSG00000127585)	3.78795e+09	1.60206e+16				OAS1 (ENSG00000089127)	0.0	2.63488e+16	MPG (ENSG00000103152)	0.0024011503690596022	1.54236e+16	SIPA1L3 (ENSG00000105738)	0.019027040227575658	3881845292393780
496				CFL2 (ENSG00000165410)	3.85544e+10	1.62608e+16				HIF1A (ENSG00000100644)	0.0	2623182854052530	EML2 (ENSG00000125746)	0.002435795423418032	1549827470055580	BCL2L11 (ENSG00000153094)	0.019090500378207226	2.98075e+16
497				HIST1H4H (ENSG00000158406)	3.95807e+08	1.8723e+16				CAT (ENSG00000121691)	0.0	2606493610492470	DNASE1 (ENSG00000213918)	0.002458174652445271	1.87693e+16	ABHD15 (ENSG00000168792)	0.01960961798341976	2.9287e+16
498				HIST1H2BN (ENSG00000233822)	4.05732e+09	1.74114e+16				IFNGR1 (ENSG00000027697)	0.0	2569600433135170	RFC3 (ENSG00000133119)	0.0024614374970036686	1.92767e+16	HAGHL (ENSG00000103253)	0.01967132126692016	2.97514e+16
499				TRPS1 (ENSG00000104447)	4.12981e+10	1650620645701200				ATP6V0D1 (ENSG00000159720)	0.0	2552877217457930	ARAP2 (ENSG00000047365)	0.0024662707875865754	1.63804e+16	SAP30BP (ENSG00000161526)	0.019723703845187707	1.76041e+16
500				GOLGA8A (ENSG00000175265)	4.3889e+09	1.59154e+16				CMTM6 (ENSG00000091317)	0.0	2.54504e+16	ZMYND8 (ENSG00000101040)	0.0024811398808859257	1.69567e+16	LINC00662 (ENSG00000261824)	0.02027484909698186	2.37741e+16
501				MCCC2 (ENSG00000131844)	4.39323e+09	1570117275305600				RBPJ (ENSG00000168214)	0.0	2.54044e+16	HIPK2 (ENSG00000064393)	0.002497842462751857	1.95128e+16	NIP7 (ENSG00000132603)	0.02055431515378903	1.87495e+16
502				ZNF518B (ENSG00000178163)	4.42149e+09	1.53428e+16				CNPY3 (ENSG00000137161)	0.0	2.53796e+16	ANKRD27 (ENSG00000105186)	0.0025106468193216848	1634441746088700	TDP2 (ENSG00000111802)	0.02061785120685998	1.87674e+16
503				EIF5A2 (ENSG00000163577)	4.45669e+09	1.52413e+16				LTA4H (ENSG00000111144)	0.0	2.4901e+16	AC008124.1 (ENSG00000273015)	0.002523192008592229	1.8502e+16	GPANK1 (ENSG00000204438)	0.020687551064633738	2080875693393
504				RBM45 (ENSG00000155636)	4.50579e+09	1.52883e+16				SDCBP (ENSG00000137575)	0.0	2.46158e+16	HIBCH (ENSG00000198130)	0.0025703928581638576	1.63811e+16	VPS35 (ENSG00000069329)	0.020954339477458436	1.8241e+16
505				TTC21B (ENSG00000123607)	4.69422e+10	1.53936e+16				TMEM14C (ENSG00000111843)	0.0	2.41783e+16	AC012360.3 (ENSG00000272994)	0.0025782736921812167	2.38406e+16	IFNAR1 (ENSG00000142166)	0.02126364444223025	1.82128e+16
506				ENPP4 (ENSG00000001561)	4.82706e+09	1.73629e+16				RHOC (ENSG00000155366)	0.0	2.37355e+16	SLC39A10 (ENSG00000196950)	0.0025805820807297624	1.60817e+16	GLIDR (ENSG00000278175)	0.022088968630847756	444024665439991
507				FAM76A (ENSG00000009780)	4.99357e+09	1.77557e+16				PRDX3 (ENSG00000165672)	0.0	2.34993e+16	ZSCAN21 (ENSG00000166529)	0.0025837390440025896	2.25118e+16	OXR1 (ENSG00000164830)	0.022216235421001145	2.20851e+16
508				SNHG21 (ENSG00000250988)	5.07759e+09	1.50156e+16				BNIP3L (ENSG00000104765)	0.0	2.31792e+16	LYST (ENSG00000143669)	0.002587886752038515	1.56228e+16	HINFP (ENSG00000172273)	0.02260041477988209	2567937130784380
509				NUP35 (ENSG00000163002)	5.12084e+09	1632042457205590				IGFLR1 (ENSG00000126246)	0.0	2.30483e+16	FAM120B (ENSG00000112584)	0.0026612581319943843	1.57831e+16	ZNF79 (ENSG00000196152)	0.0228405393604183	3.28215e+16
510				UBE2M (ENSG00000130725)	5.20443e+10	1.64257e+16				PPT1 (ENSG00000131238)	0.0	2.30114e+16	ZMIZ1 (ENSG00000108175)	0.0028404665367595706	2002686516744010	TRAF5 (ENSG00000082512)	0.02298867808084521	1985574223289810
511				CCP110 (ENSG00000103540)	5.23199e+09	1583292302585430				AP2S1 (ENSG00000042753)	0.0	2271151717564350	CRELD1 (ENSG00000163703)	0.002948395430822947	1.65829e+16	PHLDB3 (ENSG00000176531)	0.023443684368911484	2.76044e+16
512				TEPSIN (ENSG00000167302)	5.31263e+09	1.62595e+16				CAPZA2 (ENSG00000198898)	0.0	225792018931215	KIF9 (ENSG00000088727)	0.003012267474150653	2259948696449380	PPP1R15A (ENSG00000087074)	0.023627613060836588	2.17854e+16
513				EXD3 (ENSG00000187609)	5.40791e+10	1.90703e+16				SFT2D1 (ENSG00000198818)	0.0	2.24181e+16	ARL14EP (ENSG00000152219)	0.003021443647960311	15519623551293	NUP58 (ENSG00000139496)	0.023846337959069784	1.97799e+16
514				PLEKHM2 (ENSG00000116786)	5.42586e+09	1.6831e+16				PSAP (ENSG00000197746)	0.0	2225430049613920	ZNF814 (ENSG00000204514)	0.0030608396336510003	2092795170088500	LTV1 (ENSG00000135521)	0.023908322244810678	2039202520125450
515				TRIM16 (ENSG00000221926)	5.54334e+09	1.71785e+16				FAM96A (ENSG00000166797)	0.0	2.21773e+16	MED7 (ENSG00000155868)	0.003089443396622238	1.70562e+16	MED27 (ENSG00000160563)	0.02409155869773954	2005422128965150
516				FAM86C1 (ENSG00000158483)	5.61696e+09	1.80587e+16				LAMTOR1 (ENSG00000149357)	0.0	2.20652e+16	AC006213.2 (ENSG00000267058)	0.0031179737581059383	2064231087462090	ZNF439 (ENSG00000171291)	0.02461854091008025	3166893487012250
517				TADA2B (ENSG00000173011)	5.63474e+09	1.65192e+16				YWHAE (ENSG00000108953)	0.0	2.18466e+16	MTF2 (ENSG00000143033)	0.0032550754991910818	1589866382995730	SAAL1 (ENSG00000166788)	0.024726772283603548	2.53069e+16
518				MYO19 (ENSG00000278259)	5.67287e+09	1.549e+16				CAPG (ENSG00000042493)	0.0	2.13216e+16	RRAS2 (ENSG00000133818)	0.0032950500348537417	2.2846e+16	FANCA (ENSG00000187741)	0.02497849085764001	3404563529348810
519				C2orf68 (ENSG00000168887)	5.85459e+09	1.54496e+16				SAT1 (ENSG00000130066)	0.0	2.03423e+16	WDYHV1 (ENSG00000156795)	0.003400681014065447	1.83721e+16	PLAC8 (ENSG00000145287)	0.025313646531983827	1.76569e+16
520				CCDC102A (ENSG00000135736)	6.23835e+10	1616741129069050				SEC11A (ENSG00000140612)	0.0	2.00262e+16	AC005332.7 (ENSG00000278730)	0.0035953421395088624	2.22387e+16	KAT2A (ENSG00000108773)	0.02550754560621184	2872914171474130
521				SNHG10 (ENSG00000247092)	6.36964e+08	1.50831e+16				LAPTM4A (ENSG00000068697)	0.0	1.9945e+16	ZNF720 (ENSG00000197302)	0.003630011187350463	1.66074e+16	FAM13B (ENSG00000031003)	0.025930678197063645	1.97466e+16
522				FBXO28 (ENSG00000143756)	6.40442e+09	1.59544e+16				GLIPR1 (ENSG00000139278)	0.0	1.82807e+16	AC025171.2 (ENSG00000215068)	0.003663155263118835	2.18754e+16	ZNF821 (ENSG00000102984)	0.025959612116988447	2.84467e+16
523				TBC1D22B (ENSG00000065491)	6.55457e+09	1.57173e+16				RNH1 (ENSG00000023191)	0.0	1.82595e+16	CEP89 (ENSG00000121289)	0.0036730472972390147	2.12823e+16	TAF1A (ENSG00000143498)	0.026145160521937372	2.9905e+16
524				TCTEX1D2 (ENSG00000213123)	6.58146e+10	1.52243e+16				GSTP1 (ENSG00000084207)	0.0	1.72935e+16	KLHL6 (ENSG00000172578)	0.00375898187274744	1.83805e+16	COG7 (ENSG00000168434)	0.026245657740854668	2.43051e+16
525				FBXO2 (ENSG00000116661)	6.83526e+09	1.84333e+16				LGMN (ENSG00000100600)	1.5E-323	1.62534e+16	HKR1 (ENSG00000181666)	0.003824548231905278	1.82227e+16	MSMO1 (ENSG00000052802)	0.02625636900503287	1.77967e+16
526				LINC00957 (ENSG00000235314)	6.86081e+09	159082719500057				RHOQ (ENSG00000119729)	1.93E-322	1.00297e+16	PRDM8 (ENSG00000152784)	0.003849050515454322	2.17268e+16	AZIN1 (ENSG00000155096)	0.02640248917864672	2004560229796490
527				TIGAR (ENSG00000078237)	7.06425e+09	1540050568915080				SMIM14 (ENSG00000163683)	1.22113E-319	3360178987496050	INPP5B (ENSG00000204084)	0.003882637437644058	1.73034e+16	TP53INP1 (ENSG00000164938)	0.02645251723915449	2839638499801090
528				KLHDC7B (ENSG00000130487)	7.26369e+08	1.55867e+16				COLGALT1 (ENSG00000130309)	3.46217E-319	7559969667211700	MOSPD2 (ENSG00000130150)	0.00398003233684948	1.99093e+16	PAIP2B (ENSG00000124374)	0.026547655164570902	3.61403e+16
529				AC135457.1 (ENSG00000272742)	7.3186e+09	1.58126e+16				TRMT1 (ENSG00000104907)	3.47654E-319	2.5372e+16	SMAD5 (ENSG00000113658)	0.004085391093907393	1839506677329600	LDLRAD4 (ENSG00000168675)	0.02657102552444398	2.28419e+16
530				MINPP1 (ENSG00000107789)	7.3696e+08	1.84732e+16				SPTSSA (ENSG00000165389)	6.00423E-319	3985254591090100	BRD8 (ENSG00000112983)	0.004087888189976748	1.6449e+16	MYCBP2 (ENSG00000005810)	0.026868787262613457	1.60053e+16
531				TTC38 (ENSG00000075234)	7.58058e+08	1.59024e+16				LIPA (ENSG00000107798)	1.1018E-318	2.5914e+16	SCFD2 (ENSG00000184178)	0.004106831382822953	1794297860620290	PFKM (ENSG00000152556)	0.0271924231166925	4459458374656440
532				KATNAL1 (ENSG00000102781)	7.64574e+08	1.71371e+16				ATF5 (ENSG00000169136)	4.13605E-318	4538017613731460	ADARB2 (ENSG00000185736)	0.00415301495928061	2053880570740480	ANKRD13A (ENSG00000076513)	0.02724184808040437	2463216924907780
533				CASP10 (ENSG00000003400)	7.84149e+09	1.56986e+16				PTTG1IP (ENSG00000183255)	6.5087936E-317	3.1672e+16	SRSF9 (ENSG00000111786)	0.004221434933227385	1.67149e+16	MIPEP (ENSG00000027001)	0.027786091601498787	3.05135e+16
534				INPP5E (ENSG00000148384)	7.97563e+09	1784427599105960				PEAK1 (ENSG00000173517)	4.00397e-308	986765992452768	GLCCI1 (ENSG00000106415)	0.004226310904163253	1.63568e+16	GPATCH4 (ENSG00000160818)	0.02780755019955619	1.92289e+16
535				DAPK3 (ENSG00000167657)	8.05425e+09	1.53868e+16				FUOM (ENSG00000148803)	9.38032e-307	3147473080726390	IGHMBP2 (ENSG00000132740)	0.0044128985469476835	1.80103e+16	TMEM256 (ENSG00000205544)	0.02795729816827299	1.6503e+16
536				ACBD3 (ENSG00000182827)	8.50836e+09	1.54366e+16				TUBA1A (ENSG00000167552)	4.96553e-303	1.88132e+16	STAU2 (ENSG00000040341)	0.004459181975982647	1.76194e+16	FAM96A (ENSG00000166797)	0.028143875389365226	1657240565044080
537				TMTC3 (ENSG00000139324)	8.58006e+07	1.92748e+16				AFMID (ENSG00000183077)	8.01679e-302	1048470941734980	CFAP20 (ENSG00000070761)	0.004469318874423991	1.74368e+16	CNPY3 (ENSG00000137161)	0.02855199544004202	1.55137e+16
538				OBSCN (ENSG00000154358)	8.93688e+09	1.55689e+16				TFEB (ENSG00000112561)	8.05224e-303	9731804365579830	SMPD3 (ENSG00000103056)	0.00447961732783426	2.24449e+16	EIF1AX (ENSG00000173674)	0.02895047808141775	1911030819070320
539				BCL2L11 (ENSG00000153094)	8.97787e+09	1663115450381840				TSPAN3 (ENSG00000140391)	8.42003e-302	6256257516587500	AC138150.1 (ENSG00000224505)	0.004664379686177687	1769629712240260	NMB (ENSG00000197696)	0.029028569259935137	337531534530024
540				TTI2 (ENSG00000129696)	9.09228e+09	1.52922e+16				EIF4EBP3 (ENSG00000243056)	1.06025e-301	3.92082e+16	CRIM1 (ENSG00000150938)	0.004689032472569135	2.10405e+16	TTC33 (ENSG00000113638)	0.029155611998623016	2401980292133830
541				AL590764.1 (ENSG00000228427)	9.79413e+09	1.53981e+16				APP (ENSG00000142192)	3.3526e-300	50141871477354	C14orf93 (ENSG00000100802)	0.004747485968117885	1975564020761500	PNN (ENSG00000100941)	0.02938313935266327	1570799832337710
542				RUFY2 (ENSG00000204130)	9.83768e+09	1.64631e+16				APAF1 (ENSG00000120868)	3.1264e-298	4.92489e+16	HDAC11 (ENSG00000163517)	0.0047765885042677075	2419162217529360	PLPP5 (ENSG00000147535)	0.029412368826296376	2.38566e+16
543				CEP83 (ENSG00000173588)	9.85108e+09	1.5378e+16				AVPI1 (ENSG00000119986)	5.59827e-298	1084628753014300	FAM172A (ENSG00000113391)	0.00480538893872884	1574169280795510	POLD3 (ENSG00000077514)	0.029493330050404495	2.72666e+16
544				NUGGC (ENSG00000189233)	1.00919e+11	1.783e+16				AP1B1 (ENSG00000100280)	5.8888e-294	3.49149e+16	BYSL (ENSG00000112578)	0.004848217637292792	2.45193e+16	PRDM8 (ENSG00000152784)	0.029657042132164586	3125397929057800
545				CLYBL (ENSG00000125246)	1.0197e+09	1.58702e+16				HEXA (ENSG00000213614)	1.39272e-292	2367250921018170	RNF146 (ENSG00000118518)	0.005027848027730978	1.77341e+16	EIF1B (ENSG00000114784)	0.02983949944742217	1549951269513590
546				IDE (ENSG00000119912)	1.0295e+10	1.54253e+16				NANS (ENSG00000095380)	2.90925e-291	3858607764350820	ZMYM5 (ENSG00000132950)	0.005099970996205341	1.63753e+16	SLC25A1 (ENSG00000100075)	0.03000925528774045	2213926665304640
547				SDCBP2-AS1 (ENSG00000234684)	1.05093e+11	1.75981e+16				CD63 (ENSG00000135404)	8.45684e-291	1.89597e+16	MEX3C (ENSG00000176624)	0.005159336339670776	1.87246e+16	IL18BP (ENSG00000137496)	0.030161003135133223	2.04012e+16
548				NCDN (ENSG00000020129)	1.05121e+11	1.56957e+16				G6PC3 (ENSG00000141349)	1.27035e-288	4841370949766220	NOL4L (ENSG00000197183)	0.005169386358965929	1880495652203250	C14orf28 (ENSG00000179476)	0.03025915730488711	3511687726746520
549				MEN1 (ENSG00000133895)	1.05769e+11	1511319543225940				IRF2BP2 (ENSG00000168264)	2.53179e-288	3.01477e+16	RFTN1 (ENSG00000131378)	0.005314309782603608	1650679089696250	SREBF2 (ENSG00000198911)	0.03036282579677518	2033172151728620
550				TRAV39 (ENSG00000211818)	1.07181e+09	1.86049e+16				PTMS (ENSG00000159335)	4.73951e-289	8703999105933260	ALDH1B1 (ENSG00000137124)	0.005324659049974626	2119186764353570	NR1H2 (ENSG00000131408)	0.030769611147984082	1734958474830750
551				NDOR1 (ENSG00000188566)	1.16657e+11	1.74396e+16				HGSNAT (ENSG00000165102)	5.03954e-287	5753273241299860	ZBTB10 (ENSG00000205189)	0.005529056794979879	2.6193e+16	SCRN1 (ENSG00000136193)	0.030969413762715038	3.47346e+16
552				CDC7 (ENSG00000097046)	1.17375e+10	1.88977e+16				RASSF2 (ENSG00000101265)	7.94272e-290	3.26257e+16	NUP37 (ENSG00000075188)	0.005643885152643959	1.70281e+16	ALKBH1 (ENSG00000100601)	0.031086431097108208	2.96753e+16
553				ANKRD52 (ENSG00000139645)	1.23301e+11	1.52238e+16				TRIP10 (ENSG00000125733)	4.30842e-287	1.21204e+16	TMEM192 (ENSG00000170088)	0.005875209269864546	1.73066e+16	PPHLN1 (ENSG00000134283)	0.031278531130176424	1599270351871330
554				AC105446.1 (ENSG00000227053)	1.24155e+11	1.58824e+16				OSBPL1A (ENSG00000141447)	9.14431e-284	1.10189e+16	ZNF28 (ENSG00000198538)	0.005929840151560831	1.82036e+16	PGRMC2 (ENSG00000164040)	0.031438101814991286	2440001427726040
555				C3orf14 (ENSG00000114405)	1.26732e+11	1.88651e+16				PLAGL1 (ENSG00000118495)	2.51552e-283	1.515e+16	HEXIM2 (ENSG00000168517)	0.006112201110315007	2209561254420450	CYB5R4 (ENSG00000065615)	0.03157503346455545	1.83021e+16
556				LINC00342 (ENSG00000232931)	1.35526e+11	1.64443e+16				SLC16A3 (ENSG00000141526)	3.96133e-281	4021244972037680	SPHK2 (ENSG00000063176)	0.0065211008301957725	1.86377e+16	LIAS (ENSG00000121897)	0.0316305813418949	2.62445e+16
557				SLFN13 (ENSG00000154760)	1.37212e+11	1638828018631910				PTPRO (ENSG00000151490)	5.14121e-281	8955285209202670	ENPP4 (ENSG00000001561)	0.0065501540164718645	1840580315186930	MGME1 (ENSG00000125871)	0.03201188364686045	2.64882e+16
558				SGMS1 (ENSG00000198964)	1.5546e+11	1.55025e+16				SERPINB8 (ENSG00000166401)	5.58644e-281	6.04723e+16	TCTA (ENSG00000145022)	0.006585352564108942	1.59595e+16	VCPKMT (ENSG00000100483)	0.03204124255359031	2147729232296720
559				ATG2B (ENSG00000066739)	1.59303e+11	1.54062e+16				RP2 (ENSG00000102218)	1.49238e-279	5613294999771030	ATP5S (ENSG00000125375)	0.006594050409716053	1.61845e+16	NT5C (ENSG00000125458)	0.03214041814906682	1880707586710090
560				SLC25A25 (ENSG00000148339)	1.60547e+11	1.64706e+16				CTSL (ENSG00000135047)	3.0464e-278	380798113505001	MRM3 (ENSG00000171861)	0.006741532711007873	1749065207346330	RGS19 (ENSG00000171700)	0.03233965440332692	1698278395263860
561				HCFC2 (ENSG00000111727)	1.63499e+10	176968271636129				RNF13 (ENSG00000082996)	5.34298e-279	2.24217e+16	LINC00467 (ENSG00000153363)	0.006790369016666721	2424823779712050	IDH1 (ENSG00000138413)	0.03241980909391393	2.32579e+16
562				ADARB2 (ENSG00000185736)	1.69289e+11	1.88056e+16				SAMHD1 (ENSG00000101347)	2.15749e-278	1556821777493440	COQ5 (ENSG00000110871)	0.006924684683211963	1875298024754780	ZNF34 (ENSG00000196378)	0.032572097696542894	2714490457849670
563				GNGT2 (ENSG00000167083)	1.74129e+11	1.75511e+16				PDE4A (ENSG00000065989)	5.08039e-278	6753295911960180	AL592183.1 (ENSG00000273748)	0.006979743098643847	2210289159415980	IFT88 (ENSG00000032742)	0.032985949506221704	2595547331000970
564				CNNM2 (ENSG00000148842)	1.7867e+10	1.61305e+16				SLC9A7 (ENSG00000065923)	1.45075e-275	1.32288e+16	IVD (ENSG00000128928)	0.007011956366495294	1721861291022840	TTC31 (ENSG00000115282)	0.033483446503632844	2.00833e+16
565				SLC25A23 (ENSG00000125648)	1.8147e+11	1.72044e+16				CERS6 (ENSG00000172292)	5.89054e-276	1.17143e+16	UBA6-AS1 (ENSG00000248049)	0.0070179228665704285	1.81707e+16	METTL17 (ENSG00000165792)	0.033637987519307876	1.77019e+16
566				ADARB1 (ENSG00000197381)	1.93311e+10	1.50254e+16				TXNDC17 (ENSG00000129235)	6.06443e-275	2.28339e+16	GALNT1 (ENSG00000141429)	0.007026227453581811	1.87301e+16	TCF12 (ENSG00000140262)	0.0336426728237481	2027037932956740
567				AF165147.1 (ENSG00000232855)	1.99715e+10	1.68335e+16				ARAP1 (ENSG00000186635)	1.44842e-274	3.3223e+16	ZNF790 (ENSG00000197863)	0.007102614097147946	1.83815e+16	STRBP (ENSG00000165209)	0.03390892648564988	2.80172e+16
568				SCAI (ENSG00000173611)	2.03329e+10	1.50639e+16				NIPSNAP3B (ENSG00000165028)	3.16932e-273	1296509513621790	STK16 (ENSG00000115661)	0.00711650980434928	1530021997483300	ZNF343 (ENSG00000088876)	0.03402901631540961	3.83241e+16
569				SCCPDH (ENSG00000143653)	2.08646e+10	1.64904e+16				LAMTOR2 (ENSG00000116586)	3.529e-273	1.98767e+16	TEFM (ENSG00000172171)	0.007122990506622458	1.60893e+16	ZNF254 (ENSG00000213096)	0.034255609952631	2610705306653160
570				GCFC2 (ENSG00000005436)	2.08899e+11	1558356008939630				CHAF1A (ENSG00000167670)	5.0188e-273	9370703479504710	ZNF844 (ENSG00000223547)	0.007146035579908203	2.11322e+16	MTG1 (ENSG00000148824)	0.03467830157043272	1.93585e+16
571				PDLIM1 (ENSG00000107438)	2.093e+10	1.79611e+16				NADK (ENSG00000008130)	7.01722e-273	5404996641403360	TMEM216 (ENSG00000187049)	0.007554271614094158	1.66413e+16	ADAM19 (ENSG00000135074)	0.03482696128979422	2.17985e+16
572				ZNF852 (ENSG00000178917)	2.23684e+10	1.67627e+16				UNC93B1 (ENSG00000110057)	1.63958e-270	5379532064703110	IMMP2L (ENSG00000184903)	0.007576429002321109	1.67057e+16	FURIN (ENSG00000140564)	0.034857426556703396	2.96737e+16
573				DENND6B (ENSG00000205593)	2.24841e+10	1.53079e+16				HACD4 (ENSG00000188921)	5.66781e-269	2.27336e+16	GMDS-DT (ENSG00000250903)	0.007673921625789735	1.70832e+16	NOC3L (ENSG00000173145)	0.03508599773825259	2.07209e+16
574				CCHCR1 (ENSG00000204536)	2.47329e+11	1561159503919100				SLC25A19 (ENSG00000125454)	6.14617e-269	5114787165603480	AC116407.2 (ENSG00000277511)	0.007732693844315858	1.96738e+16	VTI1A (ENSG00000151532)	0.035460719562107425	1967073144789600
575				BICD1 (ENSG00000151746)	2.48347e+11	1.74718e+16				SPINT2 (ENSG00000167642)	5.69782e-269	3.03779e+16	AP002360.1 (ENSG00000255135)	0.00779746524092786	2041976734898370	PGD (ENSG00000142657)	0.03603966581916696	193511814668978
576				GALNT1 (ENSG00000141429)	2.49976e+10	1.62975e+16				CRTAP (ENSG00000170275)	7.77982e-267	3010311714171620	NAA40 (ENSG00000110583)	0.008149691249419751	1.85093e+16	RBM15 (ENSG00000162775)	0.03657883559436888	2457420019674530
577				LINC00467 (ENSG00000153363)	2.50779e+11	1.88028e+16				APPL1 (ENSG00000157500)	6.50657e-267	3025954850381050	SWI5 (ENSG00000175854)	0.008185938361444892	1.66882e+16	GRB2 (ENSG00000177885)	0.03669842339396909	1.62864e+16
578				AP002495.2 (ENSG00000254469)	2.57886e+11	1.75867e+16				NUDT16 (ENSG00000198585)	7.56954e-267	4327059441793420	TSPAN2 (ENSG00000134198)	0.008422385374815853	2.02398e+16	AC245014.3 (ENSG00000276216)	0.036851102669243956	2243291317579460
579				RFWD3 (ENSG00000168411)	2.86149e+10	1.5369e+16				PER1 (ENSG00000179094)	9.80141e-267	3644801848898410	DDIT4-AS1 (ENSG00000269926)	0.008642006880779447	2.25902e+16	NR4A3 (ENSG00000119508)	0.0369057779474353	4548125483358620
580				HS2ST1 (ENSG00000153936)	2.90356e+08	1.61478e+16				CD40 (ENSG00000101017)	2.8368e-265	7256464019432340	VPS16 (ENSG00000215305)	0.008732981579724786	1.58781e+16	ZNF277 (ENSG00000198839)	0.037082661559675364	1.74304e+16
581				KNSTRN (ENSG00000128944)	2.92059e+11	1.80944e+16				TACC1 (ENSG00000147526)	4.99231e-266	2.52656e+16	CLPTM1L (ENSG00000049656)	0.0088844054332552	189134334064836	RPGR (ENSG00000156313)	0.03709011621361023	3031384171305020
582				JRK (ENSG00000234616)	3.01552e+11	1.69266e+16				APOBR (ENSG00000184730)	5.99909e-266	3.93858e+16	KCTD9 (ENSG00000104756)	0.009176015936694482	1.93781e+16	PLEKHF2 (ENSG00000175895)	0.03716567270165477	2190586339151900
583				NIPA1 (ENSG00000170113)	3.01813e+11	1.76502e+16				FCHSD2 (ENSG00000137478)	1.86518e-263	4604852923463700	ZNF142 (ENSG00000115568)	0.009369759097949916	198561464176162	HDAC6 (ENSG00000094631)	0.03742773014310309	2.28075e+16
584				HIST1H3H (ENSG00000278828)	3.11134e+11	1.63007e+16				SSR3 (ENSG00000114850)	6.1322e-263	1.70215e+16	MARCH8 (ENSG00000165406)	0.009436716238264408	1.92381e+16	RIC1 (ENSG00000107036)	0.03750490404665264	2.80612e+16
585				SYNJ2BP (ENSG00000213463)	3.11514e+10	181978649358073				AKR1A1 (ENSG00000117448)	1.50967e-262	1.86458e+16	ZNF738 (ENSG00000172687)	0.009490789910538791	2.07604e+16	MTPN (ENSG00000105887)	0.03788292489610729	1.69388e+16
586				CHAC2 (ENSG00000143942)	3.14922e+11	1.8018e+16				ANXA5 (ENSG00000164111)	5.25048e-263	1.63086e+16	SLC5A3 (ENSG00000198743)	0.009629118289188972	1.7549e+16	CBWD5 (ENSG00000147996)	0.038049791388552856	1.77158e+16
587				PBX4 (ENSG00000105717)	3.15276e+10	1.55771e+16				AOAH (ENSG00000136250)	3.61687e-261	3.01778e+16	PCNX4 (ENSG00000126773)	0.009644604607407528	1.57248e+16	BICD2 (ENSG00000185963)	0.03821730218745135	2.67648e+16
588				ATP2C1 (ENSG00000017260)	3.28586e+10	1.52639e+16				DENND5A (ENSG00000184014)	1.21746e-260	8045386353246350	HLTF (ENSG00000071794)	0.009845005911765306	1.77507e+16	CERNA1 (ENSG00000259577)	0.03830213331537862	3276309508545190
589				AIM2 (ENSG00000163568)	3.33475e+10	1.60538e+16				NCOA4 (ENSG00000266412)	2.43106e-260	2004664135972890	COMMD8 (ENSG00000169019)	0.009859713508239288	1.53441e+16	CYB5R3 (ENSG00000100243)	0.0387029827716922	1.70692e+16
590				AC009133.1 (ENSG00000238045)	3.4255e+10	1.78262e+16				CREM (ENSG00000095794)	8.01062e-261	2.88203e+16	BBOF1 (ENSG00000119636)	0.009913154336394243	2125524674027670	TTBK2 (ENSG00000128881)	0.038772851151696826	2.6582e+16
591				DGKH (ENSG00000102780)	3.44944e+11	1.57567e+16				ATOX1 (ENSG00000177556)	9.82898e-261	2330995423670620	CMTR2 (ENSG00000180917)	0.00993574733111701	1.63076e+16	TNFRSF10A (ENSG00000104689)	0.03881580647206307	2.18713e+16
592				VPS33B (ENSG00000184056)	3.53761e+10	1.71433e+16				SNX10 (ENSG00000086300)	1.04054e-259	4.70564e+16	NOL10 (ENSG00000115761)	0.009944021095976413	1.79712e+16	KIAA1147 (ENSG00000257093)	0.03906596147311241	2684752228862250
593				HCCS (ENSG00000004961)	3.54312e+10	1579446083676980				SFT2D2 (ENSG00000213064)	2.04628e-259	2.56526e+16	HEG1 (ENSG00000173706)	0.009983222412265347	2.07827e+16	WDR59 (ENSG00000103091)	0.039219733063253964	2.40658e+16
594				ETV2 (ENSG00000105672)	3.61278e+11	1.723e+16				AIG1 (ENSG00000146416)	3.93622e-259	3.84639e+16	ZNF609 (ENSG00000180357)	0.010069260454763238	1.76678e+16	NUBPL (ENSG00000151413)	0.03960805702735344	2542002972663210
595				DYRK1B (ENSG00000105204)	3.61736e+11	1.54027e+16				BCKDK (ENSG00000103507)	7.01921e-258	4.42802e+16	CSTF2T (ENSG00000177613)	0.010202387012951874	1.58164e+16	ZNF85 (ENSG00000105750)	0.03964662411203944	2.27988e+16
596				LRRC61 (ENSG00000127399)	3.79456e+11	1.60428e+16				NCKAP5L (ENSG00000167566)	1.0437e-255	8685470603642690	EDC3 (ENSG00000179151)	0.010494734270376421	1.71228e+16	MAPK8IP3 (ENSG00000138834)	0.03996322540097514	264176405721919
597				SUFU (ENSG00000107882)	4.08743e+10	1.78752e+16				SMCO4 (ENSG00000166002)	1.2636e-256	8730362890897590	ZDHHC20 (ENSG00000180776)	0.010600013534884406	1.71692e+16	MPEG1 (ENSG00000197629)	0.03998724004547209	3552811602763390
598				RIC1 (ENSG00000107036)	4.09148e+11	1536395290453000				NCF4 (ENSG00000100365)	3.26778e-254	2262384744519220	TRIM5 (ENSG00000132256)	0.010625068034699032	1771682883803280	TMEM134 (ENSG00000172663)	0.040186969016591786	1972238599822950
599				RAB27B (ENSG00000041353)	4.09526e+10	1.52157e+16				TNFAIP8L2 (ENSG00000163154)	1.61092e-253	2.64043e+16	STRBP (ENSG00000165209)	0.01084513655134341	1.9176e+16	CRYZL1 (ENSG00000205758)	0.04039333022794038	2.00467e+16
600				RNF31 (ENSG00000092098)	4.29984e+10	1.57754e+16				GNG10 (ENSG00000242616)	7.74468e-254	2.33855e+16	RASA1 (ENSG00000145715)	0.010886990134728563	1.81973e+16	CDK5RAP3 (ENSG00000108465)	0.04042785322193725	1.56643e+16
601				TRIM37 (ENSG00000108395)	4.37105e+10	1501240757542330				CNDP2 (ENSG00000133313)	9.34856e-254	2351603980840330	FO393401.1 (ENSG00000230155)	0.011408858836098268	1.62158e+16	BYSL (ENSG00000112578)	0.040787033499688014	2.71278e+16
602				REC8 (ENSG00000100918)	4.49334e+10	1.52213e+16				FCHO2 (ENSG00000157107)	1.62793e-252	1.29335e+16	WDR3 (ENSG00000065183)	0.01164150331330327	1.81235e+16	HSPA4 (ENSG00000170606)	0.04085979270964144	2.00492e+16
603				UBXN8 (ENSG00000104691)	4.49427e+10	1.6341e+16				BCL6 (ENSG00000113916)	2.14041e-252	8207285143964210	CIDEB (ENSG00000136305)	0.012056241556377504	1.7943e+16	AMFR (ENSG00000159461)	0.04088646340531251	2.46371e+16
604				KLHL11 (ENSG00000178502)	4.60915e+11	1.74185e+16				BMF (ENSG00000104081)	2.03602e-251	1.08164e+16	ANKMY2 (ENSG00000106524)	0.012078404288102284	1777167831352010	CCS (ENSG00000173992)	0.040910660760706256	1651136959516800
605				F5 (ENSG00000198734)	4.62196e+07	1.60594e+16				SDCCAG8 (ENSG00000054282)	2.33603e-250	2521262938419960	MAGEE1 (ENSG00000198934)	0.012218464066670758	1.95221e+16	EIPR1 (ENSG00000032389)	0.041078537908953494	1.87443e+16
606				SLC43A3 (ENSG00000134802)	4.64194e+10	1.56006e+16				ARF3 (ENSG00000134287)	4.90715e-250	2543942859756450	AC006504.5 (ENSG00000267575)	0.01229768950314609	1.85975e+16	RASGRP2 (ENSG00000068831)	0.04122101772663338	1.65576e+16
607				RALGAPA2 (ENSG00000188559)	4.82749e+10	1.53055e+16				CLN8 (ENSG00000182372)	5.78204e-250	5590506854638660	ALKBH2 (ENSG00000189046)	0.01282500658217428	1.57839e+16	PARP14 (ENSG00000173193)	0.0412530456913136	1.89929e+16
608				CRIM1 (ENSG00000150938)	4.85299e+10	1.83217e+16				LGALS3 (ENSG00000131981)	2.12536e-249	2045773815452700	ANKRA2 (ENSG00000164331)	0.01311372283476809	1.57104e+16	SNX3 (ENSG00000112335)	0.04181546629546942	1624133070867580
609				C19orf54 (ENSG00000188493)	4.90753e+11	2.01825e+16				PARVG (ENSG00000138964)	4.92259e-248	1.93836e+16	ZKSCAN3 (ENSG00000189298)	0.013172483703126554	2.18305e+16	GOSR1 (ENSG00000108587)	0.042166640356590866	1.90514e+16
610				SLC4A2 (ENSG00000164889)	5.08937e+10	1.55532e+16				MTHFR (ENSG00000177000)	8.69535e-249	3731487159736310	PNPLA4 (ENSG00000006757)	0.01324791374734322	1.96388e+16	TSC1 (ENSG00000165699)	0.042470098151507346	2.29057e+16
611				SIN3B (ENSG00000127511)	5.40367e+09	1730696975845710				BLOC1S6 (ENSG00000104164)	1.70834e-248	2.56283e+16	AC093010.2 (ENSG00000241490)	0.01342620417818491	1.50351e+16	PLSCR1 (ENSG00000188313)	0.04259889514246831	1.76688e+16
612				ZNF485 (ENSG00000198298)	5.42419e+11	1.57751e+16				FMNL3 (ENSG00000161791)	2.25226e-246	3.94864e+16	FHL3 (ENSG00000183386)	0.013492143934900072	2.01946e+16	CIPC (ENSG00000198894)	0.042616127830960845	30215655433116
613				ZNF273 (ENSG00000198039)	5.61783e+10	1.5282e+16				DAGLB (ENSG00000164535)	5.42905e-245	556487368456342	PRR3 (ENSG00000204576)	0.013786641996053395	1.5628e+16	PFDN6 (ENSG00000204220)	0.04334800752100385	1.83442e+16
614				FANCA (ENSG00000187741)	5.72207e+10	1.74462e+16				RBMS2 (ENSG00000076067)	6.93046e-245	109544923951584	PCMTD1 (ENSG00000168300)	0.013823853734931843	1.56879e+16	PDCD6IP (ENSG00000170248)	0.04375802655513196	1622190638398050
615				WARS2 (ENSG00000116874)	5.76313e+10	1.5598e+16				ZNF467 (ENSG00000181444)	2.02833e-244	1049043842134450	INTS1 (ENSG00000164880)	0.013874834684606322	1.76068e+16	TRIM38 (ENSG00000112343)	0.04455136236756549	1.79939e+16
616				IPP (ENSG00000197429)	5.77811e+10	1.60653e+16				ARHGAP21 (ENSG00000107863)	2.35612e-243	5858085096362470	MICAL3 (ENSG00000243156)	0.014045601929234994	2.04385e+16	LTBP3 (ENSG00000168056)	0.04488480699925606	2189982814378180
617				CAMKMT (ENSG00000143919)	5.86178e+11	1.57207e+16				TPMT (ENSG00000137364)	2.43818e-243	3.93646e+16	ZNF426 (ENSG00000130818)	0.01406965506489762	1.61315e+16	BRD4 (ENSG00000141867)	0.04506502558451559	1757333116333540
618				ARFGEF2 (ENSG00000124198)	5.94219e+10	1.62379e+16				DUSP1 (ENSG00000120129)	6.27439e-244	2453651652981930	DHRS3 (ENSG00000162496)	0.014167108735185294	1.66831e+16	VPS36 (ENSG00000136100)	0.045071933476336354	1.58404e+16
619				PAOX (ENSG00000148832)	5.97975e+10	1635229389570830				PLIN3 (ENSG00000105355)	8.59109e-244	2.87184e+16	PUS10 (ENSG00000162927)	0.014187116129476068	2.09755e+16	ATG4C (ENSG00000125703)	0.04508040325783907	2226619983456750
620				XPO5 (ENSG00000124571)	5.99741e+10	1.56988e+16				TCEAL4 (ENSG00000133142)	9.8551e-244	2.7588e+16	KDM5B (ENSG00000117139)	0.014310851095474435	1762387182757320	TXNL1 (ENSG00000091164)	0.04511266516210547	1.59068e+16
621				ANO10 (ENSG00000160746)	6.46332e+10	1615550759775560				AC119428.2 (ENSG00000230138)	3.12923e-243	9259276666019020	RTP4 (ENSG00000136514)	0.014449726761023214	1.53623e+16	SMAP2 (ENSG00000084070)	0.045138896560294316	1642506078675200
622				CPOX (ENSG00000080819)	6.60061e+10	1.59469e+16				ATP1B3 (ENSG00000069849)	6.77509e-242	3.08373e+16	PRICKLE3 (ENSG00000012211)	0.014633495201931974	2.03523e+16	AREG (ENSG00000109321)	0.04515373266437386	333654703821256
623				AFAP1 (ENSG00000196526)	6.62998e+10	158156452251294				DYNLL1 (ENSG00000088986)	8.44836e-242	1.58132e+16	LINC00685 (ENSG00000226179)	0.014753705900073279	2.15948e+16	ACO2 (ENSG00000100412)	0.0456552101461825	1.78214e+16
624				PIK3CB (ENSG00000051382)	6.6934e+10	1.5221e+16				NRIP1 (ENSG00000180530)	2.15982e-240	622125794536537	PLXND1 (ENSG00000004399)	0.014794955763293245	1.84787e+16	VOPP1 (ENSG00000154978)	0.04581925997877177	1.83274e+16
625				CPT2 (ENSG00000157184)	7.40606e+10	1656063388737850				SLC29A3 (ENSG00000198246)	1.67766e-238	4.72831e+16	ORAI3 (ENSG00000175938)	0.015321918816836142	1.85138e+16	LYPLAL1 (ENSG00000143353)	0.046029842693758566	2101903478950470
626				RACGAP1 (ENSG00000161800)	8.01137e+10	1.63427e+16				WSB1 (ENSG00000109046)	3.30849e-237	1.64499e+16	PDCL (ENSG00000136940)	0.01551508733935236	1.6692e+16	SLC41A3 (ENSG00000114544)	0.04613746897292506	1944897344529040
627				SGPP1 (ENSG00000126821)	8.11311e+10	1.6656e+16				CHMP1B (ENSG00000255112)	3.35895e-238	3.04389e+16	FCRL3 (ENSG00000160856)	0.015572842546146892	1.56965e+16	TFEC (ENSG00000105967)	0.04664770263984824	3.79115e+16
628				SLC43A1 (ENSG00000149150)	8.26257e+10	1.54926e+16				DENND1A (ENSG00000119522)	9.49721e-238	7711114759731150	GSAP (ENSG00000186088)	0.01573542153184799	1860164922943640	OSER1 (ENSG00000132823)	0.0469185197456935	1.72978e+16
629				RECQL5 (ENSG00000108469)	8.53484e+09	1.64003e+16				GNAS (ENSG00000087460)	1.00741e-236	1.83036e+16	CKMT2-AS1 (ENSG00000247572)	0.01597700332190461	206409317356815	MEPCE (ENSG00000146834)	0.04693322648633694	1.9761e+16
630				DOLPP1 (ENSG00000167130)	8.53601e+10	1.54327e+16				SSR1 (ENSG00000124783)	4.02792e-236	1.69976e+16	ALDH3A2 (ENSG00000072210)	0.016036493458986303	1.81314e+16	ZNF134 (ENSG00000213762)	0.04699227267695699	2551682086758850
631				POLA2 (ENSG00000014138)	8.56667e+10	1512474274891970				C15orf39 (ENSG00000167173)	1.12973e-235	4266260123537720	TRIM24 (ENSG00000122779)	0.016125062195367593	1.74153e+16	RNF41 (ENSG00000181852)	0.047146747030450284	2.38321e+16
632				NLRX1 (ENSG00000160703)	8.81505e+10	1.79151e+16				LEPROT (ENSG00000213625)	1.92937e-236	2.86108e+16	TCAF1 (ENSG00000198420)	0.016426085749557288	1.69888e+16	MTREX (ENSG00000039123)	0.047549405255183155	1.74578e+16
633				AMPD3 (ENSG00000133805)	8.89632e+10	1.50269e+16				MYD88 (ENSG00000172936)	3.38148e-235	2349125857175580	LINC00539 (ENSG00000224429)	0.016648325664471175	2064627006841940	THAP6 (ENSG00000174796)	0.047800261202849956	2.02955e+16
634				APOOL (ENSG00000155008)	9.33301e+10	1.59504e+16				CLTC (ENSG00000141367)	2.92415e-235	2.29434e+16	LRCH1 (ENSG00000136141)	0.017148522059347256	1.75778e+16	DHX9 (ENSG00000135829)	0.047878874444656175	1.69706e+16
635				AC016831.5 (ENSG00000271204)	9.78012e+10	1.80489e+16				ACSL4 (ENSG00000068366)	4.58086e-235	3940168917310350	KMT5A (ENSG00000183955)	0.01716875421265747	2.33616e+16	MANBA (ENSG00000109323)	0.048002881593473525	2181392185501440
636				SAC3D1 (ENSG00000168061)	9.99879e+10	1.54049e+16				IRF4 (ENSG00000137265)	5.19252e-235	5595458323943220	ACTR8 (ENSG00000113812)	0.017244131996735124	1.67246e+16	ZNF100 (ENSG00000197020)	0.048072755519851906	2236426066149380
637				TXNDC16 (ENSG00000087301)	1.00117e+12	1.90355e+16				ERGIC1 (ENSG00000113719)	1.27619e-233	414855953332713	DPH2 (ENSG00000132768)	0.017543369326705534	1.59805e+16	USP34 (ENSG00000115464)	0.04863898299467527	1.69196e+16
638				PPP2R5B (ENSG00000068971)	1.01936e+12	1.66854e+16				PLCG2 (ENSG00000197943)	2.7443e-233	6488079668337640	TRAPPC2 (ENSG00000196459)	0.01759875056303108	1531962836669080	OTUD4 (ENSG00000164164)	0.04864536507524598	2.2205e+16
639				PXN-AS1 (ENSG00000255857)	1.0314e+11	1.53996e+16				DAPP1 (ENSG00000070190)	3.02198e-233	3.7053e+16	AKR1C3 (ENSG00000196139)	0.01760724867310832	1.51936e+16	ARHGAP12 (ENSG00000165322)	0.04869498137487788	2.04601e+16
640				ZSCAN29 (ENSG00000140265)	1.0534e+12	1638649800680770				RAB5C (ENSG00000108774)	2.18116e-231	1.65508e+16	IFT27 (ENSG00000100360)	0.017796377263175896	1.622e+16	PLEKHG2 (ENSG00000090924)	0.04874269510176224	2959045564104550
641				CSF1 (ENSG00000184371)	1.06832e+12	1.55255e+16				H2AFY (ENSG00000113648)	2.3562e-231	2.24292e+16	GTF3C1 (ENSG00000077235)	0.017854646979919904	1541696330820950	TMEM69 (ENSG00000159596)	0.049165820667278745	2060318439571170
642				AGMAT (ENSG00000116771)	1.08373e+12	1.64956e+16				SLC43A3 (ENSG00000134802)	2.05192e-230	4683454136171560	FANCI (ENSG00000140525)	0.01804705179735241	1.93118e+16	SLC23A2 (ENSG00000089057)	0.049353993720721544	2251924390098070
643				KIF1C (ENSG00000129250)	1.10932e+11	1.64517e+16				SLC31A1 (ENSG00000136868)	7.31695e-231	7868476428949530	TWNK (ENSG00000107815)	0.01816858431068014	1.95517e+16	MTHFR (ENSG00000177000)	0.04937280277420964	2.52413e+16
644				TTPAL (ENSG00000124120)	1.13732e+12	1.73732e+16				LIMS1 (ENSG00000169756)	8.6424e-231	1.80909e+16	AL390728.6 (ENSG00000259865)	0.01822572761635065	1850130817304870	PRICKLE3 (ENSG00000012211)	0.04991167669481377	2976056506362870
645				RRP12 (ENSG00000052749)	1.15865e+12	1.59958e+16				PTPN6 (ENSG00000111679)	1.75061e-229	1.53511e+16	FECH (ENSG00000066926)	0.01833549392939164	1.81551e+16	SASS6 (ENSG00000156876)	0.05003574827887468	2783137313974270
646				CLCN6 (ENSG00000011021)	1.19679e+12	1.6006e+16				MSRB1 (ENSG00000198736)	2.26634e-229	4378417861707390	LIG4 (ENSG00000174405)	0.018493913421043874	2228674324901420	RDH14 (ENSG00000240857)	0.05006665234143778	2.03761e+16
647				PI4K2A (ENSG00000155252)	1.25201e+12	1.88726e+16				TPCN1 (ENSG00000186815)	8.08479e-230	6.32408e+16	BAZ2B (ENSG00000123636)	0.01944505553739492	1.84103e+16	GPALPP1 (ENSG00000133114)	0.050233491133142835	2.6063e+16
648				ZNF26 (ENSG00000198393)	1.31342e+12	1.51204e+16				IL17RA (ENSG00000177663)	3.87041e-228	2489046269920900	SNTB2 (ENSG00000168807)	0.01953166784651663	1.58348e+16	TMEM222 (ENSG00000186501)	0.05025217290471934	1.67032e+16
649				AC016831.1 (ENSG00000226380)	1.31993e+12	1.67302e+16				TMEM219 (ENSG00000149932)	7.99622e-229	1.68113e+16	POLG2 (ENSG00000256525)	0.01971788733274698	1.63492e+16	ALKBH2 (ENSG00000189046)	0.05121194113850385	2.36076e+16
650				C7orf26 (ENSG00000146576)	1.37224e+12	1589135719142850				MGAT1 (ENSG00000131446)	9.722e-228	2048764800083440	MADD (ENSG00000110514)	0.019890628653669026	1527335751126710	ZNF714 (ENSG00000160352)	0.05121465049544284	2.31297e+16
651				TMEM185A (ENSG00000269556)	1.3932e+12	165382961948398				PLA2G15 (ENSG00000103066)	1.53464e-226	5459337476695830	FUT11 (ENSG00000196968)	0.020010139105089468	1.54225e+16	POMK (ENSG00000185900)	0.051369219892662764	2.73042e+16
652				ADAT2 (ENSG00000189007)	1.40467e+11	1.68716e+16				WDR41 (ENSG00000164253)	2.19662e-226	5148066773794250	ZNF485 (ENSG00000198298)	0.020022546460387147	1885879947364900	RBBP9 (ENSG00000089050)	0.05168803010356045	2959496079317580
653				SGPL1 (ENSG00000166224)	1.47992e+12	1.56478e+16				DRAM2 (ENSG00000156171)	2.27466e-226	2755967200020900	GALNT3 (ENSG00000115339)	0.02003253804753043	204794319418268	ZDHHC6 (ENSG00000023041)	0.051785509365170804	1698187937491780
654				PAK4 (ENSG00000130669)	1.60422e+10	1.744e+16				CANX (ENSG00000127022)	2.62528e-226	1.72353e+16	MRPS28 (ENSG00000147586)	0.02004258227122491	1.5704e+16	TMEM260 (ENSG00000070269)	0.05190949203824447	2170653127014400
655				HIVEP3 (ENSG00000127124)	1.63151e+12	1.61833e+16				SUPT4H1 (ENSG00000213246)	2.91927e-226	1.63364e+16	ARRB1 (ENSG00000137486)	0.020329867737944235	1.83542e+16	HIST1H2AI (ENSG00000196747)	0.05204960656825139	400184031336712
656				KNTC1 (ENSG00000184445)	1.6606e+11	1703353546792310				SSFA2 (ENSG00000138434)	4.13881e-227	6.11187e+16	FARSB (ENSG00000116120)	0.02037316341393858	1.50864e+16	CAMK1D (ENSG00000183049)	0.0520935962506781	2465076956193400
657				JMJD8 (ENSG00000161999)	1.66816e+11	1532105649689270				GNG5 (ENSG00000174021)	5.51644e-227	1.54921e+16	IFIT1 (ENSG00000185745)	0.020414644505096183	1.72205e+16	AC087239.1 (ENSG00000278743)	0.05235323077327496	292505500039517
658				AL355816.2 (ENSG00000273221)	1.68228e+12	1.73503e+16				PLXND1 (ENSG00000004399)	9.05444e-227	5265730812985710	CASP9 (ENSG00000132906)	0.020556656027782512	1.71081e+16	VPS13C (ENSG00000129003)	0.05247975787467351	1.60025e+16
659				LINC01137 (ENSG00000233621)	1.68622e+12	156049320822811				HSPA1A (ENSG00000204389)	2.01796e-225	2280786275952810	KIAA2026 (ENSG00000183354)	0.020639388718577584	1.53334e+16	KIAA1586 (ENSG00000168116)	0.05291797916968039	21749594182316
660				ZFAND4 (ENSG00000172671)	1.72819e+12	1.77803e+16				CXXC5 (ENSG00000171604)	2.82844e-225	5801422123932490	AL050341.2 (ENSG00000259943)	0.02085401496780937	1.74379e+16	RCL1 (ENSG00000120158)	0.053181147707772825	2.54483e+16
661				CCL3 (ENSG00000277632)	1.73347e+11	1617626588475550				POMP (ENSG00000132963)	3.01307e-226	1.57492e+16	OXSM (ENSG00000151093)	0.021064015940843495	1.847e+16	SETD2 (ENSG00000181555)	0.05374232000409449	1.81043e+16
662				HIST1H2BF (ENSG00000277224)	1.75927e+12	1.80866e+16				PSTPIP2 (ENSG00000152229)	4.43333e-224	3797270343272250	ADNP (ENSG00000101126)	0.021166320397906946	1.63717e+16	IGLV2-14 (ENSG00000211666)	0.05409317596367041	2.82152e+16
663				PCBD2 (ENSG00000132570)	1.80395e+12	1.58795e+16				TENT5A (ENSG00000112773)	3.63524e-223	6355792129396210	INTS9 (ENSG00000104299)	0.021481676813751904	1610669575193220	AGPAT5 (ENSG00000155189)	0.05409435080399907	2.41252e+16
664				RYK (ENSG00000163785)	1.81487e+10	1.58969e+16				LPAR6 (ENSG00000139679)	7.41949e-223	2.25928e+16	KLC2 (ENSG00000174996)	0.02152362172215327	1.73249e+16	METTL4 (ENSG00000101574)	0.05409791173901899	2.12073e+16
665				RFXAP (ENSG00000133111)	1.85137e+11	1.60083e+16				TUBA1B (ENSG00000123416)	1.03305e-222	1508118819733850	AP3M1 (ENSG00000185009)	0.022069874740456352	1.53021e+16	SLC15A3 (ENSG00000110446)	0.05421848199509259	3797533611729540
666				C2CD2 (ENSG00000157617)	1.89546e+11	1.74746e+16				DENND3 (ENSG00000105339)	1.62858e-222	6634308345184110	AGAP3 (ENSG00000133612)	0.022087387196247626	2300467784164690	RBM48 (ENSG00000127993)	0.05460261234818048	1.85165e+16
667				BORA (ENSG00000136122)	1.89635e+11	1.54418e+16				EIF2AK4 (ENSG00000128829)	4.453e-222	4741390789831740	CRACR2A (ENSG00000130038)	0.022142112525783044	1.82004e+16	ADD1 (ENSG00000087274)	0.05494190537099866	1.68985e+16
668				STX2 (ENSG00000111450)	1.90995e+12	1612220032674270				FAM213A (ENSG00000122378)	7.72071e-222	6925336358104120	PPP1R9B (ENSG00000108819)	0.022145393972587846	1579967228261850	GSPT2 (ENSG00000189369)	0.055555530841118736	2218646317615070
669				RAB11FIP2 (ENSG00000107560)	1.98235e+12	1.61521e+16				DHRS4 (ENSG00000157326)	1.7958e-220	2.46843e+16	FANCA (ENSG00000187741)	0.022564156861842613	1.91147e+16	RPP30 (ENSG00000148688)	0.055641671253128085	1.9805e+16
670				TXNRD2 (ENSG00000184470)	2.09742e+12	1.55159e+16				KCNK6 (ENSG00000099337)	2.63909e-221	4054223269997600	B3GNT2 (ENSG00000170340)	0.02315223279371434	1.50593e+16	POGZ (ENSG00000143442)	0.05576341687598834	1.82118e+16
671				KCTD6 (ENSG00000168301)	2.14523e+12	1525736327577080				RILPL2 (ENSG00000150977)	2.73573e-219	2.24898e+16	LZTFL1 (ENSG00000163818)	0.02318772101521328	1.82191e+16	ERICH1 (ENSG00000104714)	0.05596206000508239	1.58233e+16
672				MAP2K4 (ENSG00000065559)	2.1552e+12	1.52547e+16				CLECL1 (ENSG00000184293)	9.06836e-220	4247453697077100	CXorf40A (ENSG00000197620)	0.023191873288588773	1.8791e+16	PLEKHA2 (ENSG00000169499)	0.056892636520594696	1.99606e+16
673				AC239800.3 (ENSG00000263590)	2.1591e+11	1.81786e+16				MAN1A1 (ENSG00000111885)	1.37233e-218	5548490099058210	KIAA0556 (ENSG00000047578)	0.023502152419895523	2.05439e+16	GTPBP1 (ENSG00000100226)	0.05704103800230619	2.40815e+16
674				SLC26A6 (ENSG00000225697)	2.19793e+12	1523997516738760				NAV1 (ENSG00000134369)	3.29255e-219	7812338818024700	RGS9 (ENSG00000108370)	0.0235335528748072	1938137829443780	ARMC8 (ENSG00000114098)	0.05707456856132172	1.87036e+16
675				F8 (ENSG00000185010)	2.2326e+11	1.67028e+16				PLEKHB2 (ENSG00000115762)	1.07788e-217	2205508010305750	DAZAP1 (ENSG00000071626)	0.02405965359438586	1611408155211120	DNAJC9 (ENSG00000213551)	0.05785453446663901	1792316580965370
676				KIF1B (ENSG00000054523)	2.27574e+12	1.51387e+16				CACUL1 (ENSG00000151893)	7.77882e-218	3359909814632150	FANCL (ENSG00000115392)	0.02419413601919118	1.82999e+16	TIMM17B (ENSG00000126768)	0.058540281671562645	1.73049e+16
677				GEMIN5 (ENSG00000082516)	2.30715e+11	1.5262e+16				MAT2A (ENSG00000168906)	9.89479e-215	1.91514e+16	ACACA (ENSG00000278540)	0.024217672334407817	1751845871690180	CAB39L (ENSG00000102547)	0.058644723623198725	2965532697388170
678				DBN1 (ENSG00000113758)	2.50609e+11	1.68859e+16				BRI3 (ENSG00000164713)	3.04871e-213	5809768564816270	CD99L2 (ENSG00000102181)	0.02423325691508811	1833199192293230	ZNF274 (ENSG00000171606)	0.058813483793904595	1.91954e+16
679				INTS5 (ENSG00000185085)	2.5455e+11	150163998792547				OS9 (ENSG00000135506)	7.75508e-214	1.70627e+16	CROT (ENSG00000005469)	0.024236817469768662	1755597857858310	CLASRP (ENSG00000104859)	0.05883537199373875	2199168294388890
680				RAB11B-AS1 (ENSG00000269386)	2.58202e+10	1.86576e+16				NBPF26 (ENSG00000273136)	8.68236e-214	1.88847e+16	GNGT2 (ENSG00000167083)	0.025711885977118466	1.91852e+16	CS (ENSG00000062485)	0.058864629614423056	1.81584e+16
681				TRBV11-3 (ENSG00000276597)	2.62248e+11	1.66159e+16				FAM102B (ENSG00000162636)	1.32075e-213	6.6092e+16	GPR137 (ENSG00000173264)	0.025835643192436076	1.79872e+16	NT5DC1 (ENSG00000178425)	0.05931204660242082	1776022272837280
682				AC058791.1 (ENSG00000273319)	2.64887e+12	1.75025e+16				AHCY (ENSG00000101444)	2.74363e-213	274411042512938	AGPAT5 (ENSG00000155189)	0.026303481293152766	1.6097e+16	CEMIP2 (ENSG00000135048)	0.059715500572006204	2035454351710770
683				C1orf112 (ENSG00000000460)	2.6803e+11	1664779641472320				BACH1 (ENSG00000156273)	3.09932e-212	3509731953488200	PIGV (ENSG00000060642)	0.0264321686989137	1.74488e+16	STAT6 (ENSG00000166888)	0.060015290979308765	1710555248999610
684				DNAJC18 (ENSG00000170464)	2.75898e+11	1.51078e+16				PHPT1 (ENSG00000054148)	1.34991e-211	1.75645e+16	B4GALT4 (ENSG00000121578)	0.026923794814679002	1.7343e+16	TENT2 (ENSG00000164329)	0.0601490567321975	1.6966e+16
685				HOTAIRM1 (ENSG00000233429)	2.83573e+12	1.50459e+16				RIPOR1 (ENSG00000039523)	1.80048e-211	4213906288165680	ZNF487 (ENSG00000243660)	0.027089359081639626	2029134825547530	NEIL1 (ENSG00000140398)	0.06043779296669624	2887152593380810
686				SLC41A1 (ENSG00000133065)	2.83687e+12	1.73308e+16				CAMK1 (ENSG00000134072)	5.82887e-211	9188958785140230	ZNF16 (ENSG00000170631)	0.02831265817816544	1.82349e+16	ARFIP1 (ENSG00000164144)	0.06047496510461887	2.22905e+16
687				ENC1 (ENSG00000171617)	3.05217e+11	1643842796316970				SPTLC2 (ENSG00000100596)	1.44482e-210	3.35043e+16	NCOA1 (ENSG00000084676)	0.028383315588701573	1517405693037670	LIMK1 (ENSG00000106683)	0.060696495551136674	2357663804556240
688				NOMO1 (ENSG00000103512)	3.07054e+12	1580237965756010				ARID3A (ENSG00000116017)	2.42758e-210	727545754768215	TCF4 (ENSG00000196628)	0.028875306479344068	1.88786e+16	TMEM216 (ENSG00000187049)	0.06101317699070625	2174515682180430
689				CEP41 (ENSG00000106477)	3.10928e+11	1648822780903390				TLN1 (ENSG00000137076)	4.15977e-210	1.67405e+16	ZNF761 (ENSG00000160336)	0.028989343910130333	1.69873e+16	TMEM33 (ENSG00000109133)	0.061041717305436255	2122123577705140
690				ARHGEF12 (ENSG00000196914)	3.14867e+11	1.65881e+16				MTPN (ENSG00000105887)	6.97392e-210	182389898249186	LIG3 (ENSG00000005156)	0.02904380865091557	1.77326e+16	C16orf72 (ENSG00000182831)	0.0613394358029309	1.88595e+16
691				IL1RAP (ENSG00000196083)	3.17503e+12	1.5238e+16				COMMD9 (ENSG00000110442)	2.25415e-208	2421473642787480	SNX14 (ENSG00000135317)	0.02911838798642351	1543858680088580	ALAD (ENSG00000148218)	0.061649952903657296	2.06692e+16
692				DUSP10 (ENSG00000143507)	3.18741e+12	1514606673645400				TALDO1 (ENSG00000177156)	8.11509e-209	1.60404e+16	MAML3 (ENSG00000196782)	0.029480408630799697	2.14285e+16	TOMM22 (ENSG00000100216)	0.06170649707838309	1.54152e+16
693				KCTD7 (ENSG00000243335)	3.22676e+11	1.56349e+16				SLC1A5 (ENSG00000105281)	1.72742e-207	3.38581e+16	NLRX1 (ENSG00000160703)	0.029635899424908966	2.17899e+16	ACAD8 (ENSG00000151498)	0.06173394265531538	2278879727221120
694				AMFR (ENSG00000159461)	3.23608e+11	1623818999421280				FADS2 (ENSG00000134824)	2.90373e-206	4576777017307980	RNASEH2A (ENSG00000104889)	0.029670700821503405	1574751921229810	ADGRG5 (ENSG00000159618)	0.0623451806657115	2.57465e+16
695				LETM1 (ENSG00000168924)	3.28701e+12	1.55708e+16				ATG3 (ENSG00000144848)	8.23612e-207	201955591349304	AC064807.1 (ENSG00000228801)	0.02974373844810768	1.91322e+16	RAB24 (ENSG00000169228)	0.06303263741422045	1.8782e+16
696				AP4E1 (ENSG00000081014)	3.45889e+12	1.60563e+16				TXN2 (ENSG00000100348)	1.26692e-205	178428173499975	KCTD10 (ENSG00000110906)	0.030023996530506906	1.73079e+16	TTLL3 (ENSG00000214021)	0.0631803276287359	2.53513e+16
697				AC006064.4 (ENSG00000269968)	3.49677e+12	1584412819676970				SRA1 (ENSG00000213523)	2.82478e-205	2.05784e+16	VPS4A (ENSG00000132612)	0.030249817220146483	1.58843e+16	PQLC2 (ENSG00000040487)	0.06346474094316541	3.0125e+16
698				VPS54 (ENSG00000143952)	3.61297e+12	1588818094660200				ENY2 (ENSG00000120533)	2.93802e-206	1.7253e+16	EFHC1 (ENSG00000096093)	0.0315204945718492	1.9461e+16	HIP1R (ENSG00000130787)	0.06349565590482825	2.41993e+16
699				ZNF678 (ENSG00000181450)	3.61997e+11	1.54351e+16				SNX8 (ENSG00000106266)	5.4025e-204	7433716552607140	SPAG16 (ENSG00000144451)	0.03160740161089321	1.76265e+16	ITCH (ENSG00000078747)	0.06360708092611664	1.77601e+16
700				FBXO5 (ENSG00000112029)	3.67525e+10	1.66245e+16				XIST (ENSG00000229807)	6.95748e-204	2949370331227240	P2RX7 (ENSG00000089041)	0.0316644089387788	1828190633245570	IRF2 (ENSG00000168310)	0.06366766241908221	1.53586e+16
701				HIST2H2AC (ENSG00000184260)	3.82597e+12	1642695333688980				ZYX (ENSG00000159840)	9.51419e-204	2054128368368890	CYB561D1 (ENSG00000174151)	0.03270804178552603	1633102214852460	GTF3C4 (ENSG00000125484)	0.06366861721115068	2865897226554740
702				CCNG2 (ENSG00000138764)	3.94153e+12	1.8015e+16				NEAT1 (ENSG00000245532)	2.56269e-202	1579239043636940	DLEU2 (ENSG00000231607)	0.032774373115057966	1.75602e+16	WDR36 (ENSG00000134987)	0.06373855943400378	1.86238e+16
703				CCDC102B (ENSG00000150636)	4.30208e+11	1.76932e+16				TMEM167A (ENSG00000174695)	1.09236e-201	2.22001e+16	PGM1 (ENSG00000079739)	0.03329135293291939	1.52836e+16	ACADM (ENSG00000117054)	0.06414196136229193	1.76366e+16
704				FDXR (ENSG00000161513)	4.30619e+11	1.53133e+16				BEX4 (ENSG00000102409)	2.92263e-201	2.09869e+16	GTF2H2 (ENSG00000145736)	0.03338772884708678	1618745381852720	JMJD1C (ENSG00000171988)	0.06462832625062043	169734813166892
705				ZNF337-AS1 (ENSG00000213742)	4.72475e+12	1.59151e+16				ARHGAP31 (ENSG00000031081)	5.7654e-201	6694255330427810	ANKRD26 (ENSG00000107890)	0.03345668734368914	1660848244987180	ZNF687 (ENSG00000143373)	0.06475507623944192	2.44338e+16
706				MTHFD2L (ENSG00000163738)	4.76928e+11	1.5848e+16				ATP2B1 (ENSG00000070961)	7.44845e-201	2.30664e+16	MFGE8 (ENSG00000140545)	0.03368226086875365	1.65855e+16	SSH2 (ENSG00000141298)	0.06480626601553176	1.78255e+16
707				KIAA0556 (ENSG00000047578)	4.93115e+11	1.66146e+16				HDLBP (ENSG00000115677)	1.83925e-200	2.3605e+16	SPTSSA (ENSG00000165389)	0.033892699588774965	1.72069e+16	WBP11 (ENSG00000084463)	0.06496520431252137	1.62873e+16
708				KLHL42 (ENSG00000087448)	5.01708e+11	1644287488778800				SERPINB1 (ENSG00000021355)	2.21936e-200	1.60296e+16	CCDC77 (ENSG00000120647)	0.03394711685035618	1.62234e+16	PWWP2A (ENSG00000170234)	0.06501668305813314	2.09311e+16
709				SLC25A35 (ENSG00000125434)	5.19511e+11	1.5885e+16				TMEM150A (ENSG00000168890)	5.12789e-200	5405747662651570	AIMP2 (ENSG00000106305)	0.03505168900987229	1.55494e+16	ARID5B (ENSG00000150347)	0.06538480966763242	1.53477e+16
710				MCM9 (ENSG00000111877)	5.3597e+11	1.53603e+16				PRKACA (ENSG00000072062)	1.24082e-199	4797729943360020	AP5S1 (ENSG00000125843)	0.03624119361463275	1.71517e+16	SLC25A36 (ENSG00000114120)	0.06555495010317888	1842698006726910
711				TRAV1-1 (ENSG00000255569)	5.40618e+10	1539325004009770				SRGAP2C (ENSG00000171943)	8.08672e-199	4652288248539600	PHOSPHO2 (ENSG00000144362)	0.03666225735473834	1976632067768360	NASP (ENSG00000132780)	0.06576795533017836	1611962661442550
712				NEK4 (ENSG00000114904)	5.56403e+11	1.52681e+16				ASAP1 (ENSG00000153317)	1.09618e-197	4.24526e+16	ZNF665 (ENSG00000197497)	0.03669037673144285	1772591548494540	FEM1A (ENSG00000141965)	0.0661230822974775	2656236450600470
713				ZNF155 (ENSG00000204920)	5.61755e+11	1595785443624340				RHBDF2 (ENSG00000129667)	2.33785e-199	3.43759e+16	ANKRD46 (ENSG00000186106)	0.03674623516848215	1841708327046850	MDM4 (ENSG00000198625)	0.06652215844532333	1789668008888470
714				GCLC (ENSG00000001084)	5.64815e+11	1.50244e+16				JAZF1 (ENSG00000153814)	8.07759e-198	3219821714965540	ABHD4 (ENSG00000100439)	0.03714669838587875	1.59339e+16	EXOC6 (ENSG00000138190)	0.06682714334004558	2093458272163110
715				TSPOAP1 (ENSG00000005379)	5.67607e+10	1.68314e+16				SCARB2 (ENSG00000138760)	9.02089e-198	4.66583e+16	EXO5 (ENSG00000164002)	0.03722500781591105	1.92953e+16	SLC39A3 (ENSG00000141873)	0.06693294301343627	2362164301503420
716				TMCC1 (ENSG00000172765)	6.24726e+11	1.50065e+16				LIMK1 (ENSG00000106683)	2.95187e-197	4918301124432730	GPATCH3 (ENSG00000198746)	0.03761214581169161	1517178719189660	SEC23B (ENSG00000101310)	0.06698076734471325	1976770297570760
717				SEPSECS-AS1 (ENSG00000281501)	6.28731e+09	1.51783e+16				ATPAF2 (ENSG00000171953)	6.74933e-197	4197185948350910	PTCD1 (ENSG00000106246)	0.03785959289517114	1.76749e+16	HIF1AN (ENSG00000166135)	0.06713461237761872	2185896264810360
718				SPDL1 (ENSG00000040275)	6.41039e+11	1.55258e+16				NET1 (ENSG00000173848)	4.06318e-196	6423077127144360	ZNF718 (ENSG00000250312)	0.03814726229216077	1.74573e+16	PUM3 (ENSG00000080608)	0.06713777039369889	2.11986e+16
719				BRCA2 (ENSG00000139618)	6.72953e+11	1.55675e+16				C1orf43 (ENSG00000143612)	4.13496e-196	1598279495454610	AC093157.1 (ENSG00000233184)	0.03844484922068297	1.65026e+16	SLC25A13 (ENSG00000004864)	0.06726599863890262	2571169175927990
720				GBE1 (ENSG00000114480)	7.31818e+11	1532197277925100				FABP5 (ENSG00000164687)	9.92557e-196	2.60587e+16	DERA (ENSG00000023697)	0.038539300583816216	1.57043e+16	AKAP8 (ENSG00000105127)	0.06777753232981304	2.0105e+16
721				ZNF282 (ENSG00000170265)	7.35636e+11	1.74731e+16				SNAP23 (ENSG00000092531)	1.18239e-193	1.97432e+16	BACH2 (ENSG00000112182)	0.03966905565460556	1.74514e+16	MED25 (ENSG00000104973)	0.06800136465049487	2.2642e+16
722				RBBP8 (ENSG00000101773)	7.48489e+10	1.66927e+16				B4GALT1 (ENSG00000086062)	8.09944e-194	3.02554e+16	WDR35 (ENSG00000118965)	0.039705116517029446	1.88266e+16	WDR11 (ENSG00000120008)	0.06811917876591807	2.07408e+16
723				PCCA (ENSG00000175198)	9.10024e+11	1.55035e+16				BANF1 (ENSG00000175334)	1.09293e-192	1.5494e+16	DCAF4 (ENSG00000119599)	0.039780309605561406	1628306595781930	IDI1 (ENSG00000067064)	0.06841862143327737	1.5917e+16
724				FAM185A (ENSG00000222011)	9.43294e+10	1.67325e+16				UBE2R2 (ENSG00000107341)	5.81387e-193	3599565292707330	EXTL3 (ENSG00000012232)	0.0399410706659114	2005241536695960	OGFOD3 (ENSG00000181396)	0.06844625010907743	2.57641e+16
725				AC007114.1 (ENSG00000263004)	0.0010109599965259948	1653014686244810				DNAJC15 (ENSG00000120675)	1.50573e-191	1.75356e+16	BRAT1 (ENSG00000106009)	0.04009329111111752	1.52557e+16	PAPSS1 (ENSG00000138801)	0.06859538089238215	2074805819590060
726				MPP5 (ENSG00000072415)	0.0010248043746676771	1.52442e+16				SIPA1L1 (ENSG00000197555)	1.03491e-190	3.84177e+16	SNHG19 (ENSG00000260260)	0.04025014214821991	1.72991e+16	EIF2D (ENSG00000143486)	0.0690791754187946	1936798241852480
727				TK2 (ENSG00000166548)	0.0010950595480039486	1.70534e+16				GLB1 (ENSG00000170266)	2.68524e-190	2408664940297620	SLC35E3 (ENSG00000175782)	0.04065635143607945	1.68873e+16	COIL (ENSG00000121058)	0.06928951342886756	1.84223e+16
728				ALS2 (ENSG00000003393)	0.0011128817402776096	1667443129762900				DUSP22 (ENSG00000112679)	5.25652e-190	2.84301e+16	ZWILCH (ENSG00000174442)	0.0411192733702539	1.85413e+16	RBM5 (ENSG00000003756)	0.06931951347539446	1.63087e+16
729				FURIN (ENSG00000140564)	0.001242638997853149	1.56195e+16				BX284668.5 (ENSG00000238142)	7.8249e-189	2788147424451760	ELMOD2 (ENSG00000179387)	0.042156412941808954	1.67287e+16	RWDD2B (ENSG00000156253)	0.06975684159727197	2312737620567640
730				ZBED4 (ENSG00000100426)	0.001266235755641731	1504496457577020				IFIT2 (ENSG00000119922)	2.03006e-188	3.5478e+16	DAPK3 (ENSG00000167657)	0.04267444773710549	1.67019e+16	SLTM (ENSG00000137776)	0.07002992313437967	1521962359496720
731				NBPF3 (ENSG00000142794)	0.0012742374465372153	1.582e+16				NRROS (ENSG00000174004)	2.38593e-188	3.27549e+16	NRIP1 (ENSG00000180530)	0.043051658824147694	1.76396e+16	FOLR2 (ENSG00000165457)	0.07019950606015683	2.77606e+16
732				STARD10 (ENSG00000214530)	0.001412370562403664	1635399190686830				SERTAD3 (ENSG00000167565)	3.1162e-189	3.12977e+16	B4GALT5 (ENSG00000158470)	0.04380580075664702	1.76189e+16	NUFIP1 (ENSG00000083635)	0.07028510637601372	2.56063e+16
733				PANX1 (ENSG00000110218)	0.0014182582493119796	1.60707e+16				SEC14L1 (ENSG00000129657)	5.74089e-189	2856825454762260	BDH2 (ENSG00000164039)	0.04399079239049326	1.53363e+16	GNPAT (ENSG00000116906)	0.07037188296868703	1.65667e+16
734				ZNF528 (ENSG00000167555)	0.0014388739018048205	1.50332e+16				RTN4 (ENSG00000115310)	6.95578e-189	1904436729695300	TCEAL1 (ENSG00000172465)	0.044740880886135634	1.74525e+16	PRAG1 (ENSG00000275342)	0.07046383646488569	2.20428e+16
735				TIMELESS (ENSG00000111602)	0.0014466613007462566	1588775367495480				OPN3 (ENSG00000054277)	1.21365e-187	943036415746697	ZNF799 (ENSG00000196466)	0.04501620726830796	2.12581e+16	GANC (ENSG00000214013)	0.07115540575371675	2.28319e+16
736				CDK2 (ENSG00000123374)	0.001501286096390484	1535939793401050				ARSD (ENSG00000006756)	1.23653e-187	8518996777186320	NEK8 (ENSG00000160602)	0.04567952543964872	2001452261448640	ATN1 (ENSG00000111676)	0.07118715910471421	2.48372e+16
737				TESK1 (ENSG00000107140)	0.001508214424796001	1.72033e+16				RELT (ENSG00000054967)	3.08562e-187	7504311769100810	TRMT12 (ENSG00000183665)	0.04598152305024177	1717543377185490	NFKBIZ (ENSG00000144802)	0.07130596762543655	203325107610646
738				SAMD10 (ENSG00000130590)	0.0015089377591473582	1.56915e+16				SUSD1 (ENSG00000106868)	4.68759e-187	8165146008860930	PPP3CA (ENSG00000138814)	0.04619546264804716	1505161204510540	ARL17B (ENSG00000228696)	0.07140569171239385	2484141819658400
739				TUBG2 (ENSG00000037042)	0.0015657525330131524	1.51926e+16				WASHC4 (ENSG00000136051)	5.02936e-187	2.36525e+16	POU2F1 (ENSG00000143190)	0.04620695658329858	1.70889e+16	MAPK1IP1L (ENSG00000168175)	0.07162349905875094	1.5599e+16
740				TBC1D2 (ENSG00000095383)	0.0016572894986014491	1623720755899270				ZSWIM6 (ENSG00000130449)	3.06563e-185	643640886078688	SH3BP5L (ENSG00000175137)	0.046581604219757426	1.59529e+16	RLIM (ENSG00000131263)	0.07166426069724986	1988658268890260
741				TBC1D32 (ENSG00000146350)	0.001667392688613571	1.5996e+16				ARL2 (ENSG00000213465)	3.9577e-186	2.02517e+16	AC009126.1 (ENSG00000247121)	0.0465899532823541	186032006280242	ZBTB48 (ENSG00000204859)	0.07177334989795102	2068961658097390
742				SGO2 (ENSG00000163535)	0.0017079248643699439	1.50337e+16				PPARD (ENSG00000112033)	3.89836e-184	3.54125e+16	S1PR5 (ENSG00000180739)	0.04705035385719776	1.72142e+16	CEBPG (ENSG00000153879)	0.07255252089858254	1.94681e+16
743				LINC01588 (ENSG00000214900)	0.001780583461970298	1.52625e+16				PCBP1 (ENSG00000169564)	5.81265e-185	1.78826e+16	CERS4 (ENSG00000090661)	0.047160848242580954	1.69888e+16	ZNF543 (ENSG00000178229)	0.07259058592505369	2.41573e+16
744				RASGEF1A (ENSG00000198915)	0.0019012945699131768	1.59335e+16				SERTAD2 (ENSG00000179833)	7.69824e-185	3397587054505430	SHISAL2A (ENSG00000182183)	0.047300693463307945	1.79807e+16	RBBP8 (ENSG00000101773)	0.07286921271711862	2.81821e+16
745				PPP1R3B (ENSG00000173281)	0.0019800720119278825	1580379157794380				TRAK1 (ENSG00000182606)	2.04168e-184	5980123803772310	SPTLC2 (ENSG00000100596)	0.04792622385414803	1.64741e+16	MRPL19 (ENSG00000115364)	0.07299033610743265	1.87784e+16
746				OSBPL11 (ENSG00000144909)	0.002018275415062534	1.55619e+16				TMEM205 (ENSG00000105518)	2.82867e-184	2432629180037410	PHF21A (ENSG00000135365)	0.047970165435756495	1.552e+16	TBC1D13 (ENSG00000107021)	0.07329760047096034	2.29307e+16
747				RCN1 (ENSG00000049449)	0.0020832175829253244	1507232303329190				CD81 (ENSG00000110651)	6.15031e-184	2780495641853670	QKI (ENSG00000112531)	0.04797268119625192	1.7957e+16	MED28 (ENSG00000118579)	0.07338907128222902	1.51075e+16
748				ESRRA (ENSG00000173153)	0.0021164035680327877	1.64836e+16				SULT1A1 (ENSG00000196502)	5.29974e-184	5323775674642150	C1RL-AS1 (ENSG00000205885)	0.04976447321235959	1.61197e+16	GATB (ENSG00000059691)	0.07386269073252504	2719958276917440
749				PWP2 (ENSG00000241945)	0.002222844598379894	1515686815955800				ACER3 (ENSG00000078124)	8.02948e-183	601839159438879	SH3BP2 (ENSG00000087266)	0.05008632281236276	1.52374e+16	DDX51 (ENSG00000185163)	0.07389731695681877	2.91711e+16
750				SS18L1 (ENSG00000184402)	0.0022422999944487743	1.58184e+16				PYCARD (ENSG00000103490)	1.16182e-181	2.19694e+16	AC007383.2 (ENSG00000227946)	0.05154430950631391	1.79695e+16	TUT4 (ENSG00000134744)	0.07390878649491013	1651554263450880
751				PTCD2 (ENSG00000049883)	0.0022513263957463173	1614217624392620				GLA (ENSG00000102393)	1.79633e-182	4757532801534950	KRBA2 (ENSG00000184619)	0.05224817817314104	2.06254e+16	USP16 (ENSG00000156256)	0.07397585804957119	1.51019e+16
752				FGGY (ENSG00000172456)	0.0027870215329803463	1.52804e+16				GRB2 (ENSG00000177885)	1.05978e-180	2.00631e+16	BSCL2 (ENSG00000168000)	0.052535076516837004	1537406229174260	NBPF12 (ENSG00000268043)	0.07403539426373178	1.99619e+16
753				EXO5 (ENSG00000164002)	0.0027970540778889915	1.53077e+16				NUMB (ENSG00000133961)	1.31057e-182	2374037644693470	ARMC5 (ENSG00000140691)	0.0526707913255488	1813044202959880	FAM156A (ENSG00000268350)	0.0744007844193259	3.34032e+16
754				TPCN2 (ENSG00000162341)	0.0030565770596397254	1.63084e+16				LINC01678 (ENSG00000225331)	4.45398e-181	3.98153e+16	HOXB4 (ENSG00000182742)	0.052786387583351455	1.69062e+16	NUP107 (ENSG00000111581)	0.07440365005014868	1.76443e+16
755				ZNF682 (ENSG00000197124)	0.0033891292362824804	1.5059e+16				FNIP2 (ENSG00000052795)	1.88265e-179	6268052601959850	TTI1 (ENSG00000101407)	0.05279963693813987	162260945064604	TM9SF4 (ENSG00000101337)	0.07458964390678159	1.99949e+16
756				TBKBP1 (ENSG00000198933)	0.0034466229126227125	1.51317e+16				HIST1H2BK (ENSG00000197903)	1.52368e-179	4410945824728460	FARS2 (ENSG00000145982)	0.05342528502664909	1.50362e+16	TRIM39 (ENSG00000204599)	0.07482898288153203	2744881025832750
757				MICALL1 (ENSG00000100139)	0.0037199064125856738	1.66294e+16				ANG (ENSG00000214274)	3.61419e-179	7341943276107300	FIG4 (ENSG00000112367)	0.0538689697266594	1.61127e+16	NBPF14 (ENSG00000270629)	0.07561169867741235	2.19126e+16
758				KDM4A (ENSG00000066135)	0.0038542755147171173	1548496568867580				C9orf72 (ENSG00000147894)	5.17058e-179	4045715758133330	ANKRD54 (ENSG00000100124)	0.054887057708425765	1.59736e+16	ABCC4 (ENSG00000125257)	0.07588920648491074	3423238579388600
759				ABHD14A (ENSG00000248487)	0.004973478837094028	1.54036e+16				EMILIN2 (ENSG00000132205)	1.74531e-177	4.18356e+16	TPCN2 (ENSG00000162341)	0.05564793524958947	1.8417e+16	ITGAM (ENSG00000169896)	0.07595397794300376	2.2101e+16
760				ZNF16 (ENSG00000170631)	0.005010892292796009	1.57848e+16				COL9A2 (ENSG00000049089)	2.12179e-176	6.94385e+16	C2CD2 (ENSG00000157617)	0.05580335538741297	177440758106263	TBC1D22A (ENSG00000054611)	0.07613185062869002	1.97703e+16
761				FOXO4 (ENSG00000184481)	0.005191460504251374	1.50655e+16				MOB1A (ENSG00000114978)	4.03779e-175	1.8252e+16	TOR1AIP2 (ENSG00000169905)	0.05584644796781679	1.63809e+16	AHI1 (ENSG00000135541)	0.07615543103055591	2702096952716120
762				RAI1 (ENSG00000108557)	0.0052192793338257295	1.56804e+16				LYST (ENSG00000143669)	6.03843e-175	2456624748278630	SCYL3 (ENSG00000000457)	0.05604644878997258	1579944516038380	SPHK2 (ENSG00000063176)	0.07620288235151403	2033250646743220
763				CSAD (ENSG00000139631)	0.005298028794685718	1.51731e+16				TTC7A (ENSG00000068724)	4.80123e-174	4103594039550090	FAM173B (ENSG00000150756)	0.05617617055102488	1646770815680240	TTN-AS1 (ENSG00000237298)	0.0764310059967146	2.61588e+16
764				YBX3 (ENSG00000060138)	0.005481297065987747	1.51793e+16				GNB1 (ENSG00000078369)	6.51048e-173	2.13905e+16	UBA6 (ENSG00000033178)	0.05626268598043725	1.52742e+16	CCDC51 (ENSG00000164051)	0.07655003085805805	26265301653452
765				HMGN5 (ENSG00000198157)	0.0062253704380615905	1.50768e+16				MANBA (ENSG00000109323)	2.81814e-171	2.65506e+16	GALNT6 (ENSG00000139629)	0.05656457115292955	1.60181e+16	UBTF (ENSG00000108312)	0.07699282511993617	1.71269e+16
766				RRP36 (ENSG00000124541)	0.006367665480791636	1.51068e+16				NCKAP1L (ENSG00000123338)	3.38099e-172	1.77576e+16	AL031777.3 (ENSG00000282988)	0.056875120021408106	1.62811e+16	CDK13 (ENSG00000065883)	0.07766020503040662	1883196680339800
767				MFSD4B (ENSG00000173214)	0.00953438798797958	1.52168e+16				CYTH4 (ENSG00000100055)	9.1852e-172	1.85773e+16	CHM (ENSG00000188419)	0.057200723433608804	1.55515e+16	NRDE2 (ENSG00000119720)	0.07802913815778163	1.95031e+16
768				ABHD6 (ENSG00000163686)	0.010450941986879658	1.54364e+16				PTRHD1 (ENSG00000184924)	4.63996e-171	1.88517e+16	POLA1 (ENSG00000101868)	0.05735257525802866	1637159343217790	CPEB2 (ENSG00000137449)	0.07808803579242998	2.58551e+16
769				PON2 (ENSG00000105854)	0.018173397695300676	1.61507e+16				RAB7A (ENSG00000075785)	5.06547e-170	1.52671e+16	MANEA-DT (ENSG00000261366)	0.058658094368338	1.60154e+16	ZNF564 (ENSG00000249709)	0.0781536848060365	2217077398784710
770				SLFN12 (ENSG00000172123)	0.019310833677509853	1.61468e+16				PCTP (ENSG00000141179)	6.48668e-171	5935357578524440	ALDH3B1 (ENSG00000006534)	0.058799783346143344	2.35593e+16	CSF2RB (ENSG00000100368)	0.07843918877979464	4055862624319850
771				AC103691.1 (ENSG00000274383)	0.024462867708998255	1.51241e+16				SCNM1 (ENSG00000163156)	1.00234e-169	1.75198e+16	AXIN1 (ENSG00000103126)	0.05992655364954573	1539302975651120	IMPA1 (ENSG00000133731)	0.07894823459237413	2.12392e+16
772										CD151 (ENSG00000177697)	1.08022e-169	2.39922e+16	Z93241.1 (ENSG00000270022)	0.059978561309659145	1.62888e+16	ALAS1 (ENSG00000023330)	0.07920240806876568	2039449499193460
773										MAN2B1 (ENSG00000104774)	1.24135e-169	2.30379e+16	GSE1 (ENSG00000131149)	0.06021456347944708	1526232560840430	EBAG9 (ENSG00000147654)	0.07929760695803345	1.72755e+16
774										TRIQK (ENSG00000205133)	1.2447e-169	9083986094241930	HS2ST1 (ENSG00000153936)	0.06071555119267865	1.66232e+16	ENTPD4 (ENSG00000197217)	0.07930336283876098	2.0365e+16
775										RPS6KA4 (ENSG00000162302)	1.64085e-167	3458211252527210	ZNF776 (ENSG00000152443)	0.060871906548850996	1.6977e+16	ZNF10 (ENSG00000256223)	0.07949566411571382	2.65703e+16
776										TIMM13 (ENSG00000099800)	2.54781e-167	1.77279e+16	SRR (ENSG00000167720)	0.06106843305598453	2.09456e+16	BRIX1 (ENSG00000113460)	0.07972103427774456	1.72069e+16
777										PLOD1 (ENSG00000083444)	3.56009e-168	8066004803499290	RARA (ENSG00000131759)	0.061175324983276054	1510518940169790	FAM117B (ENSG00000138439)	0.07982517826455762	2.86838e+16
778										DNASE1L1 (ENSG00000013563)	5.16901e-167	3975367877146100	COQ8B (ENSG00000123815)	0.0618644486340017	1.58633e+16	PARVB (ENSG00000188677)	0.08057646379642022	3182284400912780
779										MCOLN1 (ENSG00000090674)	8.84761e-167	5632981042200520	INVS (ENSG00000119509)	0.06237906041968252	1758015268813420	ARRDC2 (ENSG00000105643)	0.08077064621951671	1.91807e+16
780										NUDT1 (ENSG00000106268)	9.37527e-167	1960626392323350	CERS6 (ENSG00000172292)	0.06259196131776529	2123904050561510	MIOS (ENSG00000164654)	0.08136035793276512	2.59724e+16
781										CAPNS1 (ENSG00000126247)	1.91725e-165	2256170578828470	C1orf56 (ENSG00000143443)	0.06272237404155562	1.94463e+16	ENDOV (ENSG00000173818)	0.08145237085834209	26687078817348
782										AC090204.1 (ENSG00000247134)	2.27088e-166	7001394785793060	BCAS3 (ENSG00000141376)	0.06295713867963247	1530222965065140	TWISTNB (ENSG00000105849)	0.08152412659760953	1724241075249150
783										RNPEP (ENSG00000176393)	4.51155e-166	3450971633213140	AAGAB (ENSG00000103591)	0.06430844364603673	153725782587344	CAPN12 (ENSG00000182472)	0.0825829110709896	1.77369e+16
784										VCL (ENSG00000035403)	5.6125e-168	2.29094e+16	SCRN3 (ENSG00000144306)	0.06592067860423573	1.6242e+16	TSG101 (ENSG00000074319)	0.08293955550943562	1.73778e+16
785										SNX2 (ENSG00000205302)	2.8439e-165	1833407030630670	ACSS1 (ENSG00000154930)	0.06692334102459718	1.62195e+16	RELT (ENSG00000054967)	0.08388173352063709	2.87343e+16
786										SLC1A4 (ENSG00000115902)	5.22686e-164	6.75385e+16	CPNE8 (ENSG00000139117)	0.06984829828414306	1.75386e+16	USP40 (ENSG00000085982)	0.0840864476320291	2.97285e+16
787										STX12 (ENSG00000117758)	1.32361e-163	2190557575741010	RBM38 (ENSG00000132819)	0.07058124369368876	1.51784e+16	THEMIS2 (ENSG00000130775)	0.08413543803453934	1943602209308440
788										PTPN12 (ENSG00000127947)	4.61386e-164	4221699512128210	PTPRN2 (ENSG00000155093)	0.07063648368344749	1.67492e+16	HIST1H2AG (ENSG00000196787)	0.08434233940235686	2.1586e+16
789										DERA (ENSG00000023697)	8.34662e-164	3.0192e+16	FAM227B (ENSG00000166262)	0.07106269734518206	1.70148e+16	SLC33A1 (ENSG00000169359)	0.08437435279923557	2810353060599950
790										LACTB (ENSG00000103642)	3.784e-162	4692571705403620	RXYLT1 (ENSG00000118600)	0.07114559372552519	1.61247e+16	RNASEH1 (ENSG00000171865)	0.08445341554979516	1.82309e+16
791										VPS35 (ENSG00000069329)	4.02756e-162	1.66339e+16	RAD51B (ENSG00000182185)	0.07124247484028683	1534790086969920	INTS6L (ENSG00000165359)	0.08452126529678393	2.01575e+16
792										GRAMD4 (ENSG00000075240)	4.25571e-163	5859527215332450	PRR34-AS1 (ENSG00000241990)	0.07202652565177269	1.51865e+16	SUZ12 (ENSG00000178691)	0.086263213143747	1.82123e+16
793										MIS18BP1 (ENSG00000129534)	2.43446e-161	2.35668e+16	TFCP2 (ENSG00000135457)	0.07210913251680362	1600004535667320	AL359915.2 (ENSG00000231365)	0.08650706624375212	2669285197411110
794										KCNQ1 (ENSG00000053918)	2.53088e-162	6565719958113930	URB1 (ENSG00000142207)	0.07238495706029668	1.72266e+16	HCK (ENSG00000101336)	0.08717820519699655	2462722636011740
795										PLD3 (ENSG00000105223)	7.65045e-162	1.84057e+16	TSC22D1 (ENSG00000102804)	0.0724669897581295	1.57638e+16	ZNF92 (ENSG00000146757)	0.08761902753438612	1.77989e+16
796										CENPW (ENSG00000203760)	3.3181e-160	7738613058535670	APC (ENSG00000134982)	0.07253530624395987	1594532439511130	SETDB1 (ENSG00000143379)	0.08789273917666647	1.92896e+16
797										ROBO3 (ENSG00000154134)	7.84343e-160	527601601799354	ZBED4 (ENSG00000100426)	0.07317426706835227	1634767896130580	SLC30A9 (ENSG00000014824)	0.08806846317401251	1886642814563360
798										MLF2 (ENSG00000089693)	1.37673e-159	1.67903e+16	ATP1B1 (ENSG00000143153)	0.07342610478493504	1.76234e+16	SPIDR (ENSG00000164808)	0.0881694510490823	2044972934725080
799										JMJD1C (ENSG00000171988)	5.58125e-159	1.99169e+16	LINC02001 (ENSG00000267321)	0.07356113589834355	1.50463e+16	HCCS (ENSG00000004961)	0.08848771499746264	2318426048840830
800										ATP1B1 (ENSG00000143153)	2.88972e-158	4107789677259980	APOOL (ENSG00000155008)	0.07592121720329464	1.78538e+16	GNA12 (ENSG00000146535)	0.08858937301106515	3.0198e+16
801										FEZ2 (ENSG00000171055)	4.36044e-158	3139338453337510	SLX4IP (ENSG00000149346)	0.07618806883402442	1666639930582830	USP8 (ENSG00000138592)	0.08867800652400071	1.71967e+16
802										IDH1 (ENSG00000138413)	8.95905e-159	2.97204e+16	CSNK1E (ENSG00000213923)	0.07619423275134407	1.74116e+16	SQLE (ENSG00000104549)	0.08868170851866466	1.92171e+16
803										CD4 (ENSG00000010610)	9.3547e-158	1.51144e+16	POLR1B (ENSG00000125630)	0.07629416525861743	1521767128529530	TIMM9 (ENSG00000100575)	0.08876642224641365	1.64457e+16
804										RNF135 (ENSG00000181481)	1.72577e-157	519658646806659	DGKD (ENSG00000077044)	0.07641351899877978	1.55721e+16	KLHL6 (ENSG00000172578)	0.08879340031447008	2.2859e+16
805										MIR181A1HG (ENSG00000229989)	2.51243e-155	50264426013847	AC004585.1 (ENSG00000266088)	0.07724878279116122	1.516e+16	RPL39L (ENSG00000163923)	0.08909065926764173	200015199262479
806										FOSL2 (ENSG00000075426)	3.02158e-155	3.65384e+16	LARP1B (ENSG00000138709)	0.0784555646680394	1.61424e+16	ATP6V0A1 (ENSG00000033627)	0.08938534413821798	2672877037282670
807										RUFY3 (ENSG00000018189)	3.29144e-156	5476081717243270	AC100810.1 (ENSG00000253982)	0.07921420204827472	1.59497e+16	NUP160 (ENSG00000030066)	0.08970706123459449	2.11273e+16
808										TM9SF2 (ENSG00000125304)	3.57243e-156	1.66202e+16	PPOX (ENSG00000143224)	0.07981635055437108	1.54759e+16	AP001610.1 (ENSG00000228318)	0.09044713388975187	2812180432925070
809										SNX18 (ENSG00000178996)	6.17327e-156	4453583090177900	JAZF1 (ENSG00000153814)	0.08149621247258289	1.54838e+16	RBM7 (ENSG00000076053)	0.09066467310741	1.92669e+16
810										PSEN1 (ENSG00000080815)	2.0027e-155	2.64686e+16	DCAKD (ENSG00000172992)	0.08176176345804717	1544887517735010	CUL5 (ENSG00000166266)	0.09180786500132915	1.87953e+16
811										ATP10D (ENSG00000145246)	1.29884e-152	4384099678824450	STX18-AS1 (ENSG00000247708)	0.08216057416660572	1.72078e+16	EFHC1 (ENSG00000096093)	0.09219313838149036	3.13781e+16
812										SUSD6 (ENSG00000100647)	4.06535e-152	3.11603e+16	CNNM2 (ENSG00000148842)	0.0823054095873112	1.54135e+16	ZNF563 (ENSG00000188868)	0.09239435009250736	2.63407e+16
813										RAB11FIP1 (ENSG00000156675)	9.24853e-153	3.27562e+16	TMCO3 (ENSG00000150403)	0.08236228793981204	1.56254e+16	GPR132 (ENSG00000183484)	0.09308245565252045	2007817318917740
814										PPM1F (ENSG00000100034)	2.04373e-151	4494097584504450	SWSAP1 (ENSG00000173928)	0.08295524146792185	1.69769e+16	DHTKD1 (ENSG00000181192)	0.09327457768070774	2.77628e+16
815										GTF2I (ENSG00000263001)	2.60962e-151	2.06625e+16	MDM1 (ENSG00000111554)	0.08300038162023146	1.63661e+16	POMGNT1 (ENSG00000085998)	0.09329019922298333	2371856211576800
816										HSD17B12 (ENSG00000149084)	5.1535e-152	226852469638033	IPO8 (ENSG00000133704)	0.08313094376812401	1.5018e+16	SELENOO (ENSG00000073169)	0.09400286315765524	26033594893523
817										PPARGC1B (ENSG00000155846)	9.4691e-152	8066066585081390	DNAL4 (ENSG00000100246)	0.0836364112780225	1543369681516460	MSRA (ENSG00000175806)	0.09488159485821547	3.39656e+16
818										RTN3 (ENSG00000133318)	9.94167e-152	2.09755e+16	DNAH1 (ENSG00000114841)	0.08390768726354993	1713222891185010	GINM1 (ENSG00000055211)	0.09498874880404062	2116891657780870
819										MIF4GD (ENSG00000125457)	4.01257e-152	2133091004563490	FTX (ENSG00000230590)	0.08478180128568326	1.65194e+16	CMTM6 (ENSG00000091317)	0.09547068848489129	1.63931e+16
820										DNAJB12 (ENSG00000148719)	1.08046e-149	2217726852037680	GATAD1 (ENSG00000157259)	0.08498317521925516	1.67248e+16	TATDN3 (ENSG00000203705)	0.0955973343399935	1901183581003000
821										ABHD2 (ENSG00000140526)	2.00095e-149	2660541273614240	UNC93B1 (ENSG00000110057)	0.08501372607803635	17219863079035	NUBP1 (ENSG00000103274)	0.09574245154178493	2.06288e+16
822										SLC7A5 (ENSG00000103257)	1.09975e-148	4513742678022650	RTN4IP1 (ENSG00000130347)	0.08543840309688777	1.74837e+16	ABCF3 (ENSG00000161204)	0.09586929175052392	2.06003e+16
823										COPA (ENSG00000122218)	4.94008e-148	1804308418542330	FP565260.1 (ENSG00000275464)	0.08547826638017582	1614154273154020	NIT2 (ENSG00000114021)	0.0958772899122964	1.72771e+16
824										KPNA2 (ENSG00000182481)	6.68786e-149	3.19254e+16	GPR89A (ENSG00000117262)	0.08552527885577144	1.50207e+16	ANTXR2 (ENSG00000163297)	0.09751395335084004	1.90024e+16
825										TRIM44 (ENSG00000166326)	3.36949e-148	2.61196e+16	MGST2 (ENSG00000085871)	0.08605407816155002	1.7506e+16	PIP4P1 (ENSG00000165782)	0.09758565446153054	1.67338e+16
826										TMEM106A (ENSG00000184988)	2.76152e-146	4593120823195710	ZBTB48 (ENSG00000204859)	0.08757419484739543	1.5309e+16	CMTR1 (ENSG00000137200)	0.09795333250937054	1844441865857730
827										HPS5 (ENSG00000110756)	2.93832e-146	324292460929154	RPH3AL (ENSG00000181031)	0.08785309942055798	1.89305e+16	TENT4B (ENSG00000121274)	0.09795798091937133	2180346131857670
828										BTN2A2 (ENSG00000124508)	6.61882e-147	4524330045144800	AC020928.1 (ENSG00000267254)	0.08880106665521963	1.58516e+16	MED21 (ENSG00000152944)	0.09813017059359358	2.21504e+16
829										LSM3 (ENSG00000170860)	1.07543e-146	1.56373e+16	ATXN7L2 (ENSG00000162650)	0.09072694186743509	191484395438791	COL9A2 (ENSG00000049089)	0.0981710128294537	2.75345e+16
830										HOOK3 (ENSG00000168172)	2.39016e-145	2386799185361760	JRKL (ENSG00000183340)	0.09095601581466217	1.73358e+16	C12orf43 (ENSG00000157895)	0.09830478652294007	1.72531e+16
831										SH3BP2 (ENSG00000087266)	2.53977e-145	2.7004e+16	PPP1R3E (ENSG00000235194)	0.09178260116128689	1.50931e+16	KIAA0040 (ENSG00000235750)	0.09833505915575454	1588034044360570
832										IDH3A (ENSG00000166411)	3.73619e-146	2553448114943300	AC009133.1 (ENSG00000238045)	0.09198657777853274	2106217973144290	UBA3 (ENSG00000144744)	0.09916204799516455	1.5268e+16
833										QARS (ENSG00000172053)	6.36746e-146	2.14194e+16	ZNF227 (ENSG00000131115)	0.09353856982735403	1545708751892310	AARS (ENSG00000090861)	0.09995012402037809	1.85946e+16
834										OAZ2 (ENSG00000180304)	6.71387e-147	2.93752e+16	AC111182.1 (ENSG00000266998)	0.09370264427501954	1.63521e+16	TCTN3 (ENSG00000119977)	0.10035864564873026	208926134530972
835										ARHGAP26 (ENSG00000145819)	3.28529e-144	3282503203633620	ARIH2OS (ENSG00000221883)	0.09414062474657105	1536424904438630	MYL6B (ENSG00000196465)	0.10036230242795106	233736878065017
836										TIGAR (ENSG00000078237)	5.47781e-144	3387802717552750	HIPK1 (ENSG00000163349)	0.0942892530567904	1.70303e+16	ZNF485 (ENSG00000198298)	0.10053200547255876	3.40658e+16
837										NBPF10 (ENSG00000271425)	1.05015e-142	4466947479631090	RRM2B (ENSG00000048392)	0.09434671817073792	1.71305e+16	SLC35A1 (ENSG00000164414)	0.10072277586854983	1905443637938910
838										PACSIN2 (ENSG00000100266)	1.43586e-144	2.66574e+16	ZKSCAN8 (ENSG00000198315)	0.0950590170430326	1.61053e+16	FAM69A (ENSG00000154511)	0.1010328078117331	2107515159887250
839										RAP2A (ENSG00000125249)	3.41322e-143	5.52985e+16	METTL21A (ENSG00000144401)	0.0953510924163357	1517864930171610	MRPS35 (ENSG00000061794)	0.10104225546253699	1.65391e+16
840										DOK1 (ENSG00000115325)	4.57952e-143	2562824858750980	SIK3 (ENSG00000160584)	0.09576978231077775	1.52288e+16	PYGB (ENSG00000100994)	0.1014356947455874	2.15727e+16
841										PABPN1 (ENSG00000100836)	6.86654e-143	1995797578187760	CARF (ENSG00000138380)	0.09618040762226066	156537731804017	ZFP30 (ENSG00000120784)	0.10159047336846148	2.3406e+16
842										CBL (ENSG00000110395)	2.60798e-141	2.76732e+16	RASGEF1A (ENSG00000198915)	0.09754222564762317	1.7661e+16	ZNF273 (ENSG00000198039)	0.10196557786841595	2359555635761120
843										SLFN11 (ENSG00000172716)	3.42365e-142	4165473486523730	LLGL2 (ENSG00000073350)	0.09836137877820005	1.75396e+16	MIF4GD (ENSG00000125457)	0.10224828766330939	1.78147e+16
844										HEXB (ENSG00000049860)	4.75123e-141	2523346685951530	APPL2 (ENSG00000136044)	0.09898893493528238	1718083966002940	MSH5 (ENSG00000204410)	0.10243834387727246	2.09368e+16
845										KLF10 (ENSG00000155090)	9.82154e-142	3.37315e+16	NMNAT1 (ENSG00000173614)	0.09918439347286372	1.73968e+16	ENTPD1 (ENSG00000138185)	0.1026141133849474	2.3116e+16
846										CHN2 (ENSG00000106069)	1.11806e-140	6776085852781530	AC137767.1 (ENSG00000256092)	0.09942176073780114	1.77237e+16	AL034397.3 (ENSG00000274536)	0.10303473930731712	3.147e+16
847										CYB561A3 (ENSG00000162144)	1.39807e-140	2.53793e+16	MXD1 (ENSG00000059728)	0.1016361272999298	1.64781e+16	FAM53B (ENSG00000189319)	0.10318608959464788	2.15759e+16
848										FHL3 (ENSG00000183386)	5.71988e-141	5465511011278590	CLASP2 (ENSG00000163539)	0.10215401348720511	1636166274751830	ZSCAN29 (ENSG00000140265)	0.10364642950288568	2906899667604150
849										FOXN3 (ENSG00000053254)	7.1865e-141	1979317856067400	ZNF268 (ENSG00000090612)	0.10237923547382655	1.51055e+16	ZNF189 (ENSG00000136870)	0.10395577522323837	2027305461532560
850										ICA1 (ENSG00000003147)	8.9263e-141	5405965485316380	EZH2 (ENSG00000106462)	0.10251390469941991	1.66241e+16	NUP88 (ENSG00000108559)	0.10406940534923773	1972809813896600
851										FKBP2 (ENSG00000173486)	2.33289e-138	1.59864e+16	ZCWPW1 (ENSG00000078487)	0.10341579707428551	1.65111e+16	MRPL42 (ENSG00000198015)	0.10413200657434242	1.62439e+16
852										MED13L (ENSG00000123066)	3.25622e-139	2.67509e+16	MXD4 (ENSG00000123933)	0.10376607953597057	1.52912e+16	SIRT3 (ENSG00000142082)	0.10452595186122443	2267814359375460
853										ATP6V1C1 (ENSG00000155097)	5.0253e-138	274226999817397	AMN1 (ENSG00000151743)	0.10426868692358572	1.65483e+16	BOD1L1 (ENSG00000038219)	0.10454391597348023	1600470877985330
854										GSTO1 (ENSG00000148834)	6.02746e-139	1554693779458550	MSH5 (ENSG00000204410)	0.10533495789926531	1.66636e+16	NUP62 (ENSG00000213024)	0.10468790454784925	1655739803480730
855										CAMK1D (ENSG00000183049)	7.49241e-139	2962749587141240	CNTROB (ENSG00000170037)	0.10692650642599678	1.6519e+16	LACTB2 (ENSG00000147592)	0.10501455063956536	2.35324e+16
856										P4HA1 (ENSG00000122884)	8.2917e-140	2.41507e+16	SNAPC3 (ENSG00000164975)	0.11039483267825168	1.55641e+16	PELP1 (ENSG00000141456)	0.10554159696773285	1.96884e+16
857										ATP6AP2 (ENSG00000182220)	1.30434e-137	1.87297e+16	SCML1 (ENSG00000047634)	0.11065769137086255	1.93202e+16	CDKL1 (ENSG00000100490)	0.10560589859719095	2.29756e+16
858										RAB3D (ENSG00000105514)	2.6643e-137	5814214818630020	AACS (ENSG00000081760)	0.11088666571810739	1.65461e+16	SLC35F5 (ENSG00000115084)	0.10627435718685989	2.6985e+16
859										LYPLA1 (ENSG00000120992)	2.77141e-137	2.09156e+16	FAM76B (ENSG00000077458)	0.11137162663881639	1.51105e+16	SECISBP2L (ENSG00000138593)	0.10670598770609238	1636601413903170
860										WASF2 (ENSG00000158195)	5.39462e-138	1.6497e+16	FMNL3 (ENSG00000161791)	0.11192165586105855	1.55277e+16	PARN (ENSG00000140694)	0.10694436177694364	1.83639e+16
861										CHD9 (ENSG00000177200)	7.30639e-138	1.96668e+16	SCPEP1 (ENSG00000121064)	0.11235005109113692	1.62015e+16	CCZ1 (ENSG00000122674)	0.10695980326806023	2.18217e+16
862										TIMM8B (ENSG00000150779)	7.36637e-138	1732581441445780	C8orf82 (ENSG00000213563)	0.11241900236733074	1645695396674200	ZFAND4 (ENSG00000172671)	0.10725912481117876	2.53669e+16
863										TPM2 (ENSG00000198467)	7.96656e-138	7268813299211670	FOSL2 (ENSG00000075426)	0.11336447112168631	1.57457e+16	POLR1A (ENSG00000068654)	0.10742371886360837	2.50353e+16
864										KIF16B (ENSG00000089177)	1.14275e-136	3724980570301250	MTHFD1 (ENSG00000100714)	0.11450649021376604	1.55919e+16	TRAPPC9 (ENSG00000167632)	0.10770274307575965	2.05445e+16
865										KDM1B (ENSG00000165097)	1.36683e-136	6124262786726540	TMEM106A (ENSG00000184988)	0.11479689011650301	1.73583e+16	WDPCP (ENSG00000143951)	0.1078531824246614	2.35447e+16
866										AGTRAP (ENSG00000177674)	1.88379e-137	1.82218e+16	A1BG-AS1 (ENSG00000268895)	0.11560403776691106	1.59477e+16	GART (ENSG00000159131)	0.10805213232616835	173109876745469
867										SLC15A4 (ENSG00000139370)	6.62917e-137	5123487774359960	CLK2 (ENSG00000176444)	0.11595297195481799	1.5471e+16	AC020928.1 (ENSG00000267254)	0.10857738283356705	2570160068329630
868										ATP6AP1 (ENSG00000071553)	7.78975e-138	2053169936134030	PTS (ENSG00000150787)	0.11650473473291614	1.52255e+16	ZNF211 (ENSG00000121417)	0.10912445547540865	2681835236603220
869										UBE2A (ENSG00000077721)	2.0742e-135	1.81351e+16	ZNF461 (ENSG00000197808)	0.11785898515784897	1559569906485130	BRCC3 (ENSG00000185515)	0.10935279660939155	1.73961e+16
870										ZFYVE16 (ENSG00000039319)	3.37086e-136	3982118743636290	LCORL (ENSG00000178177)	0.11792650913963028	1.78266e+16	C3orf14 (ENSG00000114405)	0.10965325052893063	2627742464516530
871										ELOVL1 (ENSG00000066322)	7.43028e-137	1.55035e+16	BBS4 (ENSG00000140463)	0.12019481409100267	1.57879e+16	SPINT2 (ENSG00000167642)	0.10972690714888163	1.82989e+16
872										TRPS1 (ENSG00000104447)	1.07965e-135	3760086951961290	PHTF1 (ENSG00000116793)	0.12168792937920483	1.54286e+16	CAAP1 (ENSG00000120159)	0.10979713534944072	2140343182654820
873										PPP1CB (ENSG00000213639)	1.23722e-134	1.87345e+16	EIF5A2 (ENSG00000163577)	0.12169571509998438	1714972402623850	CHMP2B (ENSG00000083937)	0.10986179546149723	1.54663e+16
874										NUP214 (ENSG00000126883)	1.03853e-133	2.29599e+16	ZNF362 (ENSG00000160094)	0.12280897867054177	1.77604e+16	ABCF2 (ENSG00000285292,ENSG00000033050)	0.10987609888105715	1840592225994040
875										SIDT2 (ENSG00000149577)	8.98059e-134	4291106739263770	POLR1A (ENSG00000068654)	0.12431882523182493	1.54034e+16	ZNF202 (ENSG00000166261)	0.10990339733397972	3694414960134220
876										FAM120A (ENSG00000048828)	1.26343e-132	2158934012847160	ZNF473 (ENSG00000142528)	0.12442725320566518	1679474343155200	ARHGEF7 (ENSG00000102606)	0.11089440167393672	2480962538404690
877										STAT2 (ENSG00000170581)	2.47564e-133	2.11038e+16	ZNF846 (ENSG00000196605)	0.1250872351922658	1.65134e+16	CCDC191 (ENSG00000163617)	0.11097282102362056	2155234077586440
878										CD300A (ENSG00000167851)	2.48958e-132	1.89398e+16	C4orf33 (ENSG00000151470)	0.12567150286930306	1.67973e+16	AL136454.1 (ENSG00000231767)	0.11104239345119052	2159159171114780
879										ZFAT (ENSG00000066827)	2.58178e-132	5774670923584930	RNF38 (ENSG00000137075)	0.12567698297998056	1.54155e+16	CLCN7 (ENSG00000103249)	0.11134846292132713	2.29399e+16
880										CD72 (ENSG00000137101)	7.66239e-134	6231078396214550	DHRS7B (ENSG00000109016)	0.1257507227554347	1.64448e+16	SREK1 (ENSG00000153914)	0.11151280726446065	1.63427e+16
881										NCSTN (ENSG00000162736)	8.68857e-133	2.24787e+16	ZNF235 (ENSG00000159917)	0.12638788215053917	1.52337e+16	PPP2R5B (ENSG00000068971)	0.1116756979987125	2.64871e+16
882										KLHL5 (ENSG00000109790)	9.16284e-133	5312085648291820	NME7 (ENSG00000143156)	0.12992847511971162	1.5525e+16	PTAFR (ENSG00000169403)	0.11181545370456683	2.85607e+16
883										MAP3K20 (ENSG00000091436)	1.04571e-131	6087864829693150	ZNF510 (ENSG00000081386)	0.13040185126096818	1.67611e+16	TULP4 (ENSG00000130338)	0.11212041879353367	1757803330410820
884										STXBP2 (ENSG00000076944)	1.88954e-130	1.57512e+16	GSTZ1 (ENSG00000100577)	0.13074802793807375	1.57819e+16	LSM10 (ENSG00000181817)	0.1125394094177915	1573572865158320
885										PRKAR1A (ENSG00000108946)	6.63622e-131	1.71273e+16	SNTB1 (ENSG00000172164)	0.1307772674565603	1.67305e+16	KANSL1 (ENSG00000120071)	0.11324031858518675	1.73858e+16
886										RRBP1 (ENSG00000125844)	2.49559e-130	3091405383118120	DET1 (ENSG00000140543)	0.13098076944699985	1889458489779960	MRPL15 (ENSG00000137547)	0.11374428919501778	1.72258e+16
887										RNASE4 (ENSG00000258818)	7.59613e-131	5387759780862420	ITPRIP (ENSG00000148841)	0.13248286430971684	1984397420230490	PPP6R3 (ENSG00000110075)	0.11375937943759586	1797079501837180
888										RASGEF1B (ENSG00000138670)	9.21757e-130	5602834694229600	STAG3 (ENSG00000066923)	0.1338932882821706	1.56591e+16	ZNF66 (ENSG00000160229)	0.11536547533959768	2043974600271540
889										SIL1 (ENSG00000120725)	4.86853e-128	3.11227e+16	ZNF333 (ENSG00000160961)	0.1340631795197701	1.65759e+16	ZMPSTE24 (ENSG00000084073)	0.11550802436844912	1848900432724160
890										FIBP (ENSG00000172500)	5.78965e-129	1.6566e+16	CRADD (ENSG00000169372)	0.13721801711318912	1.56684e+16	C11orf54 (ENSG00000182919)	0.11567984199300546	1.79844e+16
891										CCDC112 (ENSG00000164221)	9.80574e-129	3548808870928250	UQCC1 (ENSG00000101019)	0.13739008642049594	1777469627506650	PEX11B (ENSG00000131779)	0.11613202776420702	1775618530735220
892										PTPN18 (ENSG00000072135)	1.01744e-127	2.05119e+16	ZNF345 (ENSG00000251247)	0.1387283439719573	1.54112e+16	ZMAT5 (ENSG00000100319)	0.11670078251939617	1.67483e+16
893										TMEM97 (ENSG00000109084)	2.61404e-128	3.15329e+16	CD72 (ENSG00000137101)	0.1399041096361992	1.767e+16	ZNF587 (ENSG00000198466)	0.11697725075214413	2254566196754250
894										FUCA2 (ENSG00000001036)	4.78826e-128	3966883308776420	KLC4 (ENSG00000137171)	0.14483870249469943	1723433711312280	GEMIN4 (ENSG00000179409)	0.11705563283943934	2545212832903100
895										MEST (ENSG00000106484)	5.13812e-127	66030734662238	GTF2E1 (ENSG00000153767)	0.14571174453513755	1561413319894720	ATE1 (ENSG00000107669)	0.11706201235597034	2125606685672050
896										ARHGAP27 (ENSG00000159314)	5.63961e-128	2681399689614680	NEU3 (ENSG00000162139)	0.1480005714523095	1.97893e+16	DOPEY2 (ENSG00000142197)	0.11713982725550752	1.80484e+16
897										FAM49B (ENSG00000153310)	5.77873e-128	1.59109e+16	MED20 (ENSG00000124641)	0.1486126221050618	1.67029e+16	DDX59 (ENSG00000118197)	0.11729001185061967	2.03309e+16
898										NDUFB5 (ENSG00000136521)	6.54881e-128	1.50807e+16	ZNF202 (ENSG00000166261)	0.15019581660863893	1.57357e+16	PIKFYVE (ENSG00000115020)	0.11766637458608072	1.85513e+16
899										PFKFB4 (ENSG00000114268)	1.80171e-126	724062007488004	PRMT9 (ENSG00000164169)	0.15023565959909088	1.54413e+16	IFT22 (ENSG00000128581)	0.11796693479539834	3.20549e+16
900										SMAP2 (ENSG00000084070)	4.4441e-128	1628028007041460	ATP10A (ENSG00000206190)	0.15098149898080385	1.56316e+16	UTP25 (ENSG00000117597)	0.11797429850663445	1.99438e+16
901										PARVB (ENSG00000188677)	5.02487e-127	4401029529502030	QSOX1 (ENSG00000116260)	0.15235327843681068	1.5063e+16	SLC25A26 (ENSG00000144741)	0.11838677832992638	1666022951910230
902										MTCH2 (ENSG00000109919)	7.94063e-128	1.92751e+16	NUP35 (ENSG00000163002)	0.15500704205315172	1750225362741930	TPP1 (ENSG00000166340)	0.11843479207108278	1.56061e+16
903										ILK (ENSG00000166333)	1.98198e-125	1.54071e+16	MLH3 (ENSG00000119684)	0.15538412616617953	1.56259e+16	FAM110A (ENSG00000125898)	0.11853791709599364	2.15741e+16
904										BRI3BP (ENSG00000184992)	5.58554e-126	4916121001922820	RBBP8 (ENSG00000101773)	0.1554717044363901	1.88661e+16	C2CD5 (ENSG00000111731)	0.11902118283505767	1.9109e+16
905										SAT2 (ENSG00000141504)	1.57365e-124	1.5516e+16	LPCAT1 (ENSG00000153395)	0.15725626757307176	1.52608e+16	RSPH3 (ENSG00000130363)	0.11920957665495843	2611619041637910
906										HIP1 (ENSG00000127946)	1.61131e-124	3965918547436030	AHI1 (ENSG00000135541)	0.1581119508987025	1.78124e+16	NFU1 (ENSG00000169599)	0.11943162681115105	1.80617e+16
907										AIMP2 (ENSG00000106305)	1.93126e-124	2.40705e+16	ZNF133 (ENSG00000125846)	0.1581877420504626	1.52046e+16	ZNF138 (ENSG00000197008)	0.12056673030457137	1.85835e+16
908										PLD2 (ENSG00000129219)	4.53764e-125	4393846031169850	SEC24A (ENSG00000113615)	0.16051004065537294	1.56593e+16	R3HDM2 (ENSG00000179912)	0.12193879187843763	3.01278e+16
909										RIN3 (ENSG00000100599)	5.88448e-125	2246180355401950	WRAP53 (ENSG00000141499)	0.16130016760538532	1.55336e+16	SFXN2 (ENSG00000156398)	0.12201874740733164	2.23603e+16
910										CCNY (ENSG00000108100)	1.00816e-123	3.30716e+16	ATP6V1E2 (ENSG00000250565)	0.1621087354404432	1.66874e+16	AACS (ENSG00000081760)	0.12224848957081105	2736162412859250
911										NKIRAS2 (ENSG00000168256)	1.63689e-123	2721342543473980	PRPF40B (ENSG00000110844)	0.16239969408631882	1723142887244850	CNPPD1 (ENSG00000115649)	0.12228924019672491	1.53512e+16
912										CCR2 (ENSG00000121807)	1.90182e-124	2168263224323030	TMEM44-AS1 (ENSG00000231770)	0.16413772442163754	1.54937e+16	NIPSNAP3A (ENSG00000136783)	0.12291326365016655	2106864536047460
913										AC244090.1 (ENSG00000197180)	3.47624e-123	4278557742611470	KNSTRN (ENSG00000128944)	0.16423523558246272	1.65622e+16	PEX10 (ENSG00000157911)	0.12382272756950842	2492971913491420
914										MYO15B (ENSG00000266714)	4.17501e-124	5114238545435410	PPP1R37 (ENSG00000104866)	0.16471692084223083	1.54607e+16	FBXO5 (ENSG00000112029)	0.12396703629020428	237913169706152
915										MAP3K2 (ENSG00000169967)	9.20221e-124	2.5541e+16	CCDC146 (ENSG00000135205)	0.167210400929592	1635457105957180	ADPGK (ENSG00000159322)	0.12408680073140878	1.79591e+16
916										MPC1 (ENSG00000060762)	9.33314e-124	1.72143e+16	LINC02325 (ENSG00000246084)	0.1715845173383523	1.51482e+16	PCK2 (ENSG00000100889)	0.12416174238057674	1.94672e+16
917										PABPC4 (ENSG00000090621)	1.81492e-122	1920596339251150	TIMELESS (ENSG00000111602)	0.17331032676080477	1.6484e+16	MTF1 (ENSG00000188786)	0.12418753847892287	2.05835e+16
918										EIF4G3 (ENSG00000075151)	1.28441e-121	3085479916051480	CTSO (ENSG00000256043)	0.17337526325206276	1658962776533120	FLNB (ENSG00000136068)	0.12485576535958526	1.90077e+16
919										EIF4EBP1 (ENSG00000187840)	2.12332e-121	3368580516186060	RMI1 (ENSG00000178966)	0.1764022130935332	1.67799e+16	NOL11 (ENSG00000130935)	0.12488585549092975	1.67135e+16
920										DBNL (ENSG00000136279)	3.31725e-122	1555361869836560	NUAK2 (ENSG00000163545)	0.1764373602648453	1.51259e+16	STK19 (ENSG00000204344)	0.1253505082429381	2.05067e+16
921										ATF4 (ENSG00000128272)	2.02256e-120	1.62233e+16	ZNF692 (ENSG00000171163)	0.17736035548289558	1.50749e+16	PTOV1 (ENSG00000104960)	0.1269864104562906	2.19134e+16
922										PCK2 (ENSG00000100889)	2.23816e-120	2764661693160810	ICA1 (ENSG00000003147)	0.177942543524277	1.80421e+16	ANKRD37 (ENSG00000186352)	0.1270175071923755	2.08447e+16
923										ICAM1 (ENSG00000090339)	4.44002e-120	361418915145624	CPLANE1 (ENSG00000197603)	0.1861059956818026	1.56927e+16	ZNHIT2 (ENSG00000174276)	0.12717844621612734	2.1003e+16
924										ACOT9 (ENSG00000123130)	5.95556e-120	2.29569e+16	SMPD2 (ENSG00000135587)	0.1863314913157116	1638324486479620	MBD2 (ENSG00000134046)	0.12730787552236916	1.70492e+16
925										UBE2W (ENSG00000104343)	4.63562e-121	2890734746687940	NUP93 (ENSG00000102900)	0.18719887329369936	1.59482e+16	PAK1IP1 (ENSG00000111845)	0.127332318949911	183499922560383
926										RAPGEF1 (ENSG00000107263)	5.88358e-120	2304417146814120	SLC10A7 (ENSG00000120519)	0.18796586445563926	1507273115149620	ZCRB1 (ENSG00000139168)	0.1277363716086537	1.57199e+16
927										RPS6KA3 (ENSG00000177189)	1.82718e-118	1.92064e+16	AC008267.5 (ENSG00000237310)	0.1884363100770697	1.55231e+16	IMP4 (ENSG00000136718)	0.1282035206764325	1.65764e+16
928										PCBD1 (ENSG00000166228)	1.92206e-119	2427768694229070	ZNF606 (ENSG00000166704)	0.18857984592737367	1.51014e+16	DNASE1L1 (ENSG00000013563)	0.12822123572970776	2.38925e+16
929										FKBP15 (ENSG00000119321)	1.95981e-118	2.54223e+16	PMAIP1 (ENSG00000141682)	0.18970210172641364	1.50173e+16	TTF2 (ENSG00000116830)	0.12845850807987355	2.77444e+16
930										RGS1 (ENSG00000090104)	2.50766e-119	2011229041245460	CEP57L1 (ENSG00000183137)	0.19067877360082455	1.54373e+16	FANCL (ENSG00000115392)	0.12879470124634718	2545740421691250
931										DNAJC13 (ENSG00000138246)	3.91938e-118	2.75992e+16	ALDH6A1 (ENSG00000119711)	0.19165894465849126	1.5198e+16	LPAR5 (ENSG00000184574)	0.12917783345087605	2477097296075050
932										SNX27 (ENSG00000143376)	4.88595e-119	3.13766e+16	KCTD5 (ENSG00000167977)	0.19331614429079907	1.55573e+16	ZSCAN18 (ENSG00000121413)	0.12930356905031756	2704424030306510
933										TIMM10 (ENSG00000134809)	5.94425e-119	1692707891715340	HPGD (ENSG00000164120)	0.19600563509119484	1619276587459860	SP140L (ENSG00000185404)	0.12952350731062576	1.50628e+16
934										SCAMP4 (ENSG00000227500)	2.20002e-118	2594583519687410	FAM20B (ENSG00000116199)	0.19611872260020832	1831288781885770	DUSP11 (ENSG00000144048)	0.12962881494585543	1.50914e+16
935										PPP1R14B (ENSG00000173457)	3.39291e-117	4166594284565090	DVL3 (ENSG00000161202)	0.19732304046331242	1.74877e+16	CLEC16A (ENSG00000038532)	0.13000971250436558	2.4659e+16
936										WDFY2 (ENSG00000139668)	9.08232e-118	3.12466e+16	AL035563.1 (ENSG00000273148)	0.19745476389563518	1706268897004900	BBS9 (ENSG00000122507)	0.13028312268726688	1.83366e+16
937										BEST1 (ENSG00000167995)	1.31796e-116	4.56469e+16	ITFG2-AS1 (ENSG00000258325)	0.19835440001116353	1.72526e+16	MKRN2 (ENSG00000075975)	0.13079071507609133	1747144897025040
938										ADCY7 (ENSG00000121281)	4.01779e-116	1.89859e+16	GMEB2 (ENSG00000101216)	0.20104086053018738	1524763563247720	CCDC9 (ENSG00000105321)	0.13104760900811702	2.03957e+16
939										FNDC3A (ENSG00000102531)	5.18188e-117	2365588861731420	ZNF845 (ENSG00000213799)	0.2011441961723904	1.63414e+16	CUL2 (ENSG00000108094)	0.13129541508829223	2.04683e+16
940										HIPK2 (ENSG00000064393)	5.48564e-117	3.32366e+16	UCK2 (ENSG00000143179)	0.20155815950222553	1.50872e+16	PAN2 (ENSG00000135473)	0.13167526001433613	2.15512e+16
941										SLC38A2 (ENSG00000134294)	8.71107e-117	1.717e+16	COQ3 (ENSG00000132423)	0.20207684015398497	1.52418e+16	ZNF281 (ENSG00000162702)	0.13200128659418048	172257124849974
942										CRYBG3 (ENSG00000080200)	1.22224e-115	4613323501266210	APTR (ENSG00000214293)	0.2055349819675709	1.63462e+16	MOCS3 (ENSG00000124217)	0.13217705709954786	3.04025e+16
943										MPV17 (ENSG00000115204)	5.81117e-116	1.87729e+16	FER (ENSG00000151422)	0.20689696296057322	1.51101e+16	COQ7 (ENSG00000167186)	0.13248714050231314	2470516029129980
944										SNX9 (ENSG00000130340)	7.48955e-116	3.37643e+16	ATAD5 (ENSG00000176208)	0.20732145062216134	1.68784e+16	DENND4B (ENSG00000198837)	0.13282173540600073	1.81042e+16
945										RAB10 (ENSG00000084733)	2.20603e-115	1.76646e+16	PDE4A (ENSG00000065989)	0.2078026174844691	1.90357e+16	RPS6KC1 (ENSG00000136643)	0.13288176776908112	2.1998e+16
946										NME1 (ENSG00000239672)	3.21253e-115	2191565285998060	DHODH (ENSG00000102967)	0.20871071609427697	1.54221e+16	FP236383.3 (ENSG00000281181)	0.1329044124794048	1.7649e+16
947										OSBPL11 (ENSG00000144909)	1.49819e-113	4916044963078850	UBASH3B (ENSG00000154127)	0.20924998303238188	1.54425e+16	EXOC8 (ENSG00000116903)	0.13381943217114892	2.03609e+16
948										PEPD (ENSG00000124299)	2.65064e-114	1.83546e+16	SNX10 (ENSG00000086300)	0.20951314821223044	1.50797e+16	CHRAC1 (ENSG00000104472)	0.13402632628527072	1.88373e+16
949										TRIOBP (ENSG00000100106)	2.93217e-114	4030855127571330	FAN1 (ENSG00000198690)	0.20959325279078134	1.6112e+16	ASTE1 (ENSG00000034533)	0.13427224652763992	1625974321871350
950										NPL (ENSG00000135838)	3.60816e-113	6924620896368180	FUT10 (ENSG00000172728)	0.20965117868230512	1.88565e+16	APPL1 (ENSG00000157500)	0.1344802568183006	1.88866e+16
951										FAR1 (ENSG00000197601)	1.25759e-112	2532970762667470	MTHFD2L (ENSG00000163738)	0.20987973197856755	1527284934273870	GPR18 (ENSG00000125245)	0.1345306873721189	2028852057637160
952										IMPACT (ENSG00000154059)	1.90854e-112	3776910604026260	GTPBP2 (ENSG00000172432)	0.21112340452004344	1.72945e+16	AC060780.1 (ENSG00000267002)	0.1345486763540737	2806063624138720
953										PPP1R15A (ENSG00000087074)	2.06945e-112	2.28972e+16	ZNF23 (ENSG00000167377)	0.21127076706745854	1.57589e+16	RNF219 (ENSG00000152193)	0.1347706735251047	1.85259e+16
954										DHRS4L2 (ENSG00000187630)	2.42867e-112	2872819056542970	HSPBAP1 (ENSG00000169087)	0.21616946783448127	1.5451e+16	TTC17 (ENSG00000052841)	0.13524658813350368	1.67197e+16
955										CACNA2D4 (ENSG00000151062)	5.01869e-113	2.82004e+16	AC103691.1 (ENSG00000274383)	0.2163576461961408	1.91146e+16	C16orf91 (ENSG00000174109)	0.13563513698036972	1.73532e+16
956										NDUFV3 (ENSG00000160194)	5.18546e-113	178421615694874	TRIM61 (ENSG00000183439)	0.21670461271521832	1.68579e+16	HSF1 (ENSG00000185122)	0.13587381705770868	1.81405e+16
957										PHC2 (ENSG00000134686)	9.32251e-113	4195018379611500	HIST1H2BF (ENSG00000277224)	0.21896303855171967	1.63552e+16	EHMT1 (ENSG00000181090)	0.13654541403118858	1698777527976340
958										TMEM154 (ENSG00000170006)	1.40972e-111	2.03004e+16	ZNF573 (ENSG00000189144)	0.21987410571757413	1.56814e+16	MKL2 (ENSG00000186260)	0.13671651166591856	1980282482427350
959										KLF7 (ENSG00000118263)	3.40506e-111	3.88964e+16	ZNF527 (ENSG00000189164)	0.22019889711213034	1.63207e+16	POP4 (ENSG00000105171)	0.13691245973359134	1.51239e+16
960										RILP (ENSG00000167705)	3.96203e-112	6.51521e+16	GLIDR (ENSG00000278175)	0.22213029869367293	1882511166945	KIF20B (ENSG00000138182)	0.13706227793941847	1.62737e+16
961										DNAJC4 (ENSG00000110011)	4.20419e-112	1886393979636230	GCLC (ENSG00000001084)	0.22333921624831987	1.5792e+16	PDPR (ENSG00000090857)	0.13707765467731872	1.89483e+16
962										BICD2 (ENSG00000185963)	4.63851e-112	3297941096292140	AL359915.2 (ENSG00000231365)	0.2257261191934771	1.57512e+16	PRR34-AS1 (ENSG00000241990)	0.13727872404363034	1.75376e+16
963										ACSS2 (ENSG00000131069)	6.80405e-112	5328566247319430	DST (ENSG00000151914)	0.22760986099816177	1.93042e+16	MED1 (ENSG00000125686)	0.13795417179957808	1.63379e+16
964										MAP3K3 (ENSG00000198909)	9.41631e-112	2852202997562420	UBL7-AS1 (ENSG00000247240)	0.2287005074268912	1.50365e+16	ZFP14 (ENSG00000142065)	0.13832470626817434	1.67583e+16
965										CD55 (ENSG00000196352)	1.17845e-111	1.97896e+16	CXorf21 (ENSG00000120280)	0.22880270260846333	20244799985007	DRG2 (ENSG00000108591)	0.13869339623418123	1.63482e+16
966										NFE2L2 (ENSG00000116044)	1.23261e-110	1.80374e+16	RNF135 (ENSG00000181481)	0.23019747133310645	1.59846e+16	VEGFB (ENSG00000173511)	0.13906723602975649	3813438798419360
967										UBE2K (ENSG00000078140)	1.71033e-110	1.77437e+16	MIPEP (ENSG00000027001)	0.23381853281557627	1.54587e+16	FAM160A2 (ENSG00000051009)	0.13923224817516885	2.12538e+16
968										CASS4 (ENSG00000087589)	2.03006e-111	3.79922e+16	CCDC102B (ENSG00000150636)	0.23384412964565335	1.57396e+16	MTA1 (ENSG00000182979)	0.14075593685513796	2.27117e+16
969										FLOT1 (ENSG00000137312)	2.90682e-111	1.90511e+16	LINC01588 (ENSG00000214900)	0.2377882963792013	1.56844e+16	CCNL2 (ENSG00000221978)	0.14146625884586927	1.6953e+16
970										STK3 (ENSG00000104375)	3.24335e-111	5403975599243020	SCMH1 (ENSG00000010803)	0.24109993828353876	1.52254e+16	UNG (ENSG00000076248)	0.14168777756239562	2.28031e+16
971										RPL26L1 (ENSG00000037241)	3.74488e-111	2006174999940480	RPS6KC1 (ENSG00000136643)	0.24714344887148232	1.54474e+16	EEF1AKMT1 (ENSG00000150456)	0.14206111709414884	1.6933e+16
972										FMNL1 (ENSG00000184922)	7.95335e-111	1.64958e+16	AC139887.2 (ENSG00000249592)	0.2485526879716112	1.63015e+16	MRPL39 (ENSG00000154719)	0.14206772641230628	1.95367e+16
973										VASP (ENSG00000125753)	1.25453e-108	1.65752e+16	MTMR2 (ENSG00000087053)	0.24865499128886084	1.5003e+16	ZNF8 (ENSG00000278129)	0.1429106014722505	2.3252e+16
974										CBX6 (ENSG00000183741)	1.43781e-108	2453841256741270	TTLL12 (ENSG00000100304)	0.2502326404557535	1649734239162330	SHOC2 (ENSG00000108061)	0.1435411872880959	1.61993e+16
975										UBAC1 (ENSG00000130560)	5.22716e-111	3769478912663020	AP001610.1 (ENSG00000228318)	0.2504891525324357	1.60066e+16	AP3M1 (ENSG00000185009)	0.1443236213653737	1789449616262870
976										SLC30A1 (ENSG00000170385)	1.33928e-107	6.23112e+16	TESK2 (ENSG00000070759)	0.2506535948804314	1551694317778280	MRPS27 (ENSG00000113048)	0.14450172012573576	1624724954993590
977										SKIL (ENSG00000136603)	7.93778e-108	2353123134295970	ZCCHC4 (ENSG00000168228)	0.253583316740882	1589045319496650	AKT2 (ENSG00000105221)	0.1453344096841798	1.73015e+16
978										RCBTB2 (ENSG00000136161)	9.33769e-108	2.50263e+16	AC139530.1 (ENSG00000262049)	0.2690690934925513	1523404815990370	ABCB7 (ENSG00000131269)	0.1453345756783393	1.71002e+16
979										RREB1 (ENSG00000124782)	1.53281e-106	3.31773e+16	DPY19L4 (ENSG00000156162)	0.2738375550574683	1530090079918860	MS4A7 (ENSG00000166927)	0.14613088532522958	2367361279035750
980										EEA1 (ENSG00000102189)	1.69144e-106	2536625409917830	APOO (ENSG00000184831)	0.2783440287187343	153196976509494	MAPKAPK5 (ENSG00000089022)	0.14647405069129765	1.9925e+16
981										LIMD1 (ENSG00000144791)	2.69154e-107	4574794588502540	PPP1R14B (ENSG00000173457)	0.2809758704285772	1.5255e+16	ASAH1 (ENSG00000104763)	0.14671682215471232	1.66226e+16
982										LINC01684 (ENSG00000237484)	5.75844e-107	4953630498777710	ZSCAN29 (ENSG00000140265)	0.2824599454789119	1.77628e+16	MNAT1 (ENSG00000020426)	0.14702745498873304	1765970408305350
983										RNF41 (ENSG00000181852)	6.11393e-107	2154579770769260	C9orf85 (ENSG00000155621)	0.283789339773002	1.52053e+16	USP1 (ENSG00000162607)	0.14734204882874838	1.52836e+16
984										ANXA4 (ENSG00000196975)	7.71042e-107	1.88204e+16	TPM2 (ENSG00000198467)	0.28508467021391953	1.64547e+16	SNX5 (ENSG00000089006)	0.14741439854820884	1.62728e+16
985										MAP1A (ENSG00000166963)	1.56798e-105	6871269163970810	TAF6L (ENSG00000162227)	0.2852244818242164	1.50633e+16	PARG (ENSG00000227345)	0.1486838400088361	2.08781e+16
986										C20orf194 (ENSG00000088854)	2.17131e-105	4584079403535150	ABHD6 (ENSG00000163686)	0.2876758480578459	1.51015e+16	PORCN (ENSG00000102312)	0.1494366914890337	2.15496e+16
987										AK2 (ENSG00000004455)	3.11071e-105	1.5826e+16	SIRT3 (ENSG00000142082)	0.28799451350006494	1.52292e+16	FUT8 (ENSG00000033170)	0.1496834489633056	1.75954e+16
988										IKBIP (ENSG00000166130)	1.86396e-105	2641980359658790	CHEK2 (ENSG00000183765)	0.2900079402384494	1.56057e+16	TBL2 (ENSG00000106638)	0.15130427782999822	2.69402e+16
989										IFT20 (ENSG00000109083)	1.90534e-104	2153550453301260	ENG (ENSG00000106991)	0.29121009314792584	1.53087e+16	ASB16-AS1 (ENSG00000267080)	0.15141279311097872	1.85868e+16
990										HM13 (ENSG00000101294)	1.90836e-104	1547958659599270	ZNF365 (ENSG00000138311)	0.29805209518970266	1.56698e+16	MSRB2 (ENSG00000148450)	0.15161040730501696	2977123171714250
991										FAM118B (ENSG00000197798)	2.40227e-105	2993346397303230	GPR180 (ENSG00000152749)	0.31187588453968607	1.56857e+16	RABL2B (ENSG00000079974)	0.15174003496874086	1.98714e+16
992										MYO9B (ENSG00000099331)	3.31546e-105	2.55153e+16	CAMK1 (ENSG00000134072)	0.31981083911249253	1.76002e+16	UBE2T (ENSG00000077152)	0.15229726611174713	2120670209793800
993										INPPL1 (ENSG00000165458)	3.56254e-105	3.45661e+16	HEATR3 (ENSG00000155393)	0.33717056933745054	1.52735e+16	ZC3H12D (ENSG00000178199)	0.15293017822374913	2.00991e+16
994										EFNB1 (ENSG00000090776)	4.24849e-107	5.3443e+16	TRIQK (ENSG00000205133)	0.3419527099136092	1.72523e+16	LINC00847 (ENSG00000245060)	0.1532156317002996	1732676548432110
995										CLPB (ENSG00000162129)	1.12593e-103	3.80127e+16	FBXO45 (ENSG00000174013)	0.34214160891402773	1.61494e+16	AC009403.1 (ENSG00000216895)	0.1532726299439796	204747632718998
996										TNRC18 (ENSG00000182095)	1.47883e-104	3.24193e+16	CTSF (ENSG00000174080)	0.3470385190263813	1562761435366930	NPAT (ENSG00000149308)	0.15373995302607	1.6151e+16
997										ERMAP (ENSG00000164010)	2.23703e-103	4.59884e+16	ZCCHC18 (ENSG00000166707)	0.35175689285214407	1.52327e+16	COTL1 (ENSG00000103187)	0.15377637225622903	1.59315e+16
998										FBXL5 (ENSG00000118564)	2.45842e-104	1.64081e+16	STARD10 (ENSG00000214530)	0.3620438122730039	1.63287e+16	ALG13 (ENSG00000101901)	0.1539543023802477	1.57085e+16
999										ZDHHC7 (ENSG00000153786)	3.85954e-103	2555983139154020	SS18L1 (ENSG00000184402)	0.3631845041152475	1.58133e+16	SWSAP1 (ENSG00000173928)	0.15398545784803686	2543989328395980
1000										MTMR10 (ENSG00000166912)	4.04788e-104	3892351522666340	POP1 (ENSG00000104356)	0.36502241786296563	1.55164e+16	PLAA (ENSG00000137055)	0.1542012822997408	2.06992e+16
1001										OSGEP (ENSG00000092094)	7.69323e-104	1.65135e+16	IQCH-AS1 (ENSG00000259673)	0.36951287082203266	1.64593e+16	EBLN3P (ENSG00000281649)	0.1546951012849681	1632157750009620
1002										MBOAT7 (ENSG00000125505)	1.35273e-103	2.3794e+16	NAPB (ENSG00000125814)	0.37292928819853816	1.52464e+16	SLC35A5 (ENSG00000138459)	0.15483988108685556	2.24094e+16
1003										ATP11A (ENSG00000068650)	1.95592e-102	4779660814485540	FCHO2 (ENSG00000157107)	0.37420040994809955	1.75057e+16	ZMYM1 (ENSG00000197056)	0.15561794026027687	1.8692e+16
1004										PNPLA6 (ENSG00000032444)	2.09783e-103	2222073796693700	STK3 (ENSG00000104375)	0.3778800344530198	1.56744e+16	TMEM39A (ENSG00000176142)	0.15627312058844706	2057050743646560
1005										IDH3G (ENSG00000067829)	2.63533e-102	1.53107e+16	SNCA (ENSG00000145335)	0.3812458958594688	1.78465e+16	FBXL3 (ENSG00000005812)	0.15649104276364428	1.61352e+16
1006										SLC12A7 (ENSG00000113504)	3.12183e-102	3441205276969630	BCL6 (ENSG00000113916)	0.39107565362761215	1.78524e+16	SNAPIN (ENSG00000143553)	0.15671376068856407	1.64727e+16
1007										HADHB (ENSG00000138029)	3.3629e-103	1.62309e+16	DCAF17 (ENSG00000115827)	0.3957126156949238	1.54462e+16	KMT2C (ENSG00000055609)	0.15672855191233204	1.597e+16
1008										SPATS2L (ENSG00000196141)	6.52547e-103	2.83791e+16	WDPCP (ENSG00000143951)	0.39974496844176755	1.74627e+16	TRAPPC2B (ENSG00000256060)	0.15706152453710379	1.97704e+16
1009										SYNGR2 (ENSG00000108639)	9.99826e-103	1.59044e+16	NOP9 (ENSG00000196943)	0.40124559152258604	1.68335e+16	EIF2B1 (ENSG00000111361)	0.1574709125744981	1.66751e+16
1010										TATDN3 (ENSG00000203705)	1.09407e-101	2.45179e+16	IFT122 (ENSG00000163913)	0.4087280568063459	1.61806e+16	PABPN1 (ENSG00000100836)	0.15760206198900886	159769845272498
1011										SNX5 (ENSG00000089006)	1.98189e-102	1.73097e+16	ZNF613 (ENSG00000176024)	0.4195571118488782	1.57632e+16	PCNX4 (ENSG00000126773)	0.15783804794703835	1.74173e+16
1012										PHKB (ENSG00000102893)	5.16568e-102	2117961868785200	AC008764.8 (ENSG00000279529)	0.4200755924381562	1.50257e+16	TGIF1 (ENSG00000177426)	0.15815709049186086	1.5983e+16
1013										TGFBR1 (ENSG00000106799)	5.87192e-102	3.0596e+16	KCTD7 (ENSG00000243335)	0.4317575729391999	1560414040289470	METTL25 (ENSG00000127720)	0.15862492143946838	2.43664e+16
1014										PLEC (ENSG00000178209)	9.08556e-102	1.65147e+16	ANKRD40 (ENSG00000154945)	0.4362989419986085	1590469792945180	TRIM25 (ENSG00000121060)	0.15949057855912582	2.28597e+16
1015										CADM1 (ENSG00000182985)	1.02198e-101	59738869359614	CTNS (ENSG00000040531)	0.46972143782375886	1545674447770970	ARL17A (ENSG00000185829)	0.16080589719629096	2.43298e+16
1016										MZB1 (ENSG00000170476)	1.36076e-100	5618626587654500	PLOD1 (ENSG00000083444)	0.4727810800701391	1.71633e+16	ITFG1 (ENSG00000129636)	0.16110125678617654	1.78833e+16
1017										SNX29 (ENSG00000048471)	2.91427e-100	2592873690394710	NCKAP5L (ENSG00000167566)	0.4793669587637412	1722120223177650	NT5C3A (ENSG00000122643)	0.1611423454010127	1.5921e+16
1018										C6orf62 (ENSG00000112308)	4.60629e-101	1749589386917050	JRK (ENSG00000234616)	0.4849465179979233	1570021404046230	PPIL2 (ENSG00000100023)	0.16135712789712023	1.79064e+16
1019										NCF1 (ENSG00000158517)	5.07456e-100	1.7718e+16	WDR5B (ENSG00000196981)	0.48907937217560626	1511535808861350	HS2ST1 (ENSG00000153936)	0.1615837959770844	1.88438e+16
1020										APBB3 (ENSG00000113108)	6.70176e-101	4005084443744240	SSH3 (ENSG00000172830)	0.4979761832700698	1.50557e+16	ERV3-1 (ENSG00000213462)	0.16179171043261129	1.80171e+16
1021										HAUS4 (ENSG00000092036)	8.95866e-101	2376830760808870	LENG8-AS1 (ENSG00000226696)	0.5128051374714944	1.51699e+16	ATPAF2 (ENSG00000171953)	0.1628484275032482	2.35061e+16
1022										ZFAND5 (ENSG00000107372)	1.17701e-99	191822254243858	ANO10 (ENSG00000160746)	0.5172631201263068	1.52414e+16	LINC01215 (ENSG00000271856)	0.16316527166119776	2.05618e+16
1023										MCM5 (ENSG00000100297)	2.16248e-99	2042630674879990	NFS1 (ENSG00000244005)	0.5439402421558133	1.52936e+16	OGFOD2 (ENSG00000111325)	0.16372546249187594	1.81279e+16
1024										STAT6 (ENSG00000166888)	4.76764e-101	1529474189614180	IRAK3 (ENSG00000090376)	0.5605906345194221	1.77032e+16	COQ6 (ENSG00000119723)	0.16398360278701996	2078788460429690
1025										UBL7 (ENSG00000138629)	7.76904e-100	1.54084e+16	FNDC3B (ENSG00000075420)	0.5645770422063893	1.50734e+16	DCUN1D1 (ENSG00000043093)	0.16401670749674302	1874197929249210
1026										TNFRSF1A (ENSG00000067182)	1.13376e-99	1.87181e+16	RASGEF1B (ENSG00000138670)	0.6028754935698538	1.71737e+16	NOP56 (ENSG00000101361)	0.16416617424205268	1.56857e+16
1027										MARS (ENSG00000166986)	6.17641e-98	1.83531e+16	DNHD1 (ENSG00000179532)	0.6405350818955832	1.59306e+16	ANKMY1 (ENSG00000144504)	0.1642565289141566	2015668348747550
1028										CTNNB1 (ENSG00000168036)	9.78711e-98	1.6688e+16	C19orf38 (ENSG00000214212)	0.7387715004578336	1.7378e+16	L3MBTL3 (ENSG00000198945)	0.16475237530209835	1.92627e+16
1029										SNX30 (ENSG00000148158)	1.06297e-96	4531503278092820	FBP1 (ENSG00000165140)	0.9935538065007491	1578137314443250	RAB33B (ENSG00000172007)	0.165093346655134	2206894165818120
1030										PPP2CB (ENSG00000104695)	1.25975e-97	4975861865755960				U2AF1L5 (ENSG00000275895)	0.16583071506663927	1.75947e+16
1031										PLEKHO2 (ENSG00000241839)	4.51064e-97	3972657551139070				RUBCN (ENSG00000145016)	0.16634821761341317	1922823657021660
1032										TEP1 (ENSG00000129566)	6.42241e-97	3017078651051380				MAP3K14 (ENSG00000006062)	0.16673199068456832	1.89565e+16
1033										TRIM38 (ENSG00000112343)	7.96687e-97	1.72414e+16				DPH7 (ENSG00000148399)	0.166739609560204	1.68529e+16
1034										TYK2 (ENSG00000105397)	8.26965e-97	2.07063e+16				NFKBIB (ENSG00000104825)	0.16755629220077628	2122935533519700
1035										ETHE1 (ENSG00000105755)	1.03982e-95	1.58557e+16				MIR155HG (ENSG00000234883)	0.16760719138892227	2.03846e+16
1036										EFHD2 (ENSG00000142634)	1.76247e-95	2.07392e+16				PHF14 (ENSG00000106443)	0.1679716841274117	1559444128568250
1037										MAPKAPK2 (ENSG00000162889)	1.78852e-96	2.69484e+16				HIST4H4 (ENSG00000197837)	0.1680395433200031	2341662711109370
1038										SNN (ENSG00000184602)	2.66624e-97	5204567134948500				GRK5 (ENSG00000198873)	0.16847587261410105	2.23136e+16
1039										TRIP6 (ENSG00000087077)	4.02489e-95	4953922189923870				LMAN2L (ENSG00000114988)	0.1697030012955921	3072269327026000
1040										AHCYL1 (ENSG00000168710)	4.18842e-96	2431649474044660				RDX (ENSG00000137710)	0.1698281003167948	2.39259e+16
1041										NEU1 (ENSG00000204386)	4.19215e-95	2252623645688460				SLC25A14 (ENSG00000102078)	0.17005834779146814	2.70902e+16
1042										NAB2 (ENSG00000166886)	4.70766e-96	4696633817100480				POLB (ENSG00000070501)	0.17119921559465082	1.66948e+16
1043										IFNAR1 (ENSG00000142166)	7.55216e-96	1.68143e+16				PARP3 (ENSG00000041880)	0.1713724143907117	1902678812409130
1044										NDUFS4 (ENSG00000164258)	8.26263e-97	1.70495e+16				TMEM177 (ENSG00000144120)	0.17172134543449175	1.91176e+16
1045										PSMB5 (ENSG00000100804)	1.48017e-94	1.69588e+16				CREM (ENSG00000095794)	0.1727045566092556	1772871533474450
1046										RALB (ENSG00000144118)	2.70914e-95	2.46066e+16				TSFM (ENSG00000123297)	0.17318686321790225	1602201722788250
1047										CAMKK2 (ENSG00000110931)	5.03373e-94	4087049037315550				NIPA2 (ENSG00000140157)	0.17341875063100146	1850078721621200
1048										GNB2 (ENSG00000172354)	5.20235e-95	2.00457e+16				MOSPD1 (ENSG00000101928)	0.17351014124864161	2.10188e+16
1049										EGR1 (ENSG00000120738)	7.61108e-95	4864185231442870				USP45 (ENSG00000123552)	0.17359279705025196	1.77662e+16
1050										CYB5R4 (ENSG00000065615)	2.97694e-94	2.12587e+16				GSR (ENSG00000104687)	0.17367404085557184	2.28152e+16
1051										USP32 (ENSG00000170832)	3.71172e-93	3.13398e+16				PRPF18 (ENSG00000165630)	0.17394306334788423	1.78145e+16
1052										PSENEN (ENSG00000205155)	4.12036e-93	1.56214e+16				RNF8 (ENSG00000112130)	0.17533516365842847	1840408508161990
1053										PLXNC1 (ENSG00000136040)	5.56959e-94	3389761567736250				ABHD4 (ENSG00000100439)	0.17541027045877222	1.74551e+16
1054										TMEM19 (ENSG00000139291)	6.17855e-94	3.03977e+16				SCLT1 (ENSG00000151466)	0.17580917162764842	1.56159e+16
1055										MYL6B (ENSG00000196465)	7.2139e-94	4050952503016830				FAN1 (ENSG00000198690)	0.17585097223937113	2.46103e+16
1056										PDXK (ENSG00000160209)	7.68216e-94	3.21819e+16				RNF138 (ENSG00000134758)	0.17612398845685914	1.78704e+16
1057										GLCE (ENSG00000138604)	1.29958e-92	3.49231e+16				OTUD5 (ENSG00000068308)	0.17636485409187116	1.55361e+16
1058										DELE1 (ENSG00000081791)	1.80777e-93	1741887321294830				ATG13 (ENSG00000175224)	0.1773592840751364	1.62846e+16
1059										ATP6V1A (ENSG00000114573)	1.96445e-93	2712816215748330				GPR25 (ENSG00000170128)	0.1774929516254359	2.15895e+16
1060										AKIP1 (ENSG00000166452)	2.1466e-92	2.18614e+16				CRYZ (ENSG00000116791)	0.17823443078061782	1.70686e+16
1061										TRIM25 (ENSG00000121060)	4.11448e-93	2.97555e+16				EEF2K (ENSG00000103319)	0.1785438005151258	2986166020414650
1062										AC011603.2 (ENSG00000258017)	6.1947e-93	4112302277792240				ZNF511 (ENSG00000198546)	0.17890780120896096	1.90494e+16
1063										DHTKD1 (ENSG00000181192)	1.02547e-91	3.59583e+16				RNPC3 (ENSG00000185946)	0.17934524687259043	1.69651e+16
1064										CARD6 (ENSG00000132357)	1.19703e-91	4244230350591580				HDAC3 (ENSG00000171720)	0.18081126202904124	176621006593917
1065										NIN (ENSG00000100503)	1.22872e-91	1.93643e+16				TMEM184C (ENSG00000164168)	0.18098920625233547	2.00947e+16
1066										DNAJC10 (ENSG00000077232)	1.63929e-92	2.43101e+16				TRAF2 (ENSG00000127191)	0.18234601511913476	1.87137e+16
1067										NPTN (ENSG00000156642)	2.0526e-91	1.99694e+16				OSGEPL1 (ENSG00000128694)	0.18271080193646652	2113822819736650
1068										LARS (ENSG00000133706)	4.78136e-91	1590420067855810				HAUS2 (ENSG00000137814)	0.18283902055906207	1.75367e+16
1069										PHGDH (ENSG00000092621)	5.94821e-93	5780655561509100				NAT9 (ENSG00000109065)	0.18298871458355473	1.61215e+16
1070										GPD2 (ENSG00000115159)	9.1808e-92	4.37401e+16				ANKFY1 (ENSG00000185722)	0.18301704925249324	1.7249e+16
1071										POLB (ENSG00000070501)	9.5529e-92	2.33587e+16				HBS1L (ENSG00000112339)	0.1833806044727701	1.70668e+16
1072										TCTN1 (ENSG00000204852)	1.98102e-90	5.01786e+16				MARS2 (ENSG00000247626)	0.18364916900402903	1818623227099650
1073										TET3 (ENSG00000187605)	2.098e-91	4864215351598460				MUM1 (ENSG00000160953)	0.18399203024041488	2.15077e+16
1074										C5orf15 (ENSG00000113583)	2.90208e-90	2031134233431190				ZNF675 (ENSG00000197372)	0.18484180523404226	2006036436220990
1075										UCK2 (ENSG00000143179)	3.36248e-91	4748802792393450				ZNF737 (ENSG00000237440)	0.185016688550305	1.60604e+16
1076										MLEC (ENSG00000110917)	6.14596e-90	1940421594620420				TCHP (ENSG00000139437)	0.18583808264697727	1.7852e+16
1077										PDLIM7 (ENSG00000196923)	6.39085e-91	3.67893e+16				PEX5 (ENSG00000139197)	0.18592129721349385	2.63277e+16
1078										VEGFB (ENSG00000173511)	8.38859e-92	4484608712151070				PLAGL1 (ENSG00000118495)	0.18646399079992362	3.15818e+16
1079										SPEN (ENSG00000065526)	1.83062e-89	2110704354489590				RRM2B (ENSG00000048392)	0.18703236830622458	2.01132e+16
1080										RENBP (ENSG00000102032)	2.84572e-90	3.79105e+16				ARRDC1-AS1 (ENSG00000203993)	0.1870379032073234	1.95056e+16
1081										MEF2D (ENSG00000116604)	3.51854e-90	2.83532e+16				LSG1 (ENSG00000041802)	0.18704797586429348	1.56935e+16
1082										STK11IP (ENSG00000144589)	3.67796e-89	3481421383218030				TRMT61B (ENSG00000171103)	0.18719401200886215	1.71875e+16
1083										CPNE8 (ENSG00000139117)	9.41941e-90	3648308526056440				HIVEP1 (ENSG00000095951)	0.1875987119123628	2.24628e+16
1084										SLC12A6 (ENSG00000140199)	2.26218e-88	2.55197e+16				LRSAM1 (ENSG00000148356)	0.18805999176871382	1.84954e+16
1085										EXOSC5 (ENSG00000077348)	2.76829e-89	1728147109543390				JAK3 (ENSG00000105639)	0.18842855607348305	1.51053e+16
1086										UVRAG (ENSG00000198382)	4.64003e-89	2.39543e+16				ZYG11B (ENSG00000162378)	0.1890272091931609	2351067257267640
1087										AGPAT3 (ENSG00000160216)	5.1374e-89	2.82323e+16				FAM193A (ENSG00000125386)	0.18961454172801415	1.99559e+16
1088										SLC39A1 (ENSG00000143570)	5.443e-89	1.94552e+16				FAM111A-DT (ENSG00000245571)	0.1908003913859726	2268189457509590
1089										NOD2 (ENSG00000167207)	5.83207e-89	4.00137e+16				SPOUT1 (ENSG00000198917)	0.19103645516551668	1.62713e+16
1090										PGM2 (ENSG00000169299)	6.07957e-89	2411285655785280				ACCS (ENSG00000110455)	0.19107578494073016	2.79336e+16
1091										VAV3 (ENSG00000134215)	6.81262e-89	4944361305362100				CSNK1G3 (ENSG00000151292)	0.19133682449448713	1.7055e+16
1092										AC009779.3 (ENSG00000258311)	8.02266e-89	2599679158672360				FBXO22 (ENSG00000167196)	0.19143968609459186	175837574492742
1093										HEATR5A (ENSG00000129493)	8.31161e-89	4309890614105560				KDM1A (ENSG00000004487)	0.19157429719772376	2.06914e+16
1094										PPP1R9B (ENSG00000108819)	1.40502e-87	2.39056e+16				DERA (ENSG00000023697)	0.1915954064384776	2.22448e+16
1095										IVD (ENSG00000128928)	1.49212e-88	2.37585e+16				MYO1D (ENSG00000176658)	0.19188154456378803	3.5641e+16
1096										TPM4 (ENSG00000167460)	2.77779e-88	1615030663517190				B4GALT4 (ENSG00000121578)	0.19255995397035672	2.18554e+16
1097										ACTN1 (ENSG00000072110)	2.82477e-88	2985079441962510				DHX33 (ENSG00000005100)	0.1928634749758029	2117268016626140
1098										CHD1L (ENSG00000131778)	3.00904e-87	2.33412e+16				OSGIN2 (ENSG00000164823)	0.1928804698941834	1.99933e+16
1099										SLFN12 (ENSG00000172123)	3.06818e-87	5.51269e+16				FAM98A (ENSG00000119812)	0.19292227709252963	1.9659e+16
1100										CYSLTR1 (ENSG00000173198)	4.05645e-87	2422861877791170				PRR14L (ENSG00000183530)	0.19299848464739353	1.75871e+16
1101										SMC1A (ENSG00000072501)	7.8354e-88	1.60579e+16				NAPG (ENSG00000134265)	0.1937178179951177	2.16074e+16
1102										SERTAD1 (ENSG00000197019)	1.07493e-87	2.15223e+16				KIAA0100 (ENSG00000007202)	0.19381744041381552	1.95367e+16
1103										FAM214B (ENSG00000005238)	1.89776e-86	3.27385e+16				ELMSAN1 (ENSG00000156030)	0.19399449910248373	1.70703e+16
1104										GNA13 (ENSG00000120063)	2.52891e-88	1.84899e+16				ZC3H12A (ENSG00000163874)	0.1941909182017304	188926841474098
1105										PTPRJ (ENSG00000149177)	4.56757e-86	2703115505443240				ERBIN (ENSG00000112851)	0.19534219042157747	1.52057e+16
1106										LMBR1L (ENSG00000139636)	5.39371e-87	1749319459465290				CCDC125 (ENSG00000183323)	0.19565382011265095	1.84625e+16
1107										CLCN6 (ENSG00000011021)	1.08283e-85	3417924697645650				FCRL3 (ENSG00000160856)	0.19597906995375258	1.57114e+16
1108										STX11 (ENSG00000135604)	1.137e-86	3.78255e+16				PIAS4 (ENSG00000105229)	0.19752184910311985	2.15223e+16
1109										SNRNP25 (ENSG00000161981)	1.91535e-85	2664972696538590				ZMYM5 (ENSG00000132950)	0.19777355639379324	1.60451e+16
1110										YWHAG (ENSG00000170027)	2.00071e-85	2.42956e+16				CEP164 (ENSG00000110274)	0.19852733802367842	1.7822e+16
1111										GNGT2 (ENSG00000167083)	2.49541e-85	3574665606706410				LCORL (ENSG00000178177)	0.19913475362591532	2.25205e+16
1112										CYP51A1 (ENSG00000001630)	2.52962e-85	1.9257e+16				RFX1 (ENSG00000132005)	0.19991304027336465	2.24751e+16
1113										HEATR3 (ENSG00000155393)	2.54471e-85	4002986518877870				ACBD6 (ENSG00000230124)	0.2001359531186005	1.67137e+16
1114										LAMP2 (ENSG00000005893)	5.06225e-85	1936167678725730				MPV17L2 (ENSG00000254858)	0.20023379078371037	1.89326e+16
1115										IL10RB (ENSG00000243646)	7.12909e-86	1.77979e+16				KLC4 (ENSG00000137171)	0.20039748870609572	2362251147747960
1116										IRF7 (ENSG00000185507)	7.54004e-86	2.0789e+16				PRKRIP1 (ENSG00000128563)	0.20070433882533073	1.56114e+16
1117										C11orf24 (ENSG00000171067)	1.40673e-86	2896113344243640				TMEM39B (ENSG00000121775)	0.20084309016883942	1799746743150170
1118										QSOX1 (ENSG00000116260)	2.27688e-85	2933926586692810				PPCDC (ENSG00000138621)	0.2008903983526815	2.17632e+16
1119										MAP3K13 (ENSG00000073803)	3.03694e-85	2.35016e+16				ZNF30 (ENSG00000168661)	0.20093574991281887	3165945193255100
1120										ECHS1 (ENSG00000127884)	3.31132e-85	1.76591e+16				PAAF1 (ENSG00000175575)	0.2012437705118175	1768518136281430
1121										ROGDI (ENSG00000067836)	4.5438e-85	3.42375e+16				PIP5K1A (ENSG00000143398)	0.20129802119850523	1905211654355710
1122										DGKZ (ENSG00000149091)	4.59798e-85	1731050067484160				MILR1 (ENSG00000271605)	0.20130094437053464	2.4635e+16
1123										NUBP1 (ENSG00000103274)	8.62666e-85	1892499551415050				CD81 (ENSG00000110651)	0.20184733749410946	1.52757e+16
1124										MFSD12 (ENSG00000161091)	9.64622e-85	3.54023e+16				TFRC (ENSG00000072274)	0.20229807666434343	1945998888128040
1125										NEK3 (ENSG00000136098)	1.66967e-83	4038505818512330				GALNT2 (ENSG00000143641)	0.20230004904814367	2173817900132960
1126										MLXIP (ENSG00000175727)	2.54258e-84	2.36234e+16				STARD10 (ENSG00000214530)	0.20284070921209857	2.68464e+16
1127										WDR11 (ENSG00000120008)	2.9181e-84	2.27965e+16				QSER1 (ENSG00000060749)	0.20288061311359337	2326455796673970
1128										YIF1B (ENSG00000167645)	3.37052e-83	1.93366e+16				SHISAL2A (ENSG00000182183)	0.20306025367626007	185790057919539
1129										UTP6 (ENSG00000108651)	3.94832e-83	1975721406426540				HEXDC (ENSG00000169660)	0.20312281899687734	1.89704e+16
1130										LSM4 (ENSG00000130520)	7.44372e-84	1.63607e+16				PTGR2 (ENSG00000140043)	0.2032074003880481	2.7766e+16
1131										CHID1 (ENSG00000177830)	8.06443e-87	1.76843e+16				DIRC2 (ENSG00000138463)	0.20332597732190646	2.75244e+16
1132										ADPGK (ENSG00000159322)	8.43194e-84	2.01253e+16				SLC10A7 (ENSG00000120519)	0.2036599667441703	2.58016e+16
1133										ALPK1 (ENSG00000073331)	3.59261e-83	3.80798e+16				ZNF250 (ENSG00000196150)	0.20367817453753115	2560627177211480
1134										PBX3 (ENSG00000167081)	4.9471e-84	3.88973e+16				TFDP1 (ENSG00000198176)	0.20444283175578096	1.81451e+16
1135										ADAM10 (ENSG00000137845)	9.83454e-83	1.55367e+16				NXT2 (ENSG00000101888)	0.20446693580714806	1.79457e+16
1136										BOD1L1 (ENSG00000038219)	1.23854e-82	1603283825867100				NOTCH2 (ENSG00000134250)	0.20455527873864607	17661895857703
1137										ZBTB18 (ENSG00000179456)	1.48543e-82	4756714955313050				PLXNA3 (ENSG00000130827)	0.2047984294866052	24190413593293
1138										FAM135A (ENSG00000082269)	1.5559e-83	4184993177910570				GMEB2 (ENSG00000101216)	0.20508826893777155	2.67409e+16
1139										IPO7 (ENSG00000205339)	1.55934e-81	17587167923816				HMGCL (ENSG00000117305)	0.20511197837001585	1.70404e+16
1140										TPD52L2 (ENSG00000101150)	2.10996e-81	1.9757e+16				GATD3B (ENSG00000280071)	0.20517574151775528	1.52016e+16
1141										USF2 (ENSG00000105698)	3.67431e-81	2.37522e+16				COG2 (ENSG00000135775)	0.20569791109486038	1.6524e+16
1142										VPS41 (ENSG00000006715)	4.25418e-81	2150630608175880				PAICS (ENSG00000128050)	0.20637925635327126	1.72507e+16
1143										CD2AP (ENSG00000198087)	5.77355e-83	2217452748092170				RNF115 (ENSG00000265491)	0.20726723878752595	1637631174347140
1144										HSD17B10 (ENSG00000072506)	6.18407e-82	1.50758e+16				TSPAN31 (ENSG00000135452)	0.20726737812142407	1.78264e+16
1145										CCPG1 (ENSG00000260916)	7.66063e-82	1.75008e+16				NSDHL (ENSG00000147383)	0.20766437633500445	1.71416e+16
1146										SCD (ENSG00000099194)	1.51331e-80	2.70601e+16				AIG1 (ENSG00000146416)	0.20809335606248272	1.73347e+16
1147										PPIP5K2 (ENSG00000145725)	1.62152e-80	1.9532e+16				LYRM1 (ENSG00000102897)	0.2085581929315722	1.5078e+16
1148										INPP5D (ENSG00000168918)	2.07284e-80	1.55892e+16				ATP2A3 (ENSG00000074370)	0.20875646127414946	1.58723e+16
1149										DENND4B (ENSG00000198837)	2.35128e-81	2214446920698940				MKKS (ENSG00000125863)	0.20901358236638512	1.55673e+16
1150										DCP2 (ENSG00000172795)	3.35696e-81	1.53595e+16				CALHM6 (ENSG00000188820)	0.20915840364533717	3.04979e+16
1151										UQCC2 (ENSG00000137288)	3.45094e-82	1.5584e+16				IPO9 (ENSG00000198700)	0.2096184206720906	1.6692e+16
1152										HIPK3 (ENSG00000110422)	4.58671e-81	2.09611e+16				H2AFX (ENSG00000188486)	0.20989386311855548	1795792482847780
1153										F11R (ENSG00000158769)	4.61498e-80	2276944635971850				UBE2J1 (ENSG00000198833)	0.21014753347252452	1.50324e+16
1154										ITPR1 (ENSG00000150995)	9.76747e-81	2.108e+16				GABPA (ENSG00000154727)	0.21029500238732612	1.727e+16
1155										FARP2 (ENSG00000006607)	2.40023e-79	4736749818843630				IQCH-AS1 (ENSG00000259673)	0.21069001002374524	2569013355990640
1156										FLII (ENSG00000177731)	3.65747e-80	1.65168e+16				RBM42 (ENSG00000126254)	0.21169919200274986	1.74444e+16
1157										RGL2 (ENSG00000237441)	5.39066e-79	2263850505095510				GTF2H2C (ENSG00000183474)	0.21430325293621957	1700573620729390
1158										PIK3C2A (ENSG00000011405)	6.42416e-80	2.22659e+16				VPS8 (ENSG00000156931)	0.214569818147409	2.2138e+16
1159										ARMCX6 (ENSG00000198960)	6.74843e-80	1.78183e+16				RALB (ENSG00000144118)	0.21477750252943129	1.81686e+16
1160										ATF6 (ENSG00000118217)	2.04354e-78	1.91221e+16				SLC5A6 (ENSG00000138074)	0.21480275587239692	2.07171e+16
1161										ATG101 (ENSG00000123395)	2.49708e-78	2.04017e+16				TUT7 (ENSG00000083223)	0.21520368970951623	1.71443e+16
1162										UBE2E1 (ENSG00000170142)	2.63126e-79	1596710036177370				NFKBID (ENSG00000167604)	0.21561616986072105	2057560394614720
1163										CMTM3 (ENSG00000140931)	3.93475e-79	1.75438e+16				NLRX1 (ENSG00000160703)	0.21615461814587153	2.65983e+16
1164										BMPR2 (ENSG00000204217)	8.20551e-79	3124523607083710				PPP2R5D (ENSG00000112640)	0.2161753762809362	1595845404906980
1165										XPO1 (ENSG00000082898)	9.03239e-79	1.56888e+16				PPP1R16B (ENSG00000101445)	0.2164282302338139	1.56606e+16
1166										TSNAX (ENSG00000116918)	2.39051e-77	2.61803e+16				SCMH1 (ENSG00000010803)	0.21648357774968435	2.09417e+16
1167										TTLL4 (ENSG00000135912)	3.38104e-78	4300917586378640				TRAP1 (ENSG00000126602)	0.21685267631843005	1.68342e+16
1168										NFIC (ENSG00000141905)	4.51162e-78	1840542471205970				WDR43 (ENSG00000163811)	0.21686284506126108	1.57547e+16
1169										EFHC1 (ENSG00000096093)	1.54872e-76	4.09079e+16				NEK7 (ENSG00000151414)	0.21723454269625533	1581728232998680
1170										TCEAL1 (ENSG00000172465)	1.59518e-77	2828084183489780				UBE2R2 (ENSG00000107341)	0.2174220593364074	1851145188039550
1171										TAOK1 (ENSG00000160551)	2.07931e-77	1.91565e+16				TMEM25 (ENSG00000149582)	0.21747642930427782	2339747486134700
1172										USP22 (ENSG00000124422)	2.80866e-76	2110211121226010				CCP110 (ENSG00000103540)	0.21764177322780573	2.07242e+16
1173										AMPD2 (ENSG00000116337)	3.05213e-76	2348654056010400				FAM177A1 (ENSG00000151327)	0.21772435646347238	1626370633593770
1174										ACSF2 (ENSG00000167107)	3.0996e-77	4794526229432990				PPP4R2 (ENSG00000163605)	0.21819756223907683	1751880229853400
1175										GALNT1 (ENSG00000141429)	4.86439e-77	3022930432640860				PSEN2 (ENSG00000143801)	0.21957702965013065	3.25449e+16
1176										SSH1 (ENSG00000084112)	5.2559e-77	3.16778e+16				ECE1 (ENSG00000117298)	0.21973483019006407	1.83328e+16
1177										LPAR5 (ENSG00000184574)	1.48492e-76	3.18181e+16				SGPP1 (ENSG00000126821)	0.2206287826206028	2352211350925100
1178										SPOPL (ENSG00000144228)	1.49748e-75	3273659627336240				ARL4A (ENSG00000122644)	0.22118739934646225	1.76334e+16
1179										ATG16L2 (ENSG00000168010)	2.89108e-76	2171863705284770				ACOX3 (ENSG00000087008)	0.22120279503617496	1887991255372610
1180										DEF8 (ENSG00000140995)	4.25453e-76	2.09276e+16				SGCB (ENSG00000163069)	0.22138310863957836	2.41274e+16
1181										SETD7 (ENSG00000145391)	6.76095e-76	3.24949e+16				ZNF329 (ENSG00000181894)	0.22174522342265895	2993899216026730
1182										UGCG (ENSG00000148154)	9.04291e-76	2.59147e+16				OAZ2 (ENSG00000180304)	0.22220333480263285	1.89064e+16
1183										MKKS (ENSG00000125863)	1.08136e-74	1.62387e+16				BET1 (ENSG00000105829)	0.22278285292491204	1.82718e+16
1184										ARMCX3 (ENSG00000102401)	1.28946e-75	1795888913612910				GMFB (ENSG00000197045)	0.22307640827746453	1.73769e+16
1185										FLNB (ENSG00000136068)	1.43291e-75	291700402330784				SYMPK (ENSG00000125755)	0.223411184344945	1722391424183160
1186										PPP1R16A (ENSG00000160972)	1.84043e-74	4723293479132140				IKBIP (ENSG00000166130)	0.22467033188778096	2067140822625940
1187										ATP2A2 (ENSG00000174437)	4.26631e-75	2.53749e+16				POLR3K (ENSG00000161980)	0.22543493316948215	1.50689e+16
1188										CDIP1 (ENSG00000089486)	4.35462e-75	2077487679067660				NRROS (ENSG00000174004)	0.22558993059824486	1.9402e+16
1189										MICAL1 (ENSG00000135596)	4.38481e-75	1.62887e+16				ZDHHC24 (ENSG00000174165)	0.22651570668541313	1.59201e+16
1190										LRRCC1 (ENSG00000133739)	4.53113e-75	3671962016313270				WDSUB1 (ENSG00000196151)	0.22693099024351351	2404591691277790
1191										HRH2 (ENSG00000113749)	6.52934e-75	3137303150727570				SLC25A37 (ENSG00000147454)	0.22710124031800338	1.88567e+16
1192										FURIN (ENSG00000140564)	8.35646e-76	3826563133244890				NARS2 (ENSG00000137513)	0.22727414324074985	1.85013e+16
1193										TRIP12 (ENSG00000153827)	9.15261e-75	171307648199566				ARAP1 (ENSG00000186635)	0.22739837916512773	1.68012e+16
1194										DUSP5 (ENSG00000138166)	9.47663e-75	4267786979013250				AL022157.1 (ENSG00000226310)	0.22745641572518754	2.7142e+16
1195										SYAP1 (ENSG00000169895)	1.17624e-73	1.77302e+16				HMBOX1 (ENSG00000147421)	0.2276483345561003	1.78738e+16
1196										GNA12 (ENSG00000146535)	1.20874e-74	4232909340781250				CPSF1 (ENSG00000071894)	0.2279331049410123	1743066874959010
1197										TMEM33 (ENSG00000109133)	1.3929e-73	1.96225e+16				NUP43 (ENSG00000120253)	0.227949182813545	2.22741e+16
1198										ITPR2 (ENSG00000123104)	1.55806e-73	2.18008e+16				AC016831.5 (ENSG00000271204)	0.22801242741088096	2.46545e+16
1199										DNTTIP1 (ENSG00000101457)	2.19859e-73	2546563255585410				ZNF280D (ENSG00000137871)	0.22839678421059806	1.82062e+16
1200										GALNT2 (ENSG00000143641)	2.26238e-74	2.6643e+16				THOC1 (ENSG00000079134)	0.22873688500191328	1.5534e+16
1201										NFKBIL1 (ENSG00000204498)	3.06982e-74	2391796589876800				NPHP3 (ENSG00000113971)	0.22943103868546363	2.13329e+16
1202										SGK3 (ENSG00000104205)	5.74683e-74	2008755599543210				LAX1 (ENSG00000122188)	0.22964877927529614	1.55793e+16
1203										MYO5A (ENSG00000197535)	1.29117e-72	2.32958e+16				ZFYVE16 (ENSG00000039319)	0.22985503560819975	2081888201828590
1204										GSTZ1 (ENSG00000100577)	1.75359e-72	368891692046464				ZNF2 (ENSG00000275111)	0.23082970948701748	2.63955e+16
1205										BRD4 (ENSG00000141867)	2.01931e-72	1535186080577540				TATDN1 (ENSG00000147687)	0.23158868839698996	1.61164e+16
1206										VAMP5 (ENSG00000168899)	2.30851e-72	1.55391e+16				MAP2K3 (ENSG00000034152)	0.23184916185290946	1.60445e+16
1207										HSD17B4 (ENSG00000133835)	3.25504e-72	2186060483134010				MTG2 (ENSG00000101181)	0.2321137603932854	1.89473e+16
1208										MRPS28 (ENSG00000147586)	3.36713e-72	1.84473e+16				AC006064.4 (ENSG00000269968)	0.23238381111076883	2.28079e+16
1209										ASPH (ENSG00000198363)	3.65444e-72	3731222084387630				RAB3GAP1 (ENSG00000115839)	0.23326878222830633	1.51382e+16
1210										GPN3 (ENSG00000111231)	6.53574e-73	1.98271e+16				PHF23 (ENSG00000040633)	0.2341697083047518	1.74892e+16
1211										AHI1 (ENSG00000135541)	7.62887e-73	2767194135654020				TOR1B (ENSG00000136816)	0.2342290554615688	1.98687e+16
1212										STYXL1 (ENSG00000127952)	1.15418e-71	2126603367751710				ZNF550 (ENSG00000251369)	0.23479942788123662	2.00189e+16
1213										RRM2B (ENSG00000048392)	1.54274e-71	3.15067e+16				CCNT2 (ENSG00000082258)	0.2350451980185969	1.5058e+16
1214										AP2A1 (ENSG00000196961)	1.99481e-71	2.17153e+16				VAMP7 (ENSG00000124333)	0.23518398334331708	1.54825e+16
1215										ZNF562 (ENSG00000171466)	2.33209e-71	2805008218537240				ERCC6 (ENSG00000225830)	0.2352288055809757	1858227634229280
1216										TTL (ENSG00000114999)	7.46936e-73	4013301190283650				LRCH3 (ENSG00000186001)	0.23538274154764935	1.52273e+16
1217										MEGF9 (ENSG00000106780)	1.28074e-70	2551245131836030				FAM173B (ENSG00000150756)	0.23562562665176937	2263687337688120
1218										SEL1L3 (ENSG00000091490)	2.25975e-70	2291656687784490				MFSD4B (ENSG00000173214)	0.2357000563611567	2647595539103230
1219										SLC27A1 (ENSG00000130304)	2.57833e-70	427901011779113				PUM1 (ENSG00000134644)	0.23572901375224095	1.5246e+16
1220										PON2 (ENSG00000105854)	3.44355e-71	4459847178752800				CARM1 (ENSG00000142453)	0.23649474981202612	2411507722372030
1221										TMEM39B (ENSG00000121775)	5.56524e-72	2.19411e+16				RPRD1A (ENSG00000141425)	0.23715128353685436	1.82611e+16
1222										PXK (ENSG00000168297)	5.69229e-71	2627683115998840				LMBR1 (ENSG00000105983)	0.2375034800347006	1.56126e+16
1223										ISOC2 (ENSG00000063241)	9.45786e-72	2193872353886820				ZBED5-AS1 (ENSG00000247271)	0.23773093954851857	1.83789e+16
1224										RCOR1 (ENSG00000089902)	1.41713e-69	3.63176e+16				ATG4A (ENSG00000101844)	0.23811737256002127	2061387882847580
1225										NFKBIZ (ENSG00000144802)	1.43963e-70	2.0807e+16				TTC21B (ENSG00000123607)	0.23829034402543325	2124200540126480
1226										PACS2 (ENSG00000179364)	1.63408e-69	360330168631712				HOOK1 (ENSG00000134709)	0.23841933666374646	2676622469647550
1227										CBWD1 (ENSG00000172785)	4.18194e-69	1860162678330140				TBCCD1 (ENSG00000113838)	0.23857419122961687	1.96707e+16
1228										RNFT1 (ENSG00000189050)	4.21928e-69	1.68575e+16				EEA1 (ENSG00000102189)	0.2397985100858294	1.901e+16
1229										ABHD16A (ENSG00000204427)	4.74858e-69	1.66711e+16				OSBP (ENSG00000110048)	0.2400360268652384	1.97825e+16
1230										UBXN2B (ENSG00000215114)	6.78554e-71	2.5627e+16				PTAR1 (ENSG00000188647)	0.24060693805862599	1.68756e+16
1231										CCSAP (ENSG00000154429)	9.07442e-70	3.92744e+16				MAGOHB (ENSG00000111196)	0.2423837566577207	1.5231e+16
1232										SELENON (ENSG00000162430)	9.59381e-70	3.55191e+16				ZNF549 (ENSG00000121406)	0.24424258828492065	2.12994e+16
1233										LPGAT1 (ENSG00000123684)	1.26768e-68	2604955962335600				NPIPB4 (ENSG00000185864)	0.24452815625432048	3181145740526150
1234										DICER1 (ENSG00000100697)	2.19845e-68	2135422237428460				TMEM199 (ENSG00000244045)	0.24502739719146244	1.53796e+16
1235										SOD2 (ENSG00000112096,ENSG00000285441)	2.57827e-68	1.63958e+16				ACOT9 (ENSG00000123130)	0.2457254770811255	1.51626e+16
1236										CARM1 (ENSG00000142453)	4.07851e-69	3474565470248560				MIGA2 (ENSG00000148343)	0.2458238254973336	1.70787e+16
1237										AP3D1 (ENSG00000065000)	4.95807e-69	1.86866e+16				CKAP4 (ENSG00000136026)	0.2463661013476618	1962314828589940
1238										GATAD1 (ENSG00000157259)	8.00708e-69	3147411085388220				ETF1 (ENSG00000120705)	0.2465422715419019	2020289612938680
1239										TRIM8 (ENSG00000171206)	8.10617e-70	1.90315e+16				TRMT44 (ENSG00000155275)	0.2468675850744643	2.16702e+16
1240										TK2 (ENSG00000166548)	1.29525e-67	4231461262395770				ANKHD1 (ENSG00000131503)	0.24703061749322394	1.52668e+16
1241										HTT (ENSG00000197386)	1.37886e-67	2.23152e+16				DAGLB (ENSG00000164535)	0.24740998687192306	2.00669e+16
1242										MRPL27 (ENSG00000108826)	1.86902e-67	1.59329e+16				AKAP1 (ENSG00000121057)	0.24790120558404757	2.38172e+16
1243										CHEK2 (ENSG00000183765)	2.54535e-68	3892667749609060				GTF3C2 (ENSG00000115207)	0.2481084012305168	1.59885e+16
1244										CCDC47 (ENSG00000108588)	3.84375e-68	198863154068047				A1BG-AS1 (ENSG00000268895)	0.24813610165951105	2051626758364570
1245										DISC1 (ENSG00000162946)	4.18266e-68	4615388993446880				ERCC2 (ENSG00000104884)	0.24825763338503168	2.02161e+16
1246										BCL2L13 (ENSG00000099968)	4.91259e-68	1.82038e+16				CCDC102B (ENSG00000150636)	0.24831216368851772	2.13703e+16
1247										SPINT1 (ENSG00000166145)	6.8895e-68	4073317203446090				AC009133.1 (ENSG00000238045)	0.248333152898405	2340435297420140
1248										AARS (ENSG00000090861)	1.1031e-66	1.90392e+16				AL662844.4 (ENSG00000272501)	0.248363382383774	1.67914e+16
1249										COPS7A (ENSG00000111652)	1.19516e-66	1.66092e+16				BBIP1 (ENSG00000214413)	0.24888300765915616	1.61549e+16
1250										PDLIM5 (ENSG00000163110)	1.53386e-67	1.80803e+16				TMSB15B (ENSG00000158427,ENSG00000269226)	0.24896219856033197	2.01701e+16
1251										ODR4 (ENSG00000157181)	1.88137e-67	2.51551e+16				EIF2AK2 (ENSG00000055332)	0.24907715449486828	1573254391529920
1252										MAP4K4 (ENSG00000071054)	2.07615e-66	1.95165e+16				POLR3D (ENSG00000168495)	0.2492329197083792	1.74332e+16
1253										FAM91A1 (ENSG00000176853)	2.37602e-66	282760559320044				SLC9A7 (ENSG00000065923)	0.24936444321195186	237420910646787
1254										MAP3K11 (ENSG00000173327)	2.41464e-66	2030753640048290				NEMP1 (ENSG00000166881)	0.24963684488140833	2.04127e+16
1255										EFTUD2 (ENSG00000108883)	2.75789e-69	1.7675e+16				RAVER1 (ENSG00000161847)	0.25016603545755695	1.75787e+16
1256										ZCRB1 (ENSG00000139168)	4.06409e-66	1.52129e+16				ZNF708 (ENSG00000182141)	0.2502157780406771	161570550030679
1257										CD38 (ENSG00000004468)	4.31844e-66	2.92879e+16				METTL21A (ENSG00000144401)	0.2503378552942764	1730946764857270
1258										CNP (ENSG00000173786)	5.19929e-67	2.77452e+16				AKT3 (ENSG00000117020)	0.25043559017523304	2.03e+16
1259										CBWD2 (ENSG00000136682)	5.32846e-67	1.63454e+16				DOCK7 (ENSG00000116641)	0.25047828872544187	2.86793e+16
1260										ZSWIM7 (ENSG00000214941)	5.48995e-67	1.85238e+16				USP38 (ENSG00000170185)	0.2504953856566085	2021729471844470
1261										TBC1D22A (ENSG00000054611)	7.12105e-67	1.92859e+16				TANGO2 (ENSG00000183597)	0.25201211346948843	1596077165958310
1262										TBL1X (ENSG00000101849)	9.14389e-67	2775591500317710				AC009061.2 (ENSG00000270049)	0.25213577647670743	2.6054e+16
1263										OTUD1 (ENSG00000165312)	2.13244e-66	3.8863e+16				FBXO46 (ENSG00000177051)	0.25268165214370225	201253831595203
1264										ABI2 (ENSG00000138443)	2.16861e-65	2392489562827310				CLPX (ENSG00000166855)	0.25412558936880997	1799723096554860
1265										MIIP (ENSG00000116691)	2.31081e-65	1.53875e+16				HEXIM1 (ENSG00000186834)	0.2543119978116106	1.64866e+16
1266										GRHPR (ENSG00000137106)	2.5117e-65	1.55524e+16				RPP38 (ENSG00000152464)	0.25464559374685813	1.68522e+16
1267										AC103691.1 (ENSG00000274383)	2.89997e-66	4583200203801840				PIGG (ENSG00000174227)	0.25473901975669316	1.55813e+16
1268										FAM192A (ENSG00000172775)	4.30255e-66	1699180505517350				SETD5 (ENSG00000168137)	0.25474841557222844	1.54611e+16
1269										ZDHHC17 (ENSG00000186908)	4.35855e-66	2.57334e+16				SUGP1 (ENSG00000105705)	0.2548129602558758	1.75325e+16
1270										ATL3 (ENSG00000184743)	5.73592e-66	1762640041977120				ZNF37A (ENSG00000075407)	0.25498853031525914	1.65142e+16
1271										ATG4C (ENSG00000125703)	6.71668e-66	2327278457429120				BRMS1L (ENSG00000100916)	0.255198106002481	2129211156280630
1272										FMN1 (ENSG00000248905)	7.7349e-66	3.49961e+16				KPNA2 (ENSG00000182481)	0.25562502340305454	1.90631e+16
1273										ECHDC1 (ENSG00000093144)	8.06904e-66	1.57018e+16				SLC30A5 (ENSG00000145740)	0.2559388934683343	1.75599e+16
1274										SIDT1 (ENSG00000072858)	1.1845e-66	2.21279e+16				AP3S1 (ENSG00000177879)	0.25603902222618996	1.58062e+16
1275										TMEM131 (ENSG00000075568)	1.49316e-66	2129421314858570				NUP155 (ENSG00000113569)	0.2567000572524806	1.86778e+16
1276										LINC02256 (ENSG00000261064)	1.53208e-64	2322789492764010				PSMD10 (ENSG00000101843)	0.25877249833529425	1653278902370780
1277										EP300 (ENSG00000100393)	1.82289e-64	1799681747884100				JAGN1 (ENSG00000171135)	0.25942427793819683	1535811155217590
1278										KCTD20 (ENSG00000112078)	3.45786e-65	2.09929e+16				AC016831.7 (ENSG00000285106)	0.25942597433009856	1.51488e+16
1279										SETD9 (ENSG00000155542)	4.68149e-65	3.50312e+16				SOX4 (ENSG00000124766)	0.2596967980159665	2440320343347570
1280										ELL2 (ENSG00000118985)	5.19263e-66	3.59062e+16				ABHD14A (ENSG00000248487)	0.26134819525648106	2641816335362050
1281										SLC12A9 (ENSG00000146828)	5.62461e-65	2.40851e+16				SPOPL (ENSG00000144228)	0.2613647875694211	2805776789867570
1282										DYNC1I2 (ENSG00000077380)	9.15168e-66	1.55867e+16				CHTF8 (ENSG00000168802)	0.2615470464657046	1.62611e+16
1283										CPQ (ENSG00000104324)	1.0909e-63	2056921307004530				TMEM62 (ENSG00000137842)	0.26163762948247965	2.00228e+16
1284										TMEM273 (ENSG00000204161)	4.7541e-63	1.99208e+16				RECQL5 (ENSG00000108469)	0.26292077485520693	2301734454120140
1285										MAP3K1 (ENSG00000095015)	5.89802e-65	1.82681e+16				VAV1 (ENSG00000141968)	0.26294756963242716	1625023070897640
1286										MRPS25 (ENSG00000131368)	9.42847e-64	1.83495e+16				CXorf56 (ENSG00000018610)	0.26306260628638084	2.01384e+16
1287										MPDU1 (ENSG00000129255)	1.1076e-62	1953412688492310				ZFP62 (ENSG00000196670)	0.26314471400616624	1.76299e+16
1288										VMA21 (ENSG00000160131)	1.46088e-62	1.86326e+16				UBA6 (ENSG00000033178)	0.26315772208323907	1.65194e+16
1289										SFXN3 (ENSG00000107819)	2.00652e-62	1.90838e+16				PCED1A (ENSG00000132635)	0.26365931277948174	1.61694e+16
1290										CHMP4B (ENSG00000101421)	2.19211e-62	1.97264e+16				TRAF3 (ENSG00000131323)	0.2647346508822124	2.35685e+16
1291										ANKS1A (ENSG00000064999)	2.88094e-62	4407228423880660				DUSP3 (ENSG00000108861)	0.26562487675655694	2.16418e+16
1292										POLK (ENSG00000122008)	3.67725e-62	1734529215566410				CHUK (ENSG00000213341)	0.2661045731991024	1.74655e+16
1293										SLC25A37 (ENSG00000147454)	5.98562e-63	2.61517e+16				EFNB1 (ENSG00000090776)	0.2671861543645938	2702193330937830
1294										CSNK1D (ENSG00000141551)	1.10258e-61	1.57027e+16				SERTAD2 (ENSG00000179833)	0.2673128442778783	1.81147e+16
1295										PKN2 (ENSG00000065243)	1.23134e-61	1.99192e+16				ZNF616 (ENSG00000204611)	0.2673310403733968	1.83767e+16
1296										NIPSNAP2 (ENSG00000146729)	1.53895e-61	2.32565e+16				SLFN13 (ENSG00000154760)	0.2673765289435247	2.00523e+16
1297										AL445524.1 (ENSG00000233461)	1.97258e-62	4.08304e+16				EDC3 (ENSG00000179151)	0.2684706603728365	1819973478591450
1298										NXF1 (ENSG00000162231)	2.87197e-61	1808660840764520				DNAJB11 (ENSG00000090520)	0.26887529491991025	1.59266e+16
1299										CEBPG (ENSG00000153879)	3.17652e-61	2163778176011580				ATP5S (ENSG00000125375)	0.269223685515557	1.84398e+16
1300										WBP1L (ENSG00000166272)	4.70185e-61	2035109281233480				ZNF568 (ENSG00000198453)	0.2695749239098495	1.64345e+16
1301										CTNS (ENSG00000040531)	2.51305e-61	3.36857e+16				ZNF419 (ENSG00000105136)	0.2697642072977807	2.09254e+16
1302										ABR (ENSG00000159842)	2.58062e-60	1.82372e+16				DYNC1LI1 (ENSG00000144635)	0.2699875803054001	1.63701e+16
1303										SIRT2 (ENSG00000068903)	2.67051e-62	1.58526e+16				ZNF133 (ENSG00000125846)	0.2700171252580189	2230717723345670
1304										NF1 (ENSG00000196712)	3.17276e-61	2.12993e+16				Z93241.1 (ENSG00000270022)	0.2703526463365235	1.74689e+16
1305										CDK5 (ENSG00000164885)	4.07006e-61	2283426410728280				DEGS1 (ENSG00000143753)	0.27074769766311907	1581082815058460
1306										SCCPDH (ENSG00000143653)	6.01209e-61	3105475666963450				WDR4 (ENSG00000160193)	0.2708714897500727	2.13843e+16
1307										DCTN4 (ENSG00000132912)	6.89999e-62	156503426611233				PDE6B (ENSG00000133256)	0.2710163833198845	1.67631e+16
1308										SLC2A8 (ENSG00000136856)	9.16064e-62	3.83113e+16				OGFR (ENSG00000060491)	0.2715976090100989	1.58508e+16
1309										AGO4 (ENSG00000134698)	9.68708e-61	2.7872e+16				TP53I3 (ENSG00000115129)	0.2719371141292807	2324231932765620
1310										KIAA0100 (ENSG00000007202)	1.04297e-59	2.28783e+16				FBXL4 (ENSG00000112234)	0.27217383620562896	1.58503e+16
1311										IRAK1 (ENSG00000184216)	1.33304e-59	2.76022e+16				EFCAB2 (ENSG00000203666)	0.27240691325151783	2.58193e+16
1312										PNPLA8 (ENSG00000135241)	1.43051e-59	1669392929465670				SPACA6 (ENSG00000182310)	0.27273995750037044	2.64327e+16
1313										ZMYM4 (ENSG00000146463)	1.93058e-59	2.76433e+16				TCF20 (ENSG00000100207)	0.27283897752114616	1.8783e+16
1314										CREBL2 (ENSG00000111269)	2.22851e-59	186345903823235				SPICE1 (ENSG00000163611)	0.2730425997278283	2.23778e+16
1315										MKL1 (ENSG00000196588)	2.62051e-60	1.87677e+16				MYO1E (ENSG00000157483)	0.27338228933268843	2.38282e+16
1316										EIF3C (ENSG00000184110)	2.64934e-59	2.25381e+16				MIDN (ENSG00000167470)	0.2742411329258457	1.86713e+16
1317										SRSF6 (ENSG00000124193)	4.92152e-60	1.86202e+16				RARS (ENSG00000113643)	0.2745018123642186	1.50166e+16
1318										ETF1 (ENSG00000120705)	5.04854e-60	1.87584e+16				RABEP1 (ENSG00000029725)	0.2753631598901183	1.62333e+16
1319										SMPD3 (ENSG00000103056)	5.5527e-60	3.62234e+16				FAM3A (ENSG00000071889)	0.2755414003208909	1.79413e+16
1320										RAB1A (ENSG00000138069)	6.09182e-61	1.73401e+16				CHI3L2 (ENSG00000064886)	0.2773501116315069	1.74355e+16
1321										CDK19 (ENSG00000155111)	8.26123e-60	2.95415e+16				PTCD1 (ENSG00000106246)	0.27830822447730386	1.98737e+16
1322										KIAA0513 (ENSG00000135709)	9.35684e-60	3.31227e+16				SFT2D1 (ENSG00000198818)	0.279142817146261	1.58273e+16
1323										DDX41 (ENSG00000183258)	1.16925e-58	1734279347065060				CBX6 (ENSG00000183741)	0.27972490936700595	2.00181e+16
1324										B3GAT3 (ENSG00000149541)	1.59754e-58	1.51108e+16				TNFRSF10B (ENSG00000120889)	0.28005485460299623	1.95386e+16
1325										TSG101 (ENSG00000074319)	1.74277e-59	1.51535e+16				ZBTB10 (ENSG00000205189)	0.28089704631098866	2404621389417570
1326										RRP12 (ENSG00000052749)	2.84069e-58	315382863460851				MALSU1 (ENSG00000156928)	0.28147868832998946	1.6065e+16
1327										HNRNPH2 (ENSG00000126945)	3.56499e-58	1.57865e+16				SAV1 (ENSG00000151748)	0.2818311073281147	2.42803e+16
1328										ARL5A (ENSG00000162980)	5.31683e-59	1.66544e+16				RPUSD1 (ENSG00000007376)	0.28381666696411967	1897039335511650
1329										RFX5 (ENSG00000143390)	6.15392e-59	1.84648e+16				PRKDC (ENSG00000253729)	0.28390793051790286	1.58249e+16
1330										COL4A3BP (ENSG00000113163)	9.90213e-59	2059998132314010				FP671120.3 (ENSG00000280800)	0.28464711708440554	1.84386e+16
1331										ATG7 (ENSG00000197548)	1.27345e-57	2159919847811750				ZNF589 (ENSG00000164048)	0.28511669791605315	1.91206e+16
1332										ARL3 (ENSG00000138175)	2.10435e-58	2015403907393360				ACSF3 (ENSG00000176715)	0.2852264365237345	1997324391995250
1333										ABHD15 (ENSG00000168792)	2.25896e-57	2.9609e+16				TMEM191B (ENSG00000278558)	0.28619877789954856	2.17228e+16
1334										MDM4 (ENSG00000198625)	3.36462e-58	1.6124e+16				SBF2 (ENSG00000133812)	0.28718701773989347	2.01713e+16
1335										FOXO3 (ENSG00000118689)	3.37553e-57	2.01853e+16				RB1 (ENSG00000139687)	0.2875708398866856	1.63856e+16
1336										GDE1 (ENSG00000006007)	3.4972e-58	1971866948552390				PIGU (ENSG00000101464)	0.28781377883620063	1891249066518750
1337										CASP9 (ENSG00000132906)	4.80601e-58	3.38452e+16				MBNL3 (ENSG00000076770)	0.28819431386305555	1841535859347840
1338										DIRC2 (ENSG00000138463)	6.86067e-58	4217579457998700				ADAP1 (ENSG00000105963)	0.2883997068969842	1.95071e+16
1339										ORAI3 (ENSG00000175938)	7.05971e-58	2.59723e+16				FBRSL1 (ENSG00000112787)	0.28906456486836823	1.93346e+16
1340										DBNDD2 (ENSG00000244274)	7.39545e-58	2500715105774560				CREB1 (ENSG00000118260)	0.28939450832256763	1.5953e+16
1341										LYL1 (ENSG00000104903)	1.05884e-56	2.57795e+16				CEP135 (ENSG00000174799)	0.2895680161312653	1.76579e+16
1342										MRM2 (ENSG00000122687)	1.13983e-56	1.8453e+16				EXOSC6 (ENSG00000223496)	0.29020282203916137	1.65924e+16
1343										UBR4 (ENSG00000127481)	1.73656e-56	1.51142e+16				SLC25A4 (ENSG00000151729)	0.29035043279114436	1.98415e+16
1344										PPFIBP2 (ENSG00000166387)	1.79585e-56	4143717404812160				BAG4 (ENSG00000156735)	0.29132942135683254	1.52028e+16
1345										ARHGAP5 (ENSG00000100852)	1.87873e-56	1.82867e+16				AGAP3 (ENSG00000133612)	0.291864982142698	2269241969760820
1346										C3orf14 (ENSG00000114405)	3.24776e-56	3.78218e+16				AC239800.3 (ENSG00000263590)	0.29230089755218286	1.97193e+16
1347										TTYH2 (ENSG00000141540)	3.55139e-56	2807398751772580				SPG21 (ENSG00000090487)	0.2930328157200199	1.59491e+16
1348										DCAF12 (ENSG00000198876)	7.65729e-57	1.96433e+16				ASH2L (ENSG00000129691)	0.29406269273750907	1.79742e+16
1349										MCFD2 (ENSG00000180398)	8.91936e-57	1.86887e+16				USP28 (ENSG00000048028)	0.29441170799390937	1.6182e+16
1350										AC007952.4 (ENSG00000262202)	9.66508e-57	2.34837e+16				SMARCD1 (ENSG00000066117)	0.2944479848457703	1.52745e+16
1351										TM9SF3 (ENSG00000077147)	1.14882e-55	1944005470412520				SH3TC1 (ENSG00000125089)	0.29468577618567315	2259294559255580
1352										ATRN (ENSG00000088812)	1.44592e-55	3.35174e+16				DLGAP4 (ENSG00000080845)	0.2951323959334807	1.53355e+16
1353										TBL1XR1 (ENSG00000177565)	1.48625e-55	1.74991e+16				IMPACT (ENSG00000154059)	0.2952654602138856	193797470994855
1354										ZDHHC4 (ENSG00000136247)	1.53204e-55	1.92651e+16				TCF3 (ENSG00000071564)	0.29527092867271076	1714531986047530
1355										GGCT (ENSG00000006625)	1.56504e-55	1617568013100440				FAM122A (ENSG00000187866)	0.29536060835132516	1.81428e+16
1356										SLC35F6 (ENSG00000213699)	1.76943e-55	2797097487610910				LZTFL1 (ENSG00000163818)	0.29624380421459506	2012821590997710
1357										ANO6 (ENSG00000177119)	2.0384e-57	2018567408004260				MTERF1 (ENSG00000127989)	0.2968468795285802	1.64242e+16
1358										MPPE1 (ENSG00000154889)	2.28257e-55	1588007543124830				PUS7L (ENSG00000129317)	0.29688670524641375	1.70245e+16
1359										SEL1L (ENSG00000071537)	2.64421e-56	1.59891e+16				AHCY (ENSG00000101444)	0.29841706453040506	1.61269e+16
1360										TRIM34 (ENSG00000258659)	2.80263e-57	2416219914697				JUND (ENSG00000130522)	0.29848343015235596	1.83132e+16
1361										GSAP (ENSG00000186088)	6.04886e-57	267426179449743				TLR1 (ENSG00000174125)	0.29871628428493296	2.17323e+16
1362										LMO4 (ENSG00000143013)	8.2069e-56	1.68064e+16				NAA15 (ENSG00000164134)	0.29917613111985647	1.67946e+16
1363										CISD2 (ENSG00000145354)	9.02459e-56	1.56046e+16				NIPA1 (ENSG00000170113)	0.2992854542947427	2351522221392110
1364										LINC00467 (ENSG00000153363)	1.47884e-54	3.65257e+16				ATP6V0D1 (ENSG00000159720)	0.2996671221016362	1533885570065350
1365										YY1 (ENSG00000100811)	1.54511e-54	1.51064e+16				CCDC86 (ENSG00000110104)	0.30037002395144213	1.7475e+16
1366										ACY1 (ENSG00000243989)	1.6579e-55	289044042766171				PAK4 (ENSG00000130669)	0.3010431163754261	2.45986e+16
1367										CHPT1 (ENSG00000111666)	1.96422e-54	2499566263894460				TMEM102 (ENSG00000181284)	0.30141276405424366	2.01172e+16
1368										NQO2 (ENSG00000124588)	2.17331e-54	1943900975991610				CYP51A1 (ENSG00000001630)	0.3016386942603905	1735525705660900
1369										RUNX2 (ENSG00000124813)	2.79971e-54	2173788965227760				XRCC4 (ENSG00000152422)	0.30215164520925086	1729262866536560
1370										CDV3 (ENSG00000091527)	2.9272e-54	1.62239e+16				NOTCH2NL (ENSG00000264343)	0.3024196981591108	2.07002e+16
1371										TBC1D9B (ENSG00000197226)	3.0881e-54	1.8901e+16				CDCA7 (ENSG00000144354)	0.3024414848730002	1.6306e+16
1372										PHKG2 (ENSG00000156873)	3.27933e-55	1.55883e+16				SMAD5 (ENSG00000113658)	0.30294035834451716	2166343072843960
1373										NUDT22 (ENSG00000149761)	4.09376e-54	1.502e+16				POP7 (ENSG00000172336)	0.30295970734807026	1.50726e+16
1374										RSPH3 (ENSG00000130363)	4.65569e-55	3.5665e+16				ALDH2 (ENSG00000111275)	0.3032309977447727	2407092463818700
1375										AGFG1 (ENSG00000173744)	5.30103e-54	2434986150376310				GSE1 (ENSG00000131149)	0.30329009567017573	1772369829231440
1376										FAM129B (ENSG00000136830)	1.24802e-53	4334988329937810				IFT46 (ENSG00000118096)	0.3045637457922036	2.29139e+16
1377										HSPBAP1 (ENSG00000169087)	1.27846e-53	2140320546395680				NFIA (ENSG00000162599)	0.3046944454708364	1.78522e+16
1378										ADAM17 (ENSG00000151694)	1.41663e-53	1.94859e+16				ZMYM6 (ENSG00000163867)	0.30504743074021845	2.64427e+16
1379										MIR22HG (ENSG00000186594)	1.52205e-53	3.43742e+16				KIAA2026 (ENSG00000183354)	0.30542581949753006	1.51497e+16
1380										SMIM20 (ENSG00000250317)	2.94638e-54	1.61178e+16				TRAK1 (ENSG00000182606)	0.3057506245165603	2.13717e+16
1381										LYPLAL1 (ENSG00000143353)	3.10131e-53	1.91251e+16				CTNNA1 (ENSG00000044115)	0.3059381206588349	1.85772e+16
1382										SYNJ2BP-COX16 (ENSG00000258644)	3.29233e-53	3.93235e+16				ZNF77 (ENSG00000175691)	0.3065977459602298	2.7282e+16
1383										CENPBD1 (ENSG00000177946)	3.39682e-53	3448241245750690				ACAD10 (ENSG00000111271)	0.3066950157495055	1.86609e+16
1384										PIGBOS1 (ENSG00000225973)	9.35079e-55	1543084725047590				BMF (ENSG00000104081)	0.3070226064984244	2.35458e+16
1385										EPSTI1 (ENSG00000133106)	9.80854e-54	1.57398e+16				LRRK1 (ENSG00000154237)	0.30733730300753587	2.54334e+16
1386										METTL22 (ENSG00000067365)	2.0981e-52	2.35226e+16				ARL8A (ENSG00000143862)	0.3074328117161898	2116530183044050
1387										ARHGAP17 (ENSG00000140750)	2.27124e-52	1885647813621990				HIST1H3A (ENSG00000275714)	0.30808122438923163	2.1182e+16
1388										FNDC3B (ENSG00000075420)	2.51193e-52	2.64635e+16				CDADC1 (ENSG00000102543)	0.30864057563775565	1.61392e+16
1389										ITPK1 (ENSG00000100605)	3.03881e-52	2608297147965050				BLOC1S3 (ENSG00000189114)	0.3087984799606083	1.79804e+16
1390										NFKBID (ENSG00000167604)	3.29325e-53	2.63588e+16				SNX15 (ENSG00000110025)	0.3105009519168874	2.30414e+16
1391										SPPL3 (ENSG00000157837)	4.14386e-53	2.44854e+16				WDR60 (ENSG00000126870)	0.31075672723642567	1.93626e+16
1392										MAP2K1 (ENSG00000169032)	6.61684e-53	1.64029e+16				DNPH1 (ENSG00000112667)	0.31141535062274317	1.59684e+16
1393										PGGT1B (ENSG00000164219)	1.30264e-52	2010338481395400				RAB30-AS1 (ENSG00000246067)	0.3117181989817468	1.7079e+16
1394										SNX13 (ENSG00000071189)	1.82102e-52	2.12623e+16				TRMT2B (ENSG00000188917)	0.3126633882610174	1.57474e+16
1395										ZSCAN9 (ENSG00000137185)	1.99376e-51	4172076672627560				RAB11FIP2 (ENSG00000107560)	0.312976718423364	1.59122e+16
1396										DYRK4 (ENSG00000010219)	2.2811e-52	1.85738e+16				C1D (ENSG00000197223)	0.3129923488175956	1.5219e+16
1397										PQLC2 (ENSG00000040487)	2.41616e-52	3.57336e+16				DDX43 (ENSG00000080007)	0.3131136930272323	1.69993e+16
1398										SCLT1 (ENSG00000151466)	3.09974e-52	2.23118e+16				MAFK (ENSG00000198517)	0.31363066749105445	1.97516e+16
1399										FBXO11 (ENSG00000138081)	5.10481e-51	2.04659e+16				ABHD5 (ENSG00000011198)	0.3137036706189621	1987523435412060
1400										CTDNEP1 (ENSG00000175826)	5.85418e-52	1861244345027520				GPATCH3 (ENSG00000198746)	0.3145693971023154	1.71224e+16
1401										COMMD3 (ENSG00000148444)	1.35945e-50	1.63384e+16				HIST1H2BF (ENSG00000277224)	0.3153512602310844	2407464817406970
1402										PIK3CG (ENSG00000105851)	1.62056e-51	1.83286e+16				ZNF891 (ENSG00000214029)	0.3153667007690064	2.2526e+16
1403										ZNF592 (ENSG00000166716)	1.92386e-50	1.9001e+16				BMP2K (ENSG00000138756)	0.3155062615380248	2285860079930430
1404										EHD4 (ENSG00000103966)	2.24672e-50	2440578349556390				DAP (ENSG00000112977)	0.31598265174928375	1.51958e+16
1405										CES2 (ENSG00000172831)	2.3008e-50	1.67588e+16				ZMAT1 (ENSG00000166432)	0.3176256665560399	1.91821e+16
1406										TNFRSF10B (ENSG00000120889)	2.32583e-50	2.52171e+16				MRPL53 (ENSG00000204822)	0.3180412741570449	1.53515e+16
1407										TEX2 (ENSG00000136478)	2.3882e-50	3.47176e+16				UHRF2 (ENSG00000147854)	0.31851664320854267	1.53239e+16
1408										PPFIA1 (ENSG00000131626)	2.65204e-51	2737566858500920				BTAF1 (ENSG00000095564)	0.3189875639164731	1.61384e+16
1409										SCML1 (ENSG00000047634)	5.3735e-51	2.63555e+16				UMAD1 (ENSG00000219545)	0.32326992216697276	1.64335e+16
1410										GRAMD1B (ENSG00000023171)	6.40852e-51	3331750805519590				YTHDC2 (ENSG00000047188)	0.3245546954998415	1.88481e+16
1411										THG1L (ENSG00000113272)	1.14565e-49	1.96669e+16				CARS2 (ENSG00000134905)	0.32668212660764245	1.58999e+16
1412										ARNT (ENSG00000143437)	1.73322e-49	1.76157e+16				RNF2 (ENSG00000121481)	0.3270088679732344	1995354159178260
1413										UBXN6 (ENSG00000167671)	2.67098e-51	2711939688176390				MAML2 (ENSG00000184384)	0.32711354474955917	1602521931423350
1414										THOC6 (ENSG00000131652)	3.93025e-49	1.65157e+16				ZNF236 (ENSG00000130856)	0.3273967593477329	1.64484e+16
1415										C19orf54 (ENSG00000188493)	5.49472e-50	363855895214602				SENP5 (ENSG00000119231)	0.3274732348736996	1.84715e+16
1416										SUMO3 (ENSG00000184900)	5.87055e-50	1.54261e+16				TEN1 (ENSG00000257949)	0.32826581195212073	1.62077e+16
1417										C3orf58 (ENSG00000181744)	7.0308e-51	3048048921195510				RNF139 (ENSG00000170881)	0.3284947775212345	1.57201e+16
1418										TMED1 (ENSG00000099203)	1.20757e-48	1881302003960960				NUP85 (ENSG00000125450)	0.328898732521847	1.5756e+16
1419										PBX2 (ENSG00000204304)	1.32461e-48	2.16585e+16				ZW10 (ENSG00000086827)	0.3291459177083685	2361302822484270
1420										HSPA4 (ENSG00000170606)	1.96832e-49	1.57979e+16				GKAP1 (ENSG00000165113)	0.3293238030797133	2274566567833420
1421										UBE2F (ENSG00000184182)	2.01203e-48	1.98875e+16				ICMT (ENSG00000116237)	0.3295103879717911	1826285148055410
1422										LRMP (ENSG00000118308)	2.18681e-49	1.93481e+16				MR1 (ENSG00000153029)	0.32968951972843197	2.00294e+16
1423										HDAC2 (ENSG00000196591)	2.53636e-48	1.5151e+16				GRIPAP1 (ENSG00000068400)	0.3299299544298483	1552408496712940
1424										SMIM3 (ENSG00000256235)	3.12963e-48	2.21586e+16				GTF2IRD2 (ENSG00000196275)	0.3340278119945053	1.95652e+16
1425										SOAT1 (ENSG00000057252)	3.49805e-49	1.79326e+16				SNX12 (ENSG00000147164)	0.334685297212572	1.52015e+16
1426										ST6GALNAC4 (ENSG00000136840)	4.83009e-49	2376783877699030				ATG9A (ENSG00000198925)	0.33479626612079294	2089392439470980
1427										PTEN (ENSG00000171862)	5.56535e-50	1.85497e+16				HDAC2 (ENSG00000196591)	0.3354735709525114	1546198169495970
1428										NEK6 (ENSG00000119408)	7.02578e-49	4157689090394150				PAOX (ENSG00000148832)	0.3358988878023579	1.77456e+16
1429										RIPK2 (ENSG00000104312)	1.15023e-47	2461030886991310				RPP14 (ENSG00000163684)	0.3359402682791433	1.59404e+16
1430										BRCA2 (ENSG00000139618)	1.27113e-47	3.30736e+16				RBM27 (ENSG00000091009)	0.3362507515401709	2657175028836320
1431										GGCX (ENSG00000115486)	2.11182e-47	2215709349739150				YIPF4 (ENSG00000119820)	0.33640331834413295	1.55239e+16
1432										UNC119 (ENSG00000109103)	2.63474e-47	1921679636023660				BMS1 (ENSG00000165733)	0.3367684277480812	178398032193189
1433										MRPL15 (ENSG00000137547)	3.92317e-48	1.55611e+16				ZNF780B (ENSG00000128000)	0.33684214952379515	1.54323e+16
1434										CEP63 (ENSG00000182923)	6.45487e-48	1.76481e+16				ZNF580 (ENSG00000213015)	0.33765441464983537	1.58378e+16
1435										PDP1 (ENSG00000164951)	9.32412e-48	1.88484e+16				LRRC37A2 (ENSG00000238083)	0.3380041720268196	1.65629e+16
1436										TCIRG1 (ENSG00000110719)	1.79935e-46	1.53148e+16				GEMIN5 (ENSG00000082516)	0.33834601133333025	1.81328e+16
1437										HSCB (ENSG00000100209)	2.10723e-46	1.81369e+16				APEX2 (ENSG00000169188)	0.33890711111662913	155890260767258
1438										CDCA7L (ENSG00000164649)	3.42498e-47	3.95233e+16				XPR1 (ENSG00000143324)	0.3400188487031786	2.32892e+16
1439										CTSD (ENSG00000117984)	4.40101e-47	1.73286e+16				IPPK (ENSG00000127080)	0.34025876188153675	1.63611e+16
1440										IL6R (ENSG00000160712)	5.35159e-47	1.68903e+16				MTMR10 (ENSG00000166912)	0.3407633243450502	1.86e+16
1441										DAP (ENSG00000112977)	7.10045e-47	2154902678743770				PIK3C2B (ENSG00000133056)	0.34121039658784025	2.04228e+16
1442										RFC2 (ENSG00000049541)	1.62089e-45	1910089536913000				APOPT1 (ENSG00000256053)	0.34146817045186373	1.56463e+16
1443										MAGEF1 (ENSG00000177383)	2.08378e-45	2.1903e+16				ZNF12 (ENSG00000164631)	0.3415297561049555	1.99545e+16
1444										MKNK1 (ENSG00000079277)	2.35027e-46	1831184503737600				PATL2 (ENSG00000229474)	0.34197712710033534	1.83895e+16
1445										MTFR1L (ENSG00000117640)	2.70473e-45	1.84757e+16				LIPE-AS1 (ENSG00000213904)	0.3420375878402843	1.68315e+16
1446										NCOA1 (ENSG00000084676)	3.02855e-45	1.81484e+16				ALG11 (ENSG00000253710)	0.34308125766083203	1.82433e+16
1447										NHLRC3 (ENSG00000188811)	3.75627e-45	1.67723e+16				DAG1 (ENSG00000173402)	0.3434118017716093	2155575896652220
1448										DNAJC3 (ENSG00000102580)	7.34297e-46	1735304444988000				CDC23 (ENSG00000094880)	0.34380957638070353	1.58081e+16
1449										TCAIM (ENSG00000179152)	1.38599e-44	2003914377969150				TIGAR (ENSG00000078237)	0.345125079609641	1.75929e+16
1450										ZNF331 (ENSG00000130844)	1.42657e-44	1.68348e+16				TARS2 (ENSG00000143374)	0.3452365311348838	1.97258e+16
1451										CPSF3 (ENSG00000119203)	1.4456e-44	1.86447e+16				CCDC138 (ENSG00000163006)	0.3453512844644555	2152311585257130
1452										CD3EAP (ENSG00000117877)	1.77471e-45	3373471729733080				ENTPD1-AS1 (ENSG00000226688)	0.34630911794555014	1.97744e+16
1453										KLF16 (ENSG00000129911)	2.13074e-44	3619645863912070				CD68 (ENSG00000129226)	0.34652772380131364	1604751296305440
1454										DNM1L (ENSG00000087470)	2.16887e-44	1.63296e+16				COL4A3BP (ENSG00000113163)	0.34668181108772833	1.75131e+16
1455										RHOT1 (ENSG00000126858)	2.9722e-45	210323637077541				AC009961.1 (ENSG00000226266)	0.3469534946156361	2.00999e+16
1456										KCTD5 (ENSG00000167977)	3.46472e-44	3.18129e+16				EXOSC8 (ENSG00000120699)	0.3471624007824533	1529355093223720
1457										ST3GAL2 (ENSG00000157350)	4.75317e-45	2504513483421400				ARRDC3 (ENSG00000113369)	0.3477256439224441	1.6469e+16
1458										UTP11 (ENSG00000183520)	4.97931e-45	1834342870173120				EML3 (ENSG00000149499)	0.34787876697889675	1.64101e+16
1459										RTL8C (ENSG00000134590)	5.57386e-45	1700681230761830				NCKIPSD (ENSG00000213672)	0.3484588653149298	1.76131e+16
1460										STRN4 (ENSG00000090372)	5.81013e-45	2.98846e+16				ARMC5 (ENSG00000140691)	0.3493924586452375	1927427964265400
1461										PHF20L1 (ENSG00000129292)	6.42838e-45	1689551985357890				MTFMT (ENSG00000103707)	0.3498726997192954	1916874336278830
1462										TLE3 (ENSG00000140332)	9.18831e-45	2033765313044450				AL359513.1 (ENSG00000278238)	0.3502100701049621	2096586995114440
1463										DHRS7B (ENSG00000109016)	9.97407e-46	2495225753559760				KDM5B (ENSG00000117139)	0.35038972240001687	1.69e+16
1464										USP9X (ENSG00000124486)	1.15454e-44	1.51454e+16				ACSM3 (ENSG00000005187)	0.35046108975742285	1.68611e+16
1465										PNPLA4 (ENSG00000006757)	1.22418e-44	2.68359e+16				BCL10 (ENSG00000142867)	0.3505286311706638	1571906588214160
1466										ATP13A3 (ENSG00000133657)	1.47473e-44	2135640739756800				RRP12 (ENSG00000052749)	0.35054584920723586	2.46039e+16
1467										PI4KA (ENSG00000241973)	1.6321e-43	1731922517574890				TMEM192 (ENSG00000170088)	0.35056207950695323	1.73296e+16
1468										C4orf33 (ENSG00000151470)	1.65803e-44	2.87866e+16				KNTC1 (ENSG00000184445)	0.35194680435340114	1.68161e+16
1469										HOTAIRM1 (ENSG00000233429)	1.66687e-43	2.3614e+16				PDS5B (ENSG00000083642)	0.35217786655676514	1.55168e+16
1470										KLHL8 (ENSG00000145332)	2.18009e-43	2.73656e+16				CYB561D1 (ENSG00000174151)	0.35326366343728005	1.82372e+16
1471										HDAC5 (ENSG00000108840)	2.97573e-44	1.98256e+16				MPZL1 (ENSG00000197965)	0.3539020489408538	2.15354e+16
1472										SBF2 (ENSG00000133812)	3.92318e-43	2.89529e+16				SIAH1 (ENSG00000196470)	0.3549431891918606	2319966851371690
1473										SPTLC1 (ENSG00000090054)	3.9848e-43	1601056910418210				UBE2E1 (ENSG00000170142)	0.35551246837662187	1.51758e+16
1474										IER5 (ENSG00000162783)	4.02998e-44	1.93334e+16				ZNF395 (ENSG00000186918)	0.35686797407978876	1697839494492870
1475										AC009948.1 (ENSG00000223960)	4.09976e-44	3.3289e+16				GPATCH2 (ENSG00000092978)	0.3570163670396021	1.95957e+16
1476										RAB24 (ENSG00000169228)	5.29467e-45	1.64642e+16				CEP19 (ENSG00000174007)	0.3574077398518523	2.35915e+16
1477										EIF3B (ENSG00000106263)	7.47338e-43	1.89296e+16				AHCYL1 (ENSG00000168710)	0.35980994045725395	1.78637e+16
1478										GLYR1 (ENSG00000140632)	7.99842e-45	1.53481e+16				GUF1 (ENSG00000151806)	0.3602581369680171	1.8582e+16
1479										FGD5-AS1 (ENSG00000225733)	1.27795e-42	1.74417e+16				FBH1 (ENSG00000134452)	0.36039073372982605	1.61605e+16
1480										BROX (ENSG00000162819)	1.97631e-42	1.63981e+16				MRI1 (ENSG00000037757)	0.36291488795342797	155386520570269
1481										PAFAH1B2 (ENSG00000168092)	2.13245e-42	2104153591684860				LINC02210-CRHR1 (ENSG00000263715)	0.3629665016337442	1790364451321670
1482										TOR1AIP2 (ENSG00000169905)	2.32819e-42	2001647610276200				BRD1 (ENSG00000100425)	0.363972313838319	1.83095e+16
1483										HMBS (ENSG00000256269)	2.44747e-42	2.21149e+16				PCBD1 (ENSG00000166228)	0.3643841977852877	1.74339e+16
1484										TMEM127 (ENSG00000135956)	4.06479e-43	2.03926e+16				CCNG2 (ENSG00000138764)	0.36492669014855356	2118133932726280
1485										ZNF641 (ENSG00000167528)	4.31161e-43	2.14403e+16				TP53BP1 (ENSG00000067369)	0.3650321747515883	1.62035e+16
1486										FAM53C (ENSG00000120709)	5.16394e-42	2.26224e+16				MSANTD4 (ENSG00000170903)	0.36627403766514677	1.82591e+16
1487										CRK (ENSG00000167193)	5.481e-43	2457880243424630				GRAP (ENSG00000154016)	0.3663241982358796	1.6376e+16
1488										SAMD1 (ENSG00000141858)	5.81021e-44	2533031118356670				DYNC2LI1 (ENSG00000138036)	0.3670206685393334	1957739514113190
1489										IREB2 (ENSG00000136381)	5.91728e-42	1.56691e+16				AL157402.2 (ENSG00000261573)	0.36941110781857533	1.72416e+16
1490										GZMB (ENSG00000100453)	6.84681e-43	3.09833e+16				EXT2 (ENSG00000151348)	0.3721539051192792	1962013965427820
1491										TIAM1 (ENSG00000156299)	7.65073e-43	2.01483e+16				TPCN1 (ENSG00000186815)	0.3729589710794624	1.91323e+16
1492										EIF4EBP2 (ENSG00000148730)	7.74121e-43	1.59855e+16				AKAP10 (ENSG00000108599)	0.37317352977315515	1.78549e+16
1493										ATP2B1-AS1 (ENSG00000271614)	1.06103e-41	2.69281e+16				CDC73 (ENSG00000134371)	0.3750106361904475	1.53439e+16
1494										CA11 (ENSG00000063180)	1.20733e-41	2.48431e+16				NPIPA1 (ENSG00000183426)	0.37518823544755076	1589932514823220
1495										PACSIN1 (ENSG00000124507)	1.20855e-41	3.7703e+16				SRBD1 (ENSG00000068784)	0.3759865489872473	2122516251698970
1496										BRD3 (ENSG00000169925)	1.34839e-41	1.72672e+16				TNKS2 (ENSG00000107854)	0.37633522633398425	1587271025901460
1497										MAN2C1 (ENSG00000140400)	1.45808e-41	1760350953151620				SLC27A1 (ENSG00000130304)	0.37751873589483914	2.0045e+16
1498										PLBD2 (ENSG00000151176)	1.52266e-41	2523853200931750				PACSIN2 (ENSG00000100266)	0.37814515873163307	1.55161e+16
1499										DPEP2 (ENSG00000167261)	1.62048e-41	1.72786e+16				GRK3 (ENSG00000100077)	0.37869940022767457	2.23902e+16
1500										FAM117B (ENSG00000138439)	2.17797e-41	3256022944786820				CCL28 (ENSG00000151882)	0.3789138011325668	1.62714e+16
1501										GUSB (ENSG00000169919)	2.46166e-41	1.74385e+16				EHBP1 (ENSG00000115504)	0.37946620862292824	1544673871248790
1502										DCTN6 (ENSG00000104671)	2.62029e-41	1.80945e+16				TADA2B (ENSG00000173011)	0.37953839207543705	1.7896e+16
1503										NUFIP2 (ENSG00000108256)	3.85546e-41	1.55817e+16				BCAT1 (ENSG00000060982)	0.3805554357362228	2274605041688170
1504										LARP4B (ENSG00000107929)	3.92344e-42	1.87595e+16				NF2 (ENSG00000186575)	0.3807798210749944	2.0122e+16
1505										PIP4P2 (ENSG00000155099)	4.22786e-42	2.14343e+16				ADIPOR2 (ENSG00000006831)	0.3810169992737779	1.65912e+16
1506										GNL2 (ENSG00000134697)	4.43824e-43	1544769210296140				ARHGAP27 (ENSG00000159314)	0.3814656969847932	1523820034884670
1507										NPM3 (ENSG00000107833)	6.20645e-42	2.45142e+16				FAM222B (ENSG00000173065)	0.3838269807469995	1.98381e+16
1508										BCAP29 (ENSG00000075790)	6.55004e-42	1583905516454950				CEP89 (ENSG00000121289)	0.3842602649757882	1.79883e+16
1509										PRKAG2 (ENSG00000106617)	7.22549e-42	1.98446e+16				PLEKHM2 (ENSG00000116786)	0.384277004294841	1.77144e+16
1510										EEF1AKMT4 (ENSG00000284753)	8.15319e-42	3.17464e+16				MROH1 (ENSG00000179832)	0.38524980631689576	1.58137e+16
1511										ARL8A (ENSG00000143862)	9.52043e-42	2.66235e+16				POLR3C (ENSG00000186141)	0.3871169432774427	1588173437457500
1512										CES1 (ENSG00000198848)	1.05773e-40	4101028150311050				NAXD (ENSG00000213995)	0.3873768620362148	1.65521e+16
1513										ABL2 (ENSG00000143322)	1.11743e-40	2.53055e+16				RP2 (ENSG00000102218)	0.3880315552105089	1.73648e+16
1514										WDR81 (ENSG00000167716)	1.23794e-40	2.53286e+16				UBR7 (ENSG00000012963)	0.38827900296894674	151643113645687
1515										AL355075.4 (ENSG00000259001)	1.38633e-40	3050735377860170				ZDHHC4 (ENSG00000136247)	0.3888916205439786	1.57251e+16
1516										PRR14L (ENSG00000183530)	1.44563e-40	1.8171e+16				ZNF333 (ENSG00000160961)	0.38910974487664485	2065131154064730
1517										ATXN3 (ENSG00000066427)	2.28892e-41	1.54397e+16				THAP9-AS1 (ENSG00000251022)	0.3892536875668391	1.95202e+16
1518										PNPO (ENSG00000108439)	3.5425e-42	3225253506431420				UTP20 (ENSG00000120800)	0.38945516339021063	1.94792e+16
1519										INTS3 (ENSG00000143624)	5.56571e-41	2065268568395400				ZNF446 (ENSG00000083838)	0.39025543941998897	1.86703e+16
1520										NIT1 (ENSG00000158793)	1.2413e-40	1.57172e+16				TRAF3IP2-AS1 (ENSG00000231889)	0.39049799674289587	2.09504e+16
1521										AGPAT2 (ENSG00000169692)	1.49782e-39	2.3012e+16				KNSTRN (ENSG00000128944)	0.39059507265236626	1862238066282550
1522										SLC44A1 (ENSG00000070214)	1.74159e-39	2.37473e+16				EPM2AIP1 (ENSG00000178567)	0.39107026137811257	1.58467e+16
1523										GPAT4 (ENSG00000158669)	1.93685e-39	1.5781e+16				EIF1AD (ENSG00000175376)	0.3911277363108986	1.53738e+16
1524										NRM (ENSG00000137404)	1.95373e-40	1944345008255310				FUZ (ENSG00000010361)	0.39233057773787733	1825402805706370
1525										NOTCH2NL (ENSG00000264343)	2.10182e-39	2266619914094940				SNURF (ENSG00000273173)	0.3928768929433121	1.98208e+16
1526										PFKFB3 (ENSG00000170525)	2.19532e-39	2339820944905180				LINC00954 (ENSG00000228784)	0.39339324964312705	1.91692e+16
1527										GPATCH11 (ENSG00000152133)	2.47047e-39	1.78427e+16				ZNF558 (ENSG00000167785)	0.3936797880392486	1.79013e+16
1528										TP53 (ENSG00000141510)	2.55479e-39	186589375535364				AARS2 (ENSG00000124608)	0.3938318356944211	1.9349e+16
1529										HCCS (ENSG00000004961)	4.6042e-40	2.33219e+16				PIGN (ENSG00000197563)	0.39423556325062303	1.81931e+16
1530										HMGCR (ENSG00000113161)	4.76023e-39	1.70315e+16				PEX3 (ENSG00000034693)	0.3945504918753985	1.61522e+16
1531										KDELR2 (ENSG00000136240)	4.85721e-40	1.68238e+16				CMTR2 (ENSG00000180917)	0.395155320789416	1.73576e+16
1532										SMC2 (ENSG00000136824)	5.18323e-39	2048731044484870				UBA7 (ENSG00000182179)	0.3951662350163455	1.61885e+16
1533										SRM (ENSG00000116649)	6.05058e-41	2818599278230400				TRIM13 (ENSG00000204977)	0.39608058368309274	1.67886e+16
1534										MIDN (ENSG00000167470)	9.3242e-41	1640627262359340				TET3 (ENSG00000187605)	0.39835994917548856	2105040843793420
1535										KIF13B (ENSG00000197892)	1.0573e-39	1.78794e+16				WDYHV1 (ENSG00000156795)	0.398673022215191	1.67175e+16
1536										DMXL1 (ENSG00000172869)	1.22312e-38	1.84462e+16				RFC3 (ENSG00000133119)	0.39912731783015987	2186667033476860
1537										EPN1 (ENSG00000063245)	1.33945e-38	2.1925e+16				ZBTB16 (ENSG00000109906)	0.39972106497530113	2.41398e+16
1538										GANC (ENSG00000214013)	1.48374e-38	2.07211e+16				GTF2B (ENSG00000137947)	0.40008568174658793	1.52571e+16
1539										NSUN4 (ENSG00000117481)	1.58024e-38	1964485430458470				PDP1 (ENSG00000164951)	0.4001410975701305	1.8681e+16
1540										NSMF (ENSG00000165802)	1.64529e-38	285221561676971				ATP10D (ENSG00000145246)	0.4001748686692948	2077699257978560
1541										NUBPL (ENSG00000151413)	1.77085e-38	2.43082e+16				ZNF761 (ENSG00000160336)	0.4003607181658056	1.61581e+16
1542										SPIN1 (ENSG00000106723)	1.8324e-38	2099418724312620				IMMP2L (ENSG00000184903)	0.4005608129269262	1.53762e+16
1543										HDGF (ENSG00000143321)	3.19593e-39	1.92673e+16				HPS5 (ENSG00000110756)	0.4007726778945674	1.68806e+16
1544										CCDC6 (ENSG00000108091)	3.21701e-38	2.24907e+16				WDR41 (ENSG00000164253)	0.40093571092141134	1.59314e+16
1545										ABHD12 (ENSG00000100997)	3.33744e-38	301443492823803				AC012360.3 (ENSG00000272994)	0.4009708499108015	1.77427e+16
1546										CYSTM1 (ENSG00000120306)	3.89178e-38	1.71109e+16				ERC1 (ENSG00000082805)	0.4011834307254507	1.5499e+16
1547										KLF3 (ENSG00000109787)	4.50806e-39	1.55102e+16				TTLL4 (ENSG00000135912)	0.40207345415311063	1.95956e+16
1548										LARP1 (ENSG00000155506)	5.06123e-38	1.61686e+16				NUMB (ENSG00000133961)	0.4022933107901346	1568895344540780
1549										MTMR14 (ENSG00000163719)	5.4383e-39	1559181748963940				ZNF93 (ENSG00000184635)	0.40532991299078536	1.81747e+16
1550										DPH3 (ENSG00000154813)	5.82919e-39	1.63265e+16				SPATA5L1 (ENSG00000171763)	0.4085482783191931	1.69223e+16
1551										TMED7 (ENSG00000134970)	6.07738e-39	2.46232e+16				THG1L (ENSG00000113272)	0.4090217798677375	1.6446e+16
1552										CALU (ENSG00000128595)	6.44292e-39	1690155850750420				NIPSNAP1 (ENSG00000184117)	0.4093088406894044	1.61239e+16
1553										ZNF846 (ENSG00000196605)	6.44346e-39	2.4773e+16				R3HDM1 (ENSG00000048991)	0.40939809667920835	1.73366e+16
1554										KDM3B (ENSG00000120733)	6.46161e-39	1837776901176300				ENC1 (ENSG00000171617)	0.4095715621976992	1.98729e+16
1555										PLEKHA2 (ENSG00000169499)	7.05e-39	1696159935541010				COQ3 (ENSG00000132423)	0.40958799581597183	1.88705e+16
1556										USF1 (ENSG00000158773)	8.68177e-39	1.68872e+16				FOXRED1 (ENSG00000110074)	0.409963570612191	1.55237e+16
1557										RBBP8 (ENSG00000101773)	1.15413e-37	3.14196e+16				AC025171.2 (ENSG00000215068)	0.4107272971638426	1.54212e+16
1558										CCDC18 (ENSG00000122483)	1.54225e-38	1890013942564830				SNAPC1 (ENSG00000023608)	0.4110954127124121	1.58351e+16
1559										ETV3 (ENSG00000117036)	1.81791e-38	1.86845e+16				JRKL (ENSG00000183340)	0.4113920341369438	1.861e+16
1560										PELI1 (ENSG00000197329)	1.95527e-37	211351793923393				ATF5 (ENSG00000169136)	0.4127249168556806	1.67137e+16
1561										MPZL1 (ENSG00000197965)	2.37719e-37	3369368253437570				EXOC6B (ENSG00000144036)	0.41278710486938597	2.14361e+16
1562										RAB3A (ENSG00000105649)	2.56195e-37	2924678652372130				CACTIN (ENSG00000105298)	0.41339028088363894	1.7899e+16
1563										NABP1 (ENSG00000173559)	2.9877e-37	1.59299e+16				CCHCR1 (ENSG00000204536)	0.41349985446062953	1521652456479390
1564										ADIPOR1 (ENSG00000159346)	3.44481e-37	1.50568e+16				ZSWIM9 (ENSG00000185453)	0.41449881445549286	1.84384e+16
1565										YTHDF3 (ENSG00000185728)	3.49433e-38	1.69796e+16				ZNF799 (ENSG00000196466)	0.4145787160767089	2.40342e+16
1566										GABARAPL1 (ENSG00000139112)	4.06638e-37	1.61766e+16				HLA-DQB2 (ENSG00000232629)	0.4152644461974059	2114123055641140
1567										TRAPPC11 (ENSG00000168538)	4.50848e-38	1.97444e+16				ZNF3 (ENSG00000166526)	0.41557493455799427	1.66518e+16
1568										SMAD5 (ENSG00000113658)	4.60493e-38	1.93112e+16				ZNF717 (ENSG00000227124)	0.41679422251257947	1647871276602120
1569										SLC38A10 (ENSG00000157637)	4.86525e-38	1.54595e+16				AC092683.1 (ENSG00000230606)	0.41756510473673647	2268463502238260
1570										ARSA (ENSG00000100299)	5.37861e-39	1.53223e+16				PEX13 (ENSG00000162928)	0.4180361581991426	1753530498487390
1571										WIPF2 (ENSG00000171475)	5.74672e-38	1.75959e+16				AP5M1 (ENSG00000053770)	0.41866492176646936	1.55604e+16
1572										SRD5A3 (ENSG00000128039)	7.68347e-38	3.1387e+16				KBTBD4 (ENSG00000123444)	0.4188344405751184	1.52001e+16
1573										HSPH1 (ENSG00000120694)	8.01687e-38	1564816401132220				CAD (ENSG00000084774)	0.4214825918321676	1.71583e+16
1574										IFIT3 (ENSG00000119917)	1.19391e-36	1.61388e+16				TOMM34 (ENSG00000025772)	0.42228534171912524	1.76501e+16
1575										GPATCH2L (ENSG00000089916)	3.10796e-36	1600252268761290				BROX (ENSG00000162819)	0.4224770835215166	1.62313e+16
1576										HEBP1 (ENSG00000013583)	3.18762e-36	250874602739924				HEATR5A (ENSG00000129493)	0.4238429714984255	3.03732e+16
1577										MDP1 (ENSG00000213920)	3.84155e-37	1.54271e+16				FCHO1 (ENSG00000130475)	0.4243817989749013	1.61733e+16
1578										ARFIP1 (ENSG00000164144)	3.93184e-37	1.77461e+16				RNF170 (ENSG00000120925)	0.4247333800720142	1.59143e+16
1579										NSF (ENSG00000073969)	4.1034e-37	1.54364e+16				BLM (ENSG00000197299)	0.4258826268735747	2.01905e+16
1580										RNPEPL1 (ENSG00000142327)	4.38543e-37	1.56565e+16				GBF1 (ENSG00000107862)	0.42597396049017644	1.50006e+16
1581										CIDEB (ENSG00000136305)	5.45852e-37	1.81936e+16				TEX30 (ENSG00000151287)	0.4261228431894046	1654947720027390
1582										COA7 (ENSG00000162377)	5.57073e-37	3.27755e+16				AC103591.3 (ENSG00000273338)	0.4262306633646027	1.75257e+16
1583										ZNF124 (ENSG00000196418)	6.63389e-37	2177564445592690				LMO7 (ENSG00000136153)	0.4264379658778409	1.97295e+16
1584										PAPSS1 (ENSG00000138801)	7.36286e-37	1.53072e+16				TAF13 (ENSG00000197780)	0.4265019557296073	1.90277e+16
1585										EIF3CL (ENSG00000205609)	1.00827e-35	1.73125e+16				CEP152 (ENSG00000103995)	0.4267878844881998	1.82393e+16
1586										ACYP2 (ENSG00000170634)	1.02301e-35	1574161711700800				PAN3 (ENSG00000152520)	0.4275236784839974	1.55949e+16
1587										ANKRD13D (ENSG00000172932)	1.06724e-35	1.59799e+16				GCN1 (ENSG00000089154)	0.4279482532994762	1.73397e+16
1588										SLC39A11 (ENSG00000133195)	1.37953e-35	2494248843911150				BRD7 (ENSG00000166164)	0.42822508637574824	1.5667e+16
1589										REEP4 (ENSG00000168476)	2.21818e-35	2.1573e+16				TNFSF13 (ENSG00000161955)	0.42859993259899326	2.19139e+16
1590										KCNN4 (ENSG00000104783)	3.00398e-36	2387609877384980				DCAF4 (ENSG00000119599)	0.42865179012844673	1.55601e+16
1591										KIAA2013 (ENSG00000116685)	3.2528e-35	3048648966090270				ZBTB33 (ENSG00000177485)	0.4289858464841053	1.58601e+16
1592										IFT52 (ENSG00000101052)	3.54368e-36	1.7393e+16				ZBTB44 (ENSG00000196323)	0.4303132388247095	1.53972e+16
1593										CDYL (ENSG00000153046)	3.70229e-36	3116770978377770				RPAP1 (ENSG00000103932)	0.4310009415768265	1.55592e+16
1594										HSPA1B (ENSG00000204388)	4.46621e-35	2.14597e+16				TM9SF1 (ENSG00000100926)	0.4328973905559699	1686083712515260
1595										AL138963.3 (ENSG00000273149)	5.37956e-36	1.64152e+16				ALKBH8 (ENSG00000137760)	0.4330319539745186	1.70655e+16
1596										PITPNA (ENSG00000174238)	6.54931e-36	2.63161e+16				ZBTB24 (ENSG00000112365)	0.433341251134119	1.68727e+16
1597										NAT9 (ENSG00000109065)	7.48399e-36	1.55452e+16				SERTAD3 (ENSG00000167565)	0.433778290405246	1.93188e+16
1598										HADH (ENSG00000138796)	8.08003e-36	1.54716e+16				SRCAP (ENSG00000080603)	0.43427018576457693	1.82104e+16
1599										DAAM1 (ENSG00000100592)	8.47907e-37	1.97037e+16				GPRASP1 (ENSG00000198932)	0.43646181645858334	2.00115e+16
1600										PPIF (ENSG00000108179)	8.88658e-36	3.07661e+16				TSEN2 (ENSG00000154743)	0.4376581318072457	1.59485e+16
1601										APC (ENSG00000134982)	1.0302e-34	1.74257e+16				VNN2 (ENSG00000112303)	0.4401846721765647	1.83769e+16
1602										CPEB4 (ENSG00000113742)	1.15035e-35	2611234602886370				SAMD4B (ENSG00000179134)	0.44058967617161987	2018248667764450
1603										ACCS (ENSG00000110455)	1.24604e-34	2.6098e+16				CBWD6 (ENSG00000215126)	0.44160472705980697	1819022423755680
1604										FAH (ENSG00000103876)	1.29739e-34	2.86397e+16				LYSMD2 (ENSG00000140280)	0.4418426690087728	1.71658e+16
1605										MGME1 (ENSG00000125871)	1.41325e-35	1.84772e+16				ADAM17 (ENSG00000151694)	0.4426326699783821	1.50476e+16
1606										DOPEY2 (ENSG00000142197)	1.99948e-34	2.09607e+16				AKT1 (ENSG00000142208)	0.4448608705291976	1.70018e+16
1607										ATP13A1 (ENSG00000105726)	3.75387e-34	1.9899e+16				ZNF566 (ENSG00000186017)	0.4449653564331007	1719717080371870
1608										BAG4 (ENSG00000156735)	3.94376e-34	1.81413e+16				ASB7 (ENSG00000183475)	0.44559441923126586	1.72404e+16
1609										CREB3L2 (ENSG00000182158)	4.44168e-36	1784641404522130				EDEM1 (ENSG00000134109)	0.4464497859224817	1.52218e+16
1610										SPAG9 (ENSG00000008294)	5.51485e-35	1.84494e+16				TFCP2 (ENSG00000135457)	0.4469919975879882	1.90372e+16
1611										RUFY1 (ENSG00000176783)	5.78744e-35	1.75531e+16				ABI3 (ENSG00000108798)	0.44778393618185536	1609046343936390
1612										SPG11 (ENSG00000104133)	5.88673e-35	1629808266950130				STK3 (ENSG00000104375)	0.4488325862575515	1.6355e+16
1613										SLC39A4 (ENSG00000147804)	1.14989e-33	1.96793e+16				ZNF557 (ENSG00000130544)	0.4489492520054882	1.70484e+16
1614										WDR13 (ENSG00000101940)	1.36409e-34	1.61773e+16				TTC7A (ENSG00000068724)	0.44920727209318956	1.78831e+16
1615										LACTB2 (ENSG00000147592)	1.4563e-33	1.84012e+16				TRIM37 (ENSG00000108395)	0.449237065744161	1777347851341070
1616										DUSP23 (ENSG00000158716)	1.81554e-33	1.76062e+16				RRAGC (ENSG00000116954)	0.4495211401620237	1531367602507260
1617										TMEM192 (ENSG00000170088)	2.70117e-33	1.70027e+16				QTRT2 (ENSG00000151576)	0.45264532988237155	1.75193e+16
1618										DDX49 (ENSG00000105671)	3.11645e-33	1.62783e+16				SPDL1 (ENSG00000040275)	0.4526510078178705	1827024668950050
1619										SHMT1 (ENSG00000176974)	3.32817e-34	2134488894746590				ZNF208 (ENSG00000160321)	0.4536950575122034	1678663795209570
1620										MTF1 (ENSG00000188786)	3.42129e-34	1.77405e+16				TAF1B (ENSG00000115750)	0.4541119758096635	1.56256e+16
1621										GOLGA2 (ENSG00000167110)	4.49157e-34	1.5286e+16				ZNF480 (ENSG00000198464)	0.45558187473759054	1649769774611660
1622										MAP3K14 (ENSG00000006062)	4.64765e-34	163236894329748				MMD (ENSG00000108960)	0.45656766474917926	1.55932e+16
1623										ZC2HC1A (ENSG00000104427)	8.99005e-34	2.4096e+16				SAMD8 (ENSG00000156671)	0.4572257932070313	1777914233901140
1624										RYBP (ENSG00000163602)	9.80323e-34	2.42023e+16				RAE1 (ENSG00000101146)	0.4577384668864521	1.5992e+16
1625										NCOR2 (ENSG00000196498)	1.35651e-32	1.75384e+16				USP11 (ENSG00000102226)	0.458679230816676	1.56391e+16
1626										GLMP (ENSG00000198715)	1.37641e-32	1.56707e+16				ZCCHC10 (ENSG00000155329)	0.4597875536008206	1.52724e+16
1627										ATXN2 (ENSG00000204842)	1.5142e-32	1.74701e+16				PPIF (ENSG00000108179)	0.46213535776651354	1837050499848500
1628										ATF7 (ENSG00000170653)	1.91169e-33	1.58662e+16				PTCH2 (ENSG00000117425)	0.4623309786868958	1.57603e+16
1629										RDX (ENSG00000137710)	2.69553e-32	2050298207216690				RTN4IP1 (ENSG00000130347)	0.46243043724352545	2.16665e+16
1630										LCOR (ENSG00000196233)	3.28209e-33	1.51135e+16				MFSD14A (ENSG00000156875)	0.46308639855911526	1.58725e+16
1631										POGK (ENSG00000143157)	3.38627e-33	1.84535e+16				MZF1 (ENSG00000099326)	0.4633013707656529	176825883863332
1632										ULK1 (ENSG00000177169)	3.92064e-33	2.92566e+16				BCS1L (ENSG00000074582)	0.463481655575617	1532937315570800
1633										TOMM34 (ENSG00000025772)	6.04513e-33	2.02504e+16				SRF (ENSG00000112658)	0.4636737435063489	1.83337e+16
1634										ZNF326 (ENSG00000162664)	7.28254e-33	1793850103298330				ATXN3 (ENSG00000066427)	0.46459515988144545	1.59332e+16
1635										RPE (ENSG00000197713)	7.88537e-33	1.95734e+16				HELQ (ENSG00000163312)	0.46463937861814775	1536310388998470
1636										MINDY1 (ENSG00000143409)	8.56644e-33	268439902725359				UBE2E2 (ENSG00000182247)	0.464765317093033	2.79135e+16
1637										ZSWIM8 (ENSG00000214655)	9.54014e-34	2080075407359880				FAM135A (ENSG00000082269)	0.4676078560377624	1730750401805300
1638										UBASH3B (ENSG00000154127)	1.00982e-31	2092022925426940				NADK (ENSG00000008130)	0.46784767598439614	1648866593446420
1639										ERCC6 (ENSG00000225830)	1.28972e-31	1846464394232880				AVPI1 (ENSG00000119986)	0.46915854800922524	2092521528844250
1640										DNAJC5 (ENSG00000101152)	1.33298e-31	2.06749e+16				AL138895.1 (ENSG00000235119)	0.4692173118157029	2533301232914750
1641										MBD2 (ENSG00000134046)	1.63502e-31	1.72269e+16				SLC25A42 (ENSG00000181035)	0.47153326161943765	2.01182e+16
1642										SORD (ENSG00000140263)	2.00529e-31	2.82013e+16				RAPGEF2 (ENSG00000109756)	0.4719546836118431	1.87132e+16
1643										MYO18A (ENSG00000196535)	2.75779e-31	1.72661e+16				ZNF615 (ENSG00000197619)	0.47473084073230026	1.69653e+16
1644										HIST1H2AC (ENSG00000180573)	3.58983e-32	1.57291e+16				CKMT2-AS1 (ENSG00000247572)	0.47485577999210227	2.29934e+16
1645										ZMIZ2 (ENSG00000122515)	4.11241e-32	1.79435e+16				HOOK2 (ENSG00000095066)	0.4749528403499634	1785393815712140
1646										ENTPD6 (ENSG00000197586)	4.19818e-31	1841310524022740				EP400 (ENSG00000183495)	0.4758567655928746	1521966702923300
1647										TEN1 (ENSG00000257949)	4.48509e-31	1675190411171730				C8orf76 (ENSG00000189376)	0.47654801453601514	1.58667e+16
1648										PRKD3 (ENSG00000115825)	4.62821e-32	1.89309e+16				ACY1 (ENSG00000243989)	0.4776103935461328	1861871788368580
1649										CSNK1E (ENSG00000213923)	4.67559e-32	2.37357e+16				ZNF302 (ENSG00000089335)	0.4781413683086111	151216189994538
1650										MAVS (ENSG00000088888)	5.32478e-32	1.70416e+16				DCTN1 (ENSG00000204843)	0.4793767584857944	1.61322e+16
1651										ABHD5 (ENSG00000011198)	6.28463e-32	2.12127e+16				RPS10-NUDT3 (ENSG00000270800)	0.4800337049856487	2.17984e+16
1652										AIDA (ENSG00000186063)	1.31367e-30	1564549027853940				FAM24B (ENSG00000213185)	0.4809186458761881	1.57959e+16
1653										ASL (ENSG00000126522)	1.41579e-30	1.93246e+16				CRTC1 (ENSG00000105662)	0.48120045658109734	1.87627e+16
1654										CPSF2 (ENSG00000165934)	1.47014e-30	1.57806e+16				ZNF783 (ENSG00000204946)	0.48219220791995115	1.63646e+16
1655										TMEM104 (ENSG00000109066)	1.64259e-30	2473475873656490				TRIT1 (ENSG00000043514)	0.4848503921654481	1.69373e+16
1656										CEBPB (ENSG00000172216)	2.17194e-30	1.56212e+16				FNIP1 (ENSG00000217128)	0.4851175484676629	1.85619e+16
1657										AC004922.1 (ENSG00000284292)	2.83152e-31	1.56534e+16				YRDC (ENSG00000196449)	0.4852342348594151	1.66866e+16
1658										STK40 (ENSG00000196182)	2.97588e-31	2044852827155100				KLC1 (ENSG00000126214)	0.4857053032037388	1.52564e+16
1659										ACOX1 (ENSG00000161533)	2.99578e-30	2.00261e+16				TPK1 (ENSG00000196511)	0.4868640667727916	1.51385e+16
1660										TP53I11 (ENSG00000175274)	3.64766e-32	2230345218915460				TRAPPC6B (ENSG00000182400)	0.48738504648450726	1.54732e+16
1661										RLIM (ENSG00000131263)	4.39301e-31	1.535e+16				TAF6L (ENSG00000162227)	0.4885705105787588	1.64619e+16
1662										DIAPH2 (ENSG00000147202)	5.63884e-30	1975410961072550				GPR34 (ENSG00000171659)	0.48867679627716487	1.82025e+16
1663										SLC9A9 (ENSG00000181804)	6.56129e-30	1.59335e+16				CLASP1 (ENSG00000074054)	0.49185157699606685	1.58741e+16
1664										CASP10 (ENSG00000003400)	1.07701e-29	2.19921e+16				ENDOD1 (ENSG00000149218)	0.49250158378632847	1.5215e+16
1665										CBR1 (ENSG00000159228)	1.2491e-29	1.56402e+16				ERF (ENSG00000105722)	0.4925369300310432	1.51696e+16
1666										CCDC86 (ENSG00000110104)	1.33538e-29	1.80594e+16				RFESD (ENSG00000175449)	0.49322702157289383	1.85752e+16
1667										BTBD7 (ENSG00000011114)	1.6493e-30	1.85385e+16				NFKBIE (ENSG00000146232)	0.4938359676077789	1.85802e+16
1668										GAK (ENSG00000178950)	1.74009e-29	1580537680949380				CENPL (ENSG00000120334)	0.49477786441923216	2.07447e+16
1669										FAM126A (ENSG00000122591)	2.36058e-30	1.83213e+16				AKR7A2 (ENSG00000053371)	0.4961173180329076	1.55692e+16
1670										CD244 (ENSG00000122223)	2.4163e-29	2131435177032320				CNNM2 (ENSG00000148842)	0.4971428338460898	1598400222595290
1671										TMEM206 (ENSG00000065600)	2.90676e-30	2.14383e+16				TOM1L2 (ENSG00000175662)	0.4971525459952956	1.5024e+16
1672										PDPR (ENSG00000090857)	3.44803e-30	1.80728e+16				ULK1 (ENSG00000177169)	0.49787022985133517	1909308243619990
1673										ZNF518A (ENSG00000177853)	3.45416e-30	1.98825e+16				MPP5 (ENSG00000072415)	0.498221800384185	1.60098e+16
1674										QSER1 (ENSG00000060749)	3.46927e-30	2.47849e+16				C10orf143 (ENSG00000237489)	0.499517460711919	1559172395640240
1675										AGO1 (ENSG00000092847)	3.5789e-29	2483648011661590				SLC2A1 (ENSG00000117394)	0.5002964947306556	157953299960175
1676										METTL21A (ENSG00000144401)	3.8406e-29	1.7684e+16				CYB5A (ENSG00000166347)	0.5011454327352252	1.50772e+16
1677										SETDB1 (ENSG00000143379)	4.69996e-30	1.60474e+16				AL080276.2 (ENSG00000227627)	0.5011909604629492	1.62539e+16
1678										PIP5K1C (ENSG00000186111)	4.86158e-29	238372570523932				ZNF318 (ENSG00000171467)	0.5017472019944071	1684048834058380
1679										PBRM1 (ENSG00000163939)	5.58106e-30	1.54929e+16				SLC29A1 (ENSG00000112759)	0.5021733055178245	1.87178e+16
1680										UHRF1BP1L (ENSG00000111647)	7.68169e-30	213194158455872				CEP97 (ENSG00000182504)	0.5037480794470343	1.6984e+16
1681										DNAJC21 (ENSG00000168724)	8.09868e-32	1822973917144540				METTL6 (ENSG00000206562)	0.5047043752981725	1770429733672350
1682										DYNC1LI2 (ENSG00000135720)	8.65407e-31	1.52098e+16				GNB1L (ENSG00000185838)	0.5056565804208212	1.75666e+16
1683										CTBS (ENSG00000117151)	8.66889e-30	1908849965364130				TLK2 (ENSG00000146872)	0.5099645739633751	1.63703e+16
1684										PMAIP1 (ENSG00000141682)	1.14027e-29	1.86484e+16				DHRS9 (ENSG00000073737)	0.5124017216894017	1.91485e+16
1685										GDAP2 (ENSG00000196505)	1.2209e-28	1.87455e+16				SLC35E3 (ENSG00000175782)	0.5132277466917713	1.55824e+16
1686										TRAF7 (ENSG00000131653)	1.48766e-28	1848563492052970				POP1 (ENSG00000104356)	0.5133619123220265	1.87812e+16
1687										H6PD (ENSG00000049239)	1.75518e-28	2.21557e+16				AP002748.3 (ENSG00000255517)	0.5136973166221553	1738074811922160
1688										SLC25A13 (ENSG00000004864)	1.75869e-28	2.11545e+16				MYO1C (ENSG00000197879)	0.5148819390424969	1.71619e+16
1689										SLC23A2 (ENSG00000089057)	1.83022e-28	229139194499184				FOSB (ENSG00000125740)	0.5157292405623695	1.70351e+16
1690										STK32C (ENSG00000165752)	1.94715e-28	2.24725e+16				ZNF432 (ENSG00000256087)	0.5175264822752149	1996613241487700
1691										MARCH2 (ENSG00000099785)	2.67894e-28	2.79486e+16				GTF2E2 (ENSG00000197265)	0.517686704730953	1.60063e+16
1692										ANO10 (ENSG00000160746)	2.81223e-29	2.4135e+16				GALNT10 (ENSG00000164574)	0.5177857388685494	1.54401e+16
1693										CRYL1 (ENSG00000165475)	3.47626e-28	1.69722e+16				CNTROB (ENSG00000170037)	0.5181201982013509	1.77058e+16
1694										DVL3 (ENSG00000161202)	6.89294e-29	2951496278338980				ABCD4 (ENSG00000119688)	0.5213035293010168	1.59578e+16
1695										LDLRAD4 (ENSG00000168675)	7.38301e-29	1.59785e+16				ANKRD54 (ENSG00000100124)	0.5214982465802216	2.12789e+16
1696										PLEKHM2 (ENSG00000116786)	8.4037e-29	2502983470743550				YPEL1 (ENSG00000100027)	0.5232590277759087	2.064e+16
1697										RAP2B (ENSG00000181467)	9.99905e-30	1.50225e+16				TPRA1 (ENSG00000163870)	0.5234586439548664	1.51963e+16
1698										CENPB (ENSG00000125817)	1.36816e-27	2.01443e+16				AC007952.4 (ENSG00000262202)	0.5256559662348345	1.88723e+16
1699										TMEM30A (ENSG00000112697)	1.44045e-28	1534176127004260				ZBTB37 (ENSG00000185278)	0.5265654275443229	180326452940498
1700										SLC18B1 (ENSG00000146409)	1.47369e-27	2352671504693770				ZNF841 (ENSG00000197608)	0.5268329397884458	1.602e+16
1701										ZNF581 (ENSG00000171425)	1.81368e-27	1528616776867440				SENP1 (ENSG00000079387)	0.5270313157108175	1.76266e+16
1702										RUBCN (ENSG00000145016)	1.98335e-28	1.88144e+16				SORD (ENSG00000140263)	0.5284931972059423	1.87669e+16
1703										TCEAL3 (ENSG00000196507)	2.14388e-28	1.76853e+16				PDE8A (ENSG00000073417)	0.5297234100660047	2359568762275150
1704										HSDL2 (ENSG00000119471)	2.44389e-27	1.75648e+16				ZNF786 (ENSG00000197362)	0.5302531513631472	1.79244e+16
1705										VPS35L (ENSG00000103544)	2.48499e-27	1.60205e+16				TAB3 (ENSG00000157625)	0.5304192098336059	1.76953e+16
1706										PPCDC (ENSG00000138621)	2.69524e-27	2181963304466490				NNT-AS1 (ENSG00000248092)	0.5312004765861695	1.69968e+16
1707										QTRT2 (ENSG00000151576)	3.04048e-28	1.93605e+16				PRKAA1 (ENSG00000132356)	0.5329345785950496	1.547e+16
1708										MR1 (ENSG00000153029)	3.12563e-27	1.638e+16				OSBPL11 (ENSG00000144909)	0.5334422645091829	1.74554e+16
1709										SUMF1 (ENSG00000144455)	3.28976e-27	2045724937816980				KLC2 (ENSG00000174996)	0.5338069623048289	1.55201e+16
1710										MBD3 (ENSG00000071655)	5.11128e-27	2.64369e+16				TMEM170A (ENSG00000166822)	0.5342232926689101	1521221869305380
1711										SLC27A3 (ENSG00000143554)	9.82991e-28	2177079895049880				TBC1D22B (ENSG00000065491)	0.5352399139309897	1.62557e+16
1712										ERLIN2 (ENSG00000147475)	1.02969e-26	2099202272252040				FANCG (ENSG00000221829)	0.5363542281517316	1.61407e+16
1713										ANKRD40 (ENSG00000154945)	1.19937e-26	2.50521e+16				UBXN6 (ENSG00000167671)	0.5372049233104923	1.53356e+16
1714										FAM50A (ENSG00000071859)	1.29595e-26	2047835548579080				SEPSECS-AS1 (ENSG00000281501)	0.5387542620272161	1.56464e+16
1715										KHSRP (ENSG00000088247)	1.38989e-26	1.80423e+16				DDHD1 (ENSG00000100523)	0.5390553285986561	1.51856e+16
1716										SMCR8 (ENSG00000176994)	1.64877e-27	1.92267e+16				HERC6 (ENSG00000138642)	0.539222182496826	1.66647e+16
1717										HCG11 (ENSG00000228223)	1.69948e-27	290662880244893				NOP9 (ENSG00000196943)	0.541308493091785	1883600966433620
1718										UHRF1BP1 (ENSG00000065060)	2.00822e-26	2.94432e+16				INCENP (ENSG00000149503)	0.5418502330441198	1.50303e+16
1719										FER (ENSG00000151422)	2.21741e-26	2.45655e+16				MINDY3 (ENSG00000148481)	0.5422116994552204	1.56095e+16
1720										IL6ST (ENSG00000134352)	2.65153e-27	1.73669e+16				FOXK1 (ENSG00000164916)	0.5423260245295404	1.65921e+16
1721										ZNF100 (ENSG00000197020)	2.88641e-26	1603464318244630				RHBDD1 (ENSG00000144468)	0.5429730199655967	1.62029e+16
1722										GEMIN6 (ENSG00000152147)	3.23822e-26	1.59381e+16				DHX58 (ENSG00000108771)	0.5436133556546644	1617800462019290
1723										GPR155 (ENSG00000163328)	3.82337e-27	1.53122e+16				UBE2D1 (ENSG00000072401)	0.5443249255024859	1.6262e+16
1724										HMBOX1 (ENSG00000147421)	3.8723e-27	1556167122192370				CHAF1A (ENSG00000167670)	0.5445670783077596	1.90719e+16
1725										CKS2 (ENSG00000123975)	3.98176e-26	1.70126e+16				DHX57 (ENSG00000163214)	0.5455078672771979	1.80107e+16
1726										GSTM2 (ENSG00000213366)	4.9695e-26	1.68109e+16				EEF1AKMT2 (ENSG00000203791)	0.5461647453751104	1.56996e+16
1727										CLASP2 (ENSG00000163539)	6.49851e-28	1862103089111530				UHRF1BP1L (ENSG00000111647)	0.547599919601846	1.95448e+16
1728										NTHL1 (ENSG00000065057)	6.82345e-27	1.94124e+16				ADAT2 (ENSG00000189007)	0.5476149842429413	2166745050303490
1729										MTOR (ENSG00000198793)	6.91922e-28	1.84222e+16				RAPGEF1 (ENSG00000107263)	0.5493238546724014	1.52509e+16
1730										SNAP29 (ENSG00000099940)	7.63922e-27	1.61665e+16				ZNF263 (ENSG00000006194)	0.549873188958228	1.54389e+16
1731										IMPDH1 (ENSG00000106348)	8.08392e-27	1.53891e+16				UTP14C (ENSG00000253797)	0.5510191624121006	1.63429e+16
1732										SQLE (ENSG00000104549)	8.13564e-27	1.5386e+16				ZNF593 (ENSG00000142684)	0.553291243032548	1559826502166300
1733										ANKFY1 (ENSG00000185722)	9.1558e-27	1691101575388780				LLGL1 (ENSG00000131899)	0.5551234475795926	1.62024e+16
1734										TBC1D1 (ENSG00000065882)	9.75787e-27	1.629e+16				PTBP2 (ENSG00000117569)	0.5555479716304721	1616947359198800
1735										ENDOV (ENSG00000173818)	1.07182e-25	2.21912e+16				PPARA (ENSG00000186951)	0.5558755765187356	1547630249217180
1736										TBC1D14 (ENSG00000132405)	1.0724e-26	1.61662e+16				NOL9 (ENSG00000162408)	0.5563605894493573	1.53112e+16
1737										MFSD14B (ENSG00000148110)	1.22715e-26	178254794180836				CCDC93 (ENSG00000125633)	0.5580773487664191	151784651284566
1738										TMLHE (ENSG00000185973)	1.25592e-26	1.74916e+16				PEX2 (ENSG00000164751)	0.5594361066289892	1.53356e+16
1739										YIPF1 (ENSG00000058799)	1.26221e-25	1.71132e+16				C7orf26 (ENSG00000146576)	0.5598298510682456	1.84669e+16
1740										JARID2 (ENSG00000008083)	1.50499e-25	152985144410393				FAM206A (ENSG00000119328)	0.5607330599404027	1.5382e+16
1741										TBL2 (ENSG00000106638)	1.88601e-25	2.14836e+16				PDHX (ENSG00000110435)	0.5617422384117525	1.63221e+16
1742										SLC36A4 (ENSG00000180773)	1.9592e-25	2.34983e+16				HDAC8 (ENSG00000147099)	0.5632727123790197	1.50714e+16
1743										SFMBT2 (ENSG00000198879)	2.08115e-25	2.22095e+16				SHLD2 (ENSG00000122376)	0.5639642777026141	1.78176e+16
1744										ITPRIP (ENSG00000148841)	2.15274e-25	2.41862e+16				FAM200A (ENSG00000221909)	0.5646198743434077	1672585915646140
1745										FUZ (ENSG00000010361)	2.19329e-26	283460419305368				PSMD12 (ENSG00000197170)	0.5651703130930075	1.51943e+16
1746										TPCN2 (ENSG00000162341)	3.20165e-26	3.22198e+16				AVL9 (ENSG00000105778)	0.5654755077604113	1.60859e+16
1747										ILVBL (ENSG00000105135)	4.10196e-25	1.64518e+16				CORO1C (ENSG00000110880)	0.5658736509441409	2.08603e+16
1748										WSB2 (ENSG00000176871)	4.83382e-26	2471180500956060				ALMS1 (ENSG00000116127)	0.5661470064608509	1525609225996430
1749										FUNDC1 (ENSG00000069509)	4.88831e-26	1.63284e+16				TMEM206 (ENSG00000065600)	0.5661949377020014	1865679561176040
1750										DNAJB11 (ENSG00000090520)	5.07533e-26	1609051709687180				RMI1 (ENSG00000178966)	0.5665710091003906	2026601635721330
1751										EFCAB2 (ENSG00000203666)	6.57829e-26	3.08898e+16				STX3 (ENSG00000166900)	0.5669535795635372	1.69981e+16
1752										DFFA (ENSG00000160049)	7.73015e-26	1.56377e+16				CCDC88B (ENSG00000168071)	0.5689836294129886	1.5666e+16
1753										AC103591.3 (ENSG00000273338)	9.09262e-26	1921774890922410				BRWD1 (ENSG00000185658)	0.5702727041695987	1.57092e+16
1754										CARS2 (ENSG00000134905)	9.42333e-26	2294573681232170				KLHL5 (ENSG00000109790)	0.5705604846438262	1.98426e+16
1755										PTCH2 (ENSG00000117425)	9.57815e-27	1.95832e+16				TNFAIP1 (ENSG00000109079)	0.5710367405894927	1.55339e+16
1756										NFAT5 (ENSG00000102908)	1.1338e-24	1.60769e+16				METRNL (ENSG00000176845)	0.5719966277921362	1.95292e+16
1757										VKORC1 (ENSG00000167397)	1.13883e-24	1.85953e+16				FANCD2 (ENSG00000144554)	0.574443773939583	1.67847e+16
1758										SOS2 (ENSG00000100485)	1.2271e-25	2.09398e+16				CASD1 (ENSG00000127995)	0.5760839722956854	1.95224e+16
1759										SP1 (ENSG00000185591)	1.24658e-25	1.55883e+16				NCKAP5L (ENSG00000167566)	0.5762569295326517	2.03237e+16
1760										BTAF1 (ENSG00000095564)	1.41985e-24	1.94718e+16				FDXR (ENSG00000161513)	0.5764139608675898	1.62845e+16
1761										SIRT1 (ENSG00000096717)	1.56168e-24	2.11742e+16				ARMC1 (ENSG00000104442)	0.5782376200613718	1.52382e+16
1762										WRB (ENSG00000182093)	1.87172e-25	1.69311e+16				KCNQ1 (ENSG00000053918)	0.5788983719086326	1.9341e+16
1763										VAV1 (ENSG00000141968)	2.40476e-24	1.55078e+16				UBFD1 (ENSG00000103353)	0.5792781237371531	1.71695e+16
1764										PYGB (ENSG00000100994)	2.50584e-24	1.85416e+16				GLA (ENSG00000102393)	0.5846859209834229	1.65909e+16
1765										CHST11 (ENSG00000171310)	3.23792e-24	1.65643e+16				TIMM23B (ENSG00000204152)	0.5848605584296978	1560978811598390
1766										GMFB (ENSG00000197045)	3.92641e-25	1.50533e+16				USF3 (ENSG00000176542)	0.5858051483631461	1.52829e+16
1767										SGPP1 (ENSG00000126821)	4.23823e-25	2314777553107140				ARL13B (ENSG00000169379)	0.5884091677084204	1.60082e+16
1768										PRPF4 (ENSG00000136875)	4.45595e-25	1.59617e+16				JMJD7 (ENSG00000243789)	0.588698594350989	1.95092e+16
1769										ZMYM6 (ENSG00000163867)	4.81034e-25	2.2098e+16				MAP4K5 (ENSG00000012983)	0.5892335940371705	1.69297e+16
1770										ZNF652 (ENSG00000198740)	5.35235e-25	1.63596e+16				TCEANC2 (ENSG00000116205)	0.5907249784235933	1501562623476410
1771										IL18R1 (ENSG00000115604)	6.16529e-25	1708907510671120				ACSL4 (ENSG00000068366)	0.5914524188631742	1.50707e+16
1772										OAS3 (ENSG00000111331)	6.83793e-24	1.72296e+16				RABL3 (ENSG00000144840)	0.5941123068885813	1.72009e+16
1773										WIPI1 (ENSG00000070540)	6.94915e-26	2402154251054770				HERC3 (ENSG00000138641)	0.5943958725270885	1.78417e+16
1774										ADIPOR2 (ENSG00000006831)	7.58054e-25	1.63837e+16				HIVEP3 (ENSG00000127124)	0.5944013441105739	2380468510569710
1775										YPEL2 (ENSG00000175155)	1.22258e-23	2021254310932890				FER (ENSG00000151422)	0.5949736047887431	1751406226394720
1776										NACC2 (ENSG00000148411)	1.25995e-23	2.71954e+16				DNAJC14 (ENSG00000135392)	0.5955255802279112	1.52202e+16
1777										DOCK7 (ENSG00000116641)	1.67573e-24	2.93464e+16				GRAMD4 (ENSG00000075240)	0.5995346289237301	1.69785e+16
1778										MYO1C (ENSG00000197879)	1.69368e-23	2024166054172870				WBP4 (ENSG00000120688)	0.6011694189067743	1.59393e+16
1779										PANK3 (ENSG00000120137)	1.8103e-23	1.80929e+16				ERCC4 (ENSG00000175595)	0.6019040749133524	1.53542e+16
1780										KMT2D (ENSG00000167548)	1.84255e-23	1.50142e+16				MVK (ENSG00000110921)	0.6068187020395622	1.78675e+16
1781										TICAM1 (ENSG00000127666)	1.91075e-23	1.74583e+16				KCTD5 (ENSG00000167977)	0.6078529880770477	1.6015e+16
1782										CKS1B (ENSG00000173207)	1.93924e-24	1.67224e+16				PAK1 (ENSG00000149269)	0.608210020537297	1.55357e+16
1783										RMDN1 (ENSG00000176623)	2.39654e-23	1.5821e+16				RHOT1 (ENSG00000126858)	0.6097078492786245	1.65988e+16
1784										MED13 (ENSG00000108510)	2.95258e-24	1.58007e+16				KHNYN (ENSG00000100441)	0.6108286414508336	1564606346454340
1785										P2RX4 (ENSG00000135124)	3.00213e-24	1830929065026450				ACAD9 (ENSG00000177646)	0.6116590907851612	1670992191249790
1786										CCL3 (ENSG00000277632)	3.32513e-24	2.65148e+16				PPP1R3E (ENSG00000235194)	0.6118976301739311	1.63422e+16
1787										STARD4 (ENSG00000164211)	3.43775e-24	1.64892e+16				ZC3HC1 (ENSG00000091732)	0.6135070710720498	1576674807278580
1788										YIPF6 (ENSG00000181704)	3.47565e-25	1.62906e+16				MAML1 (ENSG00000161021)	0.6136262941775361	1.70944e+16
1789										MANBAL (ENSG00000101363)	3.99829e-24	1855630497665620				TAF8 (ENSG00000137413)	0.6142130007653562	1.57684e+16
1790										HEXIM2 (ENSG00000168517)	4.18945e-23	2.82666e+16				FEN1 (ENSG00000168496)	0.6144250776401621	1.82969e+16
1791										CCNG2 (ENSG00000138764)	6.00449e-24	2703051690592100				HELLS (ENSG00000119969)	0.6154733778932555	1.62071e+16
1792										PPM1M (ENSG00000164088)	1.10648e-22	1.61702e+16				AL355472.1 (ENSG00000231663)	0.616557136914585	1.78291e+16
1793										CCDC88B (ENSG00000168071)	1.19987e-22	1820435559407970				TRIM8 (ENSG00000171206)	0.6176677307632478	1.67345e+16
1794										MRRF (ENSG00000148187)	1.72146e-22	1.5304e+16				ATL3 (ENSG00000184743)	0.6234052721362835	1.56146e+16
1795										LRRC58 (ENSG00000163428)	1.78975e-22	1.80752e+16				ZNF345 (ENSG00000251247)	0.6264388673280582	1747731451457740
1796										SAMD4B (ENSG00000179134)	1.80549e-23	2.11522e+16				TRIM16 (ENSG00000221926)	0.6269603187084358	1.61929e+16
1797										GHDC (ENSG00000167925)	2.99219e-23	1.92058e+16				PPIP5K1 (ENSG00000168781)	0.6279052401726736	1.56449e+16
1798										SNX11 (ENSG00000002919)	3.08987e-22	1.80816e+16				RIPK2 (ENSG00000104312)	0.6288002413682225	1.72272e+16
1799										JOSD1 (ENSG00000100221)	3.94755e-23	1873562211028400				MED22 (ENSG00000148297)	0.628864582867046	1.59938e+16
1800										ERC1 (ENSG00000082805)	4.32855e-22	2145841926953800				TCP11L1 (ENSG00000176148)	0.6294734216238443	1729498028764390
1801										PISD (ENSG00000241878)	4.75085e-23	1.6368e+16				OTUD6B (ENSG00000155100)	0.63147828492907	1.84993e+16
1802										PIP5K1A (ENSG00000143398)	5.52491e-23	1605414986363050				SLC37A4 (ENSG00000137700)	0.6328337016258228	1.97468e+16
1803										BRD7 (ENSG00000166164)	5.94576e-23	1.63285e+16				N6AMT1 (ENSG00000156239)	0.633139766413742	1.52971e+16
1804										TENT4B (ENSG00000121274)	6.45012e-24	1740536039508550				KIAA2013 (ENSG00000116685)	0.6334468955040603	1.64517e+16
1805										ME2 (ENSG00000082212)	8.12311e-23	1.5833e+16				DUSP14 (ENSG00000276023)	0.6356334758692292	1.6553e+16
1806										ZFYVE26 (ENSG00000072121)	8.44231e-25	1.88172e+16				AMIGO2 (ENSG00000139211)	0.6365832123743019	1.87931e+16
1807										FOSB (ENSG00000125740)	9.17422e-23	1.80928e+16				ZFX (ENSG00000005889)	0.6372633832128151	1.74032e+16
1808										USP40 (ENSG00000085982)	1.1014e-22	2.43309e+16				FAM126A (ENSG00000122591)	0.6385386136939638	1.63162e+16
1809										CNEP1R1 (ENSG00000205423)	1.27576e-21	2074338087457000				PSTK (ENSG00000179988)	0.6445443113298371	1.66365e+16
1810										GIT1 (ENSG00000108262)	1.51664e-21	1.93645e+16				ZNF468 (ENSG00000204604)	0.6506994557780057	1799439032650120
1811										SLC35E1 (ENSG00000127526)	1.59865e-21	2.09571e+16				AC004889.1 (ENSG00000244198)	0.6517484857008333	1.5872e+16
1812										NUP93 (ENSG00000102900)	1.79163e-22	1.57899e+16				PTER (ENSG00000165983)	0.6518798396704912	1538479164377500
1813										RAB11FIP2 (ENSG00000107560)	1.83143e-22	2338889375759600				PPP4R1 (ENSG00000154845)	0.6522163799766214	1.50101e+16
1814										PTP4A1 (ENSG00000112245)	2.18577e-22	1.50454e+16				RASA4 (ENSG00000105808)	0.6559348296472842	2182303439810490
1815										FRAT2 (ENSG00000181274)	2.23533e-21	2444742620543310				SPATC1L (ENSG00000160284)	0.6594083869933823	1.71261e+16
1816										SFXN4 (ENSG00000183605)	2.53362e-21	1.82335e+16				FIG4 (ENSG00000112367)	0.6609132538317241	1.504e+16
1817										TMEM70 (ENSG00000175606)	3.74151e-21	1.66343e+16				TMCO3 (ENSG00000150403)	0.66312688555297	1.51573e+16
1818										ARL4D (ENSG00000175906)	4.68132e-22	2.36189e+16				CRNKL1 (ENSG00000101343)	0.6644107231924364	1510449871149810
1819										HDHD5 (ENSG00000069998)	5.29279e-22	2082226869029030				MPP6 (ENSG00000105926)	0.665174754693788	1595212299949360
1820										GLTP (ENSG00000139433)	7.26445e-22	1.55652e+16				LDAH (ENSG00000118961)	0.6727646632786132	1540572108557180
1821										TFE3 (ENSG00000068323)	7.63412e-22	2027380993307700				NLE1 (ENSG00000073536)	0.6765725979050473	1922871587925430
1822										AL139384.1 (ENSG00000274922)	9.09582e-22	2.85905e+16				ATF2 (ENSG00000115966)	0.6777089762238049	1.51216e+16
1823										TM7SF3 (ENSG00000064115)	1.01519e-20	1939685174804270				AC006213.2 (ENSG00000267058)	0.6791259333492848	1731990479869790
1824										TMEM251 (ENSG00000153485)	1.02388e-24	1.95587e+16				GSTZ1 (ENSG00000100577)	0.6841775366825995	1942574724650480
1825										MXD4 (ENSG00000123933)	1.0365e-20	1817213600863560				SNIP1 (ENSG00000163877)	0.6845840241649945	1.50917e+16
1826										TTBK2 (ENSG00000128881)	1.06729e-20	2.14746e+16				IFNGR2 (ENSG00000159128)	0.6855806080306396	1566670810679300
1827										FGGY (ENSG00000172456)	1.10433e-20	2522773479968060				ZNF180 (ENSG00000167384)	0.6937493275129577	1.51967e+16
1828										THTPA (ENSG00000259431)	1.13357e-21	1.81596e+16				TYMP (ENSG00000025708)	0.6988092642750932	1.55088e+16
1829										MAP1S (ENSG00000130479)	1.1759e-20	1599921085756130				RUFY3 (ENSG00000018189)	0.6999286209236311	1.52634e+16
1830										MIR29B2CHG (ENSG00000203709)	1.31439e-20	2263809983017030				AC124312.1 (ENSG00000214265)	0.7013666819129099	1.52294e+16
1831										CCDC125 (ENSG00000183323)	1.82348e-20	2.36307e+16				ZSCAN2 (ENSG00000176371)	0.7057447329792863	1.65277e+16
1832										RAPGEF2 (ENSG00000109756)	2.12415e-20	2.55192e+16				RTL10 (ENSG00000215012)	0.7079510037495023	1.73043e+16
1833										AGPAT5 (ENSG00000155189)	2.90416e-20	1.6763e+16				LETM1 (ENSG00000168924)	0.708676509845959	1.50507e+16
1834										AMFR (ENSG00000159461)	2.95476e-20	2.33087e+16				SLC7A7 (ENSG00000155465)	0.7091291239574363	1.93265e+16
1835										STARD3NL (ENSG00000010270)	3.57456e-21	1.50842e+16				HEATR3 (ENSG00000155393)	0.7102776680587467	1.59056e+16
1836										CIZ1 (ENSG00000148337)	6.25113e-21	1.56194e+16				TXNRD2 (ENSG00000184470)	0.712404901087413	1.78633e+16
1837										AKT1 (ENSG00000142208)	9.04651e-21	1.64617e+16				TEPSIN (ENSG00000167302)	0.7130062081947034	1.56116e+16
1838										ZHX1 (ENSG00000165156)	9.17605e-21	1668362100599150				ZNF324 (ENSG00000083812)	0.7134139876144424	1.57812e+16
1839										SGPL1 (ENSG00000166224)	1.47609e-19	2150085638421720				KCTD6 (ENSG00000168301)	0.7163548318838967	1.70043e+16
1840										NT5C2 (ENSG00000076685)	1.62995e-19	1.53992e+16				SLC15A4 (ENSG00000139370)	0.7289461364288844	1.52403e+16
1841										ROCK2 (ENSG00000134318)	1.68987e-19	1881516229985750				FRAT2 (ENSG00000181274)	0.731410760768188	1.94771e+16
1842										CCDC43 (ENSG00000180329)	1.81588e-19	1.62178e+16				KCTD7 (ENSG00000243335)	0.7341291287450342	2.06104e+16
1843										MPST (ENSG00000128309)	2.05854e-19	1.76626e+16				AL392172.1 (ENSG00000228106)	0.7365802939563869	1.67756e+16
1844										VARS (ENSG00000204394)	2.10849e-20	194196793548686				GYS1 (ENSG00000104812)	0.743444549799621	1.7714e+16
1845										MSRB2 (ENSG00000148450)	3.22026e-21	2320806262659110				SH3GLB2 (ENSG00000148341)	0.7442728679637676	1.92506e+16
1846										TFRC (ENSG00000072274)	4.05855e-20	1.80757e+16				KIF3B (ENSG00000101350)	0.7451868805294307	1.5547e+16
1847										SLK (ENSG00000065613)	5.18124e-20	1646828343602720				ZNF14 (ENSG00000105708)	0.745450820370407	1546678462100140
1848										ADCK1 (ENSG00000063761)	5.2715e-20	2.66316e+16				ASCC3 (ENSG00000112249)	0.7582281051484572	1.53488e+16
1849										CHSY1 (ENSG00000131873)	5.63116e-20	2.49118e+16				THOP1 (ENSG00000172009)	0.7616553669916832	1.50876e+16
1850										MOSPD2 (ENSG00000130150)	5.69522e-20	1845041832826980				ZNF197 (ENSG00000186448)	0.7706091335905203	1.75771e+16
1851										WDR91 (ENSG00000105875)	5.69568e-20	19645376080176				ATXN1L (ENSG00000224470)	0.7719758902253574	1.51941e+16
1852										MTMR12 (ENSG00000150712)	6.34037e-20	2055041222753760				GALNT7 (ENSG00000109586)	0.7816598729780749	1614615536651120
1853										REEP3 (ENSG00000165476)	6.38343e-20	2226718649991270				CAMKK2 (ENSG00000110931)	0.7821693353539956	1.52018e+16
1854										PIGN (ENSG00000197563)	7.89661e-20	1.79523e+16				FDX2 (ENSG00000267673)	0.7835741517004559	1555136131938070
1855										SIPA1L3 (ENSG00000105738)	1.21651e-18	2446723669254210				LZTS2 (ENSG00000107816)	0.7843428921639704	1.76108e+16
1856										SIAH1 (ENSG00000196470)	1.33048e-19	2.70323e+16				RPS6KB1 (ENSG00000108443)	0.7913172627695667	1531645676984900
1857										ADAMTS10 (ENSG00000142303)	1.69576e-19	2625388021037290				EIF2AK4 (ENSG00000128829)	0.8013257158876367	1.78672e+16
1858										APPL2 (ENSG00000136044)	1.69773e-18	2.24667e+16				FAM114A2 (ENSG00000055147)	0.8023381135176716	1703916886275950
1859										MLLT1 (ENSG00000130382)	1.9595e-19	2.47447e+16				ZXDB (ENSG00000198455)	0.8060998194167581	2.27932e+16
1860										AGAP3 (ENSG00000133612)	2.01194e-18	2761172272397910				AC013394.1 (ENSG00000279765)	0.8101771912571335	1.54049e+16
1861										HIVEP3 (ENSG00000127124)	2.0923e-18	2.32925e+16				PRKAB1 (ENSG00000111725)	0.8180497833718022	1.60081e+16
1862										ZC3H7A (ENSG00000122299)	2.1236e-18	1.66687e+16				PARP12 (ENSG00000059378)	0.823686787172742	1.55256e+16
1863										MLKL (ENSG00000168404)	2.37787e-19	1.67428e+16				RAD51B (ENSG00000182185)	0.8240111208139176	1.51685e+16
1864										ZNF490 (ENSG00000188033)	3.14224e-18	1.61992e+16				C12orf49 (ENSG00000111412)	0.8240743538397759	1.5253e+16
1865										RECQL5 (ENSG00000108469)	3.33623e-18	2188463437058730				CARD6 (ENSG00000132357)	0.8336000567941717	1.68113e+16
1866										RPRD1A (ENSG00000141425)	3.34366e-18	1.50123e+16				AC098613.1 (ENSG00000223552)	0.8416042468226949	1855310885501370
1867										HDAC8 (ENSG00000147099)	3.43805e-18	1.56932e+16				ZNF337-AS1 (ENSG00000213742)	0.8580204487552635	1617400758481350
1868										ACP2 (ENSG00000134575)	4.67663e-19	1.78753e+16				ZNF280C (ENSG00000056277)	0.8686220846195705	1.61735e+16
1869										GAB3 (ENSG00000160219)	5.07941e-19	1.59911e+16				SOCS6 (ENSG00000170677)	0.8724603753933265	1.58912e+16
1870										NMNAT1 (ENSG00000173614)	5.8438e-19	2674662991022860				AGAP6 (ENSG00000204149)	0.8779067418091863	1.69485e+16
1871										EHBP1L1 (ENSG00000173442)	6.59505e-19	195614532355001				AP4E1 (ENSG00000081014)	0.8803541378972374	1618639170747460
1872										MNT (ENSG00000070444)	8.13365e-19	2041141776565650				PANX1 (ENSG00000110218)	0.8998103494316083	2050270426743640
1873										HEATR6 (ENSG00000068097)	8.22882e-19	1.82212e+16				ADCK2 (ENSG00000133597)	0.9183632561563756	1.70309e+16
1874										SPNS1 (ENSG00000169682)	9.24368e-19	1.53777e+16				SLC7A1 (ENSG00000139514)	0.9206659496953487	1.54286e+16
1875										ABCC4 (ENSG00000125257)	1.02784e-17	2.49518e+16				AC073254.1 (ENSG00000237126)	0.9208886079029088	1.5825e+16
1876										ANKRD37 (ENSG00000186352)	1.07026e-17	2083400774559580				ZNF526 (ENSG00000167625)	0.9214141588505196	1.59455e+16
1877										FBXO6 (ENSG00000116663)	1.07947e-18	1630362863036610				IKZF4 (ENSG00000123411)	0.9347959559295189	1.66018e+16
1878										FIG4 (ENSG00000112367)	1.32772e-17	1866665375025650				ASGR2 (ENSG00000161944)	0.9353436392650906	1.55954e+16
1879										FKBP4 (ENSG00000004478)	1.38417e-17	1.65034e+16				P2RX1 (ENSG00000108405)	0.9423248199321069	2.50157e+16
1880										C16orf72 (ENSG00000182831)	1.46198e-17	1.54389e+16				LBHD1 (ENSG00000162194)	0.9427767097401704	1.62956e+16
1881										SLC25A28 (ENSG00000155287)	1.55543e-17	2549687256017200				ECI1 (ENSG00000167969)	0.9583764242073066	1.64562e+16
1882										TMEM91 (ENSG00000142046)	1.64728e-17	2.57556e+16				GOLIM4 (ENSG00000173905)	0.9767497125923308	1.81046e+16
1883										ZNF362 (ENSG00000160094)	1.68957e-18	2.3695e+16				TENT4A (ENSG00000112941)	0.9780297178008693	1.62057e+16
1884										NSMAF (ENSG00000035681)	1.80247e-17	1506131999215730				MBTPS2 (ENSG00000012174)	0.9814132467806087	1.66172e+16
1885										SPATA20 (ENSG00000006282)	1.89095e-17	2220598118303070				ZCCHC2 (ENSG00000141664)	0.9837451125943094	1553107189417140
1886										FUCA1 (ENSG00000179163)	1.94771e-17	2235812658344550				WDR5B (ENSG00000196981)	0.9905818305917521	1.6849e+16
1887										LRRC59 (ENSG00000108829)	2.40262e-18	1.50479e+16				LIMK2 (ENSG00000182541)	0.9926802633386206	1569382521923060
1888										DGKD (ENSG00000077044)	2.54783e-17	1732077025587010
1889										AC007388.1 (ENSG00000231312)	3.00112e-17	2.70946e+16
1890										SPPL2A (ENSG00000138600)	3.50544e-18	1.51618e+16
1891										CTSO (ENSG00000256043)	3.91897e-18	2.11233e+16
1892										C9orf64 (ENSG00000165118)	5.97379e-17	2065126306664570
1893										DIP2B (ENSG00000066084)	6.87394e-18	1.86843e+16
1894										KIF1B (ENSG00000054523)	7.35717e-18	2.06501e+16
1895										FOXK2 (ENSG00000141568)	8.15934e-18	2.2772e+16
1896										GALNT7 (ENSG00000109586)	8.59419e-18	1.73889e+16
1897										TESK1 (ENSG00000107140)	1.06483e-16	2.824e+16
1898										ZNRF2 (ENSG00000180233)	1.1456e-16	2550569385074470
1899										CUL4B (ENSG00000158290)	1.63292e-17	1.5835e+16
1900										PPP3CA (ENSG00000138814)	1.78373e-16	1.54154e+16
1901										CKAP4 (ENSG00000136026)	2.01323e-17	3070316461974840
1902										RMI1 (ENSG00000178966)	2.08051e-16	2.10546e+16
1903										CIC (ENSG00000079432)	2.44374e-16	1.92516e+16
1904										PER3 (ENSG00000049246)	2.68595e-17	2.53562e+16
1905										VRK2 (ENSG00000028116)	2.80677e-16	1.54125e+16
1906										XRCC4 (ENSG00000152422)	3.73163e-16	2.20147e+16
1907										LTC4S (ENSG00000213316)	3.78882e-16	1.91446e+16
1908										FAM168A (ENSG00000054965)	4.29289e-17	1.957e+16
1909										ZNF333 (ENSG00000160961)	4.62274e-16	1.9428e+16
1910										NOMO1 (ENSG00000103512)	5.06469e-17	2.35279e+16
1911										TAPT1 (ENSG00000169762)	5.81961e-17	2.56441e+16
1912										RIC1 (ENSG00000107036)	6.11038e-17	2032568290192170
1913										MTMR6 (ENSG00000139505)	8.23463e-17	1.60443e+16
1914										ATXN7L3 (ENSG00000087152)	1.02027e-15	1.75534e+16
1915										RMND1 (ENSG00000155906)	1.03649e-15	1.68117e+16
1916										PICK1 (ENSG00000100151)	1.14188e-15	1.94604e+16
1917										DHX57 (ENSG00000163214)	1.27078e-15	1.88673e+16
1918										XXYLT1 (ENSG00000173950)	1.44622e-15	2.41005e+16
1919										ZNF593 (ENSG00000142684)	1.62935e-15	1505058788034500
1920										ATP13A2 (ENSG00000159363)	1.65376e-16	2251985874805490
1921										SLC35B4 (ENSG00000205060)	2.70174e-16	1789126546358240
1922										GCNT1 (ENSG00000187210)	3.22731e-16	1.91979e+16
1923										VPS8 (ENSG00000156931)	3.90623e-15	1.51971e+16
1924										AC022098.1 (ENSG00000267169)	4.51999e-16	2.27643e+16
1925										TMEM164 (ENSG00000157600)	4.91526e-16	2496915561157020
1926										SEH1L (ENSG00000085415)	5.07647e-16	1874867493911150
1927										PRMT5 (ENSG00000100462)	5.22714e-16	1726761315903970
1928										DPP3 (ENSG00000254986)	5.40811e-16	1.50685e+16
1929										SLC35B1 (ENSG00000121073)	5.61406e-16	1.60849e+16
1930										STX6 (ENSG00000135823)	5.6944e-16	1.83358e+16
1931										METTL1 (ENSG00000037897)	5.98626e-16	2.37795e+16
1932										TOMM40L (ENSG00000158882)	7.31572e-18	2104544808699090
1933										FAM193A (ENSG00000125386)	8.00368e-17	1719891418508700
1934										MCMBP (ENSG00000197771)	8.97905e-16	1.62083e+16
1935										PPP4R1 (ENSG00000154845)	9.21314e-16	1.71321e+16
1936										TGIF2 (ENSG00000118707)	9.32963e-16	2100727343147880
1937										UEVLD (ENSG00000151116)	9.56371e-16	1.964e+16
1938										KLHL18 (ENSG00000114648)	1.07841e-14	1721600696931360
1939										SAP30 (ENSG00000164105)	1.08112e-14	2.45875e+16
1940										TAF10 (ENSG00000166337)	1.13997e-14	1.91446e+16
1941										STAM2 (ENSG00000115145)	1.42006e-14	1.97093e+16
1942										TFCP2 (ENSG00000135457)	1.46437e-14	1.67456e+16
1943										GORASP1 (ENSG00000114745)	1.47061e-14	2281731225865880
1944										GBE1 (ENSG00000114480)	1.66342e-15	2.06182e+16
1945										TUBG1 (ENSG00000131462)	1.85979e-14	1.86588e+16
1946										CTNNBIP1 (ENSG00000178585)	2.37325e-14	2459938183770250
1947										AGPS (ENSG00000018510)	3.42437e-15	1.74271e+16
1948										SMARCD2 (ENSG00000108604)	3.50131e-15	1.6328e+16
1949										ZNF672 (ENSG00000171161)	3.9468e-15	1.76072e+16
1950										HINT3 (ENSG00000111911)	4.37991e-15	1.87592e+16
1951										FOXJ2 (ENSG00000065970)	4.46974e-15	1.82353e+16
1952										PURB (ENSG00000146676)	4.83568e-15	1.91623e+16
1953										UBXN8 (ENSG00000104691)	4.927e-14	1.99139e+16
1954										HIPK1 (ENSG00000163349)	4.96032e-15	1.53368e+16
1955										ATG10 (ENSG00000152348)	5.16242e-15	1.70853e+16
1956										GSK3A (ENSG00000105723)	5.38986e-15	2005370165555300
1957										NAB1 (ENSG00000138386)	7.66293e-15	2204821906282850
1958										TUBGCP3 (ENSG00000126216)	8.22805e-15	1918776224447260
1959										AGTPBP1 (ENSG00000135049)	8.37649e-15	1.5465e+16
1960										C2orf68 (ENSG00000168887)	9.0246e-15	1.68412e+16
1961										RHOU (ENSG00000116574)	9.08845e-15	2.52513e+16
1962										PDE8A (ENSG00000073417)	9.32042e-15	2137256188665190
1963										MED20 (ENSG00000124641)	1.02904e-13	2.2951e+16
1964										ABCC5 (ENSG00000114770)	1.03968e-13	1.90836e+16
1965										ZYG11B (ENSG00000162378)	1.18629e-13	1.96173e+16
1966										GABBR1 (ENSG00000204681)	1.63822e-14	225108435442586
1967										ALYREF (ENSG00000183684)	2.23787e-13	2450700639675480
1968										NBPF1 (ENSG00000219481)	2.87349e-13	1.94348e+16
1969										AAMDC (ENSG00000087884)	3.05288e-14	1.64847e+16
1970										GSEC (ENSG00000280832)	3.62027e-15	2.45406e+16
1971										CBR4 (ENSG00000145439)	4.27965e-14	1788325708823930
1972										EGLN1 (ENSG00000135766)	6.97113e-14	1.55007e+16
1973										EXOC6 (ENSG00000138190)	7.15494e-14	1.50204e+16
1974										AC245060.5 (ENSG00000274422)	8.22017e-14	2.05133e+16
1975										SLC8B1 (ENSG00000089060)	8.38893e-14	1.87148e+16
1976										LSM14B (ENSG00000149657)	8.82864e-15	2.76206e+16
1977										SLC11A2 (ENSG00000110911)	1.42737e-12	1950617186049850
1978										TKFC (ENSG00000149476)	1.4486e-13	1802292303792310
1979										CEP83 (ENSG00000173588)	1.6243e-12	1.68636e+16
1980										IL15 (ENSG00000164136)	2.03384e-12	2405494602511460
1981										SMIM30 (ENSG00000214194)	2.26306e-12	1525668124383140
1982										NRAS (ENSG00000213281)	2.43899e-12	1513648314947670
1983										SLC35A2 (ENSG00000102100)	2.89097e-12	1.93216e+16
1984										LCORL (ENSG00000178177)	4.76774e-14	1.94488e+16
1985										KMT5A (ENSG00000183955)	5.13199e-12	235829804659415
1986										NPEPL1 (ENSG00000215440)	5.33168e-13	203870614059474
1987										NPLOC4 (ENSG00000182446)	5.36105e-12	1.86252e+16
1988										ZXDC (ENSG00000070476)	5.66123e-13	2.10014e+16
1989										CYREN (ENSG00000122783)	5.93433e-13	1534581453668330
1990										ZNF609 (ENSG00000180357)	6.4168e-13	1.7298e+16
1991										UBE2Q1 (ENSG00000160714)	6.97199e-13	1.66609e+16
1992										UBE2D1 (ENSG00000072401)	7.32667e-13	1.55393e+16
1993										STX3 (ENSG00000166900)	7.59459e-13	2250768339093680
1994										SLF2 (ENSG00000119906)	8.19214e-13	1502135847486200
1995										EI24 (ENSG00000149547)	9.00229e-13	1.51132e+16
1996										NPC1 (ENSG00000141458)	1.1584e-11	1.58854e+16
1997										AHR (ENSG00000106546)	1.47803e-12	1.56511e+16
1998										RAB21 (ENSG00000080371)	1.56907e-11	1.50576e+16
1999										MBTD1 (ENSG00000011258)	1.59717e-11	2.1172e+16
[truncated: 402 more rows]

## Sheet: Biomarker genes CD8 subsets
Top features	Circulating CD8+ T cells	Circulating CD8+ T cells p-value	Circulating CD8+ T cells fold change	Trm CD8+ T cells	Trm CD8+ T cells p-value	Trm CD8+ T cells fold change
1	LIME1 (ENSG00000203896)	0.0	4482968917658170	HLA-DQA1 (ENSG00000196735)	1.05841e-33	2.65886e+16
2	TRIR (ENSG00000123144)	0.0	1.75249e+16	ITM2A (ENSG00000078596)	1.56606e-31	1.72519e+16
3	KLF2 (ENSG00000127528)	0.0	1.45517e+16	MTRNR2L12 (ENSG00000269028)	5.47716e-26	2.39197e+16
4	NOP53 (ENSG00000105373)	0.0	1.35891e+16	CD69 (ENSG00000110848)	2.13048e-23	1.80915e+16
5	CYBA (ENSG00000051523)	0.0	1.20907e+16	GSTM1 (ENSG00000134184)	1.31258e-19	9138840075200570
6	JUNB (ENSG00000171223)	0.0	9314528091436200	ATP6V0E1 (ENSG00000113732)	8.80311e-20	1515235123494640
7	FTH1 (ENSG00000167996)	0.0	7233416722889800	SF3B2 (ENSG00000087365)	5.80423e-19	1.57348e+16
8	EIF3F (ENSG00000175390)	0.0	6678336613982300	NDUFB9 (ENSG00000147684)	1.60653e-16	1.52034e+16
9	PTPRCAP (ENSG00000213402)	0.0	6528885093404950	AL138963.3 (ENSG00000273149)	6.54613e-17	6075124692671860
10	SLC9A3R1 (ENSG00000109062)	0.0	6210782369575610	PSME2 (ENSG00000100911)	2.69222e-16	1.5678e+16
11	PPDPF (ENSG00000125534)	0.0	5903008379486390	ISG15 (ENSG00000187608)	6.96566e-14	2.31973e+16
12	PNRC1 (ENSG00000146278)	0.0	5479683381218240	ISG20 (ENSG00000172183)	1.64826e-12	1.53393e+16
13	ITM2B (ENSG00000136156)	0.0	4773008080488670	BST2 (ENSG00000130303)	2.06146e-11	1.65948e+16
14	YBX1 (ENSG00000065978)	0.0	4391288570459180	TUBA1B (ENSG00000123416)	5.09838e-10	1.56222e+16
15	PFN1 (ENSG00000108518)	0.0	4303509303551030	HIST1H1E (ENSG00000168298)	1.3843e-08	1.75907e+16
16	RPS2 (ENSG00000140988)	0.0	4004569901102440	CBLB (ENSG00000114423)	1.53105e-08	1.76039e+16
17	MIF (ENSG00000240972)	0.0	3232271369818170	SAMSN1 (ENSG00000155307)	2.14914e-08	1.83221e+16
18	VIM (ENSG00000026025)	0.0	2806959091772360	CDC42 (ENSG00000070831)	3.08842e-09	1.56033e+16
19	CCNI (ENSG00000118816)	0.0	2750485280919500	SP110 (ENSG00000135899)	4.03792e-09	1.89446e+16
20	RPL13 (ENSG00000167526)	0.0	2601282108258490	IFI44L (ENSG00000137959)	5.61672e-08	6130516223746560
21	SARAF (ENSG00000133872)	0.0	2518177569920510	PSMA6 (ENSG00000100902)	1.00282e-07	1.68074e+16
22	BTG1 (ENSG00000133639)	0.0	2401212372426640	XAF1 (ENSG00000132530)	1.53755e-07	2562337525544600
23	CALM1 (ENSG00000198668)	0.0	2.3158e+16	SELENOK (ENSG00000113811)	9.00676e-08	1622222663645450
24	ZFP36L2 (ENSG00000152518)	0.0	2.13758e+16	IGLV2-14 (ENSG00000211666)	2.41379e-07	3038312836144000
25	STK17A (ENSG00000164543)	1.43812e-302	7203053402064590	MRPL54 (ENSG00000183617)	6.01964e-08	1.68938e+16
26	IER2 (ENSG00000160888)	1.10447e-286	8174128881475070	SNRPD1 (ENSG00000167088)	8.96369e-06	1.71513e+16
27	GYPC (ENSG00000136732)	8.87437e-283	9462320996952690	FIS1 (ENSG00000214253)	4.20368e-05	1.52961e+16
28	PAXX (ENSG00000148362)	4.19095e-274	6848348197034410	MRPL10 (ENSG00000159111)	8.20088e-05	1829592792789190
29	CD99 (ENSG00000002586)	2.08981e-272	2.1476e+16	PRDX6 (ENSG00000117592)	0.000106221	1.55631e+16
30	ARL6IP4 (ENSG00000182196)	1.16103e-266	1.16006e+16	PSMB6 (ENSG00000142507)	0.00122315	1.57013e+16
31	SERP1 (ENSG00000120742)	1.78137e-260	9708774394900480	XRCC5 (ENSG00000079246)	0.000190278	1.54467e+16
32	LTB (ENSG00000227507)	9.83403e-260	9553631169154310	G3BP2 (ENSG00000138757)	0.00216443	1.67388e+16
33	ARPC2 (ENSG00000163466)	1.14405e-254	2.29395e+16	THRAP3 (ENSG00000054118)	0.003333	1553671330367200
34	ISCU (ENSG00000136003)	2.44152e-254	1.51191e+16	SF3B6 (ENSG00000115128)	0.000708891	1.56809e+16
35	GUK1 (ENSG00000143774)	2.00607e-246	5431743766077860	USP15 (ENSG00000135655)	0.0142048	1.8017e+16
36	ATP6V0C (ENSG00000185883)	1.80911e-237	4116041990710260	SF3B5 (ENSG00000169976)	0.0143935	1557991509132690
37	DUSP2 (ENSG00000158050)	1.77833e-230	5760179558026090	DDOST (ENSG00000244038)	0.0201887	1603378045049980
38	REX1BD (ENSG00000006015)	3.48121e-226	2.74539e+16	NUB1 (ENSG00000013374)	0.0224638	1.91432e+16
39	JTB (ENSG00000143543)	4.37639e-209	1120596565633710	GDI2 (ENSG00000057608)	0.00247624	1578911410193480
40	S100A10 (ENSG00000197747)	9.84672e-201	2.05535e+16	UFC1 (ENSG00000143222)	0.0325158	1.53266e+16
41	UBE2D2 (ENSG00000131508)	8.80968e-197	5547852577036660	RSL1D1 (ENSG00000171490)	0.00334769	1.50926e+16
42	COX5A (ENSG00000178741)	3.00716e-194	3.06327e+16	DDX6 (ENSG00000110367)	0.00415734	1.60766e+16
43	TBC1D10C (ENSG00000175463)	1.64218e-182	4783098366917940	UBE2L6 (ENSG00000156587)	0.000659632	1.6273e+16
44	SMDT1 (ENSG00000183172)	5.36444e-180	4788585175614380	ENSA (ENSG00000143420)	0.00957258	1.5592e+16
45	HMGN1 (ENSG00000205581)	5.07381e-178	5693613777528220	HLA-DRB5 (ENSG00000198502)	0.166245	1.67058e+16
46	NDUFB10 (ENSG00000140990)	8.81508e-179	7819173853640990	ID2 (ENSG00000115738)	0.205562	1.5867e+16
47	TSPO (ENSG00000100300)	1.7643e-176	5237587220901860	SP100 (ENSG00000067066)	0.371577	1.54207e+16
48	MATK (ENSG00000007264)	1.01025e-173	1.21167e+16	PRDM1 (ENSG00000057657)	0.535302	1777330663659480
49	H1FX (ENSG00000184897)	6.93347e-169	2.91026e+16	ATP6V1F (ENSG00000128524)	1.33497	1.51032e+16
50	RALY (ENSG00000125970)	2.20977e-167	1452428795264640	HLA-DQA2 (ENSG00000237541)	0.141925	1.02595e+16
51	MZT2B (ENSG00000152082)	2.69656e-166	1319439998734790	TAX1BP1 (ENSG00000106052)	1.53203	1.57354e+16
52	PYURF (ENSG00000145337)	2.41596e-160	1382814306199920	NDUFA12 (ENSG00000184752)	1.64622	1.5286e+16
53	SEPT1 (ENSG00000180096)	3.55318e-155	3.04716e+16	SNRPC (ENSG00000124562)	0.321134	1.64237e+16
54	CCDC85B (ENSG00000175602)	2.53578e-153	1.3766e+16	SPTAN1 (ENSG00000197694)	0.45629	1.61681e+16
55	DPP7 (ENSG00000176978)	8.8552e-151	8632045351613670	CNOT6L (ENSG00000138767)	0.00561274	1.75081e+16
56	PDIA3 (ENSG00000167004)	8.42934e-148	3998744002760010	DDX46 (ENSG00000145833)	0.701697	1608296106436500
57	VAMP2 (ENSG00000220205)	5.78235e-145	3454292858890880	PSMB3 (ENSG00000277791)	0.819365	1.53068e+16
58	FKBP8 (ENSG00000105701)	1.90323e-142	3.17481e+16	MED10 (ENSG00000133398)	10.7919	1.50077e+16
59	MRPL41 (ENSG00000182154)	6.95454e-143	5795592434391080	SYTL3 (ENSG00000164674)	13.0746	1.71854e+16
60	GIMAP1 (ENSG00000213203)	1.46142e-141	4515857253209710	AP2M1 (ENSG00000161203)	13.4805	1540431233602020
61	ARPC5L (ENSG00000136950)	4.61876e-141	1.22349e+16	CENPK (ENSG00000123219)	22.3681	3203945340831230
62	METTL26 (ENSG00000130731)	4.91758e-141	2.32097e+16	PSMC5 (ENSG00000087191)	23.866	1.52359e+16
63	C12orf75 (ENSG00000235162)	5.45564e-136	5977400667823500	ANP32A (ENSG00000140350)	26.7278	1.59888e+16
64	RAP1B (ENSG00000127314)	2.79517e-134	3.17759e+16	SP140 (ENSG00000079263)	6.6811	1895686217142050
65	KHDRBS1 (ENSG00000121774)	3.72666e-133	4544048790460110	PDE4B (ENSG00000184588)	7.25636	1692172788395570
66	SQSTM1 (ENSG00000161011)	5.72719e-132	6078107072590520	CCL3L1 (ENSG00000276085)	8.01732	2354884857482720
67	MCUB (ENSG00000005059)	6.99223e-133	1.07596e+16	IFIT3 (ENSG00000119917)	8.79934	6145457381913170
68	ANXA11 (ENSG00000122359)	1.48915e-131	3.85573e+16	OAS1 (ENSG00000089127)	131.578	2.55761e+16
69	C9orf16 (ENSG00000171159)	2.54717e-129	3976838406184800	SLA2 (ENSG00000101082)	160.146	1.7706e+16
70	RCSD1 (ENSG00000198771)	2.56082e-130	5042903173618110	POMP (ENSG00000132963)	393.85	1504020770100320
71	IMP3 (ENSG00000177971)	1.12904e-128	8170415151344560	BCLAF1 (ENSG00000029363)	41.5794	1.53689e+16
72	UBE2I (ENSG00000103275)	5.8005e-129	4654900105659030	ZFAND2A (ENSG00000178381)	62.3133	209390483269277
73	RNASET2 (ENSG00000026297)	3.26518e-129	1.00955e+16	TIMM17B (ENSG00000126768)	74.3146	1.7098e+16
74	HNRNPA0 (ENSG00000177733)	1.0145e-126	3.89271e+16	YPEL5 (ENSG00000119801)	74.4248	1.59234e+16
75	JUN (ENSG00000177606)	1.88518e-126	4.70281e+16	MRPS12 (ENSG00000128626)	85.1837	1.73531e+16
76	DUT (ENSG00000128951)	5.59012e-127	179421229409403	CD38 (ENSG00000004468)	9.46885	4786712884537080
77	ALKBH7 (ENSG00000125652)	1.69864e-123	2363258993492050	ZNF683 (ENSG00000176083)	1134.25	213338991981848
78	TGFB1 (ENSG00000105329)	6.76264e-121	1.78134e+16	MTRNR2L8 (ENSG00000255823)	115.659	3154407982486550
79	ANP32B (ENSG00000136938)	2.19719e-120	4476770902563110	WSB1 (ENSG00000109046)	1471.07	1.58763e+16
80	NOL7 (ENSG00000225921)	8.41808e-121	1265144283218630	CCNH (ENSG00000134480)	193.548	1.66165e+16
81	S1PR4 (ENSG00000125910)	5.861e-118	7.88407e+16	MEA1 (ENSG00000124733)	230.176	1612296045296610
82	CHCHD10 (ENSG00000250479)	1.42352e-114	5.40535e+16	PHPT1 (ENSG00000054148)	2436.38	1727786771571060
83	ARF5 (ENSG00000004059)	2.99938e-115	6463190491377230	XCL1 (ENSG00000143184)	505.243	1.83541e+16
84	MRPS34 (ENSG00000074071)	1.82293e-113	1.76399e+16	TAF7 (ENSG00000178913)	509.824	1.60348e+16
85	KRT10 (ENSG00000186395)	4.02525e-113	1.46519e+16	PSMB2 (ENSG00000126067)	603.053	157234473936109
86	APBB1IP (ENSG00000077420)	5.03851e-113	420498767589442	CALCOCO2 (ENSG00000136436)	630.041	1.66668e+16
87	PRELID1 (ENSG00000169230)	3.00777e-111	1.12616e+16	NHP2 (ENSG00000145912)	13513.1	1.52612e+16
88	FLNA (ENSG00000196924)	1.07687e-109	2.48287e+16	HOPX (ENSG00000171476)	15065.6	1.5342e+16
89	NDFIP1 (ENSG00000131507)	1.28165e-109	9123955089718950	SNX6 (ENSG00000129515)	24609.2	1550595053963710
90	SF1 (ENSG00000168066)	1.83945e-109	2.68885e+16	XPO4 (ENSG00000132953)	258.752	1.98966e+16
91	RASAL3 (ENSG00000105122)	1.84146e-108	4025478967866900	EIF3I (ENSG00000084623)	28733.3	1.53327e+16
92	CCDC107 (ENSG00000159884)	1.08186e-108	1.31603e+16	MGAT4A (ENSG00000071073)	2978.18	1.56326e+16
93	TERF2IP (ENSG00000166848)	7.4297e-107	4611464563898790	OS9 (ENSG00000135506)	3316.36	1.6005e+16
94	PPP4C (ENSG00000149923)	4.69295e-104	7338007089153760	SMU1 (ENSG00000122692)	462.503	1.84162e+16
95	PDCD6 (ENSG00000249915)	4.96624e-105	8738622765914280	CHCHD5 (ENSG00000125611)	4656.71	1.76261e+16
96	MZT2A (ENSG00000173272)	1.10396e-103	8253023865565050	PPP1R7 (ENSG00000115685)	53200.5	1.55464e+16
97	TRAPPC5 (ENSG00000181029)	2.46276e-104	7552167302652300	BCAS2 (ENSG00000116752)	5643.4	1.62335e+16
98	SH3BP1 (ENSG00000100092)	6.059e-102	1.87392e+16	IRF2 (ENSG00000168310)	63873.7	1.64008e+16
99	AURKAIP1 (ENSG00000175756)	1.76012e-100	7.39917e+16	TENT5C (ENSG00000183508)	7104.34	1.74281e+16
100	CD8A (ENSG00000153563)	5.58241e-101	2300537906007020	SAMHD1 (ENSG00000101347)	749.244	1.51112e+16
101	C1QBP (ENSG00000108561)	9.0602e-101	2362213365970870	BANF1 (ENSG00000175334)	786.272	1.53186e+16
102	TMEM160 (ENSG00000130748)	7.80242e-99	1899036132661900	MVP (ENSG00000013364)	8885.96	1.5739e+16
103	SIGIRR (ENSG00000185187)	8.42933e-101	3117552243960170	DNTTIP2 (ENSG00000067334)	99.7923	1.61663e+16
104	NME2 (ENSG00000243678)	1.09666e-98	2.64771e+16	NDUFA5 (ENSG00000128609)	111420	1516731863835810
105	NCF1 (ENSG00000158517)	5.29671e-99	3.86375e+16	AP2S1 (ENSG00000042753)	128009	1.51838e+16
106	UQCRFS1 (ENSG00000169021)	5.84119e-99	9845478139590620	PATL2 (ENSG00000229474)	144782	1.95727e+16
107	ATP5F1D (ENSG00000099624)	5.50238e-97	1.97503e+16	TRIM22 (ENSG00000132274)	16811.7	1.54674e+16
108	GADD45GIP1 (ENSG00000179271)	1.37534e-95	1.53373e+16	TRA2A (ENSG00000164548)	170943	1.72065e+16
109	DDT (ENSG00000099977)	6.56897e-95	5475916389145880	FDPS (ENSG00000160752)	185008	1.56818e+16
110	SNX3 (ENSG00000112335)	2.65898e-93	6607596462928720	ATP5MC1 (ENSG00000159199)	235366	1.5477e+16
111	SYNGR2 (ENSG00000108639)	2.74687e-93	874282867224452	RTF2 (ENSG00000022277)	278166	1.60429e+16
112	ARF6 (ENSG00000165527)	2.86199e-93	3.51921e+16	HIST1H2BG (ENSG00000273802)	371378	3020876939975810
113	PYCARD (ENSG00000103490)	9.62658e-94	1.20938e+16	GBP1 (ENSG00000117228)	376446	2.07399e+16
114	ARHGAP45 (ENSG00000180448)	1.89575e-92	3.56995e+16	LYPLA2 (ENSG00000011009)	378304	15708821629038
115	PGLS (ENSG00000130313)	2.86704e-93	1650838934651570	SUPT4H1 (ENSG00000213246)	42644.7	1503913118069030
116	COX5B (ENSG00000135940)	6.82444e-93	2.0781e+16	ERCC5 (ENSG00000134899)	42987.8	1.74857e+16
117	EMD (ENSG00000102119)	9.80079e-93	560733322102465	GSTM3 (ENSG00000134202)	44789.7	3789485776707110
118	P4HB (ENSG00000185624)	1.09659e-92	4390141628878160	OLA1 (ENSG00000138430)	54921.1	1.62365e+16
119	EIF5A (ENSG00000132507)	1.459e-91	409169663831598	RGS2 (ENSG00000116741)	552894	2525735044372560
120	SCAND1 (ENSG00000171222)	2.89412e-89	5819105453883610	FUNDC2 (ENSG00000165775)	67060.8	1.54746e+16
121	GTF3A (ENSG00000122034)	1.31457e-88	3328425227770200	HIST1H1D (ENSG00000124575)	70847.7	1.7655e+16
122	PSMD8 (ENSG00000099341)	1.76277e-88	4366451390198030	NDUFA9 (ENSG00000139180)	73561.2	1787882215151970
123	TXNL4A (ENSG00000141759)	2.25466e-89	1.63077e+16	ABT1 (ENSG00000146109)	95581	1.57878e+16
124	DCXR (ENSG00000169738)	3.06965e-89	1246721036495000	IFI35 (ENSG00000068079)	1.05875e+06	1.77171e+16
125	CDK2AP2 (ENSG00000167797)	6.86623e-90	3.50677e+16	PARP9 (ENSG00000138496)	1.09926e+06	2.41052e+16
126	IDH2 (ENSG00000182054)	1.55753e-87	6.38142e+16	LCMT1 (ENSG00000205629)	1.11948e+06	1.77951e+16
127	TRADD (ENSG00000102871)	4.60737e-88	1.29861e+16	DCP1A (ENSG00000272886)	1.44261e+06	1.89521e+16
128	TBCB (ENSG00000105254)	1.31729e-87	3588029643964740	FAM129A (ENSG00000135842)	1.46343e+06	1.65736e+16
129	KLF6 (ENSG00000067082)	2.19044e-86	2137347903346040	LGALS9 (ENSG00000168961)	1.48106e+06	2.408e+16
130	NAA10 (ENSG00000102030)	4.99991e-86	1100294809544770	HIST1H1C (ENSG00000187837)	1.88791e+06	2.06529e+16
131	SNHG7 (ENSG00000233016)	1.06875e-85	2123037947368530	CTNNA1 (ENSG00000044115)	2.17447e+06	2.51596e+16
132	NDUFAB1 (ENSG00000004779)	2.18067e-85	9010255493057370	GZMB (ENSG00000100453)	2.88494e+06	2226747868809990
133	GPX4 (ENSG00000167468)	3.07864e-85	2.2938e+16	TUBA1C (ENSG00000167553)	295771	1.72626e+16
134	XBP1 (ENSG00000100219)	9.19171e-86	4235453650257940	IFI16 (ENSG00000163565)	3.02946e+06	1.50257e+16
135	MAP1LC3B (ENSG00000140941)	1.36887e-85	4435968487428270	H2AFJ (ENSG00000246705)	332887	1.67759e+16
136	IL10RA (ENSG00000110324)	1.47077e-84	2132605331193680	LSM3 (ENSG00000170860)	4.02249e+06	1.56131e+16
137	ZNF428 (ENSG00000131116)	1.18493e-83	1.09401e+16	EXOSC1 (ENSG00000171311)	4.6462e+06	1.73817e+16
138	CALR (ENSG00000179218)	4.35311e-85	2.25117e+16	DRG1 (ENSG00000185721)	490212	1.77362e+16
139	RER1 (ENSG00000157916)	1.21057e-82	7740890003093450	PNKD (ENSG00000127838)	537646	1.61169e+16
140	MFSD10 (ENSG00000109736)	3.40615e-83	6.38747e+16	ZBP1 (ENSG00000124256)	613002	1.80711e+16
141	CITED2 (ENSG00000164442)	7.51013e-83	5480778765013800	HELZ (ENSG00000198265)	643630	1.72796e+16
142	RGS10 (ENSG00000148908)	9.96384e-83	3.04495e+16	LAMTOR5 (ENSG00000134248)	670411	1.50477e+16
143	MTDH (ENSG00000147649)	1.10364e-81	3254057667458280	MPHOSPH10 (ENSG00000124383)	677075	1.81944e+16
144	BLOC1S4 (ENSG00000186222)	1.38084e-80	2.07726e+16	GNLY (ENSG00000115523)	681472	1.98849e+16
145	MYDGF (ENSG00000074842)	5.20151e-81	1866853005843820	ELOVL1 (ENSG00000066322)	742554	1.60478e+16
146	CLTA (ENSG00000122705)	4.76003e-80	8181728669091880	JPX (ENSG00000225470)	766598	1822040536115600
147	TMUB1 (ENSG00000164897)	2.28768e-78	4.25877e+16	XIST (ENSG00000229807)	804060	2424350211628270
148	MBP (ENSG00000197971)	4.80686e-79	3230977930223240	BORCS7 (ENSG00000166275)	869394	1.77103e+16
149	NT5C (ENSG00000125458)	1.73543e-77	1.99323e+16	GABARAPL1 (ENSG00000139112)	884643	1.69058e+16
150	CHST12 (ENSG00000136213)	2.52093e-78	7143765370675300	ERICH1 (ENSG00000104714)	957251	1.58905e+16
151	DGCR6L (ENSG00000128185)	4.119e-78	8004308515356420	KLRC1 (ENSG00000134545)	1.1262e+06	2325261023252350
152	RGCC (ENSG00000102760)	3.64476e-77	1283483902777430	KLRD1 (ENSG00000134539)	1.15976e+07	1.64286e+16
153	C19orf66 (ENSG00000130813)	2.86773e-76	5397623516509230	SAMD9 (ENSG00000205413)	1.29753e+06	1.7453e+16
154	GABARAPL2 (ENSG00000034713)	6.98919e-76	2.65666e+16	TGOLN2 (ENSG00000152291)	1.37634e+07	1.50295e+16
155	MAF1 (ENSG00000179632)	2.91798e-74	8172233874936610	FUBP1 (ENSG00000162613)	1.54694e+07	1686236557244580
156	ARHGEF1 (ENSG00000076928)	3.22272e-75	2501915112765050	BABAM2 (ENSG00000158019)	1.61331e+07	1.7787e+16
157	RAB5IF (ENSG00000101084)	7.30649e-75	1.3909e+16	PSMD11 (ENSG00000108671)	1.63564e+07	1.64912e+16
158	FBXW5 (ENSG00000159069)	3.23048e-73	8714064423168010	ANP32E (ENSG00000143401)	1.70476e+07	1.65077e+16
159	LY6E (ENSG00000160932)	1.17215e-73	1.81221e+16	OXNAD1 (ENSG00000154814)	1.7426e+07	1.53354e+16
160	TRABD (ENSG00000170638)	8.534e-72	6293767199208660	COMMD1 (ENSG00000173163)	1.95977e+07	1.76948e+16
161	PEBP1 (ENSG00000089220)	1.00987e-70	2.20226e+16	SPAG7 (ENSG00000091640)	1.96475e+07	1.53223e+16
162	NME3 (ENSG00000103024)	4.59605e-70	4310398194792110	EIF6 (ENSG00000242372)	2.11716e+06	1.50608e+16
163	CDC42EP3 (ENSG00000163171)	2.02527e-70	4917469415327560	MX1 (ENSG00000157601)	2.33433e+06	1.96025e+16
164	BAX (ENSG00000087088)	2.09411e-69	3434161094663770	ASNA1 (ENSG00000198356)	2.43471e+06	1653337553898090
165	PCBP2 (ENSG00000197111)	8.40299e-70	1.68347e+16	FXR1 (ENSG00000114416)	2.59081e+07	1.57661e+16
166	C4orf48 (ENSG00000243449)	2.37845e-69	1.41669e+16	FP671120.4 (ENSG00000281383)	2.80958e+07	3.25545e+16
167	RPS19BP1 (ENSG00000187051)	2.34484e-67	6.28258e+16	AOAH (ENSG00000136250)	2.92269e+07	1.57594e+16
168	SF3A2 (ENSG00000104897)	2.40114e-67	3.46226e+16	MRPS18B (ENSG00000204568)	3.00746e+06	1.59893e+16
169	SFPQ (ENSG00000116560)	2.79977e-67	2923466858414540	NSF (ENSG00000073969)	3.02463e+07	2.00896e+16
170	OGFR (ENSG00000060491)	4.59911e-66	1.27612e+16	TOX4 (ENSG00000092203)	345353	1.62818e+16
171	SDF4 (ENSG00000078808)	7.04824e-67	5773319398104180	CENPC (ENSG00000145241)	3.68051e+07	1.63482e+16
172	RHOF (ENSG00000139725)	1.20275e-64	2.93385e+16	RNF113A (ENSG00000125352)	3.81642e+06	1585678581569330
173	HERPUD1 (ENSG00000051108)	2.58316e-64	2969089717517360	CNOT2 (ENSG00000111596)	4.75225e+06	1.54403e+16
174	FAM173A (ENSG00000103254)	2.94508e-64	7080387791114410	GBP2 (ENSG00000162645)	5.29565e+06	1558498885357970
175	PHF1 (ENSG00000112511)	3.01993e-64	5991619362674070	BUD31 (ENSG00000106245)	6.39457e+06	1.52854e+16
176	TMED2 (ENSG00000086598)	9.49293e-65	3367169931757440	LMAN1 (ENSG00000074695)	6.49551e+06	1.60839e+16
177	TUFM (ENSG00000178952)	1.29359e-63	3406062329832270	TMEM208 (ENSG00000168701)	6.86251e+06	1.64628e+16
178	VSIR (ENSG00000107738)	7.96353e-64	3.77226e+16	XRN1 (ENSG00000114127)	7.08077e+06	1.67419e+16
179	RNF149 (ENSG00000163162)	1.28179e-62	4611864129300420	EPRS (ENSG00000136628)	7.39676e+06	1.57947e+16
180	TPST2 (ENSG00000128294)	2.35041e-62	4776105376205390	NDUFB6 (ENSG00000165264)	7.93713e+06	1.50143e+16
181	EIF5 (ENSG00000100664)	2.44948e-63	2.60949e+16	PSMB7 (ENSG00000136930)	8.67656e+06	1.61025e+16
182	NCBP2-AS2 (ENSG00000270170)	7.91083e-63	1.86623e+16	CREM (ENSG00000095794)	9.18047e+06	1743445788052820
183	ABHD17A (ENSG00000129968)	1.11347e-61	4057146608785470	ZDHHC6 (ENSG00000023041)	9.34568e+06	1.75193e+16
184	PPP3CC (ENSG00000120910)	1.76857e-61	6010448343290800	CDC40 (ENSG00000168438)	9.74337e+06	1.67092e+16
185	TSC22D3 (ENSG00000157514)	2.96192e-61	1.77379e+16	SDCBP (ENSG00000137575)	9.8019e+06	1563898212535640
186	TMEM9B (ENSG00000175348)	3.11286e-61	6885098804801100	USP16 (ENSG00000156256)	9.82529e+06	1576662333341280
187	IRF1 (ENSG00000125347)	5.29099e-62	2.70779e+16	PLSCR1 (ENSG00000188313)	1.00147e+08	2.03454e+16
188	SDF2L1 (ENSG00000128228)	3.79694e-60	2.94688e+16	RMRP (ENSG00000269900)	1.01289e+08	2.06711e+16
189	TMEM259 (ENSG00000182087)	2.61758e-60	2324927191457670	NIFK (ENSG00000155438)	1.03103e+08	1610095334468220
190	INSIG1 (ENSG00000186480)	9.08209e-62	4674571137922130	LAP3 (ENSG00000002549)	1.15275e+08	1.77687e+16
191	EMC6 (ENSG00000127774)	1.04569e-57	9849362642667530	C19orf48 (ENSG00000167747)	1.18073e+08	2.16581e+16
192	VCP (ENSG00000165280)	2.76183e-58	3163832479900140	SUPT16H (ENSG00000092201)	1.22817e+08	1639691209409400
193	RANBP1 (ENSG00000099901)	5.72063e-58	1.29841e+16	CIR1 (ENSG00000138433)	1.23071e+08	1.53329e+16
194	TCEA1 (ENSG00000187735)	6.64687e-58	275808600250758	GBP4 (ENSG00000162654)	1.28804e+08	1940004237194750
195	FCMR (ENSG00000162894)	7.10468e-58	230601581462614	TMEM141 (ENSG00000244187)	1.35076e+07	1.62337e+16
196	GRSF1 (ENSG00000132463)	7.43981e-59	6888189486839720	ZNF107 (ENSG00000196247)	1.46486e+08	1.90468e+16
197	CSK (ENSG00000103653)	8.5385e-58	3.14191e+16	TXN2 (ENSG00000100348)	1.46603e+06	1555151780835360
198	CDC25B (ENSG00000101224)	1.06812e-56	2.58744e+16	ATG12 (ENSG00000145782)	1.61805e+08	1.56582e+16
199	VASP (ENSG00000125753)	2.04805e-56	4647978110477500	CD226 (ENSG00000150637)	1.86363e+08	2.23694e+16
200	VPS51 (ENSG00000149823)	2.97137e-57	6.13451e+16	CPNE3 (ENSG00000085719)	2.15923e+08	1.58403e+16
201	LRP10 (ENSG00000197324)	3.21032e-55	3760868915102340	AL118516.1 (ENSG00000260708)	2.21563e+07	1.63386e+16
202	PDLIM2 (ENSG00000120913)	6.06861e-56	5147614134658910	ORMDL2 (ENSG00000123353)	2.51652e+08	1.60295e+16
203	FAAP20 (ENSG00000162585)	1.08728e-54	2.24545e+16	PDCL3 (ENSG00000115539)	2.55488e+07	1.62253e+16
204	AC116366.3 (ENSG00000283782)	1.89954e-53	1.75815e+16	NPC2 (ENSG00000119655)	2.57874e+08	1.52043e+16
205	PQLC3 (ENSG00000162976)	4.81633e-54	1.11247e+16	RNMT (ENSG00000101654)	2.82353e+08	1.54194e+16
206	CLPP (ENSG00000125656)	7.19733e-54	4798831531488030	TSN (ENSG00000211460)	3.1102e+07	1.68805e+16
207	YPEL3 (ENSG00000090238)	3.78612e-52	5125004356009070	TIPRL (ENSG00000143155)	3.1412e+08	1.67943e+16
208	PRKCH (ENSG00000027075)	5.94734e-53	2310082329881920	ARID5B (ENSG00000150347)	3.15459e+07	153930732981157
209	ITM2C (ENSG00000135916)	9.04399e-53	7200236847176530	SGF29 (ENSG00000176476)	3.21954e+07	1.62383e+16
210	MRPL4 (ENSG00000105364)	1.61286e-51	1.37563e+16	BFAR (ENSG00000103429)	3.48644e+07	1.58492e+16
211	TMC8 (ENSG00000167895)	1.06e-52	3.14476e+16	NBDY (ENSG00000204272)	3.58862e+07	1550887964203290
212	PPP1R2 (ENSG00000184203)	1.15842e-50	253256762757284	HLA-G (ENSG00000204632)	3.60665e+08	2962626008581990
213	NDUFAF3 (ENSG00000178057)	1.26634e-50	3.4186e+16	EMC7 (ENSG00000134153)	3.63711e+07	1.51158e+16
214	RTF1 (ENSG00000137815)	1.10399e-49	4.4453e+16	FXYD2 (ENSG00000137731)	3.84173e+08	1.96781e+16
215	ARHGAP4 (ENSG00000089820)	1.41702e-49	3563531759638350	DNAJA1 (ENSG00000086061)	4.09286e+07	1.54409e+16
216	NUDT16L1 (ENSG00000168101)	1.65578e-49	8390769312399670	PHAX (ENSG00000164902)	433296	1721436969696950
217	MIB2 (ENSG00000197530)	1.67287e-49	5132081638930790	DDX60L (ENSG00000181381)	4.88094e+07	2.10481e+16
218	SMAP1 (ENSG00000112305)	2.9656e-49	604553063347456	CMC2 (ENSG00000103121)	5.04243e+07	1.51657e+16
219	SYTL1 (ENSG00000142765)	3.40527e-50	2952175083236350	LRBA (ENSG00000198589)	5.11489e+08	1637939488310260
220	DNAJC1 (ENSG00000136770)	4.66261e-50	5519519140315060	NCR3 (ENSG00000204475)	5.34996e+08	1772862980953140
221	UQCRC1 (ENSG00000010256)	5.80105e-50	4566240066344690	FTSJ1 (ENSG00000068438)	5.36353e+07	1.60624e+16
222	CEBPB (ENSG00000172216)	7.91932e-50	1.89115e+16	PHF20 (ENSG00000025293)	5.41524e+07	1.51005e+16
223	RGS19 (ENSG00000171700)	1.56099e-48	39687493136078	MAPRE1 (ENSG00000101367)	5.57881e+07	1.56479e+16
224	RASSF1 (ENSG00000068028)	2.34915e-48	3.39744e+16	LMBRD1 (ENSG00000168216)	5.74795e+07	1.55992e+16
225	MMP24OS (ENSG00000126005)	5.32919e-48	5147612970431320	BUD23 (ENSG00000071462)	5.83627e+07	1.50924e+16
226	EOMES (ENSG00000163508)	2.36722e-47	2.60311e+16	NTPCR (ENSG00000135778)	6.43113e+07	2000844371216630
227	FNTA (ENSG00000168522)	7.6637e-48	4163120711461350	CCT2 (ENSG00000166226)	6.53678e+07	1.51555e+16
228	TMEM134 (ENSG00000172663)	8.46095e-48	1.5617e+16	MGMT (ENSG00000170430)	6.57243e+07	1.59972e+16
229	ZNF706 (ENSG00000120963)	1.48527e-46	2793730468452010	ITCH (ENSG00000078747)	7.03781e+07	1726209259974120
230	CTDSP1 (ENSG00000144579)	1.69388e-47	3168160412098120	ANXA4 (ENSG00000196975)	7.14186e+07	1.84552e+16
231	SUMO3 (ENSG00000184900)	3.28046e-46	6.79047e+16	OASL (ENSG00000135114)	7.319e+07	1.64864e+16
232	TPGS1 (ENSG00000141933)	3.81698e-47	5.01968e+16	HIST1H2AG (ENSG00000196787)	7.44556e+07	2296760329140060
233	MRPS26 (ENSG00000125901)	7.79928e-47	1.46626e+16	HIST1H2AC (ENSG00000180573)	7.47836e+07	2175329706734100
234	TSC22D4 (ENSG00000166925)	1.51697e-46	2258340704273560	SRA1 (ENSG00000213523)	8.79345e+07	1.61641e+16
235	AES (ENSG00000104964)	1.81499e-45	1.76973e+16	ITPA (ENSG00000125877)	9.38666e+07	1.6409e+16
236	MFF (ENSG00000168958)	2.36235e-45	5.95582e+16	ILF3-DT (ENSG00000267100)	1.09243e+08	1.67778e+16
237	MPG (ENSG00000103152)	3.00088e-45	1.25721e+16	ZNF638 (ENSG00000075292)	1.11476e+09	1.57298e+16
238	CLIC3 (ENSG00000169583)	3.18076e-45	1.02921e+16	FP671120.3 (ENSG00000280800)	1.11715e+09	2.86881e+16
239	PSIP1 (ENSG00000164985)	3.86405e-46	294666180654921	FAM32A (ENSG00000105058)	1.1334e+09	1.52204e+16
240	SKAP1 (ENSG00000141293)	6.88557e-46	1949654587316920	CCNG1 (ENSG00000113328)	1.17219e+09	1.50958e+16
241	PNPLA2 (ENSG00000177666)	1.33616e-45	1.2438e+16	ZNF331 (ENSG00000130844)	1.2357e+09	1.82956e+16
242	GPS2 (ENSG00000132522)	1.51866e-44	7415805369319420	C1D (ENSG00000197223)	1.30059e+09	1563479127359350
243	YDJC (ENSG00000161179)	4.18129e-44	2095494409577840	DDX60 (ENSG00000137628)	1.33296e+09	2.1031e+16
244	GNG5 (ENSG00000174021)	8.84661e-45	1.97917e+16	EMC3 (ENSG00000125037)	1.48982e+09	1.50792e+16
245	SIPA1 (ENSG00000213445)	3.06856e-43	3.66802e+16	UTP23 (ENSG00000147679)	1.54293e+09	1.60223e+16
246	MRPL23 (ENSG00000214026)	3.08154e-44	4689549319018170	SAMD9L (ENSG00000177409)	1.58625e+09	1.79786e+16
247	CDIPT (ENSG00000103502)	4.32278e-44	8100677207706940	ACAT2 (ENSG00000120437)	1.68002e+09	1.52936e+16
248	SNF8 (ENSG00000159210)	6.5598e-44	1.08258e+16	NBEAL1 (ENSG00000144426)	1.70395e+09	1.57874e+16
249	MHENCR (ENSG00000232442)	7.35406e-44	2.96893e+16	TMLHE (ENSG00000185973)	1.73952e+09	24012995526399
250	GORASP2 (ENSG00000115806)	1.08536e-42	4552857115746090	RSAD2 (ENSG00000134321)	1.76853e+08	402327478842165
251	DCK (ENSG00000156136)	1.39485e-42	5869400204022610	HEXA (ENSG00000213614)	1.8148e+09	1.5765e+16
252	PITPNC1 (ENSG00000154217)	1.58631e-42	4694084036127330	RBSN (ENSG00000131381)	1.86802e+07	2183088263084190
253	NSMCE3 (ENSG00000185115)	3.34451e-43	7505865747913540	IFI27 (ENSG00000165949)	1.89629e+09	7224946729336070
254	DUSP1 (ENSG00000120129)	4.6559e-43	4409674752008490	ERG28 (ENSG00000133935)	2.08725e+09	1.50182e+16
255	ATP6AP2 (ENSG00000182220)	4.702e-44	4035734564543880	MED6 (ENSG00000133997)	2.13132e+09	1.74278e+16
256	PLEKHF1 (ENSG00000166289)	1.18787e-42	1.29277e+16	RNF13 (ENSG00000082996)	2.21698e+09	1610178275503740
257	RASSF5 (ENSG00000266094)	2.42835e-41	2465894076238810	DYNLT3 (ENSG00000165169)	2.40569e+09	1.56073e+16
258	HINT2 (ENSG00000137133)	2.70958e-41	2.68522e+16	FAM111A (ENSG00000166801)	2.57135e+09	1.76217e+16
259	RBM42 (ENSG00000126254)	3.13183e-42	8192572026074750	RGS1 (ENSG00000090104)	2.61956e+08	1.55961e+16
260	AP3S1 (ENSG00000177879)	3.58484e-41	3.7853e+16	DDX10 (ENSG00000178105)	2.71159e+09	2.17056e+16
261	PPM1G (ENSG00000115241)	3.7897e-41	438254422373927	ADA2 (ENSG00000093072)	2.71941e+09	1609237859570150
262	FLOT1 (ENSG00000137312)	3.86011e-44	6095362876417870	GON4L (ENSG00000116580)	2.73556e+08	1.56003e+16
263	GPAA1 (ENSG00000197858)	8.62935e-42	6258126374188380	ATXN7L3B (ENSG00000253719)	3.10857e+08	1.63349e+16
264	EMC10 (ENSG00000161671)	1.03756e-40	4741385718889190	TMEM14A (ENSG00000096092)	3.3888e+09	1.70585e+16
265	PPP1CC (ENSG00000186298)	2.37154e-41	3192801293571340	NRDC (ENSG00000078618)	3.5015e+09	1.57584e+16
266	LAGE3 (ENSG00000196976)	2.90114e-41	3608988408787110	AC007952.4 (ENSG00000262202)	3.68412e+08	2544015940152790
267	RAB2A (ENSG00000104388)	3.95594e-41	3755567017325340	MRPS16 (ENSG00000182180)	4.07467e+09	1.56492e+16
268	RHEB (ENSG00000106615)	4.88888e-42	9103890869052000	MRPS35 (ENSG00000061794)	4.08438e+08	156909409149314
269	CMTM7 (ENSG00000153551)	7.01157e-41	6373573170484790	TAPBPL (ENSG00000139192)	4.157e+08	1.7545e+16
270	RGS14 (ENSG00000169220)	7.54694e-41	5005650490759730	BCCIP (ENSG00000107949)	4.15715e+09	1.55448e+16
271	PAK2 (ENSG00000180370)	7.75948e-41	2949894506128160	BECN1 (ENSG00000126581)	4.42591e+08	1.51948e+16
272	YWHAQ (ENSG00000134308)	9.63893e-41	2.47512e+16	APOL6 (ENSG00000221963)	4.45468e+09	159986376313088
273	ATP5PO (ENSG00000241837)	1.64367e-40	3.03054e+16	NMI (ENSG00000123609)	4.54582e+08	1.64395e+16
274	GOLPH3 (ENSG00000113384)	3.22643e-39	6399924519375730	VPS35 (ENSG00000069329)	4.95801e+08	153263028512977
275	NCOR1 (ENSG00000141027)	3.38953e-40	2.4133e+16	ZNF394 (ENSG00000160908)	5.21438e+08	1.57135e+16
276	VTI1B (ENSG00000100568)	4.56656e-39	814573365531102	TMEM18 (ENSG00000151353)	5.56346e+08	1.62939e+16
277	OVCA2 (ENSG00000262664)	8.53538e-40	7444401723548580	ERV3-1 (ENSG00000213462)	6.00704e+08	2.07757e+16
278	RTN4 (ENSG00000115310)	1.05249e-38	3.36387e+16	COPS2 (ENSG00000166200)	6.37548e+08	1.5858e+16
279	FDX1 (ENSG00000137714)	1.90271e-38	1762245191184040	WARS (ENSG00000140105)	6.94541e+08	2.02273e+16
280	UBE2B (ENSG00000119048)	3.79138e-38	2.67659e+16	DHX40 (ENSG00000108406)	7.73496e+08	2.04785e+16
281	TRAM1 (ENSG00000067167)	6.15653e-39	2.27669e+16	AL390728.5 (ENSG00000232347)	8.14327e+08	2.05083e+16
282	CHIC2 (ENSG00000109220)	7.82277e-39	8776329023458010	HLA-DQB1 (ENSG00000179344)	8.1821e+08	1507913636157260
283	TUSC2 (ENSG00000114383)	8.02947e-39	1324339184839520	CYSTM1 (ENSG00000120306)	8.46068e+08	1.83588e+16
284	MAN2B1 (ENSG00000104774)	8.21418e-39	1.13706e+16	RAB18 (ENSG00000099246)	9.32021e+08	1.55487e+16
285	SNRNP70 (ENSG00000104852)	8.6374e-39	3.87787e+16	HAVCR2 (ENSG00000135077)	9.4071e+08	3437049699435740
286	SLC2A4RG (ENSG00000125520)	1.63134e-37	5985238178135310	CHCHD3 (ENSG00000106554)	9.42902e+08	154145524288198
287	NDUFAF8 (ENSG00000224877)	5.6437e-38	1864475687798200	SLU7 (ENSG00000164609)	9.71365e+08	1.52683e+16
288	HPCAL1 (ENSG00000115756)	9.56993e-39	7083864302494220	PWP1 (ENSG00000136045)	1.01456e+10	1.5273e+16
289	ITGB1BP1 (ENSG00000119185)	1.92632e-36	3912984304475800	HIST1H2BC (ENSG00000180596)	1.04856e+10	210317484312113
290	C22orf39 (ENSG00000242259)	2.96115e-37	1.1277e+16	ATP5S (ENSG00000125375)	1.11577e+08	1.8688e+16
291	RNF126 (ENSG00000070423)	3.75578e-36	1318521894455470	NASP (ENSG00000132780)	1.11679e+10	1.60326e+16
292	PGAM1 (ENSG00000171314)	9.46715e-37	1.92237e+16	LSM1 (ENSG00000175324)	1.11962e+10	152116604745828
293	TMC6 (ENSG00000141524)	1.17069e-35	2.53678e+16	HIST1H2BB (ENSG00000276410)	1.16577e+09	3829582199243190
294	AKIRIN2 (ENSG00000135334)	1.76302e-35	649273691134193	MRTO4 (ENSG00000053372)	1.19784e+09	1841011720527430
295	NGRN (ENSG00000182768)	2.91509e-35	6441648360254540	PIGC (ENSG00000135845)	1.23817e+10	1568817349762970
296	SELENOM (ENSG00000198832)	4.17473e-36	3380689526076510	TRGV10 (ENSG00000211694)	1.26154e+10	1.63058e+16
297	ZAP70 (ENSG00000115085)	6.51672e-36	1883881515423670	DLD (ENSG00000091140)	1.40827e+10	1.71594e+16
298	RAP1A (ENSG00000116473)	9.17345e-36	2.07835e+16	POP5 (ENSG00000167272)	1.40836e+09	1551566407973150
299	RAB4A (ENSG00000168118)	9.71984e-37	1.44627e+16	PHF5A (ENSG00000100410)	1.44748e+09	1505118495431560
300	PHF11 (ENSG00000136147)	1.28632e-34	4149045623992860	TRMT10C (ENSG00000174173)	1.46517e+10	1.50097e+16
301	SLC25A3 (ENSG00000075415)	1.55847e-35	1633164101504730	PDHB (ENSG00000168291)	1.46983e+10	1.53205e+16
302	ARRDC1 (ENSG00000197070)	1.56506e-34	1.19248e+16	Z93241.1 (ENSG00000270022)	1.49237e+10	1876845842790460
303	ADIPOR1 (ENSG00000159346)	2.08024e-35	5760017662394030	HSD17B10 (ENSG00000072506)	1.52521e+10	1.51881e+16
304	RAB24 (ENSG00000169228)	2.46437e-34	1.23245e+16	GSTM2 (ENSG00000213366)	1.53267e+10	2.62955e+16
305	TMEM147 (ENSG00000105677)	2.67671e-35	8213697764516390	RAD51C (ENSG00000108384)	1.56945e+10	1.6904e+16
306	PTGDR (ENSG00000168229)	3.08961e-34	5655071237253520	DDIT3 (ENSG00000175197)	1.58719e+10	1.71986e+16
307	CD47 (ENSG00000196776)	3.57767e-34	3461600253627760	MPV17 (ENSG00000115204)	1.60838e+09	1.68178e+16
308	NAXE (ENSG00000163382)	3.7222e-34	1171260221612350	MAP4K4 (ENSG00000071054)	1.6478e+10	1.99912e+16
309	TSEN54 (ENSG00000182173)	4.59382e-35	4277364840425330	COMMD8 (ENSG00000169019)	1.66707e+10	1.54774e+16
310	RNASEH2C (ENSG00000172922)	5.66166e-35	4479186824467690	RBM38 (ENSG00000132819)	1.80669e+10	1.93688e+16
311	TMEM179B (ENSG00000185475)	8.48829e-35	2.83861e+16	NOB1 (ENSG00000141101)	1.89735e+10	1574356081952110
312	HDAC10 (ENSG00000100429)	9.92586e-35	2.65384e+16	NUP160 (ENSG00000030066)	1.8994e+10	1940026758201190
313	MCL1 (ENSG00000143384)	1.75264e-33	2.17938e+16	SETX (ENSG00000107290)	1.95723e+10	1.61002e+16
314	PKN1 (ENSG00000123143)	1.91103e-34	6200676849421740	HSH2D (ENSG00000196684)	1.98111e+10	2047803183183040
315	NDUFS6 (ENSG00000145494)	2.62076e-33	2.64283e+16	IMPDH2 (ENSG00000178035)	1.98977e+10	151978922698862
316	ADAM8 (ENSG00000151651)	3.71944e-34	5042470341998770	MBD4 (ENSG00000129071)	2.04418e+10	1.51856e+16
317	SRSF2 (ENSG00000161547)	5.82137e-34	2.3547e+16	IPO8 (ENSG00000133704)	2.32626e+09	2.07136e+16
318	FBXL15 (ENSG00000107872)	5.85561e-34	4038377715299750	OGDH (ENSG00000105953)	2.35498e+09	1.51426e+16
319	SF3A1 (ENSG00000099995)	1.61663e-33	2519895312138100	CCNT1 (ENSG00000129315)	2.53731e+09	1.67635e+16
320	SLC25A39 (ENSG00000013306)	1.83958e-33	6838240538288500	SUPT6H (ENSG00000109111)	2.76514e+10	1.55503e+16
321	DEF6 (ENSG00000023892)	2.62444e-32	2287513069867110	GNAI3 (ENSG00000065135)	3.02026e+10	1504176977066550
322	AKIRIN1 (ENSG00000174574)	5.40401e-33	4301951887789490	MRPL48 (ENSG00000175581)	3.06935e+10	1.58424e+16
323	RNF187 (ENSG00000168159)	1.24063e-31	5837232092528750	ALG13 (ENSG00000101901)	3.22543e+10	1.62319e+16
324	SPOCK2 (ENSG00000107742)	1.88145e-31	1.69487e+16	GLMN (ENSG00000174842)	3.33441e+10	1822512664499040
325	SYNRG (ENSG00000275066)	2.43485e-31	2.49944e+16	TIMM10 (ENSG00000134809)	3.57268e+09	1607463653787830
326	RRAGA (ENSG00000155876)	2.45989e-31	9841250010908170	STAT2 (ENSG00000170581)	3.62051e+10	2.03279e+16
327	SEPHS2 (ENSG00000179918)	3.29398e-31	7.90114e+16	CCNB1IP1 (ENSG00000100814)	3.84108e+09	1.6068e+16
[truncated: 2,416 more rows]

## Sheet: Biomarker genes Trm CD8
Top features	CD103+ Trm	pValue	FC	CD103- Trm	pValue	FC
[truncated: 1,484 more rows]
