# Supplementary material for: CD103–CD8+ T cells promote neurotoxic inflammation in Alzheimer’s disease via granzyme K–PAR-1 signaling
Source: Nat Commun. 2025 Sep 24;16:8372. doi: 10.1038/s41467-025-62405-6 (PMC12460627; doi:10.1038/s41467-025-62405-6)
Supplement: Supplementary file 9 — Supplementary Data 4 [file 41467_2025_62405_MOESM9_ESM.xlsx]

## Sheet: GrK VS CTRL unfiltered
Accession	Description	Exp. q-value: Combined	Contaminant	Marked as	Sum PEP Score	Coverage [%]	# Peptides	# PSMs	# Unique Peptides	# AAs	MW [kDa]	calc. pI	Score Sequest HT: Sequest HT	# Peptides (by Search Engine): Sequest HT	Biological Process	Cellular Component	Molecular Function	Pfam IDs	Entrez Gene ID	Ensembl Gene ID	Gene Symbol	Gene ID	WikiPathways	Reactome Pathways	# Protein Pathway Groups	Abundance Ratio: (DRUG) / (CTRL)	Abundance Ratio Adj. P-Value: (DRUG) / (CTRL)	Abundance Ratio Variability [%]: (DRUG) / (CTRL)	Abundances (Grouped): CTRL	Abundances (Grouped): DRUG	Abundances (Grouped) CV [%]: CTRL	Abundances (Grouped) CV [%]: DRUG	Abundances (Normalized): F8: Sample, CTRL, CTRL NERO	Abundances (Normalized): F9: Sample, CTRL, CTRL NERO	Abundances (Normalized): F10: Sample, CTRL, CTRL NERO	Abundances (Normalized): F41: Sample, CTRL, CTRL ROSSO	Abundances (Normalized): F42: Sample, CTRL, CTRL ROSSO	Abundances (Normalized): F43: Sample, CTRL, CTRL ROSSO	Abundances (Normalized): F44: Sample, CTRL, CTRL	Abundances (Normalized): F45: Sample, CTRL, CTRL	Abundances (Normalized): F46: Sample, CTRL, CTRL	Abundances (Normalized): F11: Sample, DRUG, GRK NERO	Abundances (Normalized): F12: Sample, DRUG, GRK NERO	Abundances (Normalized): F13: Sample, DRUG, GRK NERO	Abundances (Normalized): F29: Sample, DRUG, GRK ROSSO	Abundances (Normalized): F30: Sample, DRUG, GRK ROSSO	Abundances (Normalized): F31: Sample, DRUG, GRK ROSSO	Abundances (Normalized): F52: Sample, DRUG, GRK1	Abundances (Normalized): F53: Sample, DRUG, GRK1
O43598-1	2'-deoxynucleoside 5'-phosphate N-hydrolase 1 [OS=Homo sapiens]	0	FALSE	Homo sapiens (SwissProt TaxID=9606)	37.492	33	3	46	3	174	19.1	5.05	76.22	3	other metabolic processes;other biological processes	cytosol;nucleus;other cell component	other molecular function	Pf05014	10591	ENSG00000112667	DNPH1	B2LUJ9; hsa:10591; O43598		Purine catabolism	1	1.668	0.0419064	43.96	124220	258639	68.74	50.77	100447	88245.3	83502.7	124220	132557	113851	394474	312041	396024	159077	123837	139852	253551	282722	258639	493679	494173
Q9BYD3	39S ribosomal protein L4, mitochondrial [OS=Homo sapiens]	0	FALSE	Homo sapiens (SwissProt TaxID=9606)	20.768	19	3	20	3	311	34.9	9.72	51.29	3	protein metabolism;other metabolic processes	other membranes;mitochondrion;translational apparatus	other molecular function	Pf00573	51073	ENSG00000105364	MRPL4	A6NNV7; hsa:51073; Q9BW07; Q9BYD3; Q9H4N2; Q9Y317		Mitochondrial translation initiation; Mitochondrial translation elongation; Mitochondrial translation termination	3	1.83	0.0142379	77.7	124314	208952	47.74	72.27	116173	124314	98643.6	17770.3	193712	70205.6	177521	206600	144071	308089	295617	95899.1	407896	40746.8	413657		33916.6
Q8IUX7	Adipocyte enhancer-binding protein 1 [OS=Homo sapiens]	0	FALSE	Homo sapiens (SwissProt TaxID=9606)	8.443	3	3	8	3	1158	130.8	5.11	3.92	3	protein metabolism;other metabolic processes;other biological processes	nucleus;other cell component	nucleic acid binding activity;other molecular function	Pf00246, Pf00754, Pf13620	165	ENSG00000106624	AEBP1	hsa:165; Q14113; Q59ER7; Q6ZSC7; Q7KZ79; Q8IUX7			0	6.514	8.86333e-16	185.99	21607.8	194746	125.22	20.58				5325.64				87669.8		163938	161528	259853	242354	158560	194746
O00468	Agrin [OS=Homo sapiens]	0	FALSE	Homo sapiens (SwissProt TaxID=9606)	67.909	12	14	59	14	2067	217.1	6.39	74.21	14											0	2.002	2.086e-06	68.07	121977	755130	51.97	37.92	129749	74809.1	33682	32957.2	133178	116854		127325	192546	879951	898920	1.05675e+06	889117	634822	755130	344650	282719
P01023	alpha-2-macroglobulin [OS=Homo sapiens]	0	FALSE	Homo sapiens (SwissProt TaxID=9606)	70.761	13	10	52	10	1474	163.2	6.46	98.23	10	stress response;developmental processes;other biological processes	non-structural extracellular;other cell component	signal transduction activity or receptor binding;enzyme regulator activity;other molecular function	Pf00207, Pf01835, Pf07677, Pf07678, Pf07703, Pf17789, Pf17791	2	ENSG00000175899	A2M	hsa:2; P01023; Q13677; Q59F47; Q5QTS0; Q68DN2; Q6PIY3; Q6PN97	Complement system; Dengue-2 interactions with complement and coagulation cascades; Complement and coagulation cascades	Degradation of the extracellular matrix; Platelet degranulation ; HDL assembly; Intrinsic Pathway of Fibrin Clot Formation	7	1.563	0.000463304	105.4	781885	1.35167e+06	29.33	58.33	1.24831e+06	1.23923e+06	1.21385e+06	733287	751045	781885	838808	541173	743011	2.22116e+06	1.35167e+06	1.96934e+06	1.33676e+06	1.94328e+06	1.39434e+06	370448	447585
P05067-1	Amyloid-beta A4 protein [OS=Homo sapiens]	0	FALSE	Homo sapiens (SwissProt TaxID=9606)	20.485	8	5	33	5	770	86.9	4.82	69.74	5	cell adhesion;cell cycle OR cell proliferation;cell organization and biogenesis;protein metabolism;RNA metabolism OR transcription;other metabolic processes;stress response;transport;developmental processes;signal transduction;other biological processes	non-structural extracellular;plasma membrane;other membranes;cytosol;cytoskeleton;mitochondrion;ER/Golgi;nucleus;other cytoplasmic organelle;other cell component	signal transduction activity or receptor binding;enzyme regulator activity;nucleic acid binding activity;other molecular function	Pf00014, Pf02177, Pf03494, Pf10515, Pf12924, Pf12925	351	ENSG00000142192	APP	B2R5V1; B4DII8; D3DSD1; D3DSD2; D3DSD3; hsa:351; P05067; P09000; P78438; Q13764; Q13778; Q13793; Q16011; Q16014; Q16019; Q16020; Q6GSC0; Q8WZ99; Q9BT38; Q9UC33; Q9UCA9; Q9UCB6; Q9UCC8; Q9UCD1; Q9UQ58	Alzheimer's disease and miRNA effects; Endoderm differentiation; Apoptosis-related network due to altered Notch3 in ovarian cancer; Copper homeostasis; TGF-beta signaling pathway; Fragile X syndrome; Inclusion body myositis; Alzheimer's disease; GDNF signaling; DYRK1A involvement regarding cell proliferation in brain development; Neurogenesis regulation in the olfactory epithelium; 15q11q13 copy …	Regulation of Insulin-like Growth Factor (IGF) transport and uptake by Insulin-like Growth Factor Binding Proteins (IGFBPs); Post-translational protein phosphorylation; Amyloid fiber formation; G alpha (q) signalling events; G alpha (i) signalling events; ECM proteoglycans; Lysosome Vesicle Biogenesis; Platelet degranulation ; Insertion of tail-anchored proteins into the endoplasmic reticulum mem…	28	1.512	0.053997	29.98	183285	359498	56.14	37.23	156961	183285	275352	232757	265042	235366	43316	58579.5	54163.8	325278	360755	347998	359498	406278	380018	73766	198514
Q9BQE5	apolipoprotein L2 [OS=Homo sapiens]	0	FALSE	Homo sapiens (SwissProt TaxID=9606)	10.74	14	3	20	3	337	37.1	6.74	24.11	3											0	2.755	8.28333e-09	27.21	135050	378417	12.82	45.88	135423	134679	128910	111912	139907	165543				448920	474336	393906	373828	383063	370042	43102.4
Q7L4I2-1	Arginine/serine-rich coiled-coil protein 2 [OS=Homo sapiens]	0	FALSE	Homo sapiens (SwissProt TaxID=9606)	9.789	9	3	10	3	434	50.5	11.33	5.23	3				Pf15477	65117	ENSG00000111011	RSRC2	hsa:65117; Q6N040; Q6NW16; Q7L4I2; Q9H864			0	1.55	0.0237707	74.14	183507	386563	33.37	39.22		146140	157702	183507	192805	322798		243254	135801	482090	339077	462980	542794	225670	386563	398045	212442
Q9NVT9	armadillo repeat-containing protein 1 [OS=Homo sapiens]	0	FALSE	Homo sapiens (SwissProt TaxID=9606)	5.71	12	2	3	2	282	31.3	5.74	1.63	2	other biological processes	other membranes;cytosol;mitochondrion	other molecular function	Pf00514	55156	ENSG00000104442	ARMC1	B4E2W7; hsa:55156; Q9H018; Q9H820; Q9NVT9			0	2.432	0.00779709	60.89	15455.3	43526.5	38.6	44.85	15455.3		8774.02		19584.4	18532		7946.84		19746.3		17616.3	43526.5	45078.4	53034.1
Q15121	Astrocytic phosphoprotein PEA-15 [OS=Homo sapiens]	0	FALSE	Homo sapiens (SwissProt TaxID=9606)	44.592	42	4	68	4	130	15	5.02	186.94	4	signal transduction;other biological processes	cytosol;cytoskeleton;nucleus;other cell component		Pf01335	8682	ENSG00000162734	PEA15	B1AKZ3; hsa:8682; O00511; Q15121	Apoptosis modulation and signaling	RAF/MAP kinase cascade; RAF-independent MAPK1/3 activation	3	1.451	0.000988758	67.27	1.55841e+06	2.20638e+06	19.61	31.42	1.55229e+06	1.28763e+06	1.27003e+06	1.4978e+06	1.68147e+06	1.55841e+06	2.12802e+06	2.01747e+06	2.0836e+06	1.14953e+06	1.36347e+06	1.4683e+06	2.08561e+06	2.22003e+06	2.20638e+06	3.21389e+06	2.47609e+06
P61769	Beta-2-microglobulin [OS=Homo sapiens]	0	TRUE	Homo sapiens (SwissProt TaxID=9606)	32.337	55	5	60	5	119	13.7	6.52	110.93	5	cell organization and biogenesis;protein metabolism;other metabolic processes;transport;other biological processes	non-structural extracellular;plasma membrane;other membranes;cytosol;ER/Golgi;other cytoplasmic organelle;other cell component	other molecular function	Pf07654	567	ENSG00000166710; ENSG00000273686	B2M	hsa:567; P01884; P61769; Q540F8; Q6IAT8; Q9UCK0; Q9UD48; Q9UDF4	IL18 signaling	Neutrophil degranulation; ER-Phagosome pathway; Endosomal/Vacuolar pathway; Immunoregulatory interactions between a Lymphoid and a non-Lymphoid cell; Amyloid fiber formation; SARS-CoV-2 activates/modulates innate and adaptive immune responses; DAP12 signaling; Interferon gamma signaling; Antigen Presentation: Folding, assembly and peptide loading of class I MHC; Modulation by Mtb of host immune s…	13	3.387	8.86333e-16	67.6	829917	3.18724e+06	56.69	27.45	679409	705183	829917	1.98071e+06	1.22995e+06	1.21306e+06	902284	145623	551994	3.11793e+06	3.44346e+06	3.18724e+06	4.20654e+06	3.6364e+06	3.83291e+06	2.08546e+06	2.2162e+06
Q562R1	Beta-actin-like protein 2 [OS=Homo sapiens]	0	FALSE	Homo sapiens (SwissProt TaxID=9606)	121.524	37	12	1064	3	376	42	5.59	1784.66	12	cell organization and biogenesis;developmental processes;other biological processes	other membranes;cytoskeleton;other cell component	cytoskeletal activity;other molecular function	Pf00022	345651	ENSG00000169067	ACTBL2	B2RPJ1; hsa:345651; Q562R1; Q562R2; Q562S9; Q562X8			0	1.634	4.90248e-07	62.25	1.69394e+06	2.66402e+06	18.44	33.46	1.21087e+06	1.20218e+06	1.33427e+06	1.99269e+06	1.90903e+06	1.80443e+06	1.75486e+06	1.57928e+06	1.69394e+06	1.51674e+06	1.44618e+06	1.43999e+06	2.80699e+06	2.55251e+06	2.66402e+06	3.49001e+06	3.48618e+06
P55957-1	BH3-interacting domain death agonist [OS=Homo sapiens]	0	TRUE	Homo sapiens (SwissProt TaxID=9606)	29.866	34	4	39	4	195	22	5.44	79.93	4	cell organization and biogenesis;other metabolic processes;stress response;transport;signal transduction;other biological processes	other membranes;cytosol;mitochondrion	signal transduction activity or receptor binding;enzyme regulator activity;other molecular function	Pf06393	637	ENSG00000015475	BID	hsa:637; P55957; Q549M7; Q71T04; Q7Z4M9; Q8IY86	miRNA regulation of DNA damage response; TP53 network; Alzheimer's disease and miRNA effects; TNF-alpha signaling; Amyotrophic lateral sclerosis (ALS); Nanomaterial induced apoptosis; Apoptosis; Photodynamic therapy-induced AP-1 survival signaling; Photodynamic therapy-induced HIF-1 survival signaling; Apoptosis modulation by HSP70; Regulation of apoptosis by parathyroid hormone-related protein; …	TP53 Regulates Transcription of Genes Involved in Cytochrome C Release; BH3-only proteins associate with and inactivate anti-apoptotic BCL-2 members; Activation, myristolyation of BID and translocation to mitochondria; Activation of BAD and translocation to mitochondria ; Activation and oligomerization of BAK protein; Activation, translocation and oligomerization of BAX	31	1.665	0.00143088	68.31	586363	743853	60.87	38.77	660013	259950	894336	93884.4	645341	345107	625525	75522.9	586363	1.03525e+06	1.45484e+06	743853	705088	567136	641028	839072	934100
Q9Y2V2	Calcium-regulated heat-stable protein 1 [OS=Homo sapiens]	0	FALSE	Homo sapiens (SwissProt TaxID=9606)	46.217	43	3	54	3	147	15.9	8.21	175.73	3	signal transduction;other biological processes	cytosol;other cytoplasmic organelle;other cell component	nucleic acid binding activity;other molecular function	Pf00313	23589	ENSG00000153048	CARHSP1	B2R4C3; D3DUF5; hsa:23589; Q2YDX5; Q9BQ53; Q9Y2V2	miR-targeted genes in lymphocytes; miR-targeted genes in muscle cell		2	1.937	1.93361e-10	103.03	859941	1.91111e+06	81.37	81.5	485988	451951	486440	785589	859941	1.56202e+06	3.1737e+06	3.67258e+06	2.957e+06	543676	444391	646176	1.91111e+06	1.68493e+06	1.9211e+06	5.87878e+06	4.18095e+06
P17612	cAMP-dependent protein kinase catalytic subunit alpha [OS=Homo sapiens]	0	FALSE	Homo sapiens (SwissProt TaxID=9606)	21.365	23	5	27	5	351	40.6	8.79	16.44	5	cell organization and biogenesis;protein metabolism;RNA metabolism OR transcription;other metabolic processes;stress response;transport;developmental processes;signal transduction;other biological processes	plasma membrane;other membranes;cytosol;cytoskeleton;mitochondrion;nucleus;other cell component	kinase activity;other molecular function	Pf00069	5566	ENSG00000072062; ENSG00000288516	PRKACA	hsa:5566; P17612; Q32P54; Q9H2Y0; Q9NRB4; Q9NRH9	Nicotine effect on dopaminergic neurons; Sterol regulatory element-binding proteins (SREBP) signaling; Follicle stimulating hormone (FSH) signaling; Microtubule cytoskeleton regulation; Dopamine metabolism; Common pathways underlying drug addiction; Complement system; Mesodermal commitment pathway; IL3 signaling; Myometrial relaxation and contraction pathways; Mesodermal commitment pathway; G pro…	VEGFA-VEGFR2 Pathway; Mitochondrial protein degradation; FCGR3A-mediated IL10 synthesis; Triglyceride catabolism; Recruitment of NuMA to mitotic centrosomes; Regulation of PLK1 Activity at G2/M Transition; Loss of Nlp from mitotic centrosomes; Recruitment of mitotic centrosome proteins and complexes; Anchoring of the basal body to the plasma membrane; AURKA Activation by TPX2; GPER1 signaling; AD…	77	1.489	0.0308549	54.66	367981	353257	41.59	29.78	87059.4	250516	236819	373775	328223	377279	367981	455234	587052	443998	239758	253294	306116	332818	353257	579793	424033
Q96KA5-1	cleft lip and palate transmembrane protein 1-like protein [OS=Homo sapiens]	0	FALSE	Homo sapiens (SwissProt TaxID=9606)	18.325	16	5	20	5	538	62.2	8.56	8.27	5	cell organization and biogenesis;transport;other biological processes	other membranes;ER/Golgi;other cell component	transporter activity	Pf05602	81037	ENSG00000049656; ENSG00000274811	CLPTM1L	D3DTC1; hsa:81037; Q658W6; Q7LG29; Q96AZ0; Q96KA5; Q9H3N4	Vitamin D receptor pathway		1	2.413	9.18601e-06	61.97	186514	182380	75.38	41.29	53127.3	35668.8	24369.2	283073	251014	278949	192384	186514	30640.9	91592	82152.4	87153.1	182380	171574	190521	240750	261088
P15954	Cytochrome c oxidase subunit 7C, mitochondrial [OS=Homo sapiens]	0	FALSE	Homo sapiens (SwissProt TaxID=9606)	12.649	56	3	10	3	63	7.2	10.27	10.11	3	other metabolic processes	other membranes;mitochondrion		Pf02935	1350	ENSG00000127184	COX7C	hsa:1350; P15954; Q6NR81	Electron transport chain: OXPHOS system in mitochondria; Nonalcoholic fatty liver disease; Mitochondrial complex IV assembly; 5q35 copy number variation	Complex IV assembly; TP53 Regulates Metabolic Genes; Respiratory electron transport; Cytoprotection by HMOX1	8	2.522	3.68673e-09	68.65	454925	213504	78.98	94.66			387915	6251.83	8071.98		592016	533510	608529		218815	208321	23959.4	19878.4	19902.3	591162	534688
P28838	cytosol aminopeptidase [OS=Homo sapiens]	0	FALSE	Homo sapiens (SwissProt TaxID=9606)	141.497	67	25	292	25	519	56.1	7.93	585.14	25	protein metabolism	other cell component	other molecular function	Pf00883, Pf02789	51056	ENSG00000002549	LAP3	B3KMQ3; hsa:51056; P28838; Q6IAM6; Q6P0L6; Q9UQE3			0	1.551	4.32039e-08	40.78	4.09314e+06	8.66926e+06	23.71	10.07	3.64935e+06	3.24225e+06	3.41778e+06	3.82334e+06	4.72268e+06	4.09314e+06	5.92138e+06	4.79444e+06	6.10891e+06	7.99466e+06	7.98978e+06	7.33206e+06	8.66926e+06	9.23441e+06	9.10426e+06	9.46978e+06	8.35815e+06
Q9UBP4	Dickkopf-related protein 3 [OS=Homo sapiens]	0	FALSE	Homo sapiens (SwissProt TaxID=9606)	34.727	24	5	37	5	350	38.4	4.65	67.66	5	developmental processes;signal transduction;other biological processes	non-structural extracellular	signal transduction activity or receptor binding;other molecular function	Pf04706	27122	ENSG00000050165	DKK3	A8K1I2; D3DQW1; hsa:27122; Q9UBP4; Q9ULB7	Regulation of Wnt / B-catenin signaling by small molecule compounds; 1p36 copy number variation syndrome		2	3.861	5.47809e-14	50.78	62766.5	354955	50.52	51.9	61944.8	60123.3	62766.5	79156.1	78569.5	86881.8	32348.7	163596	44466.4	317013	206717	354955	638361	660446	753468	206253	216306
Q02750	Dual specificity mitogen-activated protein kinase kinase 1 [OS=Homo sapiens]	0	FALSE	Homo sapiens (SwissProt TaxID=9606)	23.408	15	3	19	2	393	43.4	6.62	27.57	3	cell cycle OR cell proliferation;cell organization and biogenesis;stress response;developmental processes;signal transduction;other biological processes	plasma membrane;other membranes;cytosol;cytoskeleton;mitochondrion;ER/Golgi;nucleus;other cytoplasmic organelle;other cell component	enzyme regulator activity;kinase activity;other molecular function	Pf00069	5604	ENSG00000169032	MAP2K1	hsa:5604; Q02750	IL5 signaling; Osteopontin signaling; MicroRNAs in cardiomyocyte hypertrophy; Integrin-mediated cell adhesion; IL1 signaling; Thyroxine (thyroid hormone) production; RANKL/RANK signaling; Thyroid stimulating hormone (TSH) signaling; Leptin signaling; Prolactin signaling; IL7 signaling; Alzheimer's disease and miRNA effects; Endothelin pathways; IL9 signaling; Thymic stromal lymphopoietin (TSLP) s…	Signaling by BRAF and RAF1 fusions; Uptake and function of anthrax toxins; Signal transduction by L1; RAF activation; MAP3K8 (TPL2)-dependent MAPK1/3 activation; MAPK3 (ERK1) activation; Signaling by moderate kinase activity BRAF mutants; Paradoxical activation of RAF signaling by kinase inactive BRAF; Signaling downstream of RAS mutants; Signaling by RAF1 mutants; MAP2K and MAPK activation; Sign…	104	3.105	0.000997457	54.62	5756.78	17266.2	18.69	50.18	5412.64	7338.07			4875.22	7398.6			5756.78	9973.7	16639.3	9401.16	26849.7	28554.8	14389.8	42322.9	17266.2
Q9Y4X5	E3 ubiquitin-protein ligase ARIH1 [OS=Homo sapiens]	0	FALSE	Homo sapiens (SwissProt TaxID=9606)	23.833	17	6	10	6	557	64.1	5.08	9.87	6	protein metabolism;other metabolic processes;stress response;signal transduction	cytosol;nucleus;other cell component	other molecular function	Pf00097, Pf01485, Pf19422, Pf21235, Pf22191	25820	ENSG00000166233	ARIH1	B2R6U3; hsa:25820; O76026; Q9H3T6; Q9UEN0; Q9UP39; Q9Y4X5		PKR-mediated signaling; ISG15 antiviral mechanism; RSV-host interactions; Modulation of host responses by IFN-stimulated genes	4	1.641	0.00481729	60.36	212190	418561	40.75	64.35	220755	99930.2		232926	207553	201306	216930	45688.1	281332	360148	768407		49367.1		422578	418561	740900
Q9H9T3	elongator complex protein 3 [OS=Homo sapiens]	0	FALSE	Homo sapiens (SwissProt TaxID=9606)	10.525	8	3	5	3	547	62.2	8.88	1.67	3	RNA metabolism OR transcription;other metabolic processes;developmental processes;other biological processes	cytosol;nucleus;other cell component	enzyme regulator activity;nucleic acid binding activity;other molecular function	Pf04055, Pf16199, Pf23613	55140	ENSG00000134014	ELP3	B4DE19; B4DIG1; E2QRI5; hsa:55140; Q53G84; Q6AWB0; Q9BVF7; Q9H9T3; Q9NVZ1	Ethanol effects on histone modifications; HDAC6 interactions in the central nervous system	HATs acetylate histones	3	2.957	0.00177314	46.41	6019.48	18412.6	38.72	33.18	6391.21	4895.26		5669.36	7984.28	9080.09			2424.28	7268.05		12795.1	20637.4	18189.9	15387.2	24949.7	24220
Q9NZ08-1	endoplasmic reticulum aminopeptidase 1 [OS=Homo sapiens]	0	FALSE	Homo sapiens (SwissProt TaxID=9606)	31.875	14	9	37	9	941	107.2	6.46	27.86	9	protein metabolism;other metabolic processes;developmental processes;other biological processes	non-structural extracellular;other membranes;cytosol;ER/Golgi;other cell component	signal transduction activity or receptor binding;other molecular function	Pf01433, Pf11838, Pf17900	51752	ENSG00000164307	ERAP1	hsa:51752; O60278; Q6UWY6; Q8NEL4; Q8TAD0; Q9NZ08; Q9UHF8; Q9UKY2		Antigen Presentation: Folding, assembly and peptide loading of class I MHC	1	1.949	0.000977636	57.49	121487	370363	82.03	70.11	485235	517900	80241.3	121487	112433	120637	201890	72731.2	163195	578277	502850	149378	848921	370363	404060	114530	69180.6
P00533-1	epidermal growth factor receptor [OS=Homo sapiens]	0	FALSE	Homo sapiens (SwissProt TaxID=9606)	118.906	29	25	139	25	1210	134.2	6.68	130.38	25	cell adhesion;cell cycle OR cell proliferation;cell organization and biogenesis;protein metabolism;other metabolic processes;stress response;developmental processes;signal transduction;other biological processes	non-structural extracellular;plasma membrane;other membranes;ER/Golgi;nucleus;other cytoplasmic organelle;other cell component	signal transduction activity or receptor binding;enzyme regulator activity;cytoskeletal activity;nucleic acid binding activity;kinase activity;other molecular function	Pf00757, Pf01030, Pf07714, Pf14843, Pf21314	1956	ENSG00000146648	EGFR	hsa:1956; O00688; O00732; P00533; P06268; Q14225; Q68GS5; Q92795; Q9BZS2; Q9GZX1; Q9H2C9; Q9H3C9; Q9UMD7; Q9UMD8; Q9UMG5	Androgen receptor signaling; miR-targeted genes in lymphocytes; miR-targeted genes in muscle cell; Glioblastoma signaling; AGE/RAGE pathway; Gastric cancer network 2; Spinal cord injury; Aryl hydrocarbon receptor pathway; Mammary gland development: pregnancy and lactation - stage 3 of 4; Bladder cancer; TCA cycle nutrient use and invasiveness of ovarian cancer; Extracellular vesicle-mediated sign…	HCMV Early Events; NOTCH3 Activation and Transmission of Signal to the Nucleus; PIP3 activates AKT signaling; Respiratory syncytial virus (RSV) attachment and entry; Constitutive Signaling by Aberrant PI3K in Cancer; PI5P, PP2A and IER3 Regulate PI3K/AKT Signaling; RAF/MAP kinase cascade; Signaling by ERBB4; SHC1 events in ERBB2 signaling; GRB2 events in ERBB2 signaling; PI3K events in ERBB2 sign…	91	2.621	8.86333e-16	46.76	1.48424e+06	4.31564e+06	40.73	51.98	1.50466e+06	1.67174e+06	1.61021e+06	1.3457e+06	1.48424e+06	1.59374e+06	975944	413230	432078	4.47569e+06	5.13174e+06	5.17828e+06	4.27423e+06	4.31564e+06	4.33901e+06	1.19393e+06	1.12174e+06
O75084	Frizzled-7 [OS=Homo sapiens]	0	FALSE	Homo sapiens (SwissProt TaxID=9606)	10.295	6	4	30	4	574	63.6	7.81	19.64	4	cell adhesion;stress response;developmental processes;signal transduction;other biological processes	plasma membrane;other membranes;other cytoplasmic organelle;other cell component	signal transduction activity or receptor binding;other molecular function	Pf01392, Pf01534	8324	ENSG00000155760	FZD7	hsa:8324; O75084; O94816; Q53S59; Q96B74	Alzheimer's disease and miRNA effects; Regulation of Wnt / B-catenin signaling by small molecule compounds; Physico-chemical features and toxicity-associated pathways; Embryonic stem cell pluripotency pathways; Wnt signaling and pluripotency; Wnt signaling in kidney disease; Epithelial to mesenchymal transition in colorectal cancer; lncRNA in canonical Wnt signaling and colorectal cancer; Breast …	Class B/2 (Secretin family receptors); Asymmetric localization of PCP proteins; WNT5:FZD7-mediated leishmania damping	18	1.686	0.000355938	49.7	675120	850916	29.94	19.31	430841	633155	502659	686659	552736	675120	1.042e+06	946662	912856	933380	804963	797856	605736	714933	850916	1.13994e+06	1.06876e+06
Q9NQ88	Fructose-2,6-bisphosphatase TIGAR [OS=Homo sapiens]	0	FALSE	Homo sapiens (SwissProt TaxID=9606)	31.809	40	6	26	6	270	30	7.69	47.21	6	other metabolic processes;stress response;developmental processes;other biological processes	other membranes;cytosol;mitochondrion;nucleus;other cell component	other molecular function	Pf00300	57103	ENSG00000078237	TIGAR	B2R840; hsa:57103; Q9NQ88	Metabolic reprogramming in colon cancer; p53 transcriptional gene network	TP53 Regulates Metabolic Genes	3	1.676	0.0345553	55.13	279512	107128	53.77	80.55	29429.6	292066	45934.8	318878	279512	357557	163264	244157	350266	46035.8	47383	71866	427820	99873	107128	282620	377139
Q8N158	Glypican-2 [OS=Homo sapiens]	0	FALSE	Homo sapiens (SwissProt TaxID=9606)	67.583	34	13	56	13	579	62.8	8	73.66	13	developmental processes;signal transduction;other biological processes	non-structural extracellular;extracellular matrix;plasma membrane;other membranes;ER/Golgi;other cytoplasmic organelle;other cell component		Pf01153	221914	ENSG00000213420	GPC2	A4D2A7; hsa:221914; Q8N158		RSV-host interactions; Respiratory syncytial virus (RSV) attachment and entry; A tetrasaccharide linker sequence is required for GAG synthesis; HS-GAG biosynthesis; HS-GAG degradation; Defective B4GALT7 causes EDS, progeroid type; Defective B3GAT3 causes JDSSDHD; Defective EXT2 causes exostoses 2; Defective EXT1 causes exostoses 1, TRPS2 and CHDS; Defective B3GALT6 causes EDSP2 and SEMDJL1; Attac…	12	1.672	0.00129138	73.77	463977	732846	76.01	60.68	236864	168135	219735	521031	1.43975e+06	339639	463977	888428	1.21572e+06	372690	445783	256695	1.26883e+06	684142	732846	1.5762e+06	1.70072e+06
P49863	Granzyme K [OS=Homo sapiens]	0	FALSE	Homo sapiens (SwissProt TaxID=9606)	134.051	51	10	421	10	264	28.9	9.39	1052.82	10	protein metabolism;other metabolic processes	non-structural extracellular;other cell component	other molecular function	Pf00089	3003	ENSG00000113088	GZMK	B2R563; hsa:3003; P49863			0	100	8.86333e-16	89.04	1.44208e+06	5.40967e+08	24.96	17.06	1.66322e+06	1.44208e+06	1.67001e+06	697749	1.69208e+06	1.88888e+06	1.3506e+06	1.15519e+06	1.32178e+06	5.54229e+08	5.64737e+08	5.40967e+08	5.19447e+08	5.61285e+08	5.44856e+08	3.75157e+08	3.69383e+08
P32456	Guanylate-binding protein 2 [OS=Homo sapiens]	0	FALSE	Homo sapiens (SwissProt TaxID=9606)	41.408	20	8	38	6	591	67.2	5.71	44.3	8	stress response;other biological processes	other membranes;cytosol;ER/Golgi;nucleus;other cell component	enzyme regulator activity;cytoskeletal activity;other molecular function	Pf02263, Pf02841	2634	ENSG00000162645	GBP2	hsa:2634; P32456; Q6GPH0; Q6IAU2; Q86TB0		Interferon gamma signaling; Interferon alpha/beta signaling	2	2.847	3.29939e-13	97.76	159274	948542	55.42	53.78	87982	68421.6	113607	392117	304598	258619	149828	159274	213408	948542	952062	939015	1.44439e+06	1.33573e+06	1.39384e+06	204338	470697
Q9BYK8-1	Helicase with zinc finger domain 2 [OS=Homo sapiens]	0	FALSE	Homo sapiens (SwissProt TaxID=9606)	7.882	1	2	8	2	2649	294.5	7.49	4.14	2			nucleic acid binding activity;other molecular function		85441	ENSG00000130589	HELZ2	A0AAA9XBX5; hsa:85441			0	5.333	3.6901e-14	21.27	11336.7	157024	20.85	6.34	14349.4	9506.22			11336.7					176838	150807	162201	153116	150395	161031
P02042	Hemoglobin subunit delta [OS=Homo sapiens]	0	TRUE	Homo sapiens (SwissProt TaxID=9606)	10.705	13	2	49	2	147	16	8.05	110.92	2	other metabolic processes;transport;other biological processes	cytosol;other cell component	other molecular function	Pf00042	3045	ENSG00000223609	HBD	hsa:3045; P02042; Q3Y5H3; Q8WXT7	VEGFA-VEGFR2 signaling	Factors involved in megakaryocyte development and platelet production	2	2.579	8.86333e-16	78.52	1.40207e+06	2.74644e+06	58.67	42.72	1.85933e+06	2.00091e+06	1.70741e+06	1.2377e+06	1.40207e+06	1.47106e+06	380348	237520	314737	2.69463e+06	2.74921e+06	2.74644e+06	4.16971e+06	4.37477e+06	4.72035e+06	1.07479e+06	2.07558e+06
P14210	hepatocyte growth factor [OS=Homo sapiens]	0	FALSE	Homo sapiens (SwissProt TaxID=9606)	43.615	24	11	31	11	728	83.1	7.88	27.59	11	cell-cell signaling;cell cycle OR cell proliferation;developmental processes;signal transduction;other biological processes	non-structural extracellular;other cell component	signal transduction activity or receptor binding;other molecular function	Pf00024, Pf00051, Pf00089	3082	ENSG00000019991	HGF	A1L3U6; hsa:3082; P14210; Q02935; Q13494; Q14519; Q3KRB2; Q8TCE2; Q9BYL9; Q9BYM0; Q9UDU6	Androgen receptor network in prostate cancer; Pluripotent stem cell differentiation pathway; Extracellular vesicle-mediated signaling in recipient cells; Nuclear receptors meta-pathway; NRF2 pathway; Focal adhesion; Hepatocyte growth factor receptor signaling; Lung fibrosis; Focal adhesion: PI3K-Akt-mTOR-signaling; PI3K-Akt signaling; MET in type 1 papillary renal cell carcinoma; EGFR tyrosine ki…	Negative regulation of MET activity; Platelet degranulation ; Interleukin-4 and Interleukin-13 signaling; MET activates PTK2 signaling; MET interacts with TNS proteins; PIP3 activates AKT signaling; Constitutive Signaling by Aberrant PI3K in Cancer; PI5P, PP2A and IER3 Regulate PI3K/AKT Signaling; RAF/MAP kinase cascade; Interleukin-7 signaling; MET Receptor Activation; MET activates RAS signalin…	31	1.718	0.00402636	72.04	252184	296672	84.7	97.48	532787	80645.3	88117.8	439590	258996	354197	7949.28	252184	12659.1	196788	142578	132941	1.15053e+06	1.64823e+06	700621		237402
P30825	High affinity cationic amino acid transporter 1 [OS=Homo sapiens]	0	FALSE	Homo sapiens (SwissProt TaxID=9606)	20.573	10	5	27	5	629	67.6	5.43	31.63	5	transport;other biological processes	plasma membrane;other membranes;other cell component	transporter activity;other molecular function	Pf13520, Pf13906	6541	ENSG00000139514	SLC7A1	hsa:6541; P30825; Q5JR50	VEGFA-VEGFR2 signaling	Amino acid transport across the plasma membrane	2	1.62	0.0077334	61.65	244138	364582	48.78	29.28	106103	95084.6	160245	312155	244138	308157	76774.3	253570	341355	293353	192560	242608	469244	483451	463371	391764	364582
Q16777	Histone H2A type 2-C [OS=Homo sapiens]	0	FALSE	Homo sapiens (SwissProt TaxID=9606)	82.913	56	6	397	3	129	14	10.9	914.67	6	cell organization and biogenesis	nucleus;other cell component	nucleic acid binding activity;other molecular function	Pf00125, Pf16211	8338	ENSG00000184260	H2AC20	hsa:8338; Q16777; Q6DRA7; Q8IUE5		Ub-specific processing proteases; Transcriptional regulation by small RNAs; B-WICH complex positively regulates rRNA expression; NoRC negatively regulates rRNA expression; Activation of anterior HOX genes in hindbrain development during early embryogenesis; Estrogen-dependent gene expression; RNA Polymerase I Promoter Escape; Inhibition of DNA recombination at telomere; ERCC6 (CSB) and EHMT2 (G9a…	46	1.557	3.3262e-08	92.38	1.90288e+07	2.46682e+07	15.58	33.35	1.94298e+07	1.82016e+07	1.94121e+07	1.90288e+07	2.36431e+07	2.14778e+07	1.57538e+07	1.60294e+07	1.44671e+07	2.46682e+07	2.02263e+07	2.5018e+07	3.27195e+07	3.46007e+07	4.1477e+07	1.9988e+07	1.80228e+07
P05534	HLA class I histocompatibility antigen, A-24 alpha chain [OS=Homo sapiens]	0	FALSE	Homo sapiens (SwissProt TaxID=9606)	69.389	38	9	119	3	365	40.7	6.34	328.04	9	other biological processes	plasma membrane;other membranes;ER/Golgi;other cytoplasmic organelle;other cell component					HLA-A	Q95J06			0	2.992	8.86333e-16	67.22	307724	1.006e+06	46.16	39.54	237216	23627.8	231203	388929	301408	541817	307724	381363	397840	928595	1.006e+06	1.08641e+06	1.04662e+06	1.13971e+06	1.16536e+06	417157	370205
P30455	HLA class I histocompatibility antigen, A-36 alpha chain [OS=Homo sapiens]	0	FALSE	Homo sapiens (SwissProt TaxID=9606)	52.786	28	7	93	2	365	40.9	6.39	276.09	7	other biological processes	plasma membrane;other membranes;ER/Golgi;other cytoplasmic organelle;other cell component					HLA-A	I3ZN77			0	3.285	6.5265e-12	40.76	67692.9	443778	71.97	43.54	46046.4	45067.5	35921.9	211800	99515.4	133520				341929	410313	479973	577453	517722	506412		251975
P30487	HLA class I histocompatibility antigen, B-49 alpha chain [OS=Homo sapiens]	0	FALSE	Homo sapiens (SwissProt TaxID=9606)	37.818	31	8	53	3	362	40.6	6.47	128.27	8	other biological processes	plasma membrane;other membranes;ER/Golgi;other cytoplasmic organelle;other cell component					HLA-B	Q5TK75			0	3.014	6.00311e-09	75.26	37844.2	341191	67.19	69.07	7589.1		46456.7	76857.1				37844.2	24301.1	341191	861744	804029	731261	624046	298557	22335.4	226470
O00505	Importin subunit alpha-4 [OS=Homo sapiens]	0	FALSE	Homo sapiens (SwissProt TaxID=9606)	63.997	39	11	104	7	521	57.8	4.94	180.57	11	cell organization and biogenesis;transport;other biological processes	cytosol;nucleus;other cell component	other molecular function	Pf00514, Pf01749, Pf16186	3839	ENSG00000102753	KPNA3	hsa:3839; O00191; O00505; O43195; Q5JVM9; Q8IYQ9; Q96AA7	miR-targeted genes in lymphocytes; miR-targeted genes in muscle cell	ISG15 antiviral mechanism; NS1 Mediated Effects on Host Pathways	4	1.451	0.0438666	76.48	234302	667089	73.05	55.62	132991	154453	106849	205942	234302	265952	661222	259386	695048	181121	163735	507663	667089	736318	708609	1.28163e+06	537510
Q15181	Inorganic pyrophosphatase [OS=Homo sapiens]	0	FALSE	Homo sapiens (SwissProt TaxID=9606)	125	71	15	275	14	289	32.6	5.86	682.41	15	other metabolic processes	cytosol;other cell component	other molecular function	Pf00719	5464	ENSG00000180817	PPA1	hsa:5464; Q15181; Q2M348; Q5SQT7; Q6P7P4; Q9UQJ5; Q9Y5B1		Cytosolic tRNA aminoacylation; Pyrophosphate hydrolysis	2	1.489	9.66692e-07	50.53	7.30289e+06	1.07463e+07	25.93	35.35	4.7845e+06	5.53745e+06	4.61139e+06	7.30289e+06	7.04389e+06	7.60815e+06	8.75303e+06	1.01461e+07	7.87728e+06	5.34517e+06	5.81186e+06	5.82337e+06	1.14356e+07	1.07463e+07	1.01601e+07	1.37354e+07	1.39283e+07
P19823	Inter-alpha-trypsin inhibitor heavy chain H2 [OS=Homo sapiens]	0	FALSE	Homo sapiens (SwissProt TaxID=9606)	15.306	7	4	20	4	946	106.4	6.86	19.42	4	other metabolic processes	non-structural extracellular;ER/Golgi	enzyme regulator activity;other molecular function	Pf00092, Pf06668, Pf08487	3698	ENSG00000151655	ITIH2	hsa:3698; P19823; Q14659; Q15484; Q5T986		Regulation of Insulin-like Growth Factor (IGF) transport and uptake by Insulin-like Growth Factor Binding Proteins (IGFBPs); Post-translational protein phosphorylation	2	1.49	0.0235326	74.85	327959	565960	48.16	71.95	647921	323808	475199	351016	228770	399100	226366	73215.2	327959	565960	545034	594255	822772	854179	822685	57687.8	35810.6
P05362	Intercellular adhesion molecule 1 [OS=Homo sapiens]	0	FALSE	Homo sapiens (SwissProt TaxID=9606)	78.884	35	13	123	13	532	57.8	7.99	293.82	13	cell adhesion;other biological processes	non-structural extracellular;plasma membrane;other membranes	signal transduction activity or receptor binding;other molecular function	Pf03921, Pf13895, Pf21146	3383	ENSG00000090339	ICAM1	B2R6M3; hsa:3383; P05362; Q5NKV7; Q96B50	Selenium micronutrient network; Vitamin B12 metabolism; Folate metabolism; RANKL/RANK signaling; IL11 signaling; Spinal cord injury; Complement system; IL1 and megakaryocytes in obesity; Photodynamic therapy-induced NF-kB survival signaling; VEGFA-VEGFR2 signaling; miRNA role in immune response in sepsis; Platelet-mediated interactions with vascular and circulating cells; Cells and molecules invo…	Immunoregulatory interactions between a Lymphoid and a non-Lymphoid cell; Integrin cell surface interactions; Interleukin-10 signaling; Interleukin-4 and Interleukin-13 signaling; Interferon gamma signaling	29	7.529	8.86333e-16	70.32	529090	7.81362e+06	44.9	50.62	507367	529090	608428	867514	1.06471e+06	970129	379337	294748	378897	7.81362e+06	8.10112e+06	7.68277e+06	9.52078e+06	9.48402e+06	8.75753e+06	2.36648e+06	1.92877e+06
P09914	interferon-induced protein with tetratricopeptide repeats 1 [OS=Homo sapiens]	0	FALSE	Homo sapiens (SwissProt TaxID=9606)	33.921	20	7	30	7	478	55.3	7.2	25.28	7	stress response;transport;other biological processes	cytosol;other cell component	nucleic acid binding activity	Pf13181, Pf13424	3434	ENSG00000185745	IFIT1	B3KS50; D3DR31; hsa:3434; P09914; Q5T7J1; Q96QM5	Immune response to tuberculosis; 1p36 copy number variation syndrome	ISG15 antiviral mechanism; Interferon alpha/beta signaling	4	1.805	0.000155226	99.79	78567.5	759933	58.65	43.81		49422.7		209136	123988	75070.9	62895.3		82226.9	547619	800251	729024	1.16004e+06	759933	1.09675e+06	182535
Q13325	Interferon-induced protein with tetratricopeptide repeats 5 [OS=Homo sapiens]	0	FALSE	Homo sapiens (SwissProt TaxID=9606)	31.515	20	7	45	7	482	55.8	7.4	25.51	7	stress response;other biological processes	plasma membrane;other membranes;cytosol;cytoskeleton;other cell component	nucleic acid binding activity	Pf13181, Pf13374, Pf13424	24138	ENSG00000152778	IFIT5	B2R5X9; B4DDV1; hsa:24138; Q13325; Q5T7I9; Q6IAX3		Interferon alpha/beta signaling	1	2.004	1.17088e-07	56.67	675549	1.00359e+06	16.64	39.46	486282	642647	565739	673303	766355	874908	727413	675549	743442	1.02672e+06	877899	468464	968893	1.01943e+06	1.397e+06	1.02836e+06	201604
P19525	interferon-induced, double-stranded RNA-activated protein kinase [OS=Homo sapiens]	0	FALSE	Homo sapiens (SwissProt TaxID=9606)	67.264	33	14	148	14	551	62.1	8.4	284.58	14	cell organization and biogenesis;protein metabolism;other metabolic processes;stress response;signal transduction;other biological processes	cytosol;translational apparatus;nucleus;other cell component	enzyme regulator activity;nucleic acid binding activity;kinase activity;other molecular function	Pf00035, Pf00069	5610	ENSG00000055332	EIF2AK2	A8K3P0; D6W584; E9PC80; hsa:5610; P19525; Q52M43; Q7Z6F6; Q9UIR4	Translation factors; Alzheimer's disease and miRNA effects; PDGFR-beta pathway; Ebola virus infection in host; Measles virus infection; Type I interferon induction and signaling during SARS-CoV-2 infection; Host-pathogen interaction of human coronaviruses - interferon induction; Alzheimer's disease; Roles of ceramides in development of insulin resistance; Type II interferon signaling	PKR-mediated signaling; ISG15 antiviral mechanism; Interferon alpha/beta signaling; Evasion by RSV of host interferon responses; Inhibition of PKR; SUMOylation of immune response proteins	16	1.655	2.67651e-07	48.25	1.37026e+06	2.82613e+06	38.74	29.3	771400	740180	925483	962798	1.49154e+06	1.37026e+06	1.71483e+06	2.21773e+06	1.78191e+06	1.57808e+06	1.5611e+06	1.48743e+06	2.82613e+06	2.98328e+06	2.92406e+06	2.79418e+06	3.24095e+06
P13645	Keratin, type I cytoskeletal 10 [OS=Homo sapiens]	0	TRUE	Homo sapiens (SwissProt TaxID=9606)	207.601	56	25	415	23	584	58.8	5.21	982.35	25	cell organization and biogenesis;protein metabolism;other metabolic processes;other biological processes	plasma membrane;cytosol;cytoskeleton;other cell component	bone, tooth or skin structural activity;other molecular function	Pf00038	3858	ENSG00000186395	KRT10	hsa:3858; P13645; Q14664; Q8N175		Formation of the cornified envelope; Differentiation of Keratinocytes in Interfollicular Epidermis in Mammalian Skin	3	1.779	1.62666e-13	86.23	1.52409e+07	2.22215e+07	11.75	66.66	1.14867e+07	1.30984e+07	1.23316e+07	1.55664e+07	1.46946e+07	1.59861e+07	1.53189e+07	1.52409e+07	1.61386e+07	2.24404e+07	2.1862e+07	2.22215e+07	4.69978e+07	4.96615e+07	4.57299e+07	7.62257e+06	8.3777e+06
P05783	Keratin, type I cytoskeletal 18 [OS=Homo sapiens]	0	FALSE	Homo sapiens (SwissProt TaxID=9606)	16.648	17	3	8	3	430	48	5.45	10.38	3	cell organization and biogenesis;transport;signal transduction;other biological processes	cytosol;cytoskeleton;nucleus;other cell component	other molecular function	Pf00038	3875	ENSG00000111057	KRT18	hsa:3875; P05783; Q53G38; Q5U0N8; Q9BW26	Pathogenic Escherichia coli infection	Formation of the cornified envelope	3	2.342	0.00982655	94.79	24656.3	54051.5	110.05	75.01	153895	51722.2	22358.8	24656.3	25067.8	14566	22251			148098	54051.5	37053.5
P35908	Keratin, type II cytoskeletal 2 epidermal [OS=Homo sapiens]	0	TRUE	Homo sapiens (SwissProt TaxID=9606)	173.102	51	30	358	21	639	65.4	8	771.27	30	cell cycle OR cell proliferation;cell organization and biogenesis;protein metabolism;other metabolic processes;other biological processes	plasma membrane;cytosol;cytoskeleton;other cell component	bone, tooth or skin structural activity;cytoskeletal activity	Pf00038, Pf16208	3849	ENSG00000172867	KRT2	hsa:3849; P35908; Q4VAQ2		Formation of the cornified envelope	2	1.857	8.86333e-16	99.08	5.7352e+06	9.71618e+06	49.9	64.75	2.03022e+06	3.44024e+06	2.69154e+06	5.95943e+06	5.46495e+06	5.7352e+06	9.63325e+06	9.90225e+06	9.08302e+06	9.9996e+06	9.71618e+06	9.42535e+06	2.00947e+07	2.04366e+07	2.03375e+07	3.66754e+06	3.45603e+06
O15230	Laminin subunit alpha-5 [OS=Homo sapiens]	0	FALSE	Homo sapiens (SwissProt TaxID=9606)	186.978	18	43	215	43	3695	399.5	7.02	276.32	43	cell adhesion;cell organization and biogenesis;developmental processes;signal transduction;other biological processes	non-structural extracellular;extracellular matrix;other cell component	signal transduction activity or receptor binding;other molecular function	Pf00052, Pf00053, Pf00054, Pf00055, Pf02210, Pf06008, Pf06009, Pf24973	3911	ENSG00000130702	LAMA5	hsa:3911; O15230; Q5U4N9; Q8TDF8; Q8WZA7; Q9H1P1	Alpha 6 beta 4 signaling; Primary focal segmental glomerulosclerosis (FSGS); Complement system; Focal adhesion; Focal adhesion: PI3K-Akt-mTOR-signaling; PI3K-Akt signaling; Inflammatory response pathway; Small cell lung cancer; Pleural mesothelioma	Degradation of the extracellular matrix; ECM proteoglycans; Non-integrin membrane-ECM interactions; Formation of the dystrophin-glycoprotein complex (DGC); Interleukin-4 and Interleukin-13 signaling; Laminin interactions; MET activates PTK2 signaling	16	1.863	9.1142e-13	57.43	2.38869e+06	4.39615e+06	14.87	26.26	2.32562e+06	1.86229e+06	1.66712e+06	2.31759e+06	2.38869e+06	2.50043e+06	2.46251e+06	2.55475e+06	2.76841e+06	6.50711e+06	6.82303e+06	5.27792e+06	4.32949e+06	6.48982e+06	3.72832e+06	3.81179e+06	4.39615e+06
P11047	Laminin subunit gamma-1 [OS=Homo sapiens]	0	FALSE	Homo sapiens (SwissProt TaxID=9606)	190.036	30	33	241	33	1609	177.5	5.12	478.03	33	cell adhesion;cell organization and biogenesis;other biological processes	non-structural extracellular;extracellular matrix;ER/Golgi;other cell component	extracellular structural activity	Pf00052, Pf00053, Pf00055, Pf24973	3915	ENSG00000135862	LAMC1	hsa:3915; P11047; Q5VYE7	miR-targeted genes in lymphocytes; miR-targeted genes in muscle cell; miR-targeted genes in squamous cell; Alpha 6 beta 4 signaling; Complement system; Endoderm differentiation; miRNA targets in ECM and membrane receptors; Focal adhesion; Focal adhesion: PI3K-Akt-mTOR-signaling; PI3K-Akt signaling; Inflammatory response pathway; Small cell lung cancer; Pleural mesothelioma; Primary ovarian insuff…	Degradation of the extracellular matrix; ECM proteoglycans; Regulation of Insulin-like Growth Factor (IGF) transport and uptake by Insulin-like Growth Factor Binding Proteins (IGFBPs); Post-translational protein phosphorylation; Non-integrin membrane-ECM interactions; Formation of the dystrophin-glycoprotein complex (DGC); L1CAM interactions; Laminin interactions; MET activates PTK2 signaling; EG…	25	1.841	8.86333e-16	46.21	4.81939e+06	7.53849e+06	8.3	11.4	4.26018e+06	4.92982e+06	4.48318e+06	4.70412e+06	5.01677e+06	5.56061e+06	5.2076e+06	4.50655e+06	4.81939e+06	8.07163e+06	7.73623e+06	7.1039e+06	7.64224e+06	8.43023e+06	7.2593e+06	5.73656e+06	7.53849e+06
Q16850-1	lanosterol 14-alpha demethylase [OS=Homo sapiens]	0	FALSE	Homo sapiens (SwissProt TaxID=9606)	46.887	29	10	63	10	503	56.8	8.53	77.3	10											0	1.517	0.00731758	64.5	598314	1.2132e+06	54.75	42.61	305836	309238	305145	598314	992061	540567	1.20747e+06	1.11246e+06	1.24077e+06	360007	682660	407463	1.25432e+06	1.25269e+06	1.2132e+06	1.10328e+06	1.62504e+06
P02795	metallothionein-2 [OS=Homo sapiens]	0	FALSE	Homo sapiens (SwissProt TaxID=9606)	14.902	52	2	23	2	61	6	7.83	37.79	2	stress response;other biological processes	cytosol;nucleus;other cell component	other molecular function	Pf00131	4502	ENSG00000125148	MT2A	hsa:4502; P02795; Q14823; Q2HXR9; Q53XT9	Copper homeostasis; Zinc homeostasis; Lung fibrosis	Interferon gamma signaling; Metallothioneins bind metals	5	2.231	0.000295277	40.41	77386.1	184345	58.59	39.83	74825.6	73162	82988.1	77386.1	62562.4	69953.1	247867	180632	189321	172647	172849	128182	337945	331167	369638	160230	184345
P55001	Microfibrillar-associated protein 2 [OS=Homo sapiens]	0	FALSE	Homo sapiens (SwissProt TaxID=9606)	14.938	16	3	36	3	183	20.8	4.97	39.89	3	developmental processes;other biological processes	non-structural extracellular;extracellular matrix	other molecular function	Pf05507	4237	ENSG00000117122	MFAP2	hsa:4237; P55001; Q53X60; Q5JXY0	Canonical and non-canonical Notch signaling	Molecules associated with elastic fibres	3	2.653	1.90457e-14	59.92	587621	1.41401e+06	40.04	15.22	790898	349384	287993	909592	604673	850698	469226	587621	354107	1.65751e+06	1.40719e+06	1.71199e+06	1.75856e+06	1.41401e+06	1.83425e+06	1.33092e+06	1.17989e+06
P45984-1	Mitogen-activated protein kinase 9 [OS=Homo sapiens]	0	FALSE	Homo sapiens (SwissProt TaxID=9606)	14.761	9	4	25	2	424	48.1	5.63	32.52	4	protein metabolism;other metabolic processes;stress response;signal transduction;other biological processes	plasma membrane;other membranes;cytosol;mitochondrion;nucleus;other cell component	kinase activity;other molecular function	Pf00069	5601	ENSG00000050748	MAPK9	A8K0S3; B5BU66; B5M0B4; D3DWQ8; D3DWQ9; hsa:5601; P45984; Q15708; Q15710; Q15711; Q8N5C5	IL1 signaling; RANKL/RANK signaling; TNF-related weak inducer of apoptosis (TWEAK) signaling; Prolactin signaling; Alzheimer's disease and miRNA effects; Thymic stromal lymphopoietin (TSLP) signaling; B cell receptor signaling; TNF-alpha signaling; AGE/RAGE pathway; Corticotropin-releasing hormone signaling; Oncostatin M signaling; Brain-derived neurotrophic factor (BDNF) signaling; ATM signaling…	Signaling by ALK fusions and activated point mutants; FCERI mediated MAPK activation; Oxidative Stress Induced Senescence; JNK (c-Jun kinases) phosphorylation and activation mediated by activated human TAK1; Activation of the AP-1 family of transcription factors	68	2.164	0.053997	74.46	10040.8	28396.2	106.53	41.55	6275.86	2052.17	4903.26	10277	10040.8	9127.21	61149	57867.1	55698.5	11069.6	16001	22237.7	30819	26163.9		40168.7	44518.8
Q9UNW1	Multiple inositol polyphosphate phosphatase 1 [OS=Homo sapiens]	0	FALSE	Homo sapiens (SwissProt TaxID=9606)	38.356	21	8	36	8	487	55	7.81	60.93	8	other metabolic processes;other biological processes	non-structural extracellular;plasma membrane;other membranes;ER/Golgi	other molecular function	Pf00328	9562	ENSG00000107789	MINPP1	F5H683; hsa:9562; O95172; O95286; Q59EJ2; Q9UGA3; Q9UNW1		Synthesis of IPs in the ER lumen	1	1.477	0.0377422	52.27	457208	537302	34.88	51.5	421557	457208	683587	532104	721498	689577	338907	357926	246567	179405	114507	633705	618236	436733	412325	537302	777133
P43490	nicotinamide phosphoribosyltransferase [OS=Homo sapiens]	0	FALSE	Homo sapiens (SwissProt TaxID=9606)	138.66	65	25	259	25	491	55.5	7.15	467.16	25	cell-cell signaling;other metabolic processes;signal transduction;other biological processes	cytosol;nucleus;other cell component	signal transduction activity or receptor binding;other molecular function	Pf04095, Pf18127	10135	ENSG00000105835	NAMPT	A4D0Q9; A4D0R0; hsa:10135; P43490; Q3KQV0; Q8WW95	Adipogenesis; NAD metabolism, sirtuins and aging; NAD+ metabolism; NAD+ biosynthetic pathways; Caloric restriction and aging; NAD metabolism in oncogene-induced senescence and mitochondrial dysfunction-associated senescence	NPAS4 regulates expression of target genes; BMAL1:CLOCK,NPAS2 activates circadian gene expression; Nicotinamide salvaging	9	2.302	8.86333e-16	55.52	5.66412e+06	1.0477e+07	13.32	16.4	4.05723e+06	4.63448e+06	6.06493e+06	5.66412e+06	5.81498e+06	5.66376e+06	4.72846e+06	6.05026e+06	5.70216e+06	8.07566e+06	7.72962e+06	8.39302e+06	1.21243e+07	1.0477e+07	1.20796e+07	1.04651e+07	1.08298e+07
P14543-1	Nidogen-1 [OS=Homo sapiens]	0	FALSE	Homo sapiens (SwissProt TaxID=9606)	44.426	14	11	45	11	1247	136.3	5.29	56.64	11	cell adhesion;cell organization and biogenesis;developmental processes;signal transduction;other biological processes	non-structural extracellular;extracellular matrix;plasma membrane;other membranes;other cell component	extracellular structural activity;other molecular function	Pf00058, Pf00086, Pf06119, Pf07474, Pf07645, Pf12662, Pf12947, Pf14670	4811	ENSG00000116962	NID1	hsa:4811; P14543; Q14942; Q59FL2; Q5TAF2; Q5TAF3; Q86XD7		Degradation of the extracellular matrix; Laminin interactions	2	1.727	0.000729988	61.03	195852	854145	30.29	16.98	155564	281446	177308	329647	267312	276082	166054	146122	195852	826718	980112	794842	938626	870520	976193	618212	854145
Q00653-1	Nuclear factor NF-kappa-B p100 subunit [OS=Homo sapiens]	0	FALSE	Homo sapiens (SwissProt TaxID=9606)	154.777	47	30	223	30	900	96.7	6.25	421.52	30	cell organization and biogenesis;stress response;developmental processes;signal transduction;other biological processes	cytosol;nucleus;other cell component	nucleic acid binding activity;other molecular function	Pf00023, Pf00531, Pf00554, Pf16179	4791	ENSG00000077150	NFKB2	A8K9D9; D3DR83; hsa:4791; Q00653; Q04860; Q9BU75; Q9H471; Q9H472	Selenium micronutrient network; Vitamin B12 metabolism; Folate metabolism; RANKL/RANK signaling; TNF-related weak inducer of apoptosis (TWEAK) signaling; Neural crest differentiation; Thymic stromal lymphopoietin (TSLP) signaling; TNF-alpha signaling; Ebstein-Barr virus LMP1 signaling; Glucocorticoid receptor pathway; Nuclear receptors meta-pathway; Photodynamic therapy-induced NF-kB survival sig…	Dectin-1 mediated noncanonical NF-kB signaling; NIK-->noncanonical NF-kB signaling; PKMTs methylate histone lysines; RIP-mediated NFkB activation via ZBP1; TAK1-dependent IKK and NF-kappa-B activation ; IkBA variant leads to EDA-ID; TRAF6 mediated NF-kB activation; The NLRP3 inflammasome; Purinergic signaling in leishmaniasis infection; Interleukin-1 processing; SUMOylation of immune response pro…	44	3.166	8.86333e-16	57.15	3.27023e+06	9.2665e+06	61.72	24.07	3.32526e+06	4.13389e+06	2.93406e+06	3.27023e+06	3.71971e+06	3.6275e+06	806464	405108	284143	9.2665e+06	9.69999e+06	1.06496e+07	9.03897e+06	9.53545e+06	9.50091e+06	5.53667e+06	5.71861e+06
P19838	Nuclear factor NF-kappa-B p105 subunit [OS=Homo sapiens]	0	FALSE	Homo sapiens (SwissProt TaxID=9606)	46.729	18	12	51	12	968	105.3	5.4	51.95	12	RNA metabolism OR transcription;other metabolic processes;stress response;signal transduction;other biological processes	non-structural extracellular;cytosol;mitochondrion;nucleus;other cell component	cytoskeletal activity;nucleic acid binding activity;other molecular function	Pf00023, Pf00531, Pf00554, Pf16179	4790	ENSG00000109320	NFKB1	A8K5Y5; B3KVE8; hsa:4790; P19838; Q68D84; Q86V43; Q8N4X7; Q9NZC0	Osteopontin signaling; Selenium micronutrient network; Vitamin B12 metabolism; MicroRNAs in cardiomyocyte hypertrophy; Transcription factors regulate miRNAs related to cardiac hypertrophy; Folate metabolism; IL1 signaling; RANKL/RANK signaling; Leptin signaling; TNF-related weak inducer of apoptosis (TWEAK) signaling; Prolactin signaling; Alzheimer's disease and miRNA effects; Neural crest differ…	FCERI mediated NF-kB activation; Downstream TCR signaling; Transcriptional regulation of white adipocyte differentiation; HCMV Early Events; Neutrophil degranulation; Activation of NF-kappaB in B cells; Senescence-Associated Secretory Phenotype (SASP); Transcriptional Regulation by VENTX; PKMTs methylate histone lysines; RIP-mediated NFkB activation via ZBP1; NF-kB is activated and signals surviv…	157	2.355	1.15545e-10	21.49	210711	1.26906e+06	40.38	32.53	145942	226836	257520	372303	210711	407510	197484	209180	115532	919531	1.56644e+06	1.31416e+06	1.33467e+06	1.4048e+06	1.26906e+06	662073	931663
O75607	Nucleoplasmin-3 [OS=Homo sapiens]	0	FALSE	Homo sapiens (SwissProt TaxID=9606)	26.105	39	4	26	4	178	19.3	4.63	39.94	4	cell organization and biogenesis;RNA metabolism OR transcription;other metabolic processes	cytosol;cytoskeleton;nucleus;other cell component	other molecular function	Pf03066	10360	ENSG00000107833	NPM3	hsa:10360; O75607; Q9UNY6			0	1.459	0.053997	65.45	212127	420557	71.14	62.87	172926	182719	181268	212127	233821	211855	807300	638712	292120	134310	164135	134189	428737	420557	263081	799436	462228
P50479-1	PDZ and LIM domain protein 4 [OS=Homo sapiens]	0	FALSE	Homo sapiens (SwissProt TaxID=9606)	7.989	8	2	11	2	330	35.4	7.91	6.21	2	cell-cell signaling;cell organization and biogenesis;developmental processes;other biological processes	plasma membrane;other membranes;cytoskeleton;nucleus;other cytoplasmic organelle;other cell component	cytoskeletal activity;other molecular function	Pf00412, Pf00595, Pf15936	8572	ENSG00000131435	PDLIM4	B2R8U1; hsa:8572; P50479; Q53Y39; Q96AT8; Q9BTW8; Q9Y292			0	1.48	0.0118481	42.09	625469	951547	35.78	31.61	625469	619422	1.01817e+06	1.15918e+06	832477	721460	447736	433414	509673	572803	1.01837e+06	744655	1.34993e+06	1.59124e+06	988829	759885	934790
Q14693-1	Phosphatidate phosphatase LPIN1 [OS=Homo sapiens]	0	FALSE	Homo sapiens (SwissProt TaxID=9606)	7.685	5	3	10	3	890	98.6	6.58	2.15	3	cell cycle OR cell proliferation;cell organization and biogenesis;other metabolic processes;other biological processes	other membranes;cytosol;mitochondrion;ER/Golgi;nucleus;other cell component	other molecular function	Pf04571, Pf08235, Pf16876	23175	ENSG00000134324	LPIN1	A8MU38; B4DET9; B4DGS4; B4DGZ6; B5MC18; B7Z858; D6W506; E7ESE7; F5GY24; hsa:23175; Q14693; Q53T25	Sterol regulatory element-binding proteins (SREBP) signaling; Adipogenesis; Transcription factor regulation in adipogenesis; Congenital generalized lipodystrophy	MLL4 and MLL3 complexes regulate expression of PPARG target genes in adipogenesis and hepatic steatosis; Triglyceride biosynthesis; Depolymerization of the Nuclear Lamina; Synthesis of PC; Synthesis of PE	9	3.775	9.12085e-07	35.23	8169.17	77542.2	186.25	75.76				7579.54	6641.42	8169.17	1.14074e+06		163139				36817.3	21993.1	34331.5	171743	171767
P68402-1	platelet-activating factor acetylhydrolase IB subunit beta [OS=Homo sapiens]	0	FALSE	Homo sapiens (SwissProt TaxID=9606)	80.884	53	6	79	6	229	25.6	5.92	276.56	6	other metabolic processes;other biological processes	non-structural extracellular;plasma membrane;other membranes;cytosol;nucleus;other cell component	other molecular function	Pf13472	100173993; 282514; 5049	ENSBTAG00000005627; ENSG00000168092; ENSPPYG00000003907	PAFAH1B2; PAFAH1B2P68402	A8DPS5; A8DPS6; A8DPS7; bta:282514; E9PEJ5; E9PLP3; hsa:5049; O00687; P68401; P68402; pon:100173993; Q29459; Q3ZBB8; Q5R4G2; Q6IBR6	miR-targeted genes in lymphocytes; miR-targeted genes in muscle cell; PAFAH1B1 copy number variation	Neutrophil degranulation; Neutrophil degranulation; COPI-independent Golgi-to-ER retrograde traffic; COPI-independent Golgi-to-ER retrograde traffic	7	1.85	1.15536e-07	67.84	683139	1.61015e+06	49.38	45.16	683139	669450	674763	781478	622106	529860	1.53908e+06	1.78199e+06	1.4723e+06	812009	780349	767318	1.61015e+06	1.63956e+06	1.59857e+06	2.81116e+06	2.31952e+06
Q8WV24	Pleckstrin homology-like domain family A member 1 [OS=Homo sapiens]	0	FALSE	Homo sapiens (SwissProt TaxID=9606)	6.753	5	2	10	2	401	45	9.89	16.78	2	protein metabolism;other metabolic processes;other biological processes	cytosol;nucleus;other cell component	other molecular function		22822	ENSG00000139289	PHLDA1	A1A4G9; hsa:22822; Q15184; Q2TAN2; Q8WV24; Q9NZ17		MLL4 and MLL3 complexes regulate expression of PPARG target genes in adipogenesis and hepatic steatosis; Interaction between PHLDA1 and AURKA	2	3.97	3.89064e-11	53.79	39028.6	157165	67.4	39.36		36640.2	21451	38863	39194.8	49023.5			117386	122991	119689	125009	157165	171316	152734	190340	322315
Q9UJV9	Probable ATP-dependent RNA helicase DDX41 [OS=Homo sapiens]	0	FALSE	Homo sapiens (SwissProt TaxID=9606)	7.108	4	2	3	2	622	69.8	6.84	3.66	2	cell cycle OR cell proliferation;cell organization and biogenesis;RNA metabolism OR transcription;other metabolic processes;signal transduction;other biological processes	cytosol;nucleus	nucleic acid binding activity;other molecular function	Pf00270, Pf00271	51428	ENSG00000183258	DDX41	B2RDC8; hsa:51428; Q96BK6; Q96K05; Q9NT96; Q9NW04; Q9UJV9	5q35 copy number variation	mRNA Splicing - Major Pathway; Regulation of innate immune responses to cytosolic DNA; IRF3-mediated induction of type I IFN	5	2.136	0.000146637	53.01	117190	296792	41.47	55.05	99652.8			107398		117190	216653	231544		248465	207676	297267	175328	296792	267402	758212	494491
O95786	Probable ATP-dependent RNA helicase DDX58 [OS=Homo sapiens]	0	FALSE	Homo sapiens (SwissProt TaxID=9606)	8.395	3	2	7	2	925	106.5	6.4	11.99	2	cell organization and biogenesis;other metabolic processes;stress response;signal transduction;other biological processes	plasma membrane;other membranes;cytosol;cytoskeleton;other cell component	nucleic acid binding activity;other molecular function	Pf00270, Pf00271, Pf11648, Pf16739, Pf18119	23586	ENSG00000107201	RIGI	A2RU81; hsa:23586; O95786; Q5HYE1; Q5VYT1; Q9NT04	Novel intracellular components of RIG-I-like receptor pathway; Ebola virus infection in host; Measles virus infection; Cytosolic DNA-sensing pathway; Hepatitis B infection; Pathways of nucleic acid metabolism and innate immune sensing; Type I interferon induction and signaling during SARS-CoV-2 infection; Host-pathogen interaction of human coronaviruses - interferon induction; SARS coronavirus an…	RSV-host interactions; Ub-specific processing proteases; ISG15 antiviral mechanism; SARS-CoV-2 activates/modulates innate and adaptive immune responses; OAS antiviral response; TRAF6 mediated NF-kB activation; NF-kB activation through FADD/RIP-1 pathway mediated by caspase-8 and -10; Modulation of host responses by IFN-stimulated genes; Negative regulators of DDX58/IFIH1 signaling; SARS-CoV-1 act…	28	2.512	2.79372e-05	36.86	44446.6	238868	70.69	37.01		13341.8	44446.6			76740.8				238868	246411	230165	185912	299591	316172		64185.8
Q96SM3	Probable carboxypeptidase X1 [OS=Homo sapiens]	0	FALSE	Homo sapiens (SwissProt TaxID=9606)	16.286	10	5	18	5	734	81.6	6.67	9.84	5	protein metabolism	non-structural extracellular	other molecular function	Pf00246, Pf00754, Pf13620	56265	ENSG00000088882	CPXM1	hsa:56265; Q6P4G8; Q6UW65; Q96SM3; Q9NUB5			0	3.229	2.06198e-10	50.2	46918.2	344319	79.3	53.53	83027.7	33929.4	42093.6	52295.7	147707	134116		11513	17237.1	192715	185189	322850	585548	638248	454369		115890
Q9UL46	proteasome activator complex subunit 2 [OS=Homo sapiens]	0	FALSE	Homo sapiens (SwissProt TaxID=9606)	122.164	66	15	232	15	239	27.4	5.73	436.17	15	other biological processes	cytosol;nucleus;other cell component	enzyme regulator activity;other molecular function	Pf02251, Pf02252	5721	ENSG00000100911; ENSG00000284889	PSME2	hsa:5721; Q15129; Q9UL46	Proteasome degradation	Proteasome assembly; Gene and protein expression by JAK-STAT signaling after Interleukin-12 stimulation	3	1.461	3.62278e-06	48.79	7.21771e+06	9.04778e+06	15.64	17.61	5.72744e+06	5.53664e+06	5.70985e+06	7.21771e+06	6.62387e+06	7.63851e+06	7.87622e+06	8.0929e+06	8.22843e+06	8.0731e+06	7.42794e+06	7.20999e+06	9.20429e+06	9.04778e+06	7.8944e+06	1.03839e+07	1.10126e+07
Q13015	protein AF1q [OS=Homo sapiens]	0	FALSE	Homo sapiens (SwissProt TaxID=9606)	25.811	73	4	42	4	90	10.1	4.54	88.83	4	signal transduction;other biological processes	cytosol;cytoskeleton;nucleus		Pf15017	10962	ENSG00000213190	MLLT11	hsa:10962; Q13015			0	1.516	0.022852	75.72	487637	508400	42.41	57.94	487637	399606	374680	437149	525977	485795	937772	1.01659e+06	963792	278855	412109	393385	508400	691807	498267	1.35789e+06	1.28025e+06
Q8TBQ9	Protein kish-A [OS=Homo sapiens]	0	FALSE	Homo sapiens (SwissProt TaxID=9606)	7.236	25	2	18	2	72	8.1	8.95	25.12	2	transport	other membranes;ER/Golgi		Pf06842	153339	ENSG00000174695	TMEM167A	hsa:153339; Q0P692; Q8TBQ9			0	1.552	0.0181655	67.43	310669	365855	38.92	60.69	256722	277509	298782	328255	310669	339585	559279	294412	674496	365855	281257	438650	287485	66462.4	65416.3	546455	548115
Q8TB73	Protein NDNF [OS=Homo sapiens]	0	FALSE	Homo sapiens (SwissProt TaxID=9606)	12.356	9	3	6	3	568	64.6	8.94	4.13	3	cell organization and biogenesis;stress response;developmental processes;signal transduction;other biological processes	non-structural extracellular;extracellular matrix	other molecular function	Pf10179, Pf19433, Pf24354	79625	ENSG00000173376	NDNF	A8K0Q0; hsa:79625; Q6UWE5; Q8TB73; Q9H5P7			0	100	8.86333e-16			137458		23.1										156992	137458	162729		102424	97194
P29590	Protein PML [OS=Homo sapiens]	0	FALSE	Homo sapiens (SwissProt TaxID=9606)	17.645	9	6	20	6	882	97.5	6.21	14.48	6	cell organization and biogenesis;protein metabolism;other metabolic processes;stress response;transport;developmental processes;signal transduction;other biological processes	other membranes;cytosol;ER/Golgi;nucleus;other cytoplasmic organelle;other cell component	nucleic acid binding activity;other molecular function	Pf00097, Pf12126, Pf22586	5371	ENSG00000140464	PML	E9PBR7; hsa:5371; P29590; P29591; P29592; P29593; Q00755; Q15959; Q59FP9; Q8WUA0; Q96S41; Q9BPW2; Q9BWP7; Q9BZX6; Q9BZX7; Q9BZX8; Q9BZX9; Q9BZY0; Q9BZY2; Q9BZY3	miRNA regulation of DNA damage response; Wnt/beta-catenin signaling in leukemia; TGF-beta signaling pathway; p53 transcriptional gene network; Acute myeloid leukemia; Hallmark of cancer: sustaining proliferative signaling; DNA damage response	HCMV Early Events; SUMOylation of DNA damage response and repair proteins; SUMOylation of ubiquitinylation proteins; Interferon gamma signaling; Regulation of TP53 Activity through Acetylation; Regulation of PTEN localization; Regulation of RUNX1 Expression and Activity	14	1.683	0.0254281	32.06	152783	266784	55.78	17.92	161666	152783	193221	173415	135827	155921	8293.27	113946	8604.74	310106	303582	271164	262474	223843	243788	169591	288447
Q9H993	protein-glutamate O-methyltransferase [OS=Homo sapiens]	0	FALSE	Homo sapiens (SwissProt TaxID=9606)	18.591	20	4	7	4	441	51.1	5.76	8.87	4	other metabolic processes;stress response		other molecular function	Pf01937	79624	ENSG00000146476	ARMT1	hsa:79624; Q96FC6; Q9H993; Q9UFY5			0	2.345	0.00333171	73.85	20074.3	99750.1	39.95	46.61	43303	31587.8	16399.3	20074.3	15206.8	16149	26131.8	34956.9	19232.9	61085.2	36836.9	33028.8	127498	73094.3	132457	146276	129324
P00352	Retinal dehydrogenase 1 [OS=Homo sapiens]	0	FALSE	Homo sapiens (SwissProt TaxID=9606)	8.109	6	3	16	2	501	54.8	6.73	23.72	3	other metabolic processes;other biological processes	cytosol;other cell component	enzyme regulator activity;other molecular function	Pf00171	216	ENSG00000165092	ALDH1A1	hsa:216; O00768; P00352; Q5SYR1	Folate-alcohol and cancer pathway hypotheses; Fatty acid omega-oxidation; Dopaminergic neurogenesis; Amino acid metabolism; Ethanol effects on histone modifications; Disorders of fructose metabolism; Omega-6-fatty acids in senescence; Vitamin A and carotenoid metabolism	RA biosynthesis pathway; Ethanol oxidation; Fructose catabolism	11	3.925	1.48034e-10	42.94	17623	169451	87.36	14.04	15062.9	44191.9	47721.2	6642.56		13861.3	18723.1	16587.6	88683.9	210231	176715	162485	155001	185484	142483
Q86TG7-1	Retrotransposon-derived protein PEG10 [OS=Homo sapiens]	0	FALSE	Homo sapiens (SwissProt TaxID=9606)	30.411	10	6	43	6	708	80.1	6.39	75.63	6	cell organization and biogenesis;transport;other biological processes	non-structural extracellular;other membranes;cytosol;nucleus;other cell component	nucleic acid binding activity;other molecular function	Pf16297	23089	ENSG00000242265	PEG10	B4DSP0; hsa:23089; Q86TG7; Q96A68; Q9UPV1			0	1.652	0.0021586	59.7	173663	693358	71.3	51.26	131813		98117.9	395242	501950	228801	73414.8	427109	88476.9	474828	256958	171774	1.11152e+06	1.1374e+06	732828	693358	754369
Q13501-1	sequestosome-1 [OS=Homo sapiens]	0	FALSE	Homo sapiens (SwissProt TaxID=9606)	66.467	53	11	84	11	440	47.7	5.22	127.61	11	cell cycle OR cell proliferation;cell organization and biogenesis;protein metabolism;RNA metabolism OR transcription;other metabolic processes;stress response;transport;signal transduction;other biological processes	cytosol;cytoskeleton;mitochondrion;ER/Golgi;nucleus;other cytoplasmic organelle;other cell component	signal transduction activity or receptor binding;other molecular function	Pf00564, Pf00569, Pf16577	8878	ENSG00000161011; ENSG00000284099	SQSTM1	A6NFN7; B2R661; B3KUW5; hsa:8878; Q13446; Q13501; Q9BUV7; Q9BVS6; Q9UEU1	IL1 signaling; RANKL/RANK signaling; Brain-derived neurotrophic factor (BDNF) signaling; Apoptosis-related network due to altered Notch3 in ovarian cancer; Nuclear receptors meta-pathway; NRF2 pathway; Interleukin-1 induced activation of NF-kB; Clear cell renal cell carcinoma pathways; CAMKK2 pathway; 7q11.23 copy number variation syndrome; Perturbations to host-cell autophagy, induced by SARS-Co…	Neddylation; Interleukin-1 signaling; KEAP1-NFE2L2 pathway; Signaling by ALK fusions and activated point mutants; p75NTR recruits signalling complexes; NF-kB is activated and signals survival; Nuclear events mediated by NFE2L2; PINK1-PRKN Mediated Mitophagy; NRIF signals cell death from the nucleus; Pexophagy	25	2.783	8.86333e-16	47.9	323832	1.4608e+06	54.79	34.28	348607	229564	240209	685919	602556	641212	323832	198493	145016	882583	950335	849242	1.74557e+06	2.15927e+06	2.13634e+06	1.4608e+06	1.4767e+06
P42224-1	Signal transducer and activator of transcription 1-alpha/beta [OS=Homo sapiens]	0	FALSE	Homo sapiens (SwissProt TaxID=9606)	154.783	50	29	239	29	750	87.3	6.05	437.82	29	cell cycle OR cell proliferation;stress response;developmental processes;signal transduction;other biological processes	cytosol;nucleus;other cell component	signal transduction activity or receptor binding;nucleic acid binding activity;other molecular function	Pf00017, Pf01017, Pf02864, Pf02865, Pf12162, Pf21354	6772	ENSG00000115415	STAT1	A8K989; B2RCA0; D2KFR8; D3DPI7; hsa:6772; P42224; Q53S88; Q53XW4; Q68D00; Q9UDL5	IL5 signaling; RANKL/RANK signaling; Thyroid stimulating hormone (TSH) signaling; Leptin signaling; Prolactin signaling; IL7 signaling; Type III interferon signaling; IL9 signaling; Thymic stromal lymphopoietin (TSLP) signaling; AGE/RAGE pathway; Allograft rejection; IL11 signaling; Adipogenesis; Oncostatin M signaling; Brain-derived neurotrophic factor (BDNF) signaling; Endoderm differentiation;…	PKR-mediated signaling; Interleukin-4 and Interleukin-13 signaling; ISG15 antiviral mechanism; SARS-CoV-2 activates/modulates innate and adaptive immune responses; Regulation of RUNX2 expression and activity; Signaling by ALK fusions and activated point mutants; Signaling by CSF1 (M-CSF) in myeloid cells; Signaling by SCF-KIT; Downstream signal transduction; Signaling by phosphorylated juxtamembr…	84	2.817	8.86333e-16	55.12	4.06155e+06	9.61249e+06	22.09	17.84	3.53683e+06	2.73214e+06	2.96903e+06	4.4565e+06	3.74296e+06	4.06155e+06	4.74443e+06	4.79487e+06	5.44668e+06	8.85644e+06	9.94482e+06	9.61249e+06	1.35928e+07	1.20878e+07	1.24405e+07	9.37191e+06	8.55516e+06
P04179	Superoxide dismutase [Mn], mitochondrial [OS=Homo sapiens]	0	FALSE	Homo sapiens (SwissProt TaxID=9606)	109.881	84	12	176	12	222	24.7	8.25	422.1	12	cell organization and biogenesis;other metabolic processes;stress response;other biological processes	mitochondrion	other molecular function	Pf00081, Pf02777	100990423	ENSPPAG00000038347	SOD2	A0A2J8KK66; A0A2R9BMB0; pps:100990423			0	8.466	8.86333e-16	68.63	2.36099e+06	2.18508e+07	13.16	39.35	2.28993e+06	2.2988e+06	2.21583e+06	2.09574e+06	2.36099e+06	2.62746e+06	2.85242e+06	3.00974e+06	2.85701e+06	2.18508e+07	2.12964e+07	2.31723e+07	3.15043e+07	3.03144e+07	3.34098e+07	1.17526e+07	1.24164e+07
O15533-1	Tapasin [OS=Homo sapiens]	0	FALSE	Homo sapiens (SwissProt TaxID=9606)	8.021	5	2	12	2	448	47.6	7.15	13.68	2	other biological processes	other membranes;ER/Golgi		Pf07654	100989176; 746814	ENSPPAG00000024524; ENSPTRG00000018043	TAPBP	A0A1U9X8L5; A0A2I3TJR3; A0A2J8NYJ5; A0A2R8ZTI6; A0A6D2XN88; pps:100989176; ptr:746814			0	3.2	6.59949e-10	45.83	82881.6	304404	54.57	40.31	12573.7	10996.1	94341.3	99785.9	76944.1	63848.2	89277.2		105501	356538	308239	349632	233291	322577	304404	73447.6	129202
Q08629	Testican-1 [OS=Homo sapiens]	0	FALSE	Homo sapiens (SwissProt TaxID=9606)	15.233	10	4	13	4	439	49.1	6.1	15.74	4	cell adhesion;developmental processes;other biological processes	non-structural extracellular;cytosol;other cell component	enzyme regulator activity;other molecular function	Pf00086, Pf07648, Pf10591	6695	ENSG00000152377	SPOCK1	B3KSW3; hsa:6695; Q08629; Q59EW0; Q8N630; Q9UCL8	Adipogenesis		1	2.486	2.45703e-06	35.92	109685	337093	18.31	37.14		100284	105535	154407	122155	109685				212221	132754	194434	218752	348936	354006	337093	448619
P48307	Tissue factor pathway inhibitor 2 [OS=Homo sapiens]	0	FALSE	Homo sapiens (SwissProt TaxID=9606)	61.799	53	10	131	10	235	26.9	8.53	338.39	10	stress response	non-structural extracellular;extracellular matrix	enzyme regulator activity;extracellular structural activity	Pf00014	7980	ENSG00000105825	TFPI2	hsa:7980; P48307; Q66ME8; Q8NAK6; Q9UC86	Mammary gland development: pregnancy and lactation - stage 3 of 4		1	1.845	7.86174e-11	54.85	1.5711e+06	3.96289e+06	66.53	38.62	1.5711e+06	1.26446e+06	912029	5.193e+06	4.24601e+06	4.87498e+06	1.46497e+06	1.90118e+06	1.56981e+06	2.65789e+06	3.58888e+06	2.89003e+06	7.23076e+06	7.17089e+06	6.50574e+06	3.96289e+06	4.12422e+06
Q01201	Transcription factor RelB [OS=Homo sapiens]	0	FALSE	Homo sapiens (SwissProt TaxID=9606)	21.192	17	6	15	6	579	62.1	6.24	7.5	6	stress response;signal transduction;other biological processes	cytosol;cytoskeleton;nucleus;other cell component	nucleic acid binding activity;other molecular function	Pf00554, Pf16179, Pf16180, Pf16181	5971	ENSG00000104856	RELB	hsa:5971; Q01201; Q6GTX7; Q9UEI7	RANKL/RANK signaling; TNF-related weak inducer of apoptosis (TWEAK) signaling; Thymic stromal lymphopoietin (TSLP) signaling; Photodynamic therapy-induced NF-kB survival signaling; MAPK signaling; Toll-like receptor signaling related to MyD88; EDA signaling in hair follicle development; Ebola virus infection in host; miRNA role in immune response in sepsis; Non-genomic actions of 1,25-dihydroxyvi…	Dectin-1 mediated noncanonical NF-kB signaling; NIK-->noncanonical NF-kB signaling; CD209 (DC-SIGN) signaling	15	2.722	3.5595e-07	48.09	120787	235997	53.89	58.8	60652.7	16666.2	43171.6	120787	160889	113351	160629	161622	195139	363880	246988	269791	171587	287082	95935.7	42680	235997
P23381	Tryptophan--tRNA ligase, cytoplasmic [OS=Homo sapiens]	0	FALSE	Homo sapiens (SwissProt TaxID=9606)	167.851	55	19	296	19	471	53.1	6.23	790.78	19	protein metabolism;RNA metabolism OR transcription;other metabolic processes;developmental processes;other biological processes	cytosol;nucleus;other cell component	enzyme regulator activity;other molecular function	Pf00458, Pf00579	7453	ENSG00000140105	WARS1	A6NGN1; A6NID3; hsa:7453; P23381; P78535; Q502Y0; Q53XB6; Q9UDI5; Q9UDL3	Photodynamic therapy-induced unfolded protein response; Amino acid metabolism	Cytosolic tRNA aminoacylation	3	1.632	6.26184e-10	56.49	5.16874e+06	8.14689e+06	34.05	32.89	4.06696e+06	3.87338e+06	3.87941e+06	4.96682e+06	5.16874e+06	5.20857e+06	7.74401e+06	8.39068e+06	8.74791e+06	5.40925e+06	5.49956e+06	5.50769e+06	8.21583e+06	8.14689e+06	8.01622e+06	1.14165e+07	1.26029e+07
P98066	Tumor necrosis factor-inducible gene 6 protein [OS=Homo sapiens]	0	FALSE	Homo sapiens (SwissProt TaxID=9606)	20.442	27	4	14	4	277	31.2	6.79	16.63	4	cell adhesion;cell-cell signaling;cell organization and biogenesis;other metabolic processes;stress response;developmental processes;signal transduction;other biological processes	non-structural extracellular;other cell component	other molecular function	Pf00193, Pf00431	7130	ENSG00000123610	TNFAIP6	hsa:7130; P98066; Q53TI7; Q8WWI9		Neutrophil degranulation	1	2.228	0.000121245	25.6	72698.8	274424	17.59	23.51				55378				72698.8	78737.6	276919	252802	274424	320338	308064	303884	192254	165070
O95155	Ubiquitin conjugation factor E4 B [OS=Homo sapiens]	0	FALSE	Homo sapiens (SwissProt TaxID=9606)	11.115	3	2	8	2	1302	146.1	6.55	9.92	2	protein metabolism;other metabolic processes;stress response;signal transduction;other biological processes	nucleus;other cell component	other molecular function	Pf04564, Pf10408	10277	ENSG00000130939	UBE4B	A8K8S9; G0ZJH6; hsa:10277; O75169; O95155; O95338; Q5SZ12; Q5SZ16; Q96QD4; Q9BYI7			0	1.816	0.0511661	69.34	53305.2	97362.7	35.55	67.49	30888.7		53305.2	26578.5	69483.6	44891.2		74095.7	59798.6			29548.4	19460.9			146392	107055
O14933	Ubiquitin/ISG15-conjugating enzyme E2 L6 [OS=Homo sapiens]	0	FALSE	Homo sapiens (SwissProt TaxID=9606)	16.677	44	4	19	4	153	17.8	7.88	29.21	4	protein metabolism;other metabolic processes;stress response	cytosol;nucleus;other cell component	other molecular function	Pf00179	9246	ENSG00000156587	UBE2L6	A6NDM6; A8MY53; hsa:9246; O14933; Q8N5D8; Q9UEZ0	Parkin-ubiquitin proteasomal system pathway; Parkinson's disease pathway; 7q11.23 copy number variation syndrome	Antigen processing: Ubiquitination & Proteasome degradation; RSV-host interactions; Amyloid fiber formation; PKR-mediated signaling; ISG15 antiviral mechanism; Modulation of host responses by IFN-stimulated genes; Termination of translesion DNA synthesis; Negative regulators of DDX58/IFIH1 signaling	12	1.979	2.42831e-05	38.27	215617	366740	21.05	40.32	218276	263559	204279	242033	347003		212991	210316	194289	434888	390611	318589	366740	362811	382121	532842	135018
Q9BQA9-1	Uncharacterized protein C17orf62 [OS=Homo sapiens]	0	FALSE	Homo sapiens (SwissProt TaxID=9606)	8.866	20	3	11	3	187	20.8	6.8	4.05	3	other metabolic processes;stress response	other membranes;ER/Golgi		Pf15169	79415	ENSG00000178927	CYBC1	E1B6X3; hsa:79415; Q96NR1; Q9BQA9	Genetic causes of porto-sinusoidal vascular disease		1	1.475	0.0423782	57.78	439876	564425	48.35	54.96	535445	541896	439876	523506	448433	418052	156116	120981	138924	564425	210612	451615	720122	763913	785431
Q9BZX2-1	Uridine-cytidine kinase 2 [OS=Homo sapiens]	0	FALSE	Homo sapiens (SwissProt TaxID=9606)	14.927	29	4	11	4	261	29.3	6.7	13.96	4	other metabolic processes	cytosol;other cell component	kinase activity;other molecular function	Pf00485	7371	ENSG00000143179	UCK2	hsa:7371; Q5VV91; Q7KZV3; Q92528; Q96KG5; Q9BU42; Q9BZX2	Fluoropyrimidine activity; Pyrimidine metabolism	Pyrimidine salvage	3	2.154	0.0433135	27.67	39722.4	11228.9	82.1	70.23				46150.1	34189.9		100188		8181.39	7807.34	5941.55	4441.21				16149.9	29423.6
Q15043	Zinc transporter ZIP14 [OS=Homo sapiens]	0	FALSE	Homo sapiens (SwissProt TaxID=9606)	16.936	11	4	20	4	492	54.2	5.33	17.2	4	other metabolic processes;transport;developmental processes;signal transduction;other biological processes	plasma membrane;other membranes;other cytoplasmic organelle	transporter activity	Pf02535	23516	ENSG00000104635	SLC39A14	A6NH98; B4DIW3; B6EU88; D3DSR4; hsa:23516; Q15043; Q6ZME8; Q96BB3	Nuclear receptors meta-pathway; NRF2 pathway; Zinc homeostasis; Ferroptosis	Zinc influx into cells by the SLC39 gene family	5	3.336	1.41795e-08	75.02	36018.3	161860	73.48	58.38	104047	15110.5	15311.6	38632.9	41789.9	36018.3	24988	23566.7	86712.1	249718	161860	160527	516748	438122	453297	151265	140526
[truncated: 21 more columns]

## Sheet: GrK VS CTRL filtered
Checked	Protein FDR Confidence: Combined	Master	Accession	Description	Exp. q-value: Combined	Contaminant	Marked as	Sum PEP Score	Coverage [%]	# Peptides	# PSMs	# Unique Peptides	# AAs	MW [kDa]	calc. pI	Score Sequest HT: Sequest HT	# Peptides (by Search Engine): Sequest HT	Biological Process	Cellular Component	Molecular Function	Pfam IDs	Entrez Gene ID	Ensembl Gene ID	Gene Symbol	Gene ID	WikiPathways	Reactome Pathways	# Protein Pathway Groups	Abundance Ratio: (DRUG) / (CTRL)	Abundance Ratio Adj. P-Value: (DRUG) / (CTRL)	Abundance Ratio Variability [%]: (DRUG) / (CTRL)	Abundances (Grouped): CTRL	Abundances (Grouped): DRUG	Abundances (Grouped) CV [%]: CTRL	Abundances (Grouped) CV [%]: DRUG	Abundances (Normalized): F8: Sample, CTRL, CTRL NERO	Abundances (Normalized): F9: Sample, CTRL, CTRL NERO	Abundances (Normalized): F10: Sample, CTRL, CTRL NERO	Abundances (Normalized): F41: Sample, CTRL, CTRL ROSSO	Abundances (Normalized): F42: Sample, CTRL, CTRL ROSSO	Abundances (Normalized): F43: Sample, CTRL, CTRL ROSSO	Abundances (Normalized): F44: Sample, CTRL, CTRL	Abundances (Normalized): F45: Sample, CTRL, CTRL	Abundances (Normalized): F46: Sample, CTRL, CTRL	Abundances (Normalized): F11: Sample, DRUG, GRK NERO	Abundances (Normalized): F12: Sample, DRUG, GRK NERO	Abundances (Normalized): F13: Sample, DRUG, GRK NERO	Abundances (Normalized): F29: Sample, DRUG, GRK ROSSO	Abundances (Normalized): F30: Sample, DRUG, GRK ROSSO
FALSE	High	Master Protein	Q8TB73	Protein NDNF [OS=Homo sapiens]	0	FALSE	Homo sapiens (SwissProt TaxID=9606)	12.356	9	3	6	3	568	64.6	8.94	4.13	3	cell organization and biogenesis;stress response;developmental processes;signal transduction;other biological processes	non-structural extracellular;extracellular matrix	other molecular function	Pf10179, Pf19433, Pf24354	79625	ENSG00000173376	NDNF	A8K0Q0; hsa:79625; Q6UWE5; Q8TB73; Q9H5P7			0	100	8.86333e-16			137458		23.1										156992	137458	162729		102424
FALSE	High	Master Protein	Q8N1G2	Cap-specific mRNA (nucleoside-2'-O-)-methyltransferase 1 [OS=Homo sapiens]	0	FALSE	Homo sapiens (SwissProt TaxID=9606)	8.707	4	2	5	2	835	95.3	7.05	6.4	2	RNA metabolism OR transcription;other metabolic processes	nucleus;other cell component	nucleic acid binding activity;other molecular function	Pf01585, Pf01728	23070	ENSG00000137200	CMTR1	A8K949; hsa:23070; Q14670; Q8N1G2; Q96FJ9			0	100	8.86333e-16			38245.4
FALSE	High	Master Protein	Q6P158-1	putative ATP-dependent RNA helicase DHX57 [OS=Homo sapiens]	0	FALSE	Homo sapiens (SwissProt TaxID=9606)	7.473	2	3	13	2	1386	155.5	7.71	21.32	3	cell organization and biogenesis		other molecular function	Pf00270, Pf00271, Pf04408, Pf05773, Pf07717, Pf18044, Pf21010	90957	ENSG00000163214	DHX57	A2RRC7; hsa:90957; Q53SI4; Q6P158; Q6P9G1; Q7Z6H3; Q8NG17; Q96M33	miR-targeted genes in lymphocytes; miR-targeted genes in squamous cell		2	100	8.86333e-16			46391.4
FALSE	High	Master Protein	P49863	Granzyme K [OS=Homo sapiens]	0	FALSE	Homo sapiens (SwissProt TaxID=9606)	134.051	51	10	421	10	264	28.9	9.39	1052.82	10	protein metabolism;other metabolic processes	non-structural extracellular;other cell component	other molecular function	Pf00089	3003	ENSG00000113088	GZMK	B2R563; hsa:3003; P49863			0	100	8.86333e-16	89.04	1.44208e+06	5.40967e+08	24.96	17.06	1.66322e+06	1.44208e+06	1.67001e+06	697749	1.69208e+06	1.88888e+06	1.3506e+06	1.15519e+06	1.32178e+06	5.54229e+08	5.64737e+08	5.40967e+08	5.19447e+08	5.61285e+08
FALSE	High	Master Protein	P04179	Superoxide dismutase [Mn], mitochondrial [OS=Homo sapiens]	0	FALSE	Homo sapiens (SwissProt TaxID=9606)	109.881	84	12	176	12	222	24.7	8.25	422.1	12	cell organization and biogenesis;other metabolic processes;stress response;other biological processes	mitochondrion	other molecular function	Pf00081, Pf02777	100990423	ENSPPAG00000038347	SOD2	A0A2J8KK66; A0A2R9BMB0; pps:100990423			0	8.466	8.86333e-16	68.63	2.36099e+06	2.18508e+07	13.16	39.35	2.28993e+06	2.2988e+06	2.21583e+06	2.09574e+06	2.36099e+06	2.62746e+06	2.85242e+06	3.00974e+06	2.85701e+06	2.18508e+07	2.12964e+07	2.31723e+07	3.15043e+07	3.03144e+07
FALSE	High	Master Protein	P05362	Intercellular adhesion molecule 1 [OS=Homo sapiens]	0	FALSE	Homo sapiens (SwissProt TaxID=9606)	78.884	35	13	123	13	532	57.8	7.99	293.82	13	cell adhesion;other biological processes	non-structural extracellular;plasma membrane;other membranes	signal transduction activity or receptor binding;other molecular function	Pf03921, Pf13895, Pf21146	3383	ENSG00000090339	ICAM1	B2R6M3; hsa:3383; P05362; Q5NKV7; Q96B50	Selenium micronutrient network; Vitamin B12 metabolism; Folate metabolism; RANKL/RANK signaling; IL11 signaling; Spinal cord injury; Complement system; IL1 and megakaryocytes in obesity; Photodynamic therapy-induced NF-kB survival signaling; VEGFA-VEGFR2 signaling; miRNA role in immune response in sepsis; Platelet-mediated interactions with vascular and circulating cells; Cells and molecules invo…	Immunoregulatory interactions between a Lymphoid and a non-Lymphoid cell; Integrin cell surface interactions; Interleukin-10 signaling; Interleukin-4 and Interleukin-13 signaling; Interferon gamma signaling	29	7.529	8.86333e-16	70.32	529090	7.81362e+06	44.9	50.62	507367	529090	608428	867514	1.06471e+06	970129	379337	294748	378897	7.81362e+06	8.10112e+06	7.68277e+06	9.52078e+06	9.48402e+06
FALSE	High	Master Protein	Q8IUX7	Adipocyte enhancer-binding protein 1 [OS=Homo sapiens]	0	FALSE	Homo sapiens (SwissProt TaxID=9606)	8.443	3	3	8	3	1158	130.8	5.11	3.92	3	protein metabolism;other metabolic processes;other biological processes	nucleus;other cell component	nucleic acid binding activity;other molecular function	Pf00246, Pf00754, Pf13620	165	ENSG00000106624	AEBP1	hsa:165; Q14113; Q59ER7; Q6ZSC7; Q7KZ79; Q8IUX7			0	6.514	8.86333e-16	185.99	21607.8	194746	125.22	20.58				5325.64				87669.8		163938	161528	259853	242354	158560
FALSE	High	Master Protein	Q9BYK8-1	Helicase with zinc finger domain 2 [OS=Homo sapiens]	0	FALSE	Homo sapiens (SwissProt TaxID=9606)	7.882	1	2	8	2	2649	294.5	7.49	4.14	2			nucleic acid binding activity;other molecular function		85441	ENSG00000130589	HELZ2	A0AAA9XBX5; hsa:85441			0	5.333	3.6901e-14	21.27	11336.7	157024	20.85	6.34	14349.4	9506.22			11336.7					176838	150807	162201	153116	150395
FALSE	High	Master Protein	P00966	Argininosuccinate synthase [OS=Homo sapiens]	0	FALSE	Homo sapiens (SwissProt TaxID=9606)	6.401	14	2	3	2	412	46.5	8.02	2.27	2	other metabolic processes;stress response;developmental processes;other biological processes	other membranes;cytosol;mitochondrion;nucleus;other cell component	other molecular function	Pf00764, Pf20979	445	ENSG00000130707	ASS1	hsa:445; P00966; Q6LDL2; Q86UZ0; Q96GT4	Alanine and aspartate metabolism; Amino acid metabolism	Urea cycle	3	4.217	4.22692e-08	54.09	16974.1	71572.6	89.88		60251.2	16782.1		17168.4			9182.13			71572.6
FALSE	High	Master Protein	Q8WV24	Pleckstrin homology-like domain family A member 1 [OS=Homo sapiens]	0	FALSE	Homo sapiens (SwissProt TaxID=9606)	6.753	5	2	10	2	401	45	9.89	16.78	2	protein metabolism;other metabolic processes;other biological processes	cytosol;nucleus;other cell component	other molecular function		22822	ENSG00000139289	PHLDA1	A1A4G9; hsa:22822; Q15184; Q2TAN2; Q8WV24; Q9NZ17		MLL4 and MLL3 complexes regulate expression of PPARG target genes in adipogenesis and hepatic steatosis; Interaction between PHLDA1 and AURKA	2	3.97	3.89064e-11	53.79	39028.6	157165	67.4	39.36		36640.2	21451	38863	39194.8	49023.5			117386	122991	119689	125009	157165	171316
FALSE	High	Master Protein	P00352	Retinal dehydrogenase 1 [OS=Homo sapiens]	0	FALSE	Homo sapiens (SwissProt TaxID=9606)	8.109	6	3	16	2	501	54.8	6.73	23.72	3	other metabolic processes;other biological processes	cytosol;other cell component	enzyme regulator activity;other molecular function	Pf00171	216	ENSG00000165092	ALDH1A1	hsa:216; O00768; P00352; Q5SYR1	Folate-alcohol and cancer pathway hypotheses; Fatty acid omega-oxidation; Dopaminergic neurogenesis; Amino acid metabolism; Ethanol effects on histone modifications; Disorders of fructose metabolism; Omega-6-fatty acids in senescence; Vitamin A and carotenoid metabolism	RA biosynthesis pathway; Ethanol oxidation; Fructose catabolism	11	3.925	1.48034e-10	42.94	17623	169451	87.36	14.04	15062.9	44191.9	47721.2	6642.56		13861.3	18723.1	16587.6	88683.9	210231	176715	162485	155001	185484
FALSE	High	Master Protein	Q9UBP4	Dickkopf-related protein 3 [OS=Homo sapiens]	0	FALSE	Homo sapiens (SwissProt TaxID=9606)	34.727	24	5	37	5	350	38.4	4.65	67.66	5	developmental processes;signal transduction;other biological processes	non-structural extracellular	signal transduction activity or receptor binding;other molecular function	Pf04706	27122	ENSG00000050165	DKK3	A8K1I2; D3DQW1; hsa:27122; Q9UBP4; Q9ULB7	Regulation of Wnt / B-catenin signaling by small molecule compounds; 1p36 copy number variation syndrome		2	3.861	5.47809e-14	50.78	62766.5	354955	50.52	51.9	61944.8	60123.3	62766.5	79156.1	78569.5	86881.8	32348.7	163596	44466.4	317013	206717	354955	638361	660446
FALSE	High	Master Protein	Q14693-1	Phosphatidate phosphatase LPIN1 [OS=Homo sapiens]	0	FALSE	Homo sapiens (SwissProt TaxID=9606)	7.685	5	3	10	3	890	98.6	6.58	2.15	3	cell cycle OR cell proliferation;cell organization and biogenesis;other metabolic processes;other biological processes	other membranes;cytosol;mitochondrion;ER/Golgi;nucleus;other cell component	other molecular function	Pf04571, Pf08235, Pf16876	23175	ENSG00000134324	LPIN1	A8MU38; B4DET9; B4DGS4; B4DGZ6; B5MC18; B7Z858; D6W506; E7ESE7; F5GY24; hsa:23175; Q14693; Q53T25	Sterol regulatory element-binding proteins (SREBP) signaling; Adipogenesis; Transcription factor regulation in adipogenesis; Congenital generalized lipodystrophy	MLL4 and MLL3 complexes regulate expression of PPARG target genes in adipogenesis and hepatic steatosis; Triglyceride biosynthesis; Depolymerization of the Nuclear Lamina; Synthesis of PC; Synthesis of PE	9	3.775	9.12085e-07	35.23	8169.17	77542.2	186.25	75.76				7579.54	6641.42	8169.17	1.14074e+06		163139				36817.3	21993.1
FALSE	High	Master Protein	P61769	Beta-2-microglobulin [OS=Homo sapiens]	0	TRUE	Homo sapiens (SwissProt TaxID=9606)	32.337	55	5	60	5	119	13.7	6.52	110.93	5	cell organization and biogenesis;protein metabolism;other metabolic processes;transport;other biological processes	non-structural extracellular;plasma membrane;other membranes;cytosol;ER/Golgi;other cytoplasmic organelle;other cell component	other molecular function	Pf07654	567	ENSG00000166710; ENSG00000273686	B2M	hsa:567; P01884; P61769; Q540F8; Q6IAT8; Q9UCK0; Q9UD48; Q9UDF4	IL18 signaling	Neutrophil degranulation; ER-Phagosome pathway; Endosomal/Vacuolar pathway; Immunoregulatory interactions between a Lymphoid and a non-Lymphoid cell; Amyloid fiber formation; SARS-CoV-2 activates/modulates innate and adaptive immune responses; DAP12 signaling; Interferon gamma signaling; Antigen Presentation: Folding, assembly and peptide loading of class I MHC; Modulation by Mtb of host immune s…	13	3.387	8.86333e-16	67.6	829917	3.18724e+06	56.69	27.45	679409	705183	829917	1.98071e+06	1.22995e+06	1.21306e+06	902284	145623	551994	3.11793e+06	3.44346e+06	3.18724e+06	4.20654e+06	3.6364e+06
FALSE	High	Master Protein	Q15043	Zinc transporter ZIP14 [OS=Homo sapiens]	0	FALSE	Homo sapiens (SwissProt TaxID=9606)	16.936	11	4	20	4	492	54.2	5.33	17.2	4	other metabolic processes;transport;developmental processes;signal transduction;other biological processes	plasma membrane;other membranes;other cytoplasmic organelle	transporter activity	Pf02535	23516	ENSG00000104635	SLC39A14	A6NH98; B4DIW3; B6EU88; D3DSR4; hsa:23516; Q15043; Q6ZME8; Q96BB3	Nuclear receptors meta-pathway; NRF2 pathway; Zinc homeostasis; Ferroptosis	Zinc influx into cells by the SLC39 gene family	5	3.336	1.41795e-08	75.02	36018.3	161860	73.48	58.38	104047	15110.5	15311.6	38632.9	41789.9	36018.3	24988	23566.7	86712.1	249718	161860	160527	516748	438122
FALSE	High	Master Protein	P30455	HLA class I histocompatibility antigen, A-36 alpha chain [OS=Homo sapiens]	0	FALSE	Homo sapiens (SwissProt TaxID=9606)	52.786	28	7	93	2	365	40.9	6.39	276.09	7	other biological processes	plasma membrane;other membranes;ER/Golgi;other cytoplasmic organelle;other cell component					HLA-A	I3ZN77			0	3.285	6.5265e-12	40.76	67692.9	443778	71.97	43.54	46046.4	45067.5	35921.9	211800	99515.4	133520				341929	410313	479973	577453	517722
FALSE	High	Master Protein	Q96SM3	Probable carboxypeptidase X1 [OS=Homo sapiens]	0	FALSE	Homo sapiens (SwissProt TaxID=9606)	16.286	10	5	18	5	734	81.6	6.67	9.84	5	protein metabolism	non-structural extracellular	other molecular function	Pf00246, Pf00754, Pf13620	56265	ENSG00000088882	CPXM1	hsa:56265; Q6P4G8; Q6UW65; Q96SM3; Q9NUB5			0	3.229	2.06198e-10	50.2	46918.2	344319	79.3	53.53	83027.7	33929.4	42093.6	52295.7	147707	134116		11513	17237.1	192715	185189	322850	585548	638248
FALSE	High	Master Protein	O15533-1	Tapasin [OS=Homo sapiens]	0	FALSE	Homo sapiens (SwissProt TaxID=9606)	8.021	5	2	12	2	448	47.6	7.15	13.68	2	other biological processes	other membranes;ER/Golgi		Pf07654	100989176; 746814	ENSPPAG00000024524; ENSPTRG00000018043	TAPBP	A0A1U9X8L5; A0A2I3TJR3; A0A2J8NYJ5; A0A2R8ZTI6; A0A6D2XN88; pps:100989176; ptr:746814			0	3.2	6.59949e-10	45.83	82881.6	304404	54.57	40.31	12573.7	10996.1	94341.3	99785.9	76944.1	63848.2	89277.2		105501	356538	308239	349632	233291	322577
FALSE	High	Master Protein	Q00653-1	Nuclear factor NF-kappa-B p100 subunit [OS=Homo sapiens]	0	FALSE	Homo sapiens (SwissProt TaxID=9606)	154.777	47	30	223	30	900	96.7	6.25	421.52	30	cell organization and biogenesis;stress response;developmental processes;signal transduction;other biological processes	cytosol;nucleus;other cell component	nucleic acid binding activity;other molecular function	Pf00023, Pf00531, Pf00554, Pf16179	4791	ENSG00000077150	NFKB2	A8K9D9; D3DR83; hsa:4791; Q00653; Q04860; Q9BU75; Q9H471; Q9H472	Selenium micronutrient network; Vitamin B12 metabolism; Folate metabolism; RANKL/RANK signaling; TNF-related weak inducer of apoptosis (TWEAK) signaling; Neural crest differentiation; Thymic stromal lymphopoietin (TSLP) signaling; TNF-alpha signaling; Ebstein-Barr virus LMP1 signaling; Glucocorticoid receptor pathway; Nuclear receptors meta-pathway; Photodynamic therapy-induced NF-kB survival sig…	Dectin-1 mediated noncanonical NF-kB signaling; NIK-->noncanonical NF-kB signaling; PKMTs methylate histone lysines; RIP-mediated NFkB activation via ZBP1; TAK1-dependent IKK and NF-kappa-B activation ; IkBA variant leads to EDA-ID; TRAF6 mediated NF-kB activation; The NLRP3 inflammasome; Purinergic signaling in leishmaniasis infection; Interleukin-1 processing; SUMOylation of immune response pro…	44	3.166	8.86333e-16	57.15	3.27023e+06	9.2665e+06	61.72	24.07	3.32526e+06	4.13389e+06	2.93406e+06	3.27023e+06	3.71971e+06	3.6275e+06	806464	405108	284143	9.2665e+06	9.69999e+06	1.06496e+07	9.03897e+06	9.53545e+06
FALSE	High	Master Protein	Q02750	Dual specificity mitogen-activated protein kinase kinase 1 [OS=Homo sapiens]	0	FALSE	Homo sapiens (SwissProt TaxID=9606)	23.408	15	3	19	2	393	43.4	6.62	27.57	3	cell cycle OR cell proliferation;cell organization and biogenesis;stress response;developmental processes;signal transduction;other biological processes	plasma membrane;other membranes;cytosol;cytoskeleton;mitochondrion;ER/Golgi;nucleus;other cytoplasmic organelle;other cell component	enzyme regulator activity;kinase activity;other molecular function	Pf00069	5604	ENSG00000169032	MAP2K1	hsa:5604; Q02750	IL5 signaling; Osteopontin signaling; MicroRNAs in cardiomyocyte hypertrophy; Integrin-mediated cell adhesion; IL1 signaling; Thyroxine (thyroid hormone) production; RANKL/RANK signaling; Thyroid stimulating hormone (TSH) signaling; Leptin signaling; Prolactin signaling; IL7 signaling; Alzheimer's disease and miRNA effects; Endothelin pathways; IL9 signaling; Thymic stromal lymphopoietin (TSLP) s…	Signaling by BRAF and RAF1 fusions; Uptake and function of anthrax toxins; Signal transduction by L1; RAF activation; MAP3K8 (TPL2)-dependent MAPK1/3 activation; MAPK3 (ERK1) activation; Signaling by moderate kinase activity BRAF mutants; Paradoxical activation of RAF signaling by kinase inactive BRAF; Signaling downstream of RAS mutants; Signaling by RAF1 mutants; MAP2K and MAPK activation; Sign…	104	3.105	0.000997457	54.62	5756.78	17266.2	18.69	50.18	5412.64	7338.07			4875.22	7398.6			5756.78	9973.7	16639.3	9401.16	26849.7	28554.8
FALSE	High	Master Protein	P30487	HLA class I histocompatibility antigen, B-49 alpha chain [OS=Homo sapiens]	0	FALSE	Homo sapiens (SwissProt TaxID=9606)	37.818	31	8	53	3	362	40.6	6.47	128.27	8	other biological processes	plasma membrane;other membranes;ER/Golgi;other cytoplasmic organelle;other cell component					HLA-B	Q5TK75			0	3.014	6.00311e-09	75.26	37844.2	341191	67.19	69.07	7589.1		46456.7	76857.1				37844.2	24301.1	341191	861744	804029	731261	624046
FALSE	High	Master Protein	P05534	HLA class I histocompatibility antigen, A-24 alpha chain [OS=Homo sapiens]	0	FALSE	Homo sapiens (SwissProt TaxID=9606)	69.389	38	9	119	3	365	40.7	6.34	328.04	9	other biological processes	plasma membrane;other membranes;ER/Golgi;other cytoplasmic organelle;other cell component					HLA-A	Q95J06			0	2.992	8.86333e-16	67.22	307724	1.006e+06	46.16	39.54	237216	23627.8	231203	388929	301408	541817	307724	381363	397840	928595	1.006e+06	1.08641e+06	1.04662e+06	1.13971e+06
FALSE	High	Master Protein	Q9H9T3	elongator complex protein 3 [OS=Homo sapiens]	0	FALSE	Homo sapiens (SwissProt TaxID=9606)	10.525	8	3	5	3	547	62.2	8.88	1.67	3	RNA metabolism OR transcription;other metabolic processes;developmental processes;other biological processes	cytosol;nucleus;other cell component	enzyme regulator activity;nucleic acid binding activity;other molecular function	Pf04055, Pf16199, Pf23613	55140	ENSG00000134014	ELP3	B4DE19; B4DIG1; E2QRI5; hsa:55140; Q53G84; Q6AWB0; Q9BVF7; Q9H9T3; Q9NVZ1	Ethanol effects on histone modifications; HDAC6 interactions in the central nervous system	HATs acetylate histones	3	2.957	0.00177314	46.41	6019.48	18412.6	38.72	33.18	6391.21	4895.26		5669.36	7984.28	9080.09			2424.28	7268.05		12795.1	20637.4	18189.9
FALSE	High	Master Protein	P32456	Guanylate-binding protein 2 [OS=Homo sapiens]	0	FALSE	Homo sapiens (SwissProt TaxID=9606)	41.408	20	8	38	6	591	67.2	5.71	44.3	8	stress response;other biological processes	other membranes;cytosol;ER/Golgi;nucleus;other cell component	enzyme regulator activity;cytoskeletal activity;other molecular function	Pf02263, Pf02841	2634	ENSG00000162645	GBP2	hsa:2634; P32456; Q6GPH0; Q6IAU2; Q86TB0		Interferon gamma signaling; Interferon alpha/beta signaling	2	2.847	3.29939e-13	97.76	159274	948542	55.42	53.78	87982	68421.6	113607	392117	304598	258619	149828	159274	213408	948542	952062	939015	1.44439e+06	1.33573e+06
FALSE	High	Master Protein	P42224-1	Signal transducer and activator of transcription 1-alpha/beta [OS=Homo sapiens]	0	FALSE	Homo sapiens (SwissProt TaxID=9606)	154.783	50	29	239	29	750	87.3	6.05	437.82	29	cell cycle OR cell proliferation;stress response;developmental processes;signal transduction;other biological processes	cytosol;nucleus;other cell component	signal transduction activity or receptor binding;nucleic acid binding activity;other molecular function	Pf00017, Pf01017, Pf02864, Pf02865, Pf12162, Pf21354	6772	ENSG00000115415	STAT1	A8K989; B2RCA0; D2KFR8; D3DPI7; hsa:6772; P42224; Q53S88; Q53XW4; Q68D00; Q9UDL5	IL5 signaling; RANKL/RANK signaling; Thyroid stimulating hormone (TSH) signaling; Leptin signaling; Prolactin signaling; IL7 signaling; Type III interferon signaling; IL9 signaling; Thymic stromal lymphopoietin (TSLP) signaling; AGE/RAGE pathway; Allograft rejection; IL11 signaling; Adipogenesis; Oncostatin M signaling; Brain-derived neurotrophic factor (BDNF) signaling; Endoderm differentiation;…	PKR-mediated signaling; Interleukin-4 and Interleukin-13 signaling; ISG15 antiviral mechanism; SARS-CoV-2 activates/modulates innate and adaptive immune responses; Regulation of RUNX2 expression and activity; Signaling by ALK fusions and activated point mutants; Signaling by CSF1 (M-CSF) in myeloid cells; Signaling by SCF-KIT; Downstream signal transduction; Signaling by phosphorylated juxtamembr…	84	2.817	8.86333e-16	55.12	4.06155e+06	9.61249e+06	22.09	17.84	3.53683e+06	2.73214e+06	2.96903e+06	4.4565e+06	3.74296e+06	4.06155e+06	4.74443e+06	4.79487e+06	5.44668e+06	8.85644e+06	9.94482e+06	9.61249e+06	1.35928e+07	1.20878e+07
FALSE	High	Master Protein	Q13501-1	sequestosome-1 [OS=Homo sapiens]	0	FALSE	Homo sapiens (SwissProt TaxID=9606)	66.467	53	11	84	11	440	47.7	5.22	127.61	11	cell cycle OR cell proliferation;cell organization and biogenesis;protein metabolism;RNA metabolism OR transcription;other metabolic processes;stress response;transport;signal transduction;other biological processes	cytosol;cytoskeleton;mitochondrion;ER/Golgi;nucleus;other cytoplasmic organelle;other cell component	signal transduction activity or receptor binding;other molecular function	Pf00564, Pf00569, Pf16577	8878	ENSG00000161011; ENSG00000284099	SQSTM1	A6NFN7; B2R661; B3KUW5; hsa:8878; Q13446; Q13501; Q9BUV7; Q9BVS6; Q9UEU1	IL1 signaling; RANKL/RANK signaling; Brain-derived neurotrophic factor (BDNF) signaling; Apoptosis-related network due to altered Notch3 in ovarian cancer; Nuclear receptors meta-pathway; NRF2 pathway; Interleukin-1 induced activation of NF-kB; Clear cell renal cell carcinoma pathways; CAMKK2 pathway; 7q11.23 copy number variation syndrome; Perturbations to host-cell autophagy, induced by SARS-Co…	Neddylation; Interleukin-1 signaling; KEAP1-NFE2L2 pathway; Signaling by ALK fusions and activated point mutants; p75NTR recruits signalling complexes; NF-kB is activated and signals survival; Nuclear events mediated by NFE2L2; PINK1-PRKN Mediated Mitophagy; NRIF signals cell death from the nucleus; Pexophagy	25	2.783	8.86333e-16	47.9	323832	1.4608e+06	54.79	34.28	348607	229564	240209	685919	602556	641212	323832	198493	145016	882583	950335	849242	1.74557e+06	2.15927e+06
FALSE	High	Master Protein	Q9BQE5	apolipoprotein L2 [OS=Homo sapiens]	0	FALSE	Homo sapiens (SwissProt TaxID=9606)	10.74	14	3	20	3	337	37.1	6.74	24.11	3											0	2.755	8.28333e-09	27.21	135050	378417	12.82	45.88	135423	134679	128910	111912	139907	165543				448920	474336	393906	373828	383063
FALSE	High	Master Protein	Q01201	Transcription factor RelB [OS=Homo sapiens]	0	FALSE	Homo sapiens (SwissProt TaxID=9606)	21.192	17	6	15	6	579	62.1	6.24	7.5	6	stress response;signal transduction;other biological processes	cytosol;cytoskeleton;nucleus;other cell component	nucleic acid binding activity;other molecular function	Pf00554, Pf16179, Pf16180, Pf16181	5971	ENSG00000104856	RELB	hsa:5971; Q01201; Q6GTX7; Q9UEI7	RANKL/RANK signaling; TNF-related weak inducer of apoptosis (TWEAK) signaling; Thymic stromal lymphopoietin (TSLP) signaling; Photodynamic therapy-induced NF-kB survival signaling; MAPK signaling; Toll-like receptor signaling related to MyD88; EDA signaling in hair follicle development; Ebola virus infection in host; miRNA role in immune response in sepsis; Non-genomic actions of 1,25-dihydroxyvi…	Dectin-1 mediated noncanonical NF-kB signaling; NIK-->noncanonical NF-kB signaling; CD209 (DC-SIGN) signaling	15	2.722	3.5595e-07	48.09	120787	235997	53.89	58.8	60652.7	16666.2	43171.6	120787	160889	113351	160629	161622	195139	363880	246988	269791	171587	287082
FALSE	High	Master Protein	P55001	Microfibrillar-associated protein 2 [OS=Homo sapiens]	0	FALSE	Homo sapiens (SwissProt TaxID=9606)	14.938	16	3	36	3	183	20.8	4.97	39.89	3	developmental processes;other biological processes	non-structural extracellular;extracellular matrix	other molecular function	Pf05507	4237	ENSG00000117122	MFAP2	hsa:4237; P55001; Q53X60; Q5JXY0	Canonical and non-canonical Notch signaling	Molecules associated with elastic fibres	3	2.653	1.90457e-14	59.92	587621	1.41401e+06	40.04	15.22	790898	349384	287993	909592	604673	850698	469226	587621	354107	1.65751e+06	1.40719e+06	1.71199e+06	1.75856e+06	1.41401e+06
FALSE	High	Master Protein	P00533-1	epidermal growth factor receptor [OS=Homo sapiens]	0	FALSE	Homo sapiens (SwissProt TaxID=9606)	118.906	29	25	139	25	1210	134.2	6.68	130.38	25	cell adhesion;cell cycle OR cell proliferation;cell organization and biogenesis;protein metabolism;other metabolic processes;stress response;developmental processes;signal transduction;other biological processes	non-structural extracellular;plasma membrane;other membranes;ER/Golgi;nucleus;other cytoplasmic organelle;other cell component	signal transduction activity or receptor binding;enzyme regulator activity;cytoskeletal activity;nucleic acid binding activity;kinase activity;other molecular function	Pf00757, Pf01030, Pf07714, Pf14843, Pf21314	1956	ENSG00000146648	EGFR	hsa:1956; O00688; O00732; P00533; P06268; Q14225; Q68GS5; Q92795; Q9BZS2; Q9GZX1; Q9H2C9; Q9H3C9; Q9UMD7; Q9UMD8; Q9UMG5	Androgen receptor signaling; miR-targeted genes in lymphocytes; miR-targeted genes in muscle cell; Glioblastoma signaling; AGE/RAGE pathway; Gastric cancer network 2; Spinal cord injury; Aryl hydrocarbon receptor pathway; Mammary gland development: pregnancy and lactation - stage 3 of 4; Bladder cancer; TCA cycle nutrient use and invasiveness of ovarian cancer; Extracellular vesicle-mediated sign…	HCMV Early Events; NOTCH3 Activation and Transmission of Signal to the Nucleus; PIP3 activates AKT signaling; Respiratory syncytial virus (RSV) attachment and entry; Constitutive Signaling by Aberrant PI3K in Cancer; PI5P, PP2A and IER3 Regulate PI3K/AKT Signaling; RAF/MAP kinase cascade; Signaling by ERBB4; SHC1 events in ERBB2 signaling; GRB2 events in ERBB2 signaling; PI3K events in ERBB2 sign…	91	2.621	8.86333e-16	46.76	1.48424e+06	4.31564e+06	40.73	51.98	1.50466e+06	1.67174e+06	1.61021e+06	1.3457e+06	1.48424e+06	1.59374e+06	975944	413230	432078	4.47569e+06	5.13174e+06	5.17828e+06	4.27423e+06	4.31564e+06
FALSE	High	Master Protein	P02042	Hemoglobin subunit delta [OS=Homo sapiens]	0	TRUE	Homo sapiens (SwissProt TaxID=9606)	10.705	13	2	49	2	147	16	8.05	110.92	2	other metabolic processes;transport;other biological processes	cytosol;other cell component	other molecular function	Pf00042	3045	ENSG00000223609	HBD	hsa:3045; P02042; Q3Y5H3; Q8WXT7	VEGFA-VEGFR2 signaling	Factors involved in megakaryocyte development and platelet production	2	2.579	8.86333e-16	78.52	1.40207e+06	2.74644e+06	58.67	42.72	1.85933e+06	2.00091e+06	1.70741e+06	1.2377e+06	1.40207e+06	1.47106e+06	380348	237520	314737	2.69463e+06	2.74921e+06	2.74644e+06	4.16971e+06	4.37477e+06
FALSE	High	Master Protein	P15954	Cytochrome c oxidase subunit 7C, mitochondrial [OS=Homo sapiens]	0	FALSE	Homo sapiens (SwissProt TaxID=9606)	12.649	56	3	10	3	63	7.2	10.27	10.11	3	other metabolic processes	other membranes;mitochondrion		Pf02935	1350	ENSG00000127184	COX7C	hsa:1350; P15954; Q6NR81	Electron transport chain: OXPHOS system in mitochondria; Nonalcoholic fatty liver disease; Mitochondrial complex IV assembly; 5q35 copy number variation	Complex IV assembly; TP53 Regulates Metabolic Genes; Respiratory electron transport; Cytoprotection by HMOX1	8	2.522	3.68673e-09	68.65	454925	213504	78.98	94.66			387915	6251.83	8071.98		592016	533510	608529		218815	208321	23959.4	19878.4
FALSE	High	Master Protein	O95786	Probable ATP-dependent RNA helicase DDX58 [OS=Homo sapiens]	0	FALSE	Homo sapiens (SwissProt TaxID=9606)	8.395	3	2	7	2	925	106.5	6.4	11.99	2	cell organization and biogenesis;other metabolic processes;stress response;signal transduction;other biological processes	plasma membrane;other membranes;cytosol;cytoskeleton;other cell component	nucleic acid binding activity;other molecular function	Pf00270, Pf00271, Pf11648, Pf16739, Pf18119	23586	ENSG00000107201	RIGI	A2RU81; hsa:23586; O95786; Q5HYE1; Q5VYT1; Q9NT04	Novel intracellular components of RIG-I-like receptor pathway; Ebola virus infection in host; Measles virus infection; Cytosolic DNA-sensing pathway; Hepatitis B infection; Pathways of nucleic acid metabolism and innate immune sensing; Type I interferon induction and signaling during SARS-CoV-2 infection; Host-pathogen interaction of human coronaviruses - interferon induction; SARS coronavirus an…	RSV-host interactions; Ub-specific processing proteases; ISG15 antiviral mechanism; SARS-CoV-2 activates/modulates innate and adaptive immune responses; OAS antiviral response; TRAF6 mediated NF-kB activation; NF-kB activation through FADD/RIP-1 pathway mediated by caspase-8 and -10; Modulation of host responses by IFN-stimulated genes; Negative regulators of DDX58/IFIH1 signaling; SARS-CoV-1 act…	28	2.512	2.79372e-05	36.86	44446.6	238868	70.69	37.01		13341.8	44446.6			76740.8				238868	246411	230165	185912	299591
FALSE	High	Master Protein	Q08629	Testican-1 [OS=Homo sapiens]	0	FALSE	Homo sapiens (SwissProt TaxID=9606)	15.233	10	4	13	4	439	49.1	6.1	15.74	4	cell adhesion;developmental processes;other biological processes	non-structural extracellular;cytosol;other cell component	enzyme regulator activity;other molecular function	Pf00086, Pf07648, Pf10591	6695	ENSG00000152377	SPOCK1	B3KSW3; hsa:6695; Q08629; Q59EW0; Q8N630; Q9UCL8	Adipogenesis		1	2.486	2.45703e-06	35.92	109685	337093	18.31	37.14		100284	105535	154407	122155	109685				212221	132754	194434	218752	348936
FALSE	High	Master Protein	Q9NVT9	armadillo repeat-containing protein 1 [OS=Homo sapiens]	0	FALSE	Homo sapiens (SwissProt TaxID=9606)	5.71	12	2	3	2	282	31.3	5.74	1.63	2	other biological processes	other membranes;cytosol;mitochondrion	other molecular function	Pf00514	55156	ENSG00000104442	ARMC1	B4E2W7; hsa:55156; Q9H018; Q9H820; Q9NVT9			0	2.432	0.00779709	60.89	15455.3	43526.5	38.6	44.85	15455.3		8774.02		19584.4	18532		7946.84		19746.3		17616.3	43526.5	45078.4
FALSE	High	Master Protein	Q96KA5-1	cleft lip and palate transmembrane protein 1-like protein [OS=Homo sapiens]	0	FALSE	Homo sapiens (SwissProt TaxID=9606)	18.325	16	5	20	5	538	62.2	8.56	8.27	5	cell organization and biogenesis;transport;other biological processes	other membranes;ER/Golgi;other cell component	transporter activity	Pf05602	81037	ENSG00000049656; ENSG00000274811	CLPTM1L	D3DTC1; hsa:81037; Q658W6; Q7LG29; Q96AZ0; Q96KA5; Q9H3N4	Vitamin D receptor pathway		1	2.413	9.18601e-06	61.97	186514	182380	75.38	41.29	53127.3	35668.8	24369.2	283073	251014	278949	192384	186514	30640.9	91592	82152.4	87153.1	182380	171574
FALSE	High	Master Protein	P19838	Nuclear factor NF-kappa-B p105 subunit [OS=Homo sapiens]	0	FALSE	Homo sapiens (SwissProt TaxID=9606)	46.729	18	12	51	12	968	105.3	5.4	51.95	12	RNA metabolism OR transcription;other metabolic processes;stress response;signal transduction;other biological processes	non-structural extracellular;cytosol;mitochondrion;nucleus;other cell component	cytoskeletal activity;nucleic acid binding activity;other molecular function	Pf00023, Pf00531, Pf00554, Pf16179	4790	ENSG00000109320	NFKB1	A8K5Y5; B3KVE8; hsa:4790; P19838; Q68D84; Q86V43; Q8N4X7; Q9NZC0	Osteopontin signaling; Selenium micronutrient network; Vitamin B12 metabolism; MicroRNAs in cardiomyocyte hypertrophy; Transcription factors regulate miRNAs related to cardiac hypertrophy; Folate metabolism; IL1 signaling; RANKL/RANK signaling; Leptin signaling; TNF-related weak inducer of apoptosis (TWEAK) signaling; Prolactin signaling; Alzheimer's disease and miRNA effects; Neural crest differ…	FCERI mediated NF-kB activation; Downstream TCR signaling; Transcriptional regulation of white adipocyte differentiation; HCMV Early Events; Neutrophil degranulation; Activation of NF-kappaB in B cells; Senescence-Associated Secretory Phenotype (SASP); Transcriptional Regulation by VENTX; PKMTs methylate histone lysines; RIP-mediated NFkB activation via ZBP1; NF-kB is activated and signals surviv…	157	2.355	1.15545e-10	21.49	210711	1.26906e+06	40.38	32.53	145942	226836	257520	372303	210711	407510	197484	209180	115532	919531	1.56644e+06	1.31416e+06	1.33467e+06	1.4048e+06
FALSE	High	Master Protein	Q9H993	protein-glutamate O-methyltransferase [OS=Homo sapiens]	0	FALSE	Homo sapiens (SwissProt TaxID=9606)	18.591	20	4	7	4	441	51.1	5.76	8.87	4	other metabolic processes;stress response		other molecular function	Pf01937	79624	ENSG00000146476	ARMT1	hsa:79624; Q96FC6; Q9H993; Q9UFY5			0	2.345	0.00333171	73.85	20074.3	99750.1	39.95	46.61	43303	31587.8	16399.3	20074.3	15206.8	16149	26131.8	34956.9	19232.9	61085.2	36836.9	33028.8	127498	73094.3
FALSE	High	Master Protein	P05783	Keratin, type I cytoskeletal 18 [OS=Homo sapiens]	0	FALSE	Homo sapiens (SwissProt TaxID=9606)	16.648	17	3	8	3	430	48	5.45	10.38	3	cell organization and biogenesis;transport;signal transduction;other biological processes	cytosol;cytoskeleton;nucleus;other cell component	other molecular function	Pf00038	3875	ENSG00000111057	KRT18	hsa:3875; P05783; Q53G38; Q5U0N8; Q9BW26	Pathogenic Escherichia coli infection	Formation of the cornified envelope	3	2.342	0.00982655	94.79	24656.3	54051.5	110.05	75.01	153895	51722.2	22358.8	24656.3	25067.8	14566	22251			148098	54051.5	37053.5
FALSE	High	Master Protein	P43490	nicotinamide phosphoribosyltransferase [OS=Homo sapiens]	0	FALSE	Homo sapiens (SwissProt TaxID=9606)	138.66	65	25	259	25	491	55.5	7.15	467.16	25	cell-cell signaling;other metabolic processes;signal transduction;other biological processes	cytosol;nucleus;other cell component	signal transduction activity or receptor binding;other molecular function	Pf04095, Pf18127	10135	ENSG00000105835	NAMPT	A4D0Q9; A4D0R0; hsa:10135; P43490; Q3KQV0; Q8WW95	Adipogenesis; NAD metabolism, sirtuins and aging; NAD+ metabolism; NAD+ biosynthetic pathways; Caloric restriction and aging; NAD metabolism in oncogene-induced senescence and mitochondrial dysfunction-associated senescence	NPAS4 regulates expression of target genes; BMAL1:CLOCK,NPAS2 activates circadian gene expression; Nicotinamide salvaging	9	2.302	8.86333e-16	55.52	5.66412e+06	1.0477e+07	13.32	16.4	4.05723e+06	4.63448e+06	6.06493e+06	5.66412e+06	5.81498e+06	5.66376e+06	4.72846e+06	6.05026e+06	5.70216e+06	8.07566e+06	7.72962e+06	8.39302e+06	1.21243e+07	1.0477e+07
FALSE	High	Master Protein	P02795	metallothionein-2 [OS=Homo sapiens]	0	FALSE	Homo sapiens (SwissProt TaxID=9606)	14.902	52	2	23	2	61	6	7.83	37.79	2	stress response;other biological processes	cytosol;nucleus;other cell component	other molecular function	Pf00131	4502	ENSG00000125148	MT2A	hsa:4502; P02795; Q14823; Q2HXR9; Q53XT9	Copper homeostasis; Zinc homeostasis; Lung fibrosis	Interferon gamma signaling; Metallothioneins bind metals	5	2.231	0.000295277	40.41	77386.1	184345	58.59	39.83	74825.6	73162	82988.1	77386.1	62562.4	69953.1	247867	180632	189321	172647	172849	128182	337945	331167
FALSE	High	Master Protein	P98066	Tumor necrosis factor-inducible gene 6 protein [OS=Homo sapiens]	0	FALSE	Homo sapiens (SwissProt TaxID=9606)	20.442	27	4	14	4	277	31.2	6.79	16.63	4	cell adhesion;cell-cell signaling;cell organization and biogenesis;other metabolic processes;stress response;developmental processes;signal transduction;other biological processes	non-structural extracellular;other cell component	other molecular function	Pf00193, Pf00431	7130	ENSG00000123610	TNFAIP6	hsa:7130; P98066; Q53TI7; Q8WWI9		Neutrophil degranulation	1	2.228	0.000121245	25.6	72698.8	274424	17.59	23.51				55378				72698.8	78737.6	276919	252802	274424	320338	308064
FALSE	High	Master Protein	P45984-1	Mitogen-activated protein kinase 9 [OS=Homo sapiens]	0	FALSE	Homo sapiens (SwissProt TaxID=9606)	14.761	9	4	25	2	424	48.1	5.63	32.52	4	protein metabolism;other metabolic processes;stress response;signal transduction;other biological processes	plasma membrane;other membranes;cytosol;mitochondrion;nucleus;other cell component	kinase activity;other molecular function	Pf00069	5601	ENSG00000050748	MAPK9	A8K0S3; B5BU66; B5M0B4; D3DWQ8; D3DWQ9; hsa:5601; P45984; Q15708; Q15710; Q15711; Q8N5C5	IL1 signaling; RANKL/RANK signaling; TNF-related weak inducer of apoptosis (TWEAK) signaling; Prolactin signaling; Alzheimer's disease and miRNA effects; Thymic stromal lymphopoietin (TSLP) signaling; B cell receptor signaling; TNF-alpha signaling; AGE/RAGE pathway; Corticotropin-releasing hormone signaling; Oncostatin M signaling; Brain-derived neurotrophic factor (BDNF) signaling; ATM signaling…	Signaling by ALK fusions and activated point mutants; FCERI mediated MAPK activation; Oxidative Stress Induced Senescence; JNK (c-Jun kinases) phosphorylation and activation mediated by activated human TAK1; Activation of the AP-1 family of transcription factors	68	2.164	0.053997	74.46	10040.8	28396.2	106.53	41.55	6275.86	2052.17	4903.26	10277	10040.8	9127.21	61149	57867.1	55698.5	11069.6	16001	22237.7	30819	26163.9
FALSE	High	Master Protein	Q9BZX2-1	Uridine-cytidine kinase 2 [OS=Homo sapiens]	0	FALSE	Homo sapiens (SwissProt TaxID=9606)	14.927	29	4	11	4	261	29.3	6.7	13.96	4	other metabolic processes	cytosol;other cell component	kinase activity;other molecular function	Pf00485	7371	ENSG00000143179	UCK2	hsa:7371; Q5VV91; Q7KZV3; Q92528; Q96KG5; Q9BU42; Q9BZX2	Fluoropyrimidine activity; Pyrimidine metabolism	Pyrimidine salvage	3	2.154	0.0433135	27.67	39722.4	11228.9	82.1	70.23				46150.1	34189.9		100188		8181.39	7807.34	5941.55	4441.21
FALSE	High	Master Protein	Q9UJV9	Probable ATP-dependent RNA helicase DDX41 [OS=Homo sapiens]	0	FALSE	Homo sapiens (SwissProt TaxID=9606)	7.108	4	2	3	2	622	69.8	6.84	3.66	2	cell cycle OR cell proliferation;cell organization and biogenesis;RNA metabolism OR transcription;other metabolic processes;signal transduction;other biological processes	cytosol;nucleus	nucleic acid binding activity;other molecular function	Pf00270, Pf00271	51428	ENSG00000183258	DDX41	B2RDC8; hsa:51428; Q96BK6; Q96K05; Q9NT96; Q9NW04; Q9UJV9	5q35 copy number variation	mRNA Splicing - Major Pathway; Regulation of innate immune responses to cytosolic DNA; IRF3-mediated induction of type I IFN	5	2.136	0.000146637	53.01	117190	296792	41.47	55.05	99652.8			107398		117190	216653	231544		248465	207676	297267	175328	296792
FALSE	High	Master Protein	O43301	Heat shock 70 kDa protein 12A [OS=Homo sapiens]	0	FALSE	Homo sapiens (SwissProt TaxID=9606)	6.112	4	2	5	2	675	74.9	6.77	3.79	2		nucleus;other cell component	other molecular function		259217	ENSG00000165868	HSPA12A	hsa:259217; O43301		Regulation of HSF1-mediated heat shock response	1	2.016	0.0342479	41.37	16919.6	82531.9	107.4	46.06				16919.6		14874.7			93687
FALSE	High	Master Protein	Q13325	Interferon-induced protein with tetratricopeptide repeats 5 [OS=Homo sapiens]	0	FALSE	Homo sapiens (SwissProt TaxID=9606)	31.515	20	7	45	7	482	55.8	7.4	25.51	7	stress response;other biological processes	plasma membrane;other membranes;cytosol;cytoskeleton;other cell component	nucleic acid binding activity	Pf13181, Pf13374, Pf13424	24138	ENSG00000152778	IFIT5	B2R5X9; B4DDV1; hsa:24138; Q13325; Q5T7I9; Q6IAX3		Interferon alpha/beta signaling	1	2.004	1.17088e-07	56.67	675549	1.00359e+06	16.64	39.46	486282	642647	565739	673303	766355	874908	727413	675549	743442	1.02672e+06	877899	468464	968893	1.01943e+06
FALSE	High	Master Protein	O00468	Agrin [OS=Homo sapiens]	0	FALSE	Homo sapiens (SwissProt TaxID=9606)	67.909	12	14	59	14	2067	217.1	6.39	74.21	14											0	2.002	2.086e-06	68.07	121977	755130	51.97	37.92	129749	74809.1	33682	32957.2	133178	116854		127325	192546	879951	898920	1.05675e+06	889117	634822
FALSE	High	Master Protein	O14933	Ubiquitin/ISG15-conjugating enzyme E2 L6 [OS=Homo sapiens]	0	FALSE	Homo sapiens (SwissProt TaxID=9606)	16.677	44	4	19	4	153	17.8	7.88	29.21	4	protein metabolism;other metabolic processes;stress response	cytosol;nucleus;other cell component	other molecular function	Pf00179	9246	ENSG00000156587	UBE2L6	A6NDM6; A8MY53; hsa:9246; O14933; Q8N5D8; Q9UEZ0	Parkin-ubiquitin proteasomal system pathway; Parkinson's disease pathway; 7q11.23 copy number variation syndrome	Antigen processing: Ubiquitination & Proteasome degradation; RSV-host interactions; Amyloid fiber formation; PKR-mediated signaling; ISG15 antiviral mechanism; Modulation of host responses by IFN-stimulated genes; Termination of translesion DNA synthesis; Negative regulators of DDX58/IFIH1 signaling	12	1.979	2.42831e-05	38.27	215617	366740	21.05	40.32	218276	263559	204279	242033	347003		212991	210316	194289	434888	390611	318589	366740	362811
FALSE	High	Master Protein	Q9NZ08-1	endoplasmic reticulum aminopeptidase 1 [OS=Homo sapiens]	0	FALSE	Homo sapiens (SwissProt TaxID=9606)	31.875	14	9	37	9	941	107.2	6.46	27.86	9	protein metabolism;other metabolic processes;developmental processes;other biological processes	non-structural extracellular;other membranes;cytosol;ER/Golgi;other cell component	signal transduction activity or receptor binding;other molecular function	Pf01433, Pf11838, Pf17900	51752	ENSG00000164307	ERAP1	hsa:51752; O60278; Q6UWY6; Q8NEL4; Q8TAD0; Q9NZ08; Q9UHF8; Q9UKY2		Antigen Presentation: Folding, assembly and peptide loading of class I MHC	1	1.949	0.000977636	57.49	121487	370363	82.03	70.11	485235	517900	80241.3	121487	112433	120637	201890	72731.2	163195	578277	502850	149378	848921	370363
FALSE	High	Master Protein	Q9Y2V2	Calcium-regulated heat-stable protein 1 [OS=Homo sapiens]	0	FALSE	Homo sapiens (SwissProt TaxID=9606)	46.217	43	3	54	3	147	15.9	8.21	175.73	3	signal transduction;other biological processes	cytosol;other cytoplasmic organelle;other cell component	nucleic acid binding activity;other molecular function	Pf00313	23589	ENSG00000153048	CARHSP1	B2R4C3; D3DUF5; hsa:23589; Q2YDX5; Q9BQ53; Q9Y2V2	miR-targeted genes in lymphocytes; miR-targeted genes in muscle cell		2	1.937	1.93361e-10	103.03	859941	1.91111e+06	81.37	81.5	485988	451951	486440	785589	859941	1.56202e+06	3.1737e+06	3.67258e+06	2.957e+06	543676	444391	646176	1.91111e+06	1.68493e+06
FALSE	High	Master Protein	O15230	Laminin subunit alpha-5 [OS=Homo sapiens]	0	FALSE	Homo sapiens (SwissProt TaxID=9606)	186.978	18	43	215	43	3695	399.5	7.02	276.32	43	cell adhesion;cell organization and biogenesis;developmental processes;signal transduction;other biological processes	non-structural extracellular;extracellular matrix;other cell component	signal transduction activity or receptor binding;other molecular function	Pf00052, Pf00053, Pf00054, Pf00055, Pf02210, Pf06008, Pf06009, Pf24973	3911	ENSG00000130702	LAMA5	hsa:3911; O15230; Q5U4N9; Q8TDF8; Q8WZA7; Q9H1P1	Alpha 6 beta 4 signaling; Primary focal segmental glomerulosclerosis (FSGS); Complement system; Focal adhesion; Focal adhesion: PI3K-Akt-mTOR-signaling; PI3K-Akt signaling; Inflammatory response pathway; Small cell lung cancer; Pleural mesothelioma	Degradation of the extracellular matrix; ECM proteoglycans; Non-integrin membrane-ECM interactions; Formation of the dystrophin-glycoprotein complex (DGC); Interleukin-4 and Interleukin-13 signaling; Laminin interactions; MET activates PTK2 signaling	16	1.863	9.1142e-13	57.43	2.38869e+06	4.39615e+06	14.87	26.26	2.32562e+06	1.86229e+06	1.66712e+06	2.31759e+06	2.38869e+06	2.50043e+06	2.46251e+06	2.55475e+06	2.76841e+06	6.50711e+06	6.82303e+06	5.27792e+06	4.32949e+06	6.48982e+06
FALSE	High	Master Protein	P35908	Keratin, type II cytoskeletal 2 epidermal [OS=Homo sapiens]	0	TRUE	Homo sapiens (SwissProt TaxID=9606)	173.102	51	30	358	21	639	65.4	8	771.27	30	cell cycle OR cell proliferation;cell organization and biogenesis;protein metabolism;other metabolic processes;other biological processes	plasma membrane;cytosol;cytoskeleton;other cell component	bone, tooth or skin structural activity;cytoskeletal activity	Pf00038, Pf16208	3849	ENSG00000172867	KRT2	hsa:3849; P35908; Q4VAQ2		Formation of the cornified envelope	2	1.857	8.86333e-16	99.08	5.7352e+06	9.71618e+06	49.9	64.75	2.03022e+06	3.44024e+06	2.69154e+06	5.95943e+06	5.46495e+06	5.7352e+06	9.63325e+06	9.90225e+06	9.08302e+06	9.9996e+06	9.71618e+06	9.42535e+06	2.00947e+07	2.04366e+07
FALSE	High	Master Protein	P68402-1	platelet-activating factor acetylhydrolase IB subunit beta [OS=Homo sapiens]	0	FALSE	Homo sapiens (SwissProt TaxID=9606)	80.884	53	6	79	6	229	25.6	5.92	276.56	6	other metabolic processes;other biological processes	non-structural extracellular;plasma membrane;other membranes;cytosol;nucleus;other cell component	other molecular function	Pf13472	100173993; 282514; 5049	ENSBTAG00000005627; ENSG00000168092; ENSPPYG00000003907	PAFAH1B2; PAFAH1B2P68402	A8DPS5; A8DPS6; A8DPS7; bta:282514; E9PEJ5; E9PLP3; hsa:5049; O00687; P68401; P68402; pon:100173993; Q29459; Q3ZBB8; Q5R4G2; Q6IBR6	miR-targeted genes in lymphocytes; miR-targeted genes in muscle cell; PAFAH1B1 copy number variation	Neutrophil degranulation; Neutrophil degranulation; COPI-independent Golgi-to-ER retrograde traffic; COPI-independent Golgi-to-ER retrograde traffic	7	1.85	1.15536e-07	67.84	683139	1.61015e+06	49.38	45.16	683139	669450	674763	781478	622106	529860	1.53908e+06	1.78199e+06	1.4723e+06	812009	780349	767318	1.61015e+06	1.63956e+06
FALSE	High	Master Protein	P48307	Tissue factor pathway inhibitor 2 [OS=Homo sapiens]	0	FALSE	Homo sapiens (SwissProt TaxID=9606)	61.799	53	10	131	10	235	26.9	8.53	338.39	10	stress response	non-structural extracellular;extracellular matrix	enzyme regulator activity;extracellular structural activity	Pf00014	7980	ENSG00000105825	TFPI2	hsa:7980; P48307; Q66ME8; Q8NAK6; Q9UC86	Mammary gland development: pregnancy and lactation - stage 3 of 4		1	1.845	7.86174e-11	54.85	1.5711e+06	3.96289e+06	66.53	38.62	1.5711e+06	1.26446e+06	912029	5.193e+06	4.24601e+06	4.87498e+06	1.46497e+06	1.90118e+06	1.56981e+06	2.65789e+06	3.58888e+06	2.89003e+06	7.23076e+06	7.17089e+06
FALSE	High	Master Protein	P11047	Laminin subunit gamma-1 [OS=Homo sapiens]	0	FALSE	Homo sapiens (SwissProt TaxID=9606)	190.036	30	33	241	33	1609	177.5	5.12	478.03	33	cell adhesion;cell organization and biogenesis;other biological processes	non-structural extracellular;extracellular matrix;ER/Golgi;other cell component	extracellular structural activity	Pf00052, Pf00053, Pf00055, Pf24973	3915	ENSG00000135862	LAMC1	hsa:3915; P11047; Q5VYE7	miR-targeted genes in lymphocytes; miR-targeted genes in muscle cell; miR-targeted genes in squamous cell; Alpha 6 beta 4 signaling; Complement system; Endoderm differentiation; miRNA targets in ECM and membrane receptors; Focal adhesion; Focal adhesion: PI3K-Akt-mTOR-signaling; PI3K-Akt signaling; Inflammatory response pathway; Small cell lung cancer; Pleural mesothelioma; Primary ovarian insuff…	Degradation of the extracellular matrix; ECM proteoglycans; Regulation of Insulin-like Growth Factor (IGF) transport and uptake by Insulin-like Growth Factor Binding Proteins (IGFBPs); Post-translational protein phosphorylation; Non-integrin membrane-ECM interactions; Formation of the dystrophin-glycoprotein complex (DGC); L1CAM interactions; Laminin interactions; MET activates PTK2 signaling; EG…	25	1.841	8.86333e-16	46.21	4.81939e+06	7.53849e+06	8.3	11.4	4.26018e+06	4.92982e+06	4.48318e+06	4.70412e+06	5.01677e+06	5.56061e+06	5.2076e+06	4.50655e+06	4.81939e+06	8.07163e+06	7.73623e+06	7.1039e+06	7.64224e+06	8.43023e+06
FALSE	High	Master Protein	Q9BYD3	39S ribosomal protein L4, mitochondrial [OS=Homo sapiens]	0	FALSE	Homo sapiens (SwissProt TaxID=9606)	20.768	19	3	20	3	311	34.9	9.72	51.29	3	protein metabolism;other metabolic processes	other membranes;mitochondrion;translational apparatus	other molecular function	Pf00573	51073	ENSG00000105364	MRPL4	A6NNV7; hsa:51073; Q9BW07; Q9BYD3; Q9H4N2; Q9Y317		Mitochondrial translation initiation; Mitochondrial translation elongation; Mitochondrial translation termination	3	1.83	0.0142379	77.7	124314	208952	47.74	72.27	116173	124314	98643.6	17770.3	193712	70205.6	177521	206600	144071	308089	295617	95899.1	407896	40746.8
FALSE	High	Master Protein	O95155	Ubiquitin conjugation factor E4 B [OS=Homo sapiens]	0	FALSE	Homo sapiens (SwissProt TaxID=9606)	11.115	3	2	8	2	1302	146.1	6.55	9.92	2	protein metabolism;other metabolic processes;stress response;signal transduction;other biological processes	nucleus;other cell component	other molecular function	Pf04564, Pf10408	10277	ENSG00000130939	UBE4B	A8K8S9; G0ZJH6; hsa:10277; O75169; O95155; O95338; Q5SZ12; Q5SZ16; Q96QD4; Q9BYI7			0	1.816	0.0511661	69.34	53305.2	97362.7	35.55	67.49	30888.7		53305.2	26578.5	69483.6	44891.2		74095.7	59798.6			29548.4	19460.9
FALSE	High	Master Protein	P09914	interferon-induced protein with tetratricopeptide repeats 1 [OS=Homo sapiens]	0	FALSE	Homo sapiens (SwissProt TaxID=9606)	33.921	20	7	30	7	478	55.3	7.2	25.28	7	stress response;transport;other biological processes	cytosol;other cell component	nucleic acid binding activity	Pf13181, Pf13424	3434	ENSG00000185745	IFIT1	B3KS50; D3DR31; hsa:3434; P09914; Q5T7J1; Q96QM5	Immune response to tuberculosis; 1p36 copy number variation syndrome	ISG15 antiviral mechanism; Interferon alpha/beta signaling	4	1.805	0.000155226	99.79	78567.5	759933	58.65	43.81		49422.7		209136	123988	75070.9	62895.3		82226.9	547619	800251	729024	1.16004e+06	759933
FALSE	High	Master Protein	P13645	Keratin, type I cytoskeletal 10 [OS=Homo sapiens]	0	TRUE	Homo sapiens (SwissProt TaxID=9606)	207.601	56	25	415	23	584	58.8	5.21	982.35	25	cell organization and biogenesis;protein metabolism;other metabolic processes;other biological processes	plasma membrane;cytosol;cytoskeleton;other cell component	bone, tooth or skin structural activity;other molecular function	Pf00038	3858	ENSG00000186395	KRT10	hsa:3858; P13645; Q14664; Q8N175		Formation of the cornified envelope; Differentiation of Keratinocytes in Interfollicular Epidermis in Mammalian Skin	3	1.779	1.62666e-13	86.23	1.52409e+07	2.22215e+07	11.75	66.66	1.14867e+07	1.30984e+07	1.23316e+07	1.55664e+07	1.46946e+07	1.59861e+07	1.53189e+07	1.52409e+07	1.61386e+07	2.24404e+07	2.1862e+07	2.22215e+07	4.69978e+07	4.96615e+07
FALSE	High	Master Protein	P14543-1	Nidogen-1 [OS=Homo sapiens]	0	FALSE	Homo sapiens (SwissProt TaxID=9606)	44.426	14	11	45	11	1247	136.3	5.29	56.64	11	cell adhesion;cell organization and biogenesis;developmental processes;signal transduction;other biological processes	non-structural extracellular;extracellular matrix;plasma membrane;other membranes;other cell component	extracellular structural activity;other molecular function	Pf00058, Pf00086, Pf06119, Pf07474, Pf07645, Pf12662, Pf12947, Pf14670	4811	ENSG00000116962	NID1	hsa:4811; P14543; Q14942; Q59FL2; Q5TAF2; Q5TAF3; Q86XD7		Degradation of the extracellular matrix; Laminin interactions	2	1.727	0.000729988	61.03	195852	854145	30.29	16.98	155564	281446	177308	329647	267312	276082	166054	146122	195852	826718	980112	794842	938626	870520
FALSE	High	Master Protein	P14210	hepatocyte growth factor [OS=Homo sapiens]	0	FALSE	Homo sapiens (SwissProt TaxID=9606)	43.615	24	11	31	11	728	83.1	7.88	27.59	11	cell-cell signaling;cell cycle OR cell proliferation;developmental processes;signal transduction;other biological processes	non-structural extracellular;other cell component	signal transduction activity or receptor binding;other molecular function	Pf00024, Pf00051, Pf00089	3082	ENSG00000019991	HGF	A1L3U6; hsa:3082; P14210; Q02935; Q13494; Q14519; Q3KRB2; Q8TCE2; Q9BYL9; Q9BYM0; Q9UDU6	Androgen receptor network in prostate cancer; Pluripotent stem cell differentiation pathway; Extracellular vesicle-mediated signaling in recipient cells; Nuclear receptors meta-pathway; NRF2 pathway; Focal adhesion; Hepatocyte growth factor receptor signaling; Lung fibrosis; Focal adhesion: PI3K-Akt-mTOR-signaling; PI3K-Akt signaling; MET in type 1 papillary renal cell carcinoma; EGFR tyrosine ki…	Negative regulation of MET activity; Platelet degranulation ; Interleukin-4 and Interleukin-13 signaling; MET activates PTK2 signaling; MET interacts with TNS proteins; PIP3 activates AKT signaling; Constitutive Signaling by Aberrant PI3K in Cancer; PI5P, PP2A and IER3 Regulate PI3K/AKT Signaling; RAF/MAP kinase cascade; Interleukin-7 signaling; MET Receptor Activation; MET activates RAS signalin…	31	1.718	0.00402636	72.04	252184	296672	84.7	97.48	532787	80645.3	88117.8	439590	258996	354197	7949.28	252184	12659.1	196788	142578	132941	1.15053e+06	1.64823e+06
FALSE	High	Master Protein	O75084	Frizzled-7 [OS=Homo sapiens]	0	FALSE	Homo sapiens (SwissProt TaxID=9606)	10.295	6	4	30	4	574	63.6	7.81	19.64	4	cell adhesion;stress response;developmental processes;signal transduction;other biological processes	plasma membrane;other membranes;other cytoplasmic organelle;other cell component	signal transduction activity or receptor binding;other molecular function	Pf01392, Pf01534	8324	ENSG00000155760	FZD7	hsa:8324; O75084; O94816; Q53S59; Q96B74	Alzheimer's disease and miRNA effects; Regulation of Wnt / B-catenin signaling by small molecule compounds; Physico-chemical features and toxicity-associated pathways; Embryonic stem cell pluripotency pathways; Wnt signaling and pluripotency; Wnt signaling in kidney disease; Epithelial to mesenchymal transition in colorectal cancer; lncRNA in canonical Wnt signaling and colorectal cancer; Breast …	Class B/2 (Secretin family receptors); Asymmetric localization of PCP proteins; WNT5:FZD7-mediated leishmania damping	18	1.686	0.000355938	49.7	675120	850916	29.94	19.31	430841	633155	502659	686659	552736	675120	1.042e+06	946662	912856	933380	804963	797856	605736	714933
FALSE	High	Master Protein	P29590	Protein PML [OS=Homo sapiens]	0	FALSE	Homo sapiens (SwissProt TaxID=9606)	17.645	9	6	20	6	882	97.5	6.21	14.48	6	cell organization and biogenesis;protein metabolism;other metabolic processes;stress response;transport;developmental processes;signal transduction;other biological processes	other membranes;cytosol;ER/Golgi;nucleus;other cytoplasmic organelle;other cell component	nucleic acid binding activity;other molecular function	Pf00097, Pf12126, Pf22586	5371	ENSG00000140464	PML	E9PBR7; hsa:5371; P29590; P29591; P29592; P29593; Q00755; Q15959; Q59FP9; Q8WUA0; Q96S41; Q9BPW2; Q9BWP7; Q9BZX6; Q9BZX7; Q9BZX8; Q9BZX9; Q9BZY0; Q9BZY2; Q9BZY3	miRNA regulation of DNA damage response; Wnt/beta-catenin signaling in leukemia; TGF-beta signaling pathway; p53 transcriptional gene network; Acute myeloid leukemia; Hallmark of cancer: sustaining proliferative signaling; DNA damage response	HCMV Early Events; SUMOylation of DNA damage response and repair proteins; SUMOylation of ubiquitinylation proteins; Interferon gamma signaling; Regulation of TP53 Activity through Acetylation; Regulation of PTEN localization; Regulation of RUNX1 Expression and Activity	14	1.683	0.0254281	32.06	152783	266784	55.78	17.92	161666	152783	193221	173415	135827	155921	8293.27	113946	8604.74	310106	303582	271164	262474	223843
FALSE	High	Master Protein	Q9NQ88	Fructose-2,6-bisphosphatase TIGAR [OS=Homo sapiens]	0	FALSE	Homo sapiens (SwissProt TaxID=9606)	31.809	40	6	26	6	270	30	7.69	47.21	6	other metabolic processes;stress response;developmental processes;other biological processes	other membranes;cytosol;mitochondrion;nucleus;other cell component	other molecular function	Pf00300	57103	ENSG00000078237	TIGAR	B2R840; hsa:57103; Q9NQ88	Metabolic reprogramming in colon cancer; p53 transcriptional gene network	TP53 Regulates Metabolic Genes	3	1.676	0.0345553	55.13	279512	107128	53.77	80.55	29429.6	292066	45934.8	318878	279512	357557	163264	244157	350266	46035.8	47383	71866	427820	99873
FALSE	High	Master Protein	Q8N158	Glypican-2 [OS=Homo sapiens]	0	FALSE	Homo sapiens (SwissProt TaxID=9606)	67.583	34	13	56	13	579	62.8	8	73.66	13	developmental processes;signal transduction;other biological processes	non-structural extracellular;extracellular matrix;plasma membrane;other membranes;ER/Golgi;other cytoplasmic organelle;other cell component		Pf01153	221914	ENSG00000213420	GPC2	A4D2A7; hsa:221914; Q8N158		RSV-host interactions; Respiratory syncytial virus (RSV) attachment and entry; A tetrasaccharide linker sequence is required for GAG synthesis; HS-GAG biosynthesis; HS-GAG degradation; Defective B4GALT7 causes EDS, progeroid type; Defective B3GAT3 causes JDSSDHD; Defective EXT2 causes exostoses 2; Defective EXT1 causes exostoses 1, TRPS2 and CHDS; Defective B3GALT6 causes EDSP2 and SEMDJL1; Attac…	12	1.672	0.00129138	73.77	463977	732846	76.01	60.68	236864	168135	219735	521031	1.43975e+06	339639	463977	888428	1.21572e+06	372690	445783	256695	1.26883e+06	684142
FALSE	High	Master Protein	O43598-1	2'-deoxynucleoside 5'-phosphate N-hydrolase 1 [OS=Homo sapiens]	0	FALSE	Homo sapiens (SwissProt TaxID=9606)	37.492	33	3	46	3	174	19.1	5.05	76.22	3	other metabolic processes;other biological processes	cytosol;nucleus;other cell component	other molecular function	Pf05014	10591	ENSG00000112667	DNPH1	B2LUJ9; hsa:10591; O43598		Purine catabolism	1	1.668	0.0419064	43.96	124220	258639	68.74	50.77	100447	88245.3	83502.7	124220	132557	113851	394474	312041	396024	159077	123837	139852	253551	282722
FALSE	High	Master Protein	P55957-1	BH3-interacting domain death agonist [OS=Homo sapiens]	0	TRUE	Homo sapiens (SwissProt TaxID=9606)	29.866	34	4	39	4	195	22	5.44	79.93	4	cell organization and biogenesis;other metabolic processes;stress response;transport;signal transduction;other biological processes	other membranes;cytosol;mitochondrion	signal transduction activity or receptor binding;enzyme regulator activity;other molecular function	Pf06393	637	ENSG00000015475	BID	hsa:637; P55957; Q549M7; Q71T04; Q7Z4M9; Q8IY86	miRNA regulation of DNA damage response; TP53 network; Alzheimer's disease and miRNA effects; TNF-alpha signaling; Amyotrophic lateral sclerosis (ALS); Nanomaterial induced apoptosis; Apoptosis; Photodynamic therapy-induced AP-1 survival signaling; Photodynamic therapy-induced HIF-1 survival signaling; Apoptosis modulation by HSP70; Regulation of apoptosis by parathyroid hormone-related protein; …	TP53 Regulates Transcription of Genes Involved in Cytochrome C Release; BH3-only proteins associate with and inactivate anti-apoptotic BCL-2 members; Activation, myristolyation of BID and translocation to mitochondria; Activation of BAD and translocation to mitochondria ; Activation and oligomerization of BAK protein; Activation, translocation and oligomerization of BAX	31	1.665	0.00143088	68.31	586363	743853	60.87	38.77	660013	259950	894336	93884.4	645341	345107	625525	75522.9	586363	1.03525e+06	1.45484e+06	743853	705088	567136
FALSE	High	Master Protein	P19525	interferon-induced, double-stranded RNA-activated protein kinase [OS=Homo sapiens]	0	FALSE	Homo sapiens (SwissProt TaxID=9606)	67.264	33	14	148	14	551	62.1	8.4	284.58	14	cell organization and biogenesis;protein metabolism;other metabolic processes;stress response;signal transduction;other biological processes	cytosol;translational apparatus;nucleus;other cell component	enzyme regulator activity;nucleic acid binding activity;kinase activity;other molecular function	Pf00035, Pf00069	5610	ENSG00000055332	EIF2AK2	A8K3P0; D6W584; E9PC80; hsa:5610; P19525; Q52M43; Q7Z6F6; Q9UIR4	Translation factors; Alzheimer's disease and miRNA effects; PDGFR-beta pathway; Ebola virus infection in host; Measles virus infection; Type I interferon induction and signaling during SARS-CoV-2 infection; Host-pathogen interaction of human coronaviruses - interferon induction; Alzheimer's disease; Roles of ceramides in development of insulin resistance; Type II interferon signaling	PKR-mediated signaling; ISG15 antiviral mechanism; Interferon alpha/beta signaling; Evasion by RSV of host interferon responses; Inhibition of PKR; SUMOylation of immune response proteins	16	1.655	2.67651e-07	48.25	1.37026e+06	2.82613e+06	38.74	29.3	771400	740180	925483	962798	1.49154e+06	1.37026e+06	1.71483e+06	2.21773e+06	1.78191e+06	1.57808e+06	1.5611e+06	1.48743e+06	2.82613e+06	2.98328e+06
FALSE	High	Master Protein	Q16204	coiled-coil domain-containing protein 6 [OS=Homo sapiens]	0	FALSE	Homo sapiens (SwissProt TaxID=9606)	17.42	9	4	18	4	474	53.3	7.34	30.18	4	cell organization and biogenesis	cytosol;cytoskeleton	cytoskeletal activity;other molecular function	Pf09755	8030	ENSG00000108091	CCDC6	hsa:8030; Q15250; Q16204; Q6GSG7	Retinoblastoma gene in cancer; Mesodermal commitment pathway; 16p11.2 proximal deletion syndrome		3	1.654	0.0461259	15.13	144884	209285	49.72	43.97								100350	209181
FALSE	High	Master Protein	Q86TG7-1	Retrotransposon-derived protein PEG10 [OS=Homo sapiens]	0	FALSE	Homo sapiens (SwissProt TaxID=9606)	30.411	10	6	43	6	708	80.1	6.39	75.63	6	cell organization and biogenesis;transport;other biological processes	non-structural extracellular;other membranes;cytosol;nucleus;other cell component	nucleic acid binding activity;other molecular function	Pf16297	23089	ENSG00000242265	PEG10	B4DSP0; hsa:23089; Q86TG7; Q96A68; Q9UPV1			0	1.652	0.0021586	59.7	173663	693358	71.3	51.26	131813		98117.9	395242	501950	228801	73414.8	427109	88476.9	474828	256958	171774	1.11152e+06	1.1374e+06
FALSE	High	Master Protein	Q9Y4X5	E3 ubiquitin-protein ligase ARIH1 [OS=Homo sapiens]	0	FALSE	Homo sapiens (SwissProt TaxID=9606)	23.833	17	6	10	6	557	64.1	5.08	9.87	6	protein metabolism;other metabolic processes;stress response;signal transduction	cytosol;nucleus;other cell component	other molecular function	Pf00097, Pf01485, Pf19422, Pf21235, Pf22191	25820	ENSG00000166233	ARIH1	B2R6U3; hsa:25820; O76026; Q9H3T6; Q9UEN0; Q9UP39; Q9Y4X5		PKR-mediated signaling; ISG15 antiviral mechanism; RSV-host interactions; Modulation of host responses by IFN-stimulated genes	4	1.641	0.00481729	60.36	212190	418561	40.75	64.35	220755	99930.2		232926	207553	201306	216930	45688.1	281332	360148	768407		49367.1
FALSE	High	Master Protein	Q562R1	Beta-actin-like protein 2 [OS=Homo sapiens]	0	FALSE	Homo sapiens (SwissProt TaxID=9606)	121.524	37	12	1064	3	376	42	5.59	1784.66	12	cell organization and biogenesis;developmental processes;other biological processes	other membranes;cytoskeleton;other cell component	cytoskeletal activity;other molecular function	Pf00022	345651	ENSG00000169067	ACTBL2	B2RPJ1; hsa:345651; Q562R1; Q562R2; Q562S9; Q562X8			0	1.634	4.90248e-07	62.25	1.69394e+06	2.66402e+06	18.44	33.46	1.21087e+06	1.20218e+06	1.33427e+06	1.99269e+06	1.90903e+06	1.80443e+06	1.75486e+06	1.57928e+06	1.69394e+06	1.51674e+06	1.44618e+06	1.43999e+06	2.80699e+06	2.55251e+06
FALSE	High	Master Protein	P23381	Tryptophan--tRNA ligase, cytoplasmic [OS=Homo sapiens]	0	FALSE	Homo sapiens (SwissProt TaxID=9606)	167.851	55	19	296	19	471	53.1	6.23	790.78	19	protein metabolism;RNA metabolism OR transcription;other metabolic processes;developmental processes;other biological processes	cytosol;nucleus;other cell component	enzyme regulator activity;other molecular function	Pf00458, Pf00579	7453	ENSG00000140105	WARS1	A6NGN1; A6NID3; hsa:7453; P23381; P78535; Q502Y0; Q53XB6; Q9UDI5; Q9UDL3	Photodynamic therapy-induced unfolded protein response; Amino acid metabolism	Cytosolic tRNA aminoacylation	3	1.632	6.26184e-10	56.49	5.16874e+06	8.14689e+06	34.05	32.89	4.06696e+06	3.87338e+06	3.87941e+06	4.96682e+06	5.16874e+06	5.20857e+06	7.74401e+06	8.39068e+06	8.74791e+06	5.40925e+06	5.49956e+06	5.50769e+06	8.21583e+06	8.14689e+06
FALSE	High	Master Protein	P30825	High affinity cationic amino acid transporter 1 [OS=Homo sapiens]	0	FALSE	Homo sapiens (SwissProt TaxID=9606)	20.573	10	5	27	5	629	67.6	5.43	31.63	5	transport;other biological processes	plasma membrane;other membranes;other cell component	transporter activity;other molecular function	Pf13520, Pf13906	6541	ENSG00000139514	SLC7A1	hsa:6541; P30825; Q5JR50	VEGFA-VEGFR2 signaling	Amino acid transport across the plasma membrane	2	1.62	0.0077334	61.65	244138	364582	48.78	29.28	106103	95084.6	160245	312155	244138	308157	76774.3	253570	341355	293353	192560	242608	469244	483451
FALSE	High	Master Protein	P01023	alpha-2-macroglobulin [OS=Homo sapiens]	0	FALSE	Homo sapiens (SwissProt TaxID=9606)	70.761	13	10	52	10	1474	163.2	6.46	98.23	10	stress response;developmental processes;other biological processes	non-structural extracellular;other cell component	signal transduction activity or receptor binding;enzyme regulator activity;other molecular function	Pf00207, Pf01835, Pf07677, Pf07678, Pf07703, Pf17789, Pf17791	2	ENSG00000175899	A2M	hsa:2; P01023; Q13677; Q59F47; Q5QTS0; Q68DN2; Q6PIY3; Q6PN97	Complement system; Dengue-2 interactions with complement and coagulation cascades; Complement and coagulation cascades	Degradation of the extracellular matrix; Platelet degranulation ; HDL assembly; Intrinsic Pathway of Fibrin Clot Formation	7	1.563	0.000463304	105.4	781885	1.35167e+06	29.33	58.33	1.24831e+06	1.23923e+06	1.21385e+06	733287	751045	781885	838808	541173	743011	2.22116e+06	1.35167e+06	1.96934e+06	1.33676e+06	1.94328e+06
FALSE	High	Master Protein	Q16777	Histone H2A type 2-C [OS=Homo sapiens]	0	FALSE	Homo sapiens (SwissProt TaxID=9606)	82.913	56	6	397	3	129	14	10.9	914.67	6	cell organization and biogenesis	nucleus;other cell component	nucleic acid binding activity;other molecular function	Pf00125, Pf16211	8338	ENSG00000184260	H2AC20	hsa:8338; Q16777; Q6DRA7; Q8IUE5		Ub-specific processing proteases; Transcriptional regulation by small RNAs; B-WICH complex positively regulates rRNA expression; NoRC negatively regulates rRNA expression; Activation of anterior HOX genes in hindbrain development during early embryogenesis; Estrogen-dependent gene expression; RNA Polymerase I Promoter Escape; Inhibition of DNA recombination at telomere; ERCC6 (CSB) and EHMT2 (G9a…	46	1.557	3.3262e-08	92.38	1.90288e+07	2.46682e+07	15.58	33.35	1.94298e+07	1.82016e+07	1.94121e+07	1.90288e+07	2.36431e+07	2.14778e+07	1.57538e+07	1.60294e+07	1.44671e+07	2.46682e+07	2.02263e+07	2.5018e+07	3.27195e+07	3.46007e+07
FALSE	High	Master Protein	Q8TBQ9	Protein kish-A [OS=Homo sapiens]	0	FALSE	Homo sapiens (SwissProt TaxID=9606)	7.236	25	2	18	2	72	8.1	8.95	25.12	2	transport	other membranes;ER/Golgi		Pf06842	153339	ENSG00000174695	TMEM167A	hsa:153339; Q0P692; Q8TBQ9			0	1.552	0.0181655	67.43	310669	365855	38.92	60.69	256722	277509	298782	328255	310669	339585	559279	294412	674496	365855	281257	438650	287485	66462.4
FALSE	High	Master Protein	P28838	cytosol aminopeptidase [OS=Homo sapiens]	0	FALSE	Homo sapiens (SwissProt TaxID=9606)	141.497	67	25	292	25	519	56.1	7.93	585.14	25	protein metabolism	other cell component	other molecular function	Pf00883, Pf02789	51056	ENSG00000002549	LAP3	B3KMQ3; hsa:51056; P28838; Q6IAM6; Q6P0L6; Q9UQE3			0	1.551	4.32039e-08	40.78	4.09314e+06	8.66926e+06	23.71	10.07	3.64935e+06	3.24225e+06	3.41778e+06	3.82334e+06	4.72268e+06	4.09314e+06	5.92138e+06	4.79444e+06	6.10891e+06	7.99466e+06	7.98978e+06	7.33206e+06	8.66926e+06	9.23441e+06
FALSE	High	Master Protein	Q7L4I2-1	Arginine/serine-rich coiled-coil protein 2 [OS=Homo sapiens]	0	FALSE	Homo sapiens (SwissProt TaxID=9606)	9.789	9	3	10	3	434	50.5	11.33	5.23	3				Pf15477	65117	ENSG00000111011	RSRC2	hsa:65117; Q6N040; Q6NW16; Q7L4I2; Q9H864			0	1.55	0.0237707	74.14	183507	386563	33.37	39.22		146140	157702	183507	192805	322798		243254	135801	482090	339077	462980	542794	225670
FALSE	High	Master Protein	Q16850-1	lanosterol 14-alpha demethylase [OS=Homo sapiens]	0	FALSE	Homo sapiens (SwissProt TaxID=9606)	46.887	29	10	63	10	503	56.8	8.53	77.3	10											0	1.517	0.00731758	64.5	598314	1.2132e+06	54.75	42.61	305836	309238	305145	598314	992061	540567	1.20747e+06	1.11246e+06	1.24077e+06	360007	682660	407463	1.25432e+06	1.25269e+06
FALSE	High	Master Protein	Q13015	protein AF1q [OS=Homo sapiens]	0	FALSE	Homo sapiens (SwissProt TaxID=9606)	25.811	73	4	42	4	90	10.1	4.54	88.83	4	signal transduction;other biological processes	cytosol;cytoskeleton;nucleus		Pf15017	10962	ENSG00000213190	MLLT11	hsa:10962; Q13015			0	1.516	0.022852	75.72	487637	508400	42.41	57.94	487637	399606	374680	437149	525977	485795	937772	1.01659e+06	963792	278855	412109	393385	508400	691807
FALSE	High	Master Protein	P05067-1	Amyloid-beta A4 protein [OS=Homo sapiens]	0	FALSE	Homo sapiens (SwissProt TaxID=9606)	20.485	8	5	33	5	770	86.9	4.82	69.74	5	cell adhesion;cell cycle OR cell proliferation;cell organization and biogenesis;protein metabolism;RNA metabolism OR transcription;other metabolic processes;stress response;transport;developmental processes;signal transduction;other biological processes	non-structural extracellular;plasma membrane;other membranes;cytosol;cytoskeleton;mitochondrion;ER/Golgi;nucleus;other cytoplasmic organelle;other cell component	signal transduction activity or receptor binding;enzyme regulator activity;nucleic acid binding activity;other molecular function	Pf00014, Pf02177, Pf03494, Pf10515, Pf12924, Pf12925	351	ENSG00000142192	APP	B2R5V1; B4DII8; D3DSD1; D3DSD2; D3DSD3; hsa:351; P05067; P09000; P78438; Q13764; Q13778; Q13793; Q16011; Q16014; Q16019; Q16020; Q6GSC0; Q8WZ99; Q9BT38; Q9UC33; Q9UCA9; Q9UCB6; Q9UCC8; Q9UCD1; Q9UQ58	Alzheimer's disease and miRNA effects; Endoderm differentiation; Apoptosis-related network due to altered Notch3 in ovarian cancer; Copper homeostasis; TGF-beta signaling pathway; Fragile X syndrome; Inclusion body myositis; Alzheimer's disease; GDNF signaling; DYRK1A involvement regarding cell proliferation in brain development; Neurogenesis regulation in the olfactory epithelium; 15q11q13 copy …	Regulation of Insulin-like Growth Factor (IGF) transport and uptake by Insulin-like Growth Factor Binding Proteins (IGFBPs); Post-translational protein phosphorylation; Amyloid fiber formation; G alpha (q) signalling events; G alpha (i) signalling events; ECM proteoglycans; Lysosome Vesicle Biogenesis; Platelet degranulation ; Insertion of tail-anchored proteins into the endoplasmic reticulum mem…	28	1.512	0.053997	29.98	183285	359498	56.14	37.23	156961	183285	275352	232757	265042	235366	43316	58579.5	54163.8	325278	360755	347998	359498	406278
FALSE	High	Master Protein	P19823	Inter-alpha-trypsin inhibitor heavy chain H2 [OS=Homo sapiens]	0	FALSE	Homo sapiens (SwissProt TaxID=9606)	15.306	7	4	20	4	946	106.4	6.86	19.42	4	other metabolic processes	non-structural extracellular;ER/Golgi	enzyme regulator activity;other molecular function	Pf00092, Pf06668, Pf08487	3698	ENSG00000151655	ITIH2	hsa:3698; P19823; Q14659; Q15484; Q5T986		Regulation of Insulin-like Growth Factor (IGF) transport and uptake by Insulin-like Growth Factor Binding Proteins (IGFBPs); Post-translational protein phosphorylation	2	1.49	0.0235326	74.85	327959	565960	48.16	71.95	647921	323808	475199	351016	228770	399100	226366	73215.2	327959	565960	545034	594255	822772	854179
FALSE	High	Master Protein	P17612	cAMP-dependent protein kinase catalytic subunit alpha [OS=Homo sapiens]	0	FALSE	Homo sapiens (SwissProt TaxID=9606)	21.365	23	5	27	5	351	40.6	8.79	16.44	5	cell organization and biogenesis;protein metabolism;RNA metabolism OR transcription;other metabolic processes;stress response;transport;developmental processes;signal transduction;other biological processes	plasma membrane;other membranes;cytosol;cytoskeleton;mitochondrion;nucleus;other cell component	kinase activity;other molecular function	Pf00069	5566	ENSG00000072062; ENSG00000288516	PRKACA	hsa:5566; P17612; Q32P54; Q9H2Y0; Q9NRB4; Q9NRH9	Nicotine effect on dopaminergic neurons; Sterol regulatory element-binding proteins (SREBP) signaling; Follicle stimulating hormone (FSH) signaling; Microtubule cytoskeleton regulation; Dopamine metabolism; Common pathways underlying drug addiction; Complement system; Mesodermal commitment pathway; IL3 signaling; Myometrial relaxation and contraction pathways; Mesodermal commitment pathway; G pro…	VEGFA-VEGFR2 Pathway; Mitochondrial protein degradation; FCGR3A-mediated IL10 synthesis; Triglyceride catabolism; Recruitment of NuMA to mitotic centrosomes; Regulation of PLK1 Activity at G2/M Transition; Loss of Nlp from mitotic centrosomes; Recruitment of mitotic centrosome proteins and complexes; Anchoring of the basal body to the plasma membrane; AURKA Activation by TPX2; GPER1 signaling; AD…	77	1.489	0.0308549	54.66	367981	353257	41.59	29.78	87059.4	250516	236819	373775	328223	377279	367981	455234	587052	443998	239758	253294	306116	332818
FALSE	High	Master Protein	Q15181	Inorganic pyrophosphatase [OS=Homo sapiens]	0	FALSE	Homo sapiens (SwissProt TaxID=9606)	125	71	15	275	14	289	32.6	5.86	682.41	15	other metabolic processes	cytosol;other cell component	other molecular function	Pf00719	5464	ENSG00000180817	PPA1	hsa:5464; Q15181; Q2M348; Q5SQT7; Q6P7P4; Q9UQJ5; Q9Y5B1		Cytosolic tRNA aminoacylation; Pyrophosphate hydrolysis	2	1.489	9.66692e-07	50.53	7.30289e+06	1.07463e+07	25.93	35.35	4.7845e+06	5.53745e+06	4.61139e+06	7.30289e+06	7.04389e+06	7.60815e+06	8.75303e+06	1.01461e+07	7.87728e+06	5.34517e+06	5.81186e+06	5.82337e+06	1.14356e+07	1.07463e+07
FALSE	High	Master Protein	P50479-1	PDZ and LIM domain protein 4 [OS=Homo sapiens]	0	FALSE	Homo sapiens (SwissProt TaxID=9606)	7.989	8	2	11	2	330	35.4	7.91	6.21	2	cell-cell signaling;cell organization and biogenesis;developmental processes;other biological processes	plasma membrane;other membranes;cytoskeleton;nucleus;other cytoplasmic organelle;other cell component	cytoskeletal activity;other molecular function	Pf00412, Pf00595, Pf15936	8572	ENSG00000131435	PDLIM4	B2R8U1; hsa:8572; P50479; Q53Y39; Q96AT8; Q9BTW8; Q9Y292			0	1.48	0.0118481	42.09	625469	951547	35.78	31.61	625469	619422	1.01817e+06	1.15918e+06	832477	721460	447736	433414	509673	572803	1.01837e+06	744655	1.34993e+06	1.59124e+06
FALSE	High	Master Protein	Q9UNW1	Multiple inositol polyphosphate phosphatase 1 [OS=Homo sapiens]	0	FALSE	Homo sapiens (SwissProt TaxID=9606)	38.356	21	8	36	8	487	55	7.81	60.93	8	other metabolic processes;other biological processes	non-structural extracellular;plasma membrane;other membranes;ER/Golgi	other molecular function	Pf00328	9562	ENSG00000107789	MINPP1	F5H683; hsa:9562; O95172; O95286; Q59EJ2; Q9UGA3; Q9UNW1		Synthesis of IPs in the ER lumen	1	1.477	0.0377422	52.27	457208	537302	34.88	51.5	421557	457208	683587	532104	721498	689577	338907	357926	246567	179405	114507	633705	618236	436733
FALSE	High	Master Protein	Q9BQA9-1	Uncharacterized protein C17orf62 [OS=Homo sapiens]	0	FALSE	Homo sapiens (SwissProt TaxID=9606)	8.866	20	3	11	3	187	20.8	6.8	4.05	3	other metabolic processes;stress response	other membranes;ER/Golgi		Pf15169	79415	ENSG00000178927	CYBC1	E1B6X3; hsa:79415; Q96NR1; Q9BQA9	Genetic causes of porto-sinusoidal vascular disease		1	1.475	0.0423782	57.78	439876	564425	48.35	54.96	535445	541896	439876	523506	448433	418052	156116	120981	138924	564425	210612	451615	720122	763913
FALSE	High	Master Protein	Q9UL46	proteasome activator complex subunit 2 [OS=Homo sapiens]	0	FALSE	Homo sapiens (SwissProt TaxID=9606)	122.164	66	15	232	15	239	27.4	5.73	436.17	15	other biological processes	cytosol;nucleus;other cell component	enzyme regulator activity;other molecular function	Pf02251, Pf02252	5721	ENSG00000100911; ENSG00000284889	PSME2	hsa:5721; Q15129; Q9UL46	Proteasome degradation	Proteasome assembly; Gene and protein expression by JAK-STAT signaling after Interleukin-12 stimulation	3	1.461	3.62278e-06	48.79	7.21771e+06	9.04778e+06	15.64	17.61	5.72744e+06	5.53664e+06	5.70985e+06	7.21771e+06	6.62387e+06	7.63851e+06	7.87622e+06	8.0929e+06	8.22843e+06	8.0731e+06	7.42794e+06	7.20999e+06	9.20429e+06	9.04778e+06
FALSE	High	Master Protein	O75607	Nucleoplasmin-3 [OS=Homo sapiens]	0	FALSE	Homo sapiens (SwissProt TaxID=9606)	26.105	39	4	26	4	178	19.3	4.63	39.94	4	cell organization and biogenesis;RNA metabolism OR transcription;other metabolic processes	cytosol;cytoskeleton;nucleus;other cell component	other molecular function	Pf03066	10360	ENSG00000107833	NPM3	hsa:10360; O75607; Q9UNY6			0	1.459	0.053997	65.45	212127	420557	71.14	62.87	172926	182719	181268	212127	233821	211855	807300	638712	292120	134310	164135	134189	428737	420557
FALSE	High	Master Protein	O00505	Importin subunit alpha-4 [OS=Homo sapiens]	0	FALSE	Homo sapiens (SwissProt TaxID=9606)	63.997	39	11	104	7	521	57.8	4.94	180.57	11	cell organization and biogenesis;transport;other biological processes	cytosol;nucleus;other cell component	other molecular function	Pf00514, Pf01749, Pf16186	3839	ENSG00000102753	KPNA3	hsa:3839; O00191; O00505; O43195; Q5JVM9; Q8IYQ9; Q96AA7	miR-targeted genes in lymphocytes; miR-targeted genes in muscle cell	ISG15 antiviral mechanism; NS1 Mediated Effects on Host Pathways	4	1.451	0.0438666	76.48	234302	667089	73.05	55.62	132991	154453	106849	205942	234302	265952	661222	259386	695048	181121	163735	507663	667089	736318
FALSE	High	Master Protein	Q15121	Astrocytic phosphoprotein PEA-15 [OS=Homo sapiens]	0	FALSE	Homo sapiens (SwissProt TaxID=9606)	44.592	42	4	68	4	130	15	5.02	186.94	4	signal transduction;other biological processes	cytosol;cytoskeleton;nucleus;other cell component		Pf01335	8682	ENSG00000162734	PEA15	B1AKZ3; hsa:8682; O00511; Q15121	Apoptosis modulation and signaling	RAF/MAP kinase cascade; RAF-independent MAPK1/3 activation	3	1.451	0.000988758	67.27	1.55841e+06	2.20638e+06	19.61	31.42	1.55229e+06	1.28763e+06	1.27003e+06	1.4978e+06	1.68147e+06	1.55841e+06	2.12802e+06	2.01747e+06	2.0836e+06	1.14953e+06	1.36347e+06	1.4683e+06	2.08561e+06	2.22003e+06
FALSE	High	Master Protein	Q09666-1	Neuroblast differentiation-associated protein AHNAK [OS=Homo sapiens]	0	FALSE	Homo sapiens (SwissProt TaxID=9606)	1243.33	68	209	2993	209	5890	628.7	6.15	6376.52	209	other biological processes	non-structural extracellular;plasma membrane;other membranes;cytosol;cytoskeleton;nucleus;other cell component	other molecular function		79026	ENSG00000124942	AHNAK	A1A586; hsa:79026; Q09666			0	0.674	3.84008e-05	42.77	1.58616e+08	9.96624e+07	31.77	27.39	1.78655e+08	1.7784e+08	1.77924e+08	1.57602e+08	1.58616e+08	1.60065e+08	7.45504e+07	8.45247e+07	8.58173e+07	1.2113e+08	1.20158e+08	1.20176e+08	1.03721e+08	9.78483e+07
FALSE	High	Master Protein	P05114	Non-histone chromosomal protein HMG-14 [OS=Homo sapiens]	0	FALSE	Homo sapiens (SwissProt TaxID=9606)	14.324	34	3	45	3	100	10.7	9.6	87.59	3	cell organization and biogenesis;DNA metabolism;stress response;developmental processes;other biological processes	nucleus;other cell component	nucleic acid binding activity;other molecular function	Pf01101	3150	ENSG00000205581	HMGN1	hsa:3150; P05114; Q3KQR8	ATM signaling in development and disease ; p38 MAPK signaling; Pleural mesothelioma; Nucleotide excision repair in xeroderma pigmentosum		4	0.67	0.00800036	41.08	1.41821e+06	924675	54.94	32.98	1.36589e+06	1.01219e+06	1.41821e+06	1.60703e+06	1.06545e+06	1.12594e+06	3.89407e+06	3.10203e+06	2.93261e+06	840654	1.16538e+06	732209	881274	898830
FALSE	High	Master Protein	Q9UPQ0-1	LIM and calponin homology domains-containing protein 1 [OS=Homo sapiens]	0	FALSE	Homo sapiens (SwissProt TaxID=9606)	101.259	29	23	150	23	1083	121.8	6.47	218.75	23	cell organization and biogenesis;other biological processes	cytoskeleton;other cell component	cytoskeletal activity;other molecular function	Pf00307, Pf00412, Pf15949	22998	ENSG00000064042	LIMCH1	A8MXC3; E9PHM7; hsa:22998; Q503B5; Q5CZB1; Q5CZB6; Q5H9S8; Q68E07; Q6PJ44; Q7Z3G5; Q8N3S9; Q8N6M2; Q9UPQ0			0	0.638	3.51573e-05	40.85	3.5017e+06	1.98178e+06	15.18	23.09	3.5017e+06	2.67991e+06	4.0201e+06	3.6957e+06	4.00251e+06	3.88445e+06	3.25785e+06	2.69299e+06	3.15101e+06	1.14674e+06	2.13772e+06	1.98178e+06	1.78401e+06	1.8167e+06
FALSE	High	Master Protein	P14923	Junction plakoglobin [OS=Homo sapiens]	0	FALSE	Homo sapiens (SwissProt TaxID=9606)	81.508	35	17	124	13	745	81.7	6.14	201.11	17	cell adhesion;cell organization and biogenesis;signal transduction;other biological processes	non-structural extracellular;plasma membrane;other membranes;cytosol;cytoskeleton;nucleus;other cell component	other molecular function	Pf00514	3728	ENSG00000173801	JUP	hsa:3728; P14923; Q15093; Q15151; Q7L3S5; Q86W21; Q9BWC4; Q9HCX9	Arrhythmogenic right ventricular cardiomyopathy; Corticotropin-releasing hormone signaling; Ectoderm differentiation; Ectoderm differentiation; Epithelial to mesenchymal transition in colorectal cancer; Opioid receptor pathways; Acute myeloid leukemia	Neutrophil degranulation; RHOC GTPase cycle; Formation of the cornified envelope; RHOA GTPase cycle; CDC42 GTPase cycle; RHOQ GTPase cycle; RHOB GTPase cycle; RHOJ GTPase cycle; VEGFR2 mediated vascular permeability; Adherens junctions interactions; Regulation of CDH11 function; Regulation of CDH19 Expression and Function; CDH11 homotypic and heterotypic interactions; RHOH GTPase cycle	22	0.623	0.0333325	46.34	672998	299354	45.89	50.46	672998	675930	358103	1.08042e+06	1.0255e+06	1.12548e+06	416603	378731	448599	221208	284128	299354	632734	665738
FALSE	High	Master Protein	Q66PJ3-1	ADP-ribosylation factor-like protein 6-interacting protein 4 [OS=Homo sapiens]	0	FALSE	Homo sapiens (SwissProt TaxID=9606)	23.653	11	3	15	3	421	44.9	10.93	48.08	3							ARL6IP4	Q66PJ3-1			0	0.621	0.0315721	66.76	433544	308093	36.38	70.96	290860	386457	469989	433544	408094	435808	775898	667214	256136	204461	97351.8	676510	316702	308093
FALSE	High	Master Protein	O60499	Syntaxin-10 [OS=Homo sapiens]	0	FALSE	Homo sapiens (SwissProt TaxID=9606)	6.237	10	2	8	2	249	28.1	4.89	5.86	2	cell organization and biogenesis;transport;other biological processes	other membranes;cytosol;ER/Golgi;other cell component	other molecular function	Pf05739, Pf09177	8677	ENSG00000104915	STX10	A6NC41; hsa:8677; O60499; Q6IAP4; Q96AE8		Retrograde transport at the Trans-Golgi-Network	1	0.615	0.0283166	54.61	483950	237668	77.98	74.41	827354	1.1072e+06	1.11621e+06	483950	494919	222440	119284	140457	166645	505946	681080	626011	237668	306128
FALSE	High	Master Protein	Q92481-1	Transcription factor AP-2-beta [OS=Homo sapiens]	0	FALSE	Homo sapiens (SwissProt TaxID=9606)	27.786	18	7	24	7	460	50.4	8.24	22.04	7	RNA metabolism OR transcription;other metabolic processes;developmental processes;other biological processes	nucleus;other cell component	nucleic acid binding activity;other molecular function	Pf03299	403463; 7021	ENSCAFG00040005270; ENSG00000008196	TFAP2B	cfa:403463; hsa:7021; Q5JYX6; Q76HI7; Q92481; Q9NQ63; Q9NU99; Q9UJI7; Q9Y214; Q9Y3K3	Neural crest differentiation; Pre-implantation embryo; Ciliary landscape	Activation of the TFAP2 (AP-2) family of transcription factors; Negative regulation of activity of TFAP2 (AP-2) family transcription factors; Specification of the neural plate border; SUMOylation of transcription factors; Activation of the TFAP2 (AP-2) family of transcription factors; TFAP2 (AP-2) family regulates transcription of growth factors and their receptors; Negative regulation of activit…	11	0.602	0.038778	62.66	461541	90976.7	49.92	141.99	270143	244337	210289	872226	314540	461541	700408	702228	671358	29516.9	1.24041e+06	40670.1	23952.6	73291.1
FALSE	High	Master Protein	Q68CZ2-1	Tensin-3 [OS=Homo sapiens]	0	FALSE	Homo sapiens (SwissProt TaxID=9606)	109.555	29	26	173	26	1445	155.2	6.81	259.33	26	other biological processes	cytosol;cytoskeleton;other cell component	other molecular function	Pf00017, Pf08416, Pf10409	64759	ENSG00000136205	TNS3	B2RNV1; hsa:64759; Q68CZ2; Q6IPQ2; Q8IZW7; Q8NAD0; Q96PE0; Q96S48		MET interacts with TNS proteins	1	0.579	1.56577e-07	44.92	3.88832e+06	1.68422e+06	19.72	21.36	4.33947e+06	3.92804e+06	4.00113e+06	3.88832e+06	4.5821e+06	3.7078e+06	3.2052e+06	2.68877e+06	2.46335e+06	1.4048e+06	1.87176e+06	1.66537e+06	1.79691e+06	1.61627e+06
FALSE	High	Master Protein	P10589	coup transcription factor 1 [OS=Homo sapiens]	0	FALSE	Homo sapiens (SwissProt TaxID=9606)	12.988	16	4	14	4	423	46.1	8.25	6.34	4	developmental processes;signal transduction;other biological processes	cytosol;nucleus	nucleic acid binding activity;other molecular function	Pf00104, Pf00105	7025	ENSG00000175745	NR2F1	hsa:7025; P10589	Nuclear receptors; Adipogenesis	Nuclear Receptor transcription pathway	3	0.57	0.00315275	147.66	110393	941240	164.87	87.02		6673.02	5580.51	96775.6	136928	125927	19492.1	2.23912e+06	1.94818e+06					2926.92
FALSE	High	Master Protein	O15231-1	zinc finger protein 185 [OS=Homo sapiens]	0	FALSE	Homo sapiens (SwissProt TaxID=9606)	22.376	16	7	24	7	689	73.5	7.01	15.42	7		cytoskeleton;other cell component	other molecular function		7739	ENSG00000147394; ENSG00000292196	ZNF185	A4FTV3; A6NME5; B4DLE9; B7Z771; B8K2L9; B8K2M0; B8K2M1; B8K2M2; E9PFR6; F5GXF7; F5GZL4; F8W8V7; H0Y4M8; hsa:7739; O00345; O15231; Q8N1R8; Q9NSD2			0	0.56	0.0237707	28	348098	76265.7	83.84	88.28	236487	240156	504558	1.15656e+06	631172	878462		59195	73564.2	303849	76265.7	122452	59092.5
FALSE	High	Master Protein	Q15628	Tumor necrosis factor receptor type 1-associated DEATH domain protein [OS=Homo sapiens]	0	FALSE	Homo sapiens (SwissProt TaxID=9606)	8.255	7	2	5	2	312	34.2	6.27	4.63	2	signal transduction;other biological processes	plasma membrane;other membranes;cytosol;cytoskeleton;nucleus;other cell component	signal transduction activity or receptor binding;other molecular function	Pf00531, Pf09034	8717	ENSG00000102871	TRADD	B2RDS3; B3KQZ9; hsa:8717; Q15628; Q52NZ1	TNF-alpha signaling; Nanoparticle triggered regulated necrosis; Apoptosis; Ebstein-Barr virus LMP1 signaling; Novel intracellular components of RIG-I-like receptor pathway; p38 MAPK signaling; Measles virus infection; Cytosolic DNA-sensing pathway; SARS-CoV-2 innate immunity evasion and cell-specific immune response	Regulation by c-FLIP; CASP8 activity is inhibited; Dimerization of procaspase-8; Regulation of TNFR1 signaling; TNFR1-induced NF-kappa-B signaling pathway; TNFR1-induced proapoptotic signaling; Defective RIPK1-mediated regulated necrosis	20	0.537	0.0276933	34.25	135516	72726.3	70.19	48.04	154812	39314.9	135516	151699	156255	29976.8	22437	22630	198685	17145	13763.9	71640.3		73828.7
FALSE	High	Master Protein	Q16527	Cysteine and glycine-rich protein 2 [OS=Homo sapiens]	0	FALSE	Homo sapiens (SwissProt TaxID=9606)	64.57	56	8	134	8	193	20.9	8.62	474.99	8	cell organization and biogenesis;other biological processes	cytoskeleton;nucleus;other cell component	cytoskeletal activity;other molecular function	Pf00412	1466	ENSG00000175183	CSRP2	hsa:1466; Q16527; Q93030	Mesodermal commitment pathway; VEGFA-VEGFR2 signaling; H19, Rb-E2F1, and CDK-beta-catenin in colorectal cancer		3	0.537	2.27983e-13	30.1	1.01616e+07	5.37411e+06	9.13	13.05	1.01616e+07	1.03253e+07	9.96866e+06	1.1211e+07	1.12797e+07	1.18922e+07	9.65073e+06	9.62523e+06	8.95127e+06	4.65156e+06	5.30777e+06	5.45168e+06	5.18846e+06	5.00271e+06
FALSE	High	Master Protein	P18887	DNA repair protein XRCC1 [OS=Homo sapiens]	0	FALSE	Homo sapiens (SwissProt TaxID=9606)	5.358	3	2	11	2	633	69.4	6.39	1.83	2											0	0.499	0.00918219	47.91	138962	78486.4	55.44	48.24	103755		383554	289415	141021	256361	89473	127127	136933	5289.87		123667	91430	78486.4
FALSE	High	Master Protein	Q8WVC0-1	RNA polymerase-associated protein LEO1 [OS=Homo sapiens]	0	FALSE	Homo sapiens (SwissProt TaxID=9606)	6.83	4	2	10	2	666	75.4	4.51	6.37	2	RNA metabolism OR transcription;other metabolic processes;developmental processes;signal transduction;other biological processes	cytoskeleton;nucleus	other molecular function	Pf04004	123169	ENSG00000166477	LEO1	hsa:123169; Q8WVC0; Q96N99	Endoderm differentiation	E3 ubiquitin ligases ubiquitinate target proteins; Formation of the beta-catenin:TCF transactivating complex; Formation of RNA Pol II elongation complex ; RNA Polymerase II Pre-transcription Events	6	0.498	0.0168037	70.12	133583	54281.6	44.76	59.98			162897		109544	202745			64737.4		53203.3	148125		54281.6
FALSE	High	Master Protein	Q86X83	COMM domain-containing protein 2 [OS=Homo sapiens]	0.001	FALSE	Homo sapiens (SwissProt TaxID=9606)	4.29	8	2	5	2	199	22.7	6.73	3.44	2		other cell component		Pf07258, Pf21672	51122	ENSG00000114744	COMMD2	hsa:51122; Q561V4; Q86X83; Q9H3L5; Q9Y5V1		Neddylation	1	0.48	0.00128497	57.27	327262	142860	25.99	58.44	202941	334031	239771	335976	327262	333159	168009			258245	72782.5	76446	346172	156545
FALSE	High	Master Protein	P38432	coilin [OS=Homo sapiens]	0	FALSE	Homo sapiens (SwissProt TaxID=9606)	6.458	4	2	3	2	576	62.6	9.07	1.67	2	cell organization and biogenesis;RNA metabolism OR transcription;other metabolic processes	cytosol;nucleus	nucleic acid binding activity;other molecular function	Pf15862, Pf23086	8161	ENSG00000121058	COIL	B2R931; hsa:8161; P38432	miR-targeted genes in lymphocytes; miR-targeted genes in muscle cell		2	0.466	0.0537644	12.69	39037.1	18173.9		12.06									39037.1
FALSE	High	Master Protein	P04196	Histidine-rich glycoprotein [OS=Homo sapiens]	0	FALSE	Homo sapiens (SwissProt TaxID=9606)	7.715	4	2	6	2	525	59.5	7.5	6.29	2	stress response;developmental processes;other biological processes	non-structural extracellular;plasma membrane;other membranes;other cell component	signal transduction activity or receptor binding;enzyme regulator activity;other molecular function	Pf00031	3273	ENSG00000113905	HRG	B9EK35; D3DNU7; hsa:3273; P04196		Platelet degranulation ; Dissolution of Fibrin Clot	2	0.411	0.00179	37.05	106384	34112.6	20.68	19.92							106384	106841	72493.9
FALSE	High	Master Protein	Q5T1M5	FK506-binding protein 15 [OS=Homo sapiens]	0	FALSE	Homo sapiens (SwissProt TaxID=9606)	7.864	2	2	5	2	1219	133.5	5.2	5.76	2	transport	other membranes;cytoskeleton;other cytoplasmic organelle;other cell component	cytoskeletal activity;other molecular function	Pf00254, Pf23649	23307	ENSG00000119321	FKBP15	hsa:23307; Q05DK8; Q5T1M2; Q5T1M5; Q6DD85; Q9Y4D0	TYROBP causal network in microglia		1	0.409	0.0237707	48.81	20572.5	8411.99	33.89	21.72							27345.1	20572.5	13474.8
FALSE	High	Master Protein	Q9Y312	Protein AAR2 homolog [OS=Homo sapiens]	0	FALSE	Homo sapiens (SwissProt TaxID=9606)	7.429	6	2	2	2	384	43.4	5.96	3.75	2	cell organization and biogenesis;RNA metabolism OR transcription;other metabolic processes	nucleus		Pf05282, Pf20981	25980	ENSG00000131043	AAR2	E1P5S7; hsa:25980; Q9H4F9; Q9P1P3; Q9UFK9; Q9Y312	Ciliary landscape		1	0.361	0.000870388	32.69	62900.8	21697	34.59	26.91							84482	62900.8	41031.9	17895.6
FALSE	High	Master Protein	Q7Z417	Nuclear fragile X mental retardation-interacting protein 2 [OS=Homo sapiens]	0	FALSE	Homo sapiens (SwissProt TaxID=9606)	6.982	8	3	5	3	695	76.1	8.7	1.65	3		cytosol;translational apparatus;nucleus;other cell component	nucleic acid binding activity	Pf15293	57532	ENSG00000108256	NUFIP2	A1L3A6; A1L3A7; hsa:57532; Q7Z417; Q9P2M5	miR-targeted genes in lymphocytes; miR-targeted genes in muscle cell		2	0.347	0.00101456	54.52	49282.4	17108.8	45.17	13.34							78507.9	49282.4	31091.6
FALSE	High	Master Protein	Q9NYJ1-1	Cytochrome c oxidase assembly factor 4 homolog, mitochondrial [OS=Homo sapiens]	0	FALSE	Homo sapiens (SwissProt TaxID=9606)	7.177	28	2	7	2	87	10.1	6.04	3.47	2	cell organization and biogenesis	mitochondrion		Pf06747	51287	ENSG00000181924	COA4	B2RAA0; hsa:51287; Q69YU4; Q9NYJ1		Mitochondrial protein import	1	0.323	0.000168072	57.68	63668.7	20590.9	48.89	9							106159	63668.7	38897.1
FALSE	High	Master Protein	Q9BWW4	Single-stranded DNA-binding protein 3 [OS=Homo sapiens]	0	FALSE	Homo sapiens (SwissProt TaxID=9606)	9.973	10	3	5	3	388	40.4	6.9	2.06	3	cell organization and biogenesis;developmental processes;other biological processes	nucleus;other cell component	nucleic acid binding activity;other molecular function	Pf04503	23648	ENSG00000157216	SSBP3	A8K0A9; hsa:23648; Q5T860; Q5T861; Q9BTM0; Q9BWW3; Q9BWW4			0	0.302	1.99842e-06	81.04	107230	43332.8	62.52	113.49	89192.3	107230	92213	169936	98105.8	80875.2	284896	312429	357680		49635	19768.1	69838.9	37830.9
FALSE	High	Master Protein	Q8NFC6	Biorientation of chromosomes in cell division protein 1-like 1 [OS=Homo sapiens]	0	FALSE	Homo sapiens (SwissProt TaxID=9606)	5.3	1	2	3	2	3051	330.3	5.08	1.75	2	DNA metabolism;other metabolic processes;stress response	nucleus;other cell component		Pf05205	259282	ENSG00000038219	BOD1L1	hsa:259282; Q6P0M8; Q8NFC6; Q96AL1; Q9H6G0; Q9NTD6; Q9P2L9		Formation of WDR5-containing histone-modifying complexes	1	0.297	3.155e-05	104.92	35844.1	49736.3	66.05	78.59					55570.6		81698.1	23120.1	18768.1					56447.7
FALSE	High	Master Protein	Q14119	Vascular endothelial zinc finger 1 [OS=Homo sapiens]	0	FALSE	Homo sapiens (SwissProt TaxID=9606)	5.5	4	2	3	2	521	56.9	9.52	2.28	2	stress response;developmental processes;other biological processes	nucleus	nucleic acid binding activity;other molecular function	Pf00096, Pf13894	7716	ENSG00000136451	VEZF1	hsa:7716; Q14119			0	0.266	1.05143e-06	19.85	106099	19927.6	88.34	20.88							147111	106099	1592.96
FALSE	High	Master Protein	Q96PZ0	pseudouridylate synthase 7 homolog [OS=Homo sapiens]	0	FALSE	Homo sapiens (SwissProt TaxID=9606)	10.798	7	2	2	2	661	75	6.37	2.45	2	RNA metabolism OR transcription;other metabolic processes;other biological processes	nucleus	other molecular function	Pf01142	54517	ENSG00000091127	PUS7	hsa:54517; Q75MG4; Q96PZ0; Q9NX19		tRNA modification in the nucleus and cytosol	1	0.228	4.03645e-06	12.86	18619.3	4236	38.22	41.61							18627.9	18619.3	8524.04				4236
FALSE	High	Master Protein	B9A064-1	Immunoglobulin lambda-like polypeptide 5 [OS=Homo sapiens]	0	FALSE	Homo sapiens (SwissProt TaxID=9606)	15.622	16	2	8	2	214	23	8.84	12.96	2	other biological processes	other cell component	other molecular function	Pf07654	100423062	ENSG00000254709	IGLL5	B9A064; hsa:100423062			0	0.213	1.19187e-08	68.22	74987.5	7567.98	96.7	142.01		21583.5		18378	33037.1		321740	253413	170206					2764.53
FALSE	High	Master Protein	P0C0L4-1	Complement C4-A [OS=Homo sapiens]	0	FALSE	Homo sapiens (SwissProt TaxID=9606)	21.551	5	3	10	3	1744	192.7	7.08	35.96	3	stress response;other biological processes	non-structural extracellular;plasma membrane;other membranes;ER/Golgi;other cell component	enzyme regulator activity;other molecular function	Pf00207, Pf01759, Pf01821, Pf01835, Pf07677, Pf07678, Pf07703, Pf17789, Pf17791, Pf21145, Pf22661	720; 721	ENSG00000206340; ENSG00000227746; ENSG00000244731	C4A	A6H8M8; A6NHJ5; A7E2V2; B0QZR6; B0V2C8; B2RUT6; B7ZVZ6; hsa:720; hsa:721; P01028; P0C0L4; P78445; Q13160; Q13906; Q14033; Q14835; Q4LE82; Q5JNX2; Q5JQM8; Q6P4R1; Q6U2E5; Q6U2E8; Q6U2F0; Q6U2F3; Q6U2F4; Q6U2F6; Q6U2F8; Q6U2G0; Q96EG2; Q96SA8; Q9NPK5; Q9UIP5	Allograft rejection; Complement system; Dengue-2 interactions with complement and coagulation cascades; Complement system in neuronal development and plasticity; Complement activation; Complement and coagulation cascades; Sudden infant death syndrome (SIDS) susceptibility pathways	Regulation of Insulin-like Growth Factor (IGF) transport and uptake by Insulin-like Growth Factor Binding Proteins (IGFBPs); Post-translational protein phosphorylation; Initial triggering of complement; Regulation of Complement cascade; Activation of C3 and C5	12	0.209	2.30884e-11	55.47	141003	15524.7	43.58	28.16							234722	141003	99911.8
FALSE	High	Master Protein	P01009-1	alpha-1-antitrypsin [OS=Homo sapiens]	0	FALSE	Homo sapiens (SwissProt TaxID=9606)	30.968	21	5	16	5	418	46.7	5.59	46.77	5	stress response	non-structural extracellular;other membranes;ER/Golgi;other cell component	enzyme regulator activity;other molecular function	Pf00079	5265	ENSG00000197249	SERPINA1	A6PX14; B2RDQ8; hsa:5265; P01009; Q0PVP5; Q13672; Q53XB8; Q5U0M1; Q7M4R2; Q86U18; Q86U19; Q96BF9; Q96ES1; Q9P1P0; Q9UCE6; Q9UCM3	Nuclear receptors meta-pathway; NRF2 pathway; Lung fibrosis; Lung fibrosis; Dengue-2 interactions with complement and coagulation cascades; Complement and coagulation cascades	Neutrophil degranulation; Platelet degranulation ; Regulation of Insulin-like Growth Factor (IGF) transport and uptake by Insulin-like Growth Factor Binding Proteins (IGFBPs); Post-translational protein phosphorylation; COPII-mediated vesicle transport; Cargo concentration in the ER	12	0.208	8.86333e-16	63.67	357043	107836	42.43	22.56							609536	357043	272665
FALSE	High	Master Protein	P00450	Ceruloplasmin [OS=Homo sapiens]	0	FALSE	Homo sapiens (SwissProt TaxID=9606)	27.229	7	3	9	3	1065	122.1	5.72	19.78	3			other molecular function		1356		CP	A5PL27; hsa:1356			0	0.168	9.16348e-09	122.87	12928.8	7622.12	144.84	62.82	1858.04		2792.57	6862.8	12928.8		297839	169071	58767.8	4966.99	7245.79		19738.3	8525.47
FALSE	High	Master Protein	P00751-1	Complement factor B [OS=Homo sapiens]	0	FALSE	Homo sapiens (SwissProt TaxID=9606)	33.437	8	3	13	3	764	85.5	7.06	38.92	3	protein metabolism;stress response;other biological processes	non-structural extracellular;plasma membrane;other membranes	other molecular function	Pf00084, Pf00089, Pf00092	629	ENSG00000239754; ENSG00000241253; ENSG00000241534; ENSG00000242335; ENSG00000243570; ENSG00000243649	CFB	B0QZQ6; hsa:629; O15006; P00751; Q29944; Q53F89; Q5JP67; Q5ST50; Q96HX6; Q9BTF5; Q9BX92	Complement system; Dengue-2 interactions with complement and coagulation cascades; Complement system in neuronal development and plasticity; Acquired partial lipodystrophy / Barraquer-Simons syndrome; Network map of SARS-CoV-2 signaling; Comprehensive IL-17A signaling; Complement activation; Complement and coagulation cascades	Regulation of Complement cascade; Alternative complement activation; Activation of C3 and C5	11	0.161	1.09919e-08	132.23	4058.26	6297.51	162.02	101.83	4058.26	2014.86	4781.11	1859.82	2097.93	3814.53	626765	322568	276024	6297.51	3116.82		6011.85	3635.21
FALSE	High	Master Protein	Q8N556-1	actin filament-associated protein 1 [OS=Homo sapiens]	0	FALSE	Homo sapiens (SwissProt TaxID=9606)	7.505	4	2	4	2	730	80.7	8.68	2.07	2	other biological processes	cytosol;cytoskeleton;other cell component	cytoskeletal activity	Pf00169	60312	ENSG00000196526	AFAP1	A8K442; B4DMU2; E9PDT7; hsa:60312; Q59EY5; Q8N556; Q9HBY1			0	0.153	2.1255e-13	50.96	25659.7	76545.7	38.09	82.88							34509.3	25659.7	15350.5
FALSE	High	Master Protein	P02652	Apolipoprotein A-II [OS=Homo sapiens]	0	FALSE	Homo sapiens (SwissProt TaxID=9606)	22.073	23	2	12	2	100	11.2	6.62	33.88	2	cell organization and biogenesis;protein metabolism;other metabolic processes;transport;signal transduction;other biological processes	non-structural extracellular;cytosol;ER/Golgi;other cytoplasmic organelle	signal transduction activity or receptor binding;transporter activity;enzyme regulator activity;other molecular function	Pf04711	336	ENSG00000158874	APOA2	B2R524; hsa:336; P02652	PPAR-alpha pathway; Nuclear receptors meta-pathway; Dengue-2 interactions with complement and coagulation cascades; PPAR signaling; Statin inhibition of cholesterol production; Familial hyperlipidemia type 1; Familial hyperlipidemia type 2; Familial hyperlipidemia type 3; Familial hyperlipidemia type 4; Familial hyperlipidemia type 5; Cholesterol metabolism	PPARA activates gene expression; Regulation of Insulin-like Growth Factor (IGF) transport and uptake by Insulin-like Growth Factor Binding Proteins (IGFBPs); Post-translational protein phosphorylation; Retinoid metabolism and transport; Chylomicron assembly; Chylomicron remodeling	17	0.097	8.86333e-16	71.88	878905	120595	85.76	64.87				1705.02			1.85925e+06	1.23218e+06	626919
FALSE	High	Master Protein	Q9Y5X3	sorting nexin-5 [OS=Homo sapiens]	0	FALSE	Homo sapiens (SwissProt TaxID=9606)	9.555	9	3	8	2	404	46.8	6.76	15.61	3	protein metabolism;other metabolic processes;transport;other biological processes	plasma membrane;other membranes;cytosol;other cytoplasmic organelle;other cell component	signal transduction activity or receptor binding;cytoskeletal activity;other molecular function	Pf00787, Pf09325	27131	ENSG00000089006	SNX5	B7ZKN3; D3DW26; hsa:27131; Q52LC4; Q7KZN0; Q9BWP0; Q9Y5X3		Golgi Associated Vesicle Biogenesis	1	0.074	8.86333e-16	109.18	15079.2	1116.11	115								63472	15079.2	3975.01
FALSE	High	Master Protein	P56181-2	Isoform 2 of NADH dehydrogenase [ubiquinone] flavoprotein 3, mitochondrial [OS=Homo sapiens]	0	FALSE	Homo sapiens (SwissProt TaxID=9606)	10.83	9	3	6	3	473	51	9.17	2.39	3							NDUFV3	P56181-2			0	0.033	8.86333e-16	31.31	40315.5	1344.46	29.93	13.33							56554.7	40315.5	31320.4
FALSE	High	Master Protein	Q8NBN7	Retinol dehydrogenase 13 [OS=Homo sapiens]	0	FALSE	Homo sapiens (SwissProt TaxID=9606)	7.643	7	2	6	2	331	35.9	8.1	2.06	2	other metabolic processes;developmental processes;other biological processes	other membranes;mitochondrion	other molecular function	Pf00106	112724	ENSG00000160439; ENSG00000273944; ENSG00000274418; ENSG00000274504; ENSG00000275474; ENSG00000276341; ENSG00000276684; ENSG00000276826; ENSG00000278149; ENSG00000278284	RDH13	hsa:112724; Q6UX79; Q8NBN7; Q96G88		RA biosynthesis pathway	1	0.028	8.86333e-16	39.18	47490.6	1363.52	27.67	19.16							62310.1	47490.6	35549.1
FALSE	High	Master Protein	O95185-1	Netrin receptor UNC5C [OS=Homo sapiens]	0	FALSE	Homo sapiens (SwissProt TaxID=9606)	6.319	2	2	2	2	931	103.1	6.1	1.86	2	cell organization and biogenesis;developmental processes;signal transduction;other biological processes	plasma membrane;other membranes;other cell component	cytoskeletal activity;other molecular function	Pf00090, Pf00531, Pf00791, Pf07679, Pf17217	8633	ENSG00000182168	UNC5C	hsa:8633; O95185; Q8IUT0		Netrin mediated repulsion signals	1	0.01	8.86333e-16		62147.9		67.55					57710.5	62147.9				174763
FALSE	High	Master Protein	Q9NV31	U3 small nucleolar ribonucleoprotein protein IMP3 [OS=Homo sapiens]	0	FALSE	Homo sapiens (SwissProt TaxID=9606)	7.39	17	2	5	2	184	21.8	9.5	5.29	2	RNA metabolism OR transcription;other metabolic processes;other biological processes	nucleus;other cell component	nucleic acid binding activity	Pf00163, Pf01479	55272	ENSG00000177971	IMP3	B3KQ67; hsa:55272; Q53G10; Q9NV31	IL18 signaling	Major pathway of rRNA processing in the nucleolus and cytosol; rRNA modification in the nucleus and cytosol	3	0.01	8.86333e-16		84453.6		4.41									87130	81859.4
FALSE	High	Master Protein	P56937-1	3-keto-steroid reductase [OS=Homo sapiens]	0	FALSE	Homo sapiens (SwissProt TaxID=9606)	9.006	10	2	4	2	341	38.2	8.1	7.27	2	other metabolic processes	other membranes;ER/Golgi	other molecular function	Pf00106	51478	ENSG00000132196	HSD17B7	hsa:51478; P56937; Q5T246; Q7Z4V9; Q8WWS2; Q9UF00	Androgen receptor network in prostate cancer; Cholesterol metabolism with Bloch and Kandutsch-Russell pathways; Steroid biosynthesis; Cholesterol metabolism; Cholesterol biosynthesis pathway in hepatocytes; Enterocyte cholesterol metabolism	Cholesterol biosynthesis	7	0.01	8.86333e-16		21333.3		55.15								21333.3	23230.5	6200.7
FALSE	High	Master Protein	Q9HCE5	N6-adenosine-methyltransferase subunit METTL14 [OS=Homo sapiens]	0	FALSE	Homo sapiens (SwissProt TaxID=9606)	9.25	8	3	6	3	456	52.1	6.21	9.7	3	RNA metabolism OR transcription;other metabolic processes;developmental processes;other biological processes	nucleus;other cell component	nucleic acid binding activity;other molecular function	Pf05063	57721	ENSG00000145388	METTL14	A6NIG1; hsa:57721; Q969V2; Q9HCE5	1p36 copy number variation syndrome	Processing of Capped Intron-Containing Pre-mRNA	2	0.01	8.86333e-16		427947		49.26								427947	190724	582122
[truncated: 24 more columns]

## Sheet: GrK VS GrK_SCH79797 unfiltered
Checked	Protein FDR Confidence: Combined	Master	Accession	Description	Exp. q-value: Combined	Contaminant	Marked as	Sum PEP Score	Coverage [%]	# Peptides	# PSMs	# Unique Peptides	# AAs	MW [kDa]	calc. pI	Score Sequest HT: Sequest HT	# Peptides (by Search Engine): Sequest HT	Biological Process	Cellular Component	Molecular Function	Pfam IDs	Entrez Gene ID	Ensembl Gene ID	Gene Symbol	Gene ID	WikiPathways	Reactome Pathways	# Protein Pathway Groups	Abundance Ratio: (DRUG) / (CTRL)	Abundance Ratio Adj. P-Value: (DRUG) / (CTRL)	Abundance Ratio Variability [%]: (DRUG) / (CTRL)	Abundances (Grouped): CTRL	Abundances (Grouped): DRUG	Abundances (Grouped) CV [%]: CTRL	Abundances (Grouped) CV [%]: DRUG	Abundances (Normalized): F11: Sample, CTRL, GRK NERO	Abundances (Normalized): F12: Sample, CTRL, GRK NERO	Abundances (Normalized): F13: Sample, CTRL, GRK NERO	Abundances (Normalized): F29: Sample, CTRL, GRK ROSSO	Abundances (Normalized): F30: Sample, CTRL, GRK ROSSO	Abundances (Normalized): F31: Sample, CTRL, GRK ROSSO	Abundances (Normalized): F52: Sample, CTRL, GRK1	Abundances (Normalized): F53: Sample, CTRL, GRK1	Abundances (Normalized): F54: Sample, CTRL, GRK1	Abundances (Normalized): F55: Sample, CTRL, GRK2	Abundances (Normalized): F56: Sample, CTRL, GRK2	Abundances (Normalized): F57: Sample, CTRL, GRK2	Abundances (Normalized): F17: Sample, DRUG, GRK_SCH NERO	Abundances (Normalized): F18: Sample, DRUG, GRK_SCH NERO
FALSE	High	Master Protein	Q14204	Cytoplasmic dynein 1 heavy chain 1 [OS=Homo sapiens]	0	FALSE	Homo sapiens (SwissProt TaxID=9606)	1449.2	62	215	3562	215	4646	532.1	6.4	7812.13	215	cell cycle OR cell proliferation;cell organization and biogenesis;transport;other biological processes	non-structural extracellular;cytosol;cytoskeleton;other cytoplasmic organelle;other cell component	cytoskeletal activity;other molecular function	Pf03028, Pf08385, Pf08393, Pf12774, Pf12775, Pf12777, Pf12780, Pf12781, Pf17852, Pf18198, Pf18199, Pf22597	1778	ENSG00000197102	DYNC1H1	B0I1R0; hsa:1778; Q14204; Q6DKQ7; Q8WU28; Q92814; Q9Y4G5	Ciliary landscape; Intraflagellar transport proteins binding to dynein; Vasopressin-regulated water reabsorption; PAFAH1B1 copy number variation; Effects of MFN2 mutation	COPI-mediated anterograde transport; HSP90 chaperone cycle for steroid hormone receptors (SHR) in the presence of ligand; Neutrophil degranulation; MHC class II antigen presentation; Separation of Sister Chromatids; Resolution of Sister Chromatid Cohesion; Recruitment of NuMA to mitotic centrosomes; RHO GTPases Activate Formins; COPI-independent Golgi-to-ER retrograde traffic; HCMV Early Events; …	25	0.999	0.991715	52.36	8.49711e+07	7.83977e+07	14.79	16.16	7.20808e+07	7.1266e+07	7.01197e+07	7.60832e+07	7.29845e+07	7.32539e+07	9.61672e+07	9.48972e+07	9.65713e+07	9.71648e+07	9.49732e+07	9.83789e+07	6.55684e+07	6.9739e+07
FALSE	High	Master Protein	Q09666-1	Neuroblast differentiation-associated protein AHNAK [OS=Homo sapiens]	0	FALSE	Homo sapiens (SwissProt TaxID=9606)	1216.07	67	203	3124	203	5890	628.7	6.15	6273.12	203	other biological processes	non-structural extracellular;plasma membrane;other membranes;cytosol;cytoskeleton;nucleus;other cell component	other molecular function		79026	ENSG00000124942	AHNAK	A1A586; hsa:79026; Q09666			0	1.142	0.373414	44.35	7.22696e+07	1.00393e+08	33.84	28.16	1.13546e+08	1.15779e+08	1.1352e+08	9.67386e+07	9.05366e+07	9.28849e+07	5.73774e+07	5.59917e+07	5.76883e+07	5.30441e+07	5.32524e+07	5.14457e+07	1.21334e+08	1.17851e+08
FALSE	High	Master Protein	O75369-1	Filamin-B [OS=Homo sapiens]	0	FALSE	Homo sapiens (SwissProt TaxID=9606)	1180.28	76	128	2871	115	2602	278	5.73	7793.62	128	cell organization and biogenesis;stress response;signal transduction;other biological processes	plasma membrane;other membranes;cytosol;cytoskeleton;other cell component	cytoskeletal activity;other molecular function	Pf00307, Pf00630	2317	ENSG00000136068	FLNB	B2ZZ83; B2ZZ84; B2ZZ85; C9JKE6; C9JMC4; hsa:2317; O75369; Q13706; Q59EC2; Q60FE7; Q6MZJ1; Q8WXS9; Q8WXT0; Q8WXT1; Q8WXT2; Q8WXT3; Q9NRB5; Q9NT26; Q9UEV9	Focal adhesion; MAPK signaling; VEGFA-VEGFR2 signaling; Ebola virus infection in host; NPHP1 deletion syndrome	ISG15 antiviral mechanism	6	1.141	0.379619	63.6	8.97632e+07	1.40938e+08	46.47	44.83	1.58641e+08	1.57836e+08	1.56866e+08	1.39428e+08	1.35116e+08	1.36502e+08	5.72917e+07	5.96335e+07	5.83088e+07	5.69515e+07	5.58846e+07	5.68019e+07	1.67296e+08	1.66007e+08
FALSE	High	Master Protein	P21333	Filamin-A [OS=Homo sapiens]	0	FALSE	Homo sapiens (SwissProt TaxID=9606)	1100.82	68	118	2742	104	2647	280.6	6.06	8097.3	118	cell cycle OR cell proliferation;cell organization and biogenesis;protein metabolism;RNA metabolism OR transcription;other metabolic processes;stress response;transport;developmental processes;signal transduction;other biological processes	non-structural extracellular;plasma membrane;other membranes;cytosol;cytoskeleton;ER/Golgi;nucleus;other cell component	signal transduction activity or receptor binding;cytoskeletal activity;other molecular function	Pf00307, Pf00630	2316	ENSG00000196924	FLNA	E9KL45; hsa:2316; P21333; Q5HY53; Q5HY55; Q8NF52	Androgen receptor signaling; Prolactin signaling; Focal adhesion; Hypothesized pathways in pathogenesis of cardiovascular disease; MAPK signaling; IL4 signaling; Ebola virus infection in host; Joubert syndrome; NPHP1 deletion syndrome	OAS antiviral response; Platelet degranulation ; RHO GTPases activate PAKs; GP1b-IX-V activation signalling; Cell-extracellular matrix interactions	14	1.094	0.702981	41.64	9.21582e+07	1.20001e+08	26.6	27.03	1.27287e+08	1.24821e+08	1.25855e+08	1.14614e+08	1.17395e+08	1.1201e+08	7.58246e+07	7.56889e+07	7.01628e+07	6.97128e+07	7.28983e+07	6.87987e+07	1.42184e+08	1.40887e+08
FALSE	High	Master Protein	P49327	Fatty acid synthase [OS=Homo sapiens]	0	FALSE	Homo sapiens (SwissProt TaxID=9606)	940.48	66	114	1868	114	2511	273.3	6.44	5188.14	114	other metabolic processes;stress response;other biological processes	plasma membrane;other membranes;cytosol;ER/Golgi;other cell component	other molecular function	Pf00107, Pf00109, Pf00550, Pf00698, Pf00975, Pf02801, Pf08242, Pf08659, Pf16197, Pf21089, Pf21149	2194	ENSG00000169710	FASN	hsa:2194; P49327; Q13479; Q16702; Q4LE83; Q6P4U5; Q6SS02; Q969R1; Q96C68; Q96IT0	AMP-activated protein kinase signaling; Sterol regulatory element-binding proteins (SREBP) signaling; SREBF and miR33 in cholesterol and lipid homeostasis; Liver X receptor pathway; Nuclear receptors meta-pathway; Fatty acid biosynthesis; Angiopoietin-like protein 8 regulatory pathway; Lipid metabolism pathway; Clear cell renal cell carcinoma pathways; Metabolic reprogramming in colon cancer; Cho…	ChREBP activates metabolic gene expression; Activation of gene expression by SREBF (SREBP); Fatty acyl-CoA biosynthesis; NR1H2 & NR1H3 regulate gene expression linked to lipogenesis; Vitamin B5 (pantothenate) metabolism	18	0.896	0.453129	80.36	5.88891e+07	4.2064e+07	55.24	56.51	2.1076e+07	2.17971e+07	2.07757e+07	3.81734e+07	3.75351e+07	3.84322e+07	9.50518e+07	9.508e+07	9.25133e+07	9.4869e+07	9.46754e+07	9.02348e+07	1.9078e+07	1.8298e+07
FALSE	High	Master Protein	P78527	DNA-dependent protein kinase catalytic subunit [OS=Homo sapiens]	0	FALSE	Homo sapiens (SwissProt TaxID=9606)	908.332	49	159	2381	158	4128	468.8	7.12	4328.43	159	cell cycle OR cell proliferation;cell organization and biogenesis;protein metabolism;DNA metabolism;RNA metabolism OR transcription;other metabolic processes;stress response;developmental processes;signal transduction;other biological processes	cytosol;nucleus;other cell component	nucleic acid binding activity;kinase activity;other molecular function	Pf00454, Pf02259, Pf02260, Pf08163, Pf19704, Pf20502	5591	ENSG00000253729	PRKDC	hsa:5591; P78527; P78528; Q13327; Q13337; Q14175; Q59H99; Q7Z611; Q96SE6; Q9UME3	miRNA regulation of DNA damage response; Cell cycle; Retinoblastoma gene in cancer; Fas ligand pathway and stress induction of heat shock proteins; Pathways affected in adenoid cystic carcinoma; Non-homologous end joining; Osteoblast differentiation and related diseases; DNA repair pathways, full network; DNA damage response	E3 ubiquitin ligases ubiquitinate target proteins; Cytosolic sensors of pathogen-associated DNA ; Nonhomologous End-Joining (NHEJ); IRF3-mediated induction of type I IFN	13	1.031	0.973067	46.19	5.01545e+07	5.46804e+07	5.18	9.25	4.63324e+07	4.75562e+07	4.7675e+07	5.17033e+07	5.3135e+07	5.30409e+07	5.2338e+07	5.32172e+07	4.93313e+07	4.89074e+07	5.09913e+07	4.69845e+07	4.71894e+07	4.72394e+07
FALSE	High	Master Protein	Q00610-1	Clathrin heavy chain 1 [OS=Homo sapiens]	0	FALSE	Homo sapiens (SwissProt TaxID=9606)	852.937	75	89	1928	89	1675	191.5	5.69	5442.16	89	cell cycle OR cell proliferation;cell organization and biogenesis;other metabolic processes;transport;other biological processes	plasma membrane;other membranes;cytosol;cytoskeleton;ER/Golgi;other cytoplasmic organelle;other cell component	signal transduction activity or receptor binding;nucleic acid binding activity;other molecular function	Pf00637, Pf01394, Pf09268, Pf13838	1213	ENSG00000141367	CLTC	D3DU00; hsa:1213; Q00610; Q6N0A0; Q86TF2	Synaptic vesicle pathway; VEGFA-VEGFR2 signaling; Dengue-2 interactions with complement and coagulation cascades; Ebola virus infection in host; Fragile X syndrome; 7q11.23 copy number variation syndrome; Complement and coagulation cascades	ALK mutants bind TKIs; Signaling by ALK fusions and activated point mutants; Recycling pathway of L1; MHC class II antigen presentation; RHOV GTPase cycle; Lysosome Vesicle Biogenesis; RHOU GTPase cycle; Cargo recognition for clathrin-mediated endocytosis; WNT5A-dependent internalization of FZD4; EPH-ephrin mediated repulsion of cells; LDL clearance; Retrograde neurotrophin signalling; WNT5A-depe…	25	1.014	0.991715	51.67	1.07443e+08	1.04674e+08	10.84	12.37	9.5773e+07	9.10715e+07	8.97425e+07	1.14084e+08	1.14609e+08	1.17152e+08	1.19329e+08	1.17965e+08	1.15255e+08	1.01189e+08	9.64783e+07	9.75353e+07	9.78539e+07	9.40747e+07
FALSE	High	Master Protein	Q01082-1	Spectrin beta chain, non-erythrocytic 1 [OS=Homo sapiens]	0	FALSE	Homo sapiens (SwissProt TaxID=9606)	847.63	65	113	1998	105	2364	274.4	5.57	4644.68	113	cell cycle OR cell proliferation;cell organization and biogenesis;transport;developmental processes;other biological processes	plasma membrane;other membranes;cytosol;cytoskeleton;nucleus;other cell component	cytoskeletal activity;other molecular function	Pf00169, Pf00307, Pf00435	6711	ENSG00000115306	SPTBN1	B2RP63; hsa:6711; O60837; Q01082; Q16057; Q53R99; Q59ER3; Q8IX99	TGF-beta signaling pathway; Sudden infant death syndrome (SIDS) susceptibility pathways	COPI-mediated anterograde transport; Sensory processing of sound by inner hair cells of the cochlea; Sensory processing of sound by outer hair cells of the cochlea; RHOV GTPase cycle; RHOU GTPase cycle; Nephrin family interactions; RAF/MAP kinase cascade; NCAM signaling for neurite out-growth; Interaction between L1 and Ankyrins; Signaling by FLT3 fusion proteins	12	1.098	0.674015	42.72	3.87795e+07	4.27003e+07	16.59	10.89	4.23607e+07	4.29905e+07	4.23112e+07	4.41316e+07	4.14572e+07	4.43875e+07	3.46342e+07	3.38438e+07	3.62746e+07	2.73907e+07	3.01473e+07	2.96377e+07	4.27423e+07	4.59124e+07
FALSE	High	Master Protein	Q13813-3	Isoform 3 of Spectrin alpha chain, non-erythrocytic 1 [OS=Homo sapiens]	0	FALSE	Homo sapiens (SwissProt TaxID=9606)	834.225	65	125	2199	1	2452	282.1	5.34	5388.11	125							SPTAN1	Q13813-3			0	1.204	0.379619	95.54	245111	300086	89.78	76.86	268361	1.06913e+06	332906	1.06356e+06	906975	280144	160064	158455	128794	223875	168371	179162	1.03449e+06	1.00986e+06
FALSE	High	Master Protein	Q13813-2	Isoform 2 of Spectrin alpha chain, non-erythrocytic 1 [OS=Homo sapiens]	0	FALSE	Homo sapiens (SwissProt TaxID=9606)	830.979	64	125	2195	1	2477	284.9	5.35	5367.67	125							SPTAN1	Q13813-2			0	0.964	0.970132	46.59	349714	366667	35.34	31.16	248564	283461		349714	571571	418170	676959	350359	511047	298335	322331	275409	180762
FALSE	High	Master Protein	Q9Y490	Talin-1 [OS=Homo sapiens]	0	FALSE	Homo sapiens (SwissProt TaxID=9606)	827.413	64	103	1938	93	2541	269.6	6.07	4714.32	103	cell adhesion;cell organization and biogenesis;signal transduction;other biological processes	non-structural extracellular;plasma membrane;other membranes;cytosol;cytoskeleton;other cell component	signal transduction activity or receptor binding;cytoskeletal activity;other molecular function	Pf00373, Pf01608, Pf02174, Pf08913, Pf09141, Pf16511, Pf21692, Pf21865, Pf21896	7094	ENSG00000137076	TLN1	A0A1S5UZ07; A6NMY0; hsa:7094; Q86YD0; Q9NZQ2; Q9UHH8; Q9UPX3; Q9Y490	Integrin-mediated cell adhesion; Primary focal segmental glomerulosclerosis (FSGS); Focal adhesion; TROP2 regulatory signaling	Platelet degranulation ; Signaling by BRAF and RAF1 fusions; High laminar flow shear stress activates signaling by PIEZO1 and PECAM1:CDH5:KDR in endothelial cells; XBP1(S) activates chaperone genes; SEMA3A-Plexin repulsion signaling by inhibiting Integrin adhesion; Smooth Muscle Contraction; Signaling by moderate kinase activity BRAF mutants; Paradoxical activation of RAF signaling by kinase inac…	19	1.062	0.886031	42.91	3.24792e+07	3.29172e+07	12.42	13.44	3.4608e+07	3.40394e+07	3.60437e+07	3.85889e+07	3.69131e+07	3.82145e+07	2.90857e+07	2.70092e+07	2.95732e+07	3.09906e+07	2.81546e+07	3.05584e+07	3.29172e+07	3.50996e+07
FALSE	High	Master Protein	P46821	microtubule-associated protein 1B [OS=Homo sapiens]	0	FALSE	Homo sapiens (SwissProt TaxID=9606)	791.827	53	83	1869	82	2468	270.5	4.81	5645.42	83	cell organization and biogenesis;stress response;transport;developmental processes;other biological processes	plasma membrane;other membranes;cytosol;cytoskeleton;other cell component	cytoskeletal activity;other molecular function	Pf00414, Pf23415	4131	ENSG00000131711	MAP1B	A2BDK5; hsa:4131; P46821	Microtubule cytoskeleton regulation; Fragile X syndrome; Neurogenesis regulation in the olfactory epithelium; HDAC6 interactions in the central nervous system	RSV-host interactions	5	1.064	0.87425	57.22	6.06802e+07	6.55735e+07	13.51	18.95	4.39148e+07	4.52293e+07	4.6072e+07	5.94818e+07	5.95885e+07	6.06535e+07	6.14676e+07	6.41257e+07	6.28432e+07	6.50062e+07	6.29123e+07	6.07068e+07	4.2273e+07	4.30727e+07
FALSE	High	Master Protein	P35579-1	Myosin-9 [OS=Homo sapiens]	0	FALSE	Homo sapiens (SwissProt TaxID=9606)	752.283	53	93	2138	75	1960	226.4	5.6	5812.09	93	cell cycle OR cell proliferation;cell organization and biogenesis;protein metabolism;stress response;transport;developmental processes;signal transduction;other biological processes	plasma membrane;other membranes;cytosol;cytoskeleton;nucleus;other cell component	signal transduction activity or receptor binding;cytoskeletal activity;other molecular function	Pf00063, Pf01576, Pf02736	4627	ENSG00000100345	MYH9	A8K6E4; hsa:4627; O60805; P35579; Q60FE2; Q86T83	Primary focal segmental glomerulosclerosis (FSGS); VEGFA-VEGFR2 signaling; Nephrotic syndrome; HDAC6 interactions in the central nervous system	Translocation of SLC2A4 (GLUT4) to the plasma membrane; RHO GTPases activate PAKs; Regulation of actin dynamics for phagocytic cup formation; FCGR3A-mediated phagocytosis; Sensory processing of sound by inner hair cells of the cochlea; Sensory processing of sound by outer hair cells of the cochlea; Signaling by ALK fusions and activated point mutants; RHO GTPases activate CIT; EPHA-mediated growt…	17	1.078	0.808568	40.67	4.90149e+07	5.08815e+07	21.8	16.92	5.59566e+07	5.91362e+07	5.34955e+07	6.71412e+07	6.7552e+07	6.44274e+07	4.37352e+07	4.49096e+07	4.48974e+07	3.88226e+07	3.98764e+07	3.76956e+07	5.08815e+07	5.14385e+07
FALSE	High	Master Protein	Q15149-1	plectin [OS=Homo sapiens]	0	FALSE	Homo sapiens (SwissProt TaxID=9606)	722.279	43	157	1559	156	4684	531.5	5.96	2234.19	157	cell cycle OR cell proliferation;cell organization and biogenesis;other metabolic processes;stress response;developmental processes;other biological processes	plasma membrane;other membranes;cytosol;cytoskeleton;mitochondrion;other cell component	cytoskeletal activity;other molecular function	Pf00307, Pf00681, Pf03501, Pf17902, Pf18373, Pf21019, Pf21020, Pf21097	5339	ENSG00000178209	PLEC	hsa:5339; Q15148; Q15149; Q16640; Q6S376; Q6S377; Q6S378; Q6S379; Q6S380; Q6S381; Q6S382; Q6S383	Envelope proteins and their potential roles in EDMD physiopathology	Assembly of collagen fibrils and other multimeric structures; Caspase-mediated cleavage of cytoskeletal proteins; Type I hemidesmosome assembly	4	1.054	0.918078	42.1	3.83649e+07	4.22783e+07	19.7	25.64	4.85003e+07	5.05087e+07	4.75684e+07	4.36133e+07	4.25793e+07	4.42698e+07	3.40549e+07	3.22206e+07	3.45676e+07	3.21368e+07	2.95388e+07	3.05725e+07	4.22783e+07	4.44776e+07
FALSE	High	Master Protein	P35580	Myosin-10 [OS=Homo sapiens]	0	FALSE	Homo sapiens (SwissProt TaxID=9606)	644.425	51	87	1724	71	1976	228.9	5.54	4588.47	87	cell adhesion;cell cycle OR cell proliferation;cell organization and biogenesis;other biological processes	plasma membrane;other membranes;cytosol;cytoskeleton;other cell component	cytoskeletal activity;nucleic acid binding activity;other molecular function	Pf00063, Pf00612, Pf01576, Pf02736	4628	ENSG00000133026	MYH10	B2RWP9; D3DTS1; F8VTL3; hsa:4628; P35580; Q12989; Q149N3; Q149N4; Q16087; Q4LE45; Q6PK16; Q9BWG0	Regulation of actin cytoskeleton	EPHA-mediated growth cone collapse; RHO GTPases activate PAKs; RHO GTPases activate CIT; Sema4D induced cell migration and growth-cone collapse; RHO GTPases activate PKNs; RHO GTPases Activate ROCKs	7	1.066	0.871602	42.41	3.14478e+07	3.44126e+07	9.54	8.15	3.59072e+07	3.66182e+07	3.59017e+07	3.22869e+07	3.23637e+07	3.14353e+07	3.07978e+07	3.14604e+07	3.06984e+07	2.76131e+07	2.8385e+07	2.83184e+07	3.58756e+07	3.69068e+07
FALSE	High	Master Protein	P60709	Actin, cytoplasmic 1 [OS=Homo sapiens]	0	TRUE	Homo sapiens (SwissProt TaxID=9606)	629.725	88	27	3867	11	375	41.7	5.48	8971.52	27	cell organization and biogenesis;developmental processes;other biological processes	plasma membrane;other membranes;cytosol;cytoskeleton;nucleus;other cell component	cytoskeletal activity;other molecular function	Pf00022	60	ENSG00000075624	ACTB	hsa:60; P02570; P60709; P70514; P99021; Q11211; Q64316; Q75MN2; Q96B34; Q96HG5	Arrhythmogenic right ventricular cardiomyopathy; Pathogenic Escherichia coli infection; Common pathways underlying drug addiction; Myometrial relaxation and contraction pathways; Focal adhesion; Fas ligand pathway and stress induction of heat shock proteins; Ebola virus infection in host; Acute viral myocarditis; Thermogenesis; Mechanoregulation and pathology of YAP/TAZ via Hippo and non-Hippo me…	UCH proteinases; Clathrin-mediated endocytosis; DNA Damage Recognition in GG-NER; Translocation of SLC2A4 (GLUT4) to the plasma membrane; RHOF GTPase cycle; Regulation of actin dynamics for phagocytic cup formation; FCGR3A-mediated phagocytosis; Recycling pathway of L1; Sensory processing of sound by inner hair cells of the cochlea; Sensory processing of sound by outer hair cells of the cochlea; …	50	0.887	0.379619	64.54	4.2153e+08	4.18766e+08	12.76	7.76	3.24507e+08	3.32529e+08	3.21987e+08	4.30926e+08	4.37828e+08	4.26118e+08	3.92702e+08	4.1699e+08	3.85819e+08	4.65838e+08	4.58224e+08	4.3818e+08	3.78007e+08	3.91098e+08
FALSE	High	Master Protein	P08238	Heat shock protein HSP 90-beta [OS=Homo sapiens]	0	FALSE	Homo sapiens (SwissProt TaxID=9606)	569.979	69	43	1895	28	724	83.2	5.03	5331.68	43	cell organization and biogenesis;protein metabolism;DNA metabolism;other metabolic processes;stress response;other biological processes	non-structural extracellular;plasma membrane;other membranes;cytosol;nucleus;other cell component	enzyme regulator activity;cytoskeletal activity;nucleic acid binding activity;other molecular function	Pf00183, Pf13589	3326	ENSG00000096384	HSP90AB1	B2R5P0; hsa:3326; P08238; Q5T9W7; Q9NQW0; Q9NTK6	Nuclear receptors meta-pathway; NRF2 pathway; Focal adhesion: PI3K-Akt-mTOR-signaling; PI3K-Akt signaling	Regulation of actin dynamics for phagocytic cup formation; Potential therapeutics for SARS; HSP90 chaperone cycle for steroid hormone receptors (SHR) in the presence of ligand; The role of GTSE1 in G2/M progression after G2 checkpoint; SARS-CoV-2 activates/modulates innate and adaptive immune responses; Aryl hydrocarbon receptor signalling; Neutrophil degranulation; Estrogen-dependent gene expres…	25	0.931	0.742352	61.9	1.26733e+08	9.8209e+07	37.99	37.93	6.94435e+07	7.10917e+07	7.01272e+07	9.68246e+07	9.22073e+07	9.20192e+07	1.6588e+08	1.66541e+08	1.73002e+08	1.73172e+08	1.77068e+08	1.80951e+08	6.78e+07	6.88076e+07
FALSE	High	Master Protein	P07900	Heat shock protein HSP 90-alpha [OS=Homo sapiens]	0	FALSE	Homo sapiens (SwissProt TaxID=9606)	529.393	66	41	1773	27	732	84.6	5.02	4763.74	41	cell organization and biogenesis;protein metabolism;DNA metabolism;other metabolic processes;stress response;transport;developmental processes;other biological processes	non-structural extracellular;extracellular matrix;plasma membrane;other membranes;cytosol;cytoskeleton;mitochondrion;nucleus;other cytoplasmic organelle;other cell component	signal transduction activity or receptor binding;enzyme regulator activity;cytoskeletal activity;nucleic acid binding activity;other molecular function	Pf00183, Pf13589	3320	ENSG00000080824	HSP90AA1	A8K500; B3KPJ9; hsa:3320; P07900; Q2PP14; Q5CAQ6; Q5CAQ7; Q9BVQ5	Nucleotide-binding oligomerization domain (NOD) pathway; TNF-alpha signaling; Corticotropin-releasing hormone signaling; Aryl hydrocarbon receptor pathway; Ebstein-Barr virus LMP1 signaling; Aryl hydrocarbon receptor pathway; Constitutive androstane receptor pathway; Pregnane X receptor pathway; Glucocorticoid receptor pathway; Nuclear receptors meta-pathway; NRF2 pathway; Photodynamic therapy-in…	Regulation of actin dynamics for phagocytic cup formation; Potential therapeutics for SARS; HSP90 chaperone cycle for steroid hormone receptors (SHR) in the presence of ligand; Recruitment of NuMA to mitotic centrosomes; The role of GTSE1 in G2/M progression after G2 checkpoint; Aggrephagy; SARS-CoV-2 activates/modulates innate and adaptive immune responses; Regulation of PLK1 Activity at G2/M Tr…	71	0.912	0.594665	67.68	9.25312e+07	6.40952e+07	45.36	49.7	4.79895e+07	4.7907e+07	4.79379e+07	6.32094e+07	6.34277e+07	6.18444e+07	1.34989e+08	1.35683e+08	1.39633e+08	1.39555e+08	1.38729e+08	1.45429e+08	4.7818e+07	4.85393e+07
FALSE	High	Master Protein	A6NKG5	retrotransposon-like protein 1 [OS=Homo sapiens]	0	FALSE	Homo sapiens (SwissProt TaxID=9606)	504.258	66	56	896	56	1358	155	5.21	2182.61	56		other membranes		Pf16297, Pf17919	388015	ENSG00000254656	RTL1	A6NKG5; E9PKS8; hsa:388015			0	0.919	0.650379	85.87	2.37315e+07	1.47054e+07	64.27	64.27	9.08695e+06	9.26034e+06	9.02398e+06	1.26103e+07	1.23309e+07	1.28124e+07	4.75659e+07	4.50916e+07	4.39563e+07	4.4084e+07	4.4409e+07	4.6233e+07	7.99565e+06	8.21056e+06
FALSE	High	Master Protein	Q14195-2	Isoform LCRMP-4 of Dihydropyrimidinase-related protein 3 [OS=Homo sapiens]	0	FALSE	Homo sapiens (SwissProt TaxID=9606)	503.081	78	34	1308	29	684	73.9	6.35	4288.44	34							DPYSL3	Q14195-2			0	1.015	0.990716	49.46	1.13466e+08	1.02256e+08	23.93	20.83	7.22939e+07	7.06967e+07	7.45148e+07	9.96002e+07	1.00124e+08	1.01352e+08	1.35158e+08	1.3311e+08	1.3329e+08	1.34276e+08	1.31044e+08	1.27029e+08	8.66225e+07	8.48027e+07
FALSE	High	Master Protein	P07437	tubulin beta chain [OS=Homo sapiens]	0	FALSE	Homo sapiens (SwissProt TaxID=9606)	496.066	82	30	2885	6	444	49.6	4.89	7187.32	30	cell cycle OR cell proliferation;cell organization and biogenesis;stress response;transport;other biological processes	non-structural extracellular;other membranes;cytosol;cytoskeleton;nucleus;other cytoplasmic organelle;other cell component	signal transduction activity or receptor binding;cytoskeletal activity;other molecular function	Pf00091, Pf03953	203068	ENSG00000183311; ENSG00000196230; ENSG00000224156; ENSG00000227739; ENSG00000229684; ENSG00000232421; ENSG00000232575; ENSG00000235067	TUBB	hsa:203068; P05218; P07437; Q8WUC1; Q9CY33	Alzheimer's disease and miRNA effects; Pathogenic Escherichia coli infection; Parkin-ubiquitin proteasomal system pathway; Opioid receptor pathways; Alzheimer's disease; HDAC6 interactions in the central nervous system	Potential therapeutics for SARS; Recruitment of NuMA to mitotic centrosomes; Regulation of PLK1 Activity at G2/M Transition; Loss of Nlp from mitotic centrosomes; Recruitment of mitotic centrosome proteins and complexes; Anchoring of the basal body to the plasma membrane; AURKA Activation by TPX2; Neutrophil degranulation	15	0.91	0.581564	57.79	6.51399e+07	5.83932e+07	22.21	22.64	4.35811e+07	4.26724e+07	4.35415e+07	6.01075e+07	5.98444e+07	5.25211e+07	7.8804e+07	7.78137e+07	7.25935e+07	7.39577e+07	7.05936e+07	7.16885e+07	4.96905e+07	4.81087e+07
FALSE	High	Master Protein	P22314	Ubiquitin-like modifier-activating enzyme 1 [OS=Homo sapiens]	0	FALSE	Homo sapiens (SwissProt TaxID=9606)	474.379	72	49	1072	49	1058	117.8	5.76	3032.58	49	protein metabolism;other metabolic processes;stress response	cytosol;mitochondrion;nucleus;other cell component	other molecular function	Pf00899, Pf09358, Pf10585, Pf16190, Pf16191	7317	ENSG00000130985	UBA1	hsa:7317; P22314; Q5JRR8; Q96E13	Proteasome degradation; Parkin-ubiquitin proteasomal system pathway; Parkinson's disease pathway	Synthesis of active ubiquitin: roles of E1 and E2 enzymes; Antigen processing: Ubiquitination & Proteasome degradation	5	0.943	0.839425	50.29	3.76077e+07	3.77009e+07	15.57	13.21	3.18028e+07	3.02372e+07	3.19934e+07	3.61601e+07	3.77707e+07	3.70405e+07	4.11423e+07	4.20517e+07	3.74455e+07	4.81208e+07	4.72786e+07	4.56462e+07	2.90163e+07	3.12429e+07
FALSE	High	Master Protein	Q14980-2	Isoform 2 of Nuclear mitotic apparatus protein 1 [OS=Homo sapiens]	0	FALSE	Homo sapiens (SwissProt TaxID=9606)	474.238	50	78	932	77	2101	236.4	5.8	1740.68	78							NUMA1	Q14980-2			0	1.058	0.905264	52.55	1.52484e+07	1.70829e+07	19.15	19.61	1.2235e+07	1.15681e+07	1.0926e+07	1.34428e+07	1.48926e+07	1.56127e+07	2.00273e+07	1.81287e+07	1.90737e+07	1.48791e+07	1.60302e+07	1.71052e+07	1.16538e+07	1.0958e+07
FALSE	High	Master Protein	P68371	Tubulin beta-4B chain [OS=Homo sapiens]	0	FALSE	Homo sapiens (SwissProt TaxID=9606)	473.4	82	29	2537	1	445	49.8	4.89	6355.38	29	cell cycle OR cell proliferation;cell organization and biogenesis;stress response;other biological processes	non-structural extracellular;cytosol;cytoskeleton;other cytoplasmic organelle;other cell component	signal transduction activity or receptor binding;cytoskeletal activity;nucleic acid binding activity;other molecular function	Pf00091, Pf03953	10383	ENSG00000188229	TUBB4B	A2BFA2; hsa:10383; P05217; P68371	Alzheimer's disease and miRNA effects; Pathogenic Escherichia coli infection; Parkin-ubiquitin proteasomal system pathway; Alzheimer's disease	HCMV Early Events; Neutrophil degranulation; Intraflagellar transport; Recycling pathway of L1; COPI-dependent Golgi-to-ER retrograde traffic; Translocation of SLC2A4 (GLUT4) to the plasma membrane; Microtubule-dependent trafficking of connexons from Golgi to the plasma membrane; Gap junction assembly; MHC class II antigen presentation; Separation of Sister Chromatids; Resolution of Sister Chroma…	42	1.031	0.978208	19.64	6.03476e+06	6.26065e+06	8.44	25.95	5.33956e+06	5.36716e+06	5.12767e+06	6.17429e+06	6.03695e+06	5.87896e+06	5.74463e+06	6.03256e+06	6789058	6.58861e+06	6.29436e+06	6.1997e+06	4.12185e+06	4.53647e+06
FALSE	High	Master Protein	P12814-1	Alpha-actinin-1 [OS=Homo sapiens]	0	FALSE	Homo sapiens (SwissProt TaxID=9606)	471.256	73	50	1096	32	892	103	5.41	3264.89	50	cell adhesion;cell organization and biogenesis;other biological processes	non-structural extracellular;plasma membrane;other membranes;cytosol;cytoskeleton;other cell component	signal transduction activity or receptor binding;cytoskeletal activity;nucleic acid binding activity;other molecular function	Pf00307, Pf00435, Pf08726	87	ENSG00000072110	ACTN1	B3V8S3; B4DHH3; B7TY16; hsa:87; P12814; Q1HE25; Q9BTN1	Arrhythmogenic right ventricular cardiomyopathy; Focal adhesion; Ebola virus infection in host; MFAP5 effect on permeability and motility of endothelial cells via cytoskeleton rearrangement; Regulation of actin cytoskeleton	RHOD GTPase cycle; RHOF GTPase cycle; Platelet degranulation ; Nephrin family interactions; Syndecan interactions; RHOBTB2 GTPase cycle; Regulation of cytoskeletal remodeling and cell spreading by IPP complex components	12	1.023	0.981891	48.91	1.7611e+07	1.7429e+07	15.19	14.3	1.28372e+07	1.191e+07	1.45154e+07	1.9621e+07	1.73401e+07	1.84165e+07	1.78862e+07	1.48991e+07	1.73372e+07	1.90847e+07	1.81651e+07	1.85679e+07	1.40798e+07	1.46191e+07
FALSE	High	Master Protein	Q9BVA1	Tubulin beta-2B chain [OS=Homo sapiens]	0	FALSE	Homo sapiens (SwissProt TaxID=9606)	468.79	82	29	2604	1	445	49.9	4.89	6357.48	29	cell cycle OR cell proliferation;cell organization and biogenesis;developmental processes;other biological processes	cytoskeleton;other cell component	cytoskeletal activity;other molecular function	Pf00091, Pf03953	347733	ENSG00000137285	TUBB2B	A8K068; hsa:347733; Q9BVA1	Alzheimer's disease and miRNA effects; Pathogenic Escherichia coli infection; Parkin-ubiquitin proteasomal system pathway; Alzheimer's disease	COPI-dependent Golgi-to-ER retrograde traffic; Kinesins; Translocation of SLC2A4 (GLUT4) to the plasma membrane; Recycling pathway of L1; MHC class II antigen presentation; Recruitment of NuMA to mitotic centrosomes; Separation of Sister Chromatids; Resolution of Sister Chromatid Cohesion; RHO GTPases Activate Formins; EML4 and NUDC in mitotic spindle formation; Intraflagellar transport; Microtub…	35	0.998	0.991715	36.42	7.88482e+06	8.77074e+06	31.07	39.36	4.07135e+06	4.09784e+06	4.20277e+06	6.96551e+06	7.00476e+06	7.29804e+06	1.05216e+07	8.73014e+06	9642010	9.41487e+06	9.83183e+06	8.51879e+06	3.41842e+06	3.74979e+06
FALSE	High	Master Protein	Q13885	Tubulin beta-2A chain [OS=Homo sapiens]	0	FALSE	Homo sapiens (SwissProt TaxID=9606)	460.548	73	28	2529	1	445	49.9	4.89	6163.09	28	cell cycle OR cell proliferation;cell organization and biogenesis;developmental processes	cytoskeleton;other cell component	cytoskeletal activity;other molecular function	Pf00091, Pf03953	7280	ENSG00000137267	TUBB2A	hsa:7280; Q13885; Q6FGZ8; Q8IWR2	Alzheimer's disease and miRNA effects; Pathogenic Escherichia coli infection; Parkin-ubiquitin proteasomal system pathway; Alzheimer's disease	HSP90 chaperone cycle for steroid hormone receptors (SHR) in the presence of ligand; Recruitment of NuMA to mitotic centrosomes; The role of GTSE1 in G2/M progression after G2 checkpoint; Aggrephagy; Translocation of SLC2A4 (GLUT4) to the plasma membrane; Separation of Sister Chromatids; Resolution of Sister Chromatid Cohesion; RHO GTPases Activate Formins; EML4 and NUDC in mitotic spindle format…	35	0.946	0.859955	38.37	2.60869e+06	2.96713e+06	25.05	32.18	2.17651e+06	2.10943e+06	2.052e+06	2.53217e+06	2.42758e+06	2.4112e+06	4.02624e+06	3.87594e+06	3.70378e+06	3.42332e+06	3.22859e+06	2.68752e+06	1.79024e+06	1.92846e+06
FALSE	High	Master Protein	Q71U36	tubulin alpha-1A chain [OS=Homo sapiens]	0	FALSE	Homo sapiens (SwissProt TaxID=9606)	458.267	80	27	2051	2	451	50.1	5.06	5196.34	27	cell cycle OR cell proliferation;cell organization and biogenesis;other metabolic processes;transport;developmental processes;signal transduction;other biological processes	plasma membrane;other membranes;cytosol;cytoskeleton;other cytoplasmic organelle;other cell component	cytoskeletal activity;other molecular function	Pf00091, Pf03953	7846	ENSG00000167552	TUBA1A	A8K0B8; G3V1U9; hsa:7846; P04687; P05209; Q71U36	miR-targeted genes in leukocytes; miR-targeted genes in lymphocytes; miR-targeted genes in squamous cell; Alzheimer's disease and miRNA effects; Pathogenic Escherichia coli infection; Parkin-ubiquitin proteasomal system pathway; Alzheimer's disease; PAFAH1B1 copy number variation	Separation of Sister Chromatids; Resolution of Sister Chromatid Cohesion; RHO GTPases Activate Formins; EML4 and NUDC in mitotic spindle formation; HSP90 chaperone cycle for steroid hormone receptors (SHR) in the presence of ligand; PKR-mediated signaling; Recycling pathway of L1; MHC class II antigen presentation; Intraflagellar transport; COPI-dependent Golgi-to-ER retrograde traffic; Transloca…	45	0.694	0.113551	79.66	63785.7	35706.2	55.13	68.23	24181.7	39665	40494.6	96559.8	63589.6	81903.2	173605	96789.9	66547.9	63982.5	50742.2	54498.3	14799.5	6200.54
FALSE	High	Master Protein	O43707	Alpha-actinin-4 [OS=Homo sapiens]	0	FALSE	Homo sapiens (SwissProt TaxID=9606)	457.821	77	55	1189	37	911	104.8	5.44	3294.17	55	cell organization and biogenesis;transport;signal transduction;other biological processes	non-structural extracellular;plasma membrane;other membranes;cytoskeleton;nucleus;other cell component	signal transduction activity or receptor binding;cytoskeletal activity;nucleic acid binding activity;other molecular function	Pf00307, Pf00435, Pf08726	81	ENSG00000130402; ENSG00000282844	ACTN4	A4K467; D6PXK4; hsa:81; O43707; O76048	Arrhythmogenic right ventricular cardiomyopathy; Primary focal segmental glomerulosclerosis (FSGS); Focal adhesion; Striated muscle contraction pathway; Ebola virus infection in host; Nephrotic syndrome; Alstrom syndrome	Platelet degranulation ; Nephrin family interactions	9	1.06	0.899303	42.9	2.26125e+07	2.35664e+07	19.55	16.61	1.89442e+07	1.89412e+07	1.81449e+07	2.26628e+07	2.18178e+07	2.11952e+07	2.25622e+07	2.63286e+07	2.48672e+07	2.716e+07	2.86099e+07	3.39334e+07	1.84927e+07	1.85865e+07
FALSE	High	Master Protein	P14625	Endoplasmin [OS=Homo sapiens]	0	FALSE	Homo sapiens (SwissProt TaxID=9606)	457.293	63	44	1268	43	803	92.4	4.84	3848.55	44	cell organization and biogenesis;protein metabolism;other metabolic processes;stress response;transport;other biological processes	non-structural extracellular;plasma membrane;other membranes;cytosol;ER/Golgi;other cell component	signal transduction activity or receptor binding;enzyme regulator activity;nucleic acid binding activity;other molecular function	Pf00183, Pf13589	7184	ENSG00000166598	HSP90B1	hsa:7184; P14625; Q96A97	Photodynamic therapy-induced unfolded protein response; Focal adhesion: PI3K-Akt-mTOR-signaling; Prion disease pathway; PI3K-Akt signaling; Fanconi anemia; Sudden infant death syndrome (SIDS) susceptibility pathways	Regulation of Insulin-like Growth Factor (IGF) transport and uptake by Insulin-like Growth Factor Binding Proteins (IGFBPs); Post-translational protein phosphorylation; Interleukin-4 and Interleukin-13 signaling; Trafficking and processing of endosomal TLR; Scavenging by Class A Receptors; ATF6 (ATF6-alpha) activates chaperone genes	12	1.015	0.990716	50.31	1.43706e+08	1.416e+08	19.68	24.47	9.97934e+07	9.6903e+07	9.97885e+07	1.35435e+08	1.36828e+08	1.34874e+08	1.58916e+08	1.68709e+08	1.72658e+08	1.5093e+08	1.55627e+08	1.63096e+08	9.91163e+07	1.01035e+08
FALSE	High	Master Protein	P68363	Tubulin alpha-1B chain [OS=Homo sapiens]	0	FALSE	Homo sapiens (SwissProt TaxID=9606)	455.844	80	26	2006	1	451	50.1	5.06	5088.52	26	cell cycle OR cell proliferation;cell organization and biogenesis;transport;other biological processes	cytoskeleton;other cell component	cytoskeletal activity;nucleic acid binding activity;other molecular function	Pf00091, Pf03953	10376	ENSG00000123416	TUBA1B	hsa:10376; P04687; P05209; P68363; Q27I68; Q8WU19	Alzheimer's disease and miRNA effects; Pathogenic Escherichia coli infection; Allograft rejection; Parkin-ubiquitin proteasomal system pathway; Alzheimer's disease	PKR-mediated signaling; Intraflagellar transport; Recycling pathway of L1; COPI-dependent Golgi-to-ER retrograde traffic; Translocation of SLC2A4 (GLUT4) to the plasma membrane; Microtubule-dependent trafficking of connexons from Golgi to the plasma membrane; Gap junction assembly; MHC class II antigen presentation; Separation of Sister Chromatids; Resolution of Sister Chromatid Cohesion; HSP90 c…	36	0.901	0.494837	42.04	1.30925e+07	1.06608e+07	29.01	27.87	6.55761e+06	7.08331e+06	6.25827e+06	1.39524e+07	1.32713e+07	1.25358e+07	1.25624e+07	1.44772e+07	1.29162e+07	1.6858e+07	1.49e+07	1.41314e+07	7.60732e+06	7.62148e+06
FALSE	High	Master Protein	P04406-1	glyceraldehyde-3-phosphate dehydrogenase [OS=Homo sapiens]	0	FALSE	Homo sapiens (SwissProt TaxID=9606)	452.701	79	19	1696	2	335	36	8.46	4922.39	19	cell organization and biogenesis;protein metabolism;other metabolic processes;stress response;other biological processes	plasma membrane;other membranes;cytosol;cytoskeleton;nucleus;other cell component	enzyme regulator activity;cytoskeletal activity;other molecular function	Pf00044, Pf02800	2597	ENSG00000111640	GAPDH	E7EUT4; hsa:2597; P00354; P04406; Q53X65	Cori cycle; Alzheimer's disease and miRNA effects; HIF1A and PPARG in hypertrophic cardiomyopathy; VEGFA-VEGFR2 signaling; Clear cell renal cell carcinoma pathways; Metabolic reprogramming in colon cancer; Aerobic glycolysis - augmented; Aerobic glycolysis; 7q11.23 copy number variation syndrome; Glycolysis in senescence; Alzheimer's disease; Sildenafil treatment; Glycolysis and gluconeogenesis; …	Glycolysis; Gluconeogenesis	17	0.866	0.198772	89.87	1.62683e+07	1.79177e+07	53.08	32.58	1.6014e+07	1.40323e+07	1.41925e+07	1.84127e+07	1.70543e+07	1.65266e+07	4.46836e+07	3.39309e+07	3.28457e+07	1.03599e+07	1.18743e+07	1.3575e+07	1.67722e+07	1.72882e+07
FALSE	High	Master Protein	O75643-1	U5 small nuclear ribonucleoprotein 200 kDa helicase [OS=Homo sapiens]	0	FALSE	Homo sapiens (SwissProt TaxID=9606)	452.151	49	75	948	75	2136	244.4	6.06	2087.05	75	cell organization and biogenesis;RNA metabolism OR transcription;other metabolic processes	nucleus	other molecular function	Pf00270, Pf00271, Pf02889, Pf18149, Pf21188, Pf23445	23020	ENSG00000144028	SNRNP200	hsa:23020; O75643; O94884; Q6NZY0; Q6PX59; Q8NBE6; Q96IF2; Q9H7S0	2q11.2 copy number variation syndrome	mRNA Splicing - Major Pathway; mRNA Splicing - Minor Pathway	3	1.011	0.99518	49.26	1.45757e+07	1.33161e+07	15.98	21.01	1.16196e+07	1.00405e+07	1.05863e+07	1.37101e+07	1.30743e+07	1.3891e+07	1.64846e+07	1.52942e+07	1.54311e+07	1.5685e+07	1.59747e+07	1.6106e+07	1.02086e+07	1.00039e+07
FALSE	High	Master Protein	P55072	Transitional endoplasmic reticulum ATPase [OS=Homo sapiens]	0	FALSE	Homo sapiens (SwissProt TaxID=9606)	440.68	71	46	1031	46	806	89.3	5.26	3009.17	46	cell cycle OR cell proliferation;cell organization and biogenesis;protein metabolism;DNA metabolism;other metabolic processes;stress response;transport;signal transduction;other biological processes	non-structural extracellular;other membranes;cytosol;ER/Golgi;nucleus;other cytoplasmic organelle;other cell component	signal transduction activity or receptor binding;enzyme regulator activity;other molecular function	Pf00004, Pf02359, Pf02933, Pf17862	7415	ENSG00000165280	VCP	B2R5T8; hsa:7415; P55072; Q0V924; Q2TAI5; Q969G7; Q9UCD5; V9HW80	Alstrom syndrome; Clock-controlled autophagy in bone metabolism; HDAC6 interactions in the central nervous system	Neddylation; ABC-family proteins mediated transport; Hedgehog ligand biogenesis; Hh mutants are degraded by ERAD; Defective CFTR causes cystic fibrosis; KEAP1-NFE2L2 pathway; RHOH GTPase cycle; E3 ubiquitin ligases ubiquitinate target proteins; Aggrephagy; Neutrophil degranulation; Attachment and Entry; Attachment and Entry; Ovarian tumor domain proteases; Josephin domain DUBs; Protein methylatio…	21	0.989	0.981891	48.3	4.69196e+07	4.53152e+07	17.66	17.79	3.48819e+07	3.53286e+07	3.59902e+07	4.30465e+07	4.19861e+07	4.37154e+07	5.05649e+07	5.38796e+07	5.03587e+07	5.54045e+07	5.58034e+07	5.51491e+07	3.5279e+07	3.64196e+07
FALSE	High	Master Protein	Q7Z4S6-1	Kinesin-like protein KIF21A [OS=Homo sapiens]	0	FALSE	Homo sapiens (SwissProt TaxID=9606)	435.102	51	53	762	53	1674	187.1	6.42	1982.39	53	cell organization and biogenesis;transport;other biological processes	cytosol;cytoskeleton;other cell component	cytoskeletal activity;other molecular function	Pf00225, Pf00400, Pf23203, Pf23204	55605	ENSG00000139116	KIF21A	A8MX28; B0I1R9; B9EGE4; F5H0C3; F5H219; hsa:55605; Q2UVF1; Q6UKL9; Q7Z4S6; Q7Z668; Q86WZ5; Q8IVZ8; Q9C0F5; Q9NXU4; Q9Y590		COPI-dependent Golgi-to-ER retrograde traffic; Kinesins	2	0.949	0.870876	71.65	1.41348e+07	1.17902e+07	36.08	38.5	6.84384e+06	6.81717e+06	6.72139e+06	1.13088e+07	1.20058e+07	1.11428e+07	1.82229e+07	1.66413e+07	1.72531e+07	1.82089e+07	1.78021e+07	1.84696e+07	6.37188e+06	6.2485e+06
FALSE	High	Master Protein	Q08211	Atp-dependent rna helicase a [OS=Homo sapiens]	0	FALSE	Homo sapiens (SwissProt TaxID=9606)	434.179	65	54	1056	54	1270	140.9	6.84	2811.07	54	cell organization and biogenesis;DNA metabolism;RNA metabolism OR transcription;other metabolic processes;stress response;transport;other biological processes	cytosol;cytoskeleton;nucleus;other cell component	translation activity;nucleic acid binding activity;other molecular function	Pf00035, Pf00270, Pf00271, Pf04408, Pf07717, Pf21010	1660	ENSG00000135829	DHX9	B2RNV4; hsa:1660; Q05CI5; Q08211; Q12803; Q32Q22; Q5VY62; Q6PD69; Q99556	MECP2 and associated Rett syndrome; mRNA processing	mRNA Splicing - Major Pathway; PKR-mediated signaling; RIP-mediated NFkB activation via ZBP1; DEx/H-box helicases activate type I IFN and inflammatory cytokines production	6	0.995	0.986404	48.14	4.68151e+07	4.58106e+07	12.67	9.21	4.17428e+07	3.9387e+07	4.122e+07	4.45178e+07	4.44462e+07	4.10695e+07	5.66974e+07	5.47827e+07	5.41018e+07	4.92309e+07	4.95794e+07	5.04564e+07	4.14484e+07	4.40509e+07
FALSE	High	Master Protein	P13639	Elongation factor 2 [OS=Homo sapiens]	0	FALSE	Homo sapiens (SwissProt TaxID=9606)	430.955	68	48	1313	47	858	95.3	6.83	3084.41	48	protein metabolism;other metabolic processes;other biological processes	non-structural extracellular;plasma membrane;other membranes;cytosol;translational apparatus;other cell component	translation activity;other molecular function	Pf00009, Pf00679, Pf03144, Pf03764, Pf14492	1938	ENSG00000167658	EEF2	A0A384N6H1; B2RMP5; D6W618; hsa:1938; P13639; Q58J86	Translation factors; AMP-activated protein kinase signaling; Brain-derived neurotrophic factor (BDNF) signaling; IL18 signaling; AMPK regulation of mammary milk protein synthesis	Neutrophil degranulation; Protein methylation; Uptake and function of diphtheria toxin; Peptide chain elongation; Synthesis of diphthamide-EEF2	10	0.939	0.809846	53.39	9.68288e+07	8.67507e+07	26.59	29.32	6.48686e+07	6.48336e+07	6.5387e+07	7.93962e+07	8.22938e+07	8.08085e+07	1.22693e+08	1.25614e+08	1.2461e+08	1.15327e+08	1.13931e+08	1.20581e+08	5.94159e+07	6.24981e+07
FALSE	High	Master Protein	Q6P2Q9	Pre-mRNA-processing-splicing factor 8 [OS=Homo sapiens]	0	FALSE	Homo sapiens (SwissProt TaxID=9606)	428.599	46	79	979	79	2335	273.4	8.84	1507.87	79	cell organization and biogenesis;RNA metabolism OR transcription;other metabolic processes;other biological processes	nucleus	nucleic acid binding activity;other molecular function	Pf01398, Pf08082, Pf08083, Pf08084, Pf10596, Pf10597, Pf10598, Pf12134	10594	ENSG00000174231; ENSG00000274442	PRPF8	hsa:10594; O14547; O75965; Q6P2Q9	mRNA processing	mRNA Splicing - Major Pathway; mRNA Splicing - Minor Pathway	3	1.029	0.975716	44.27	1.72857e+07	1.63404e+07	7.33	14.61	1.74418e+07	1.71309e+07	1.63348e+07	1.94912e+07	1.9004e+07	1.91918e+07	1.70087e+07	1.69223e+07	1.83425e+07	1.50546e+07	1.77788e+07	1.69369e+07	1.41454e+07	1.47902e+07
FALSE	High	Master Protein	Q14697-1	Neutral alpha-glucosidase AB [OS=Homo sapiens]	0	FALSE	Homo sapiens (SwissProt TaxID=9606)	421.177	69	46	938	46	944	106.8	6.14	2316.86	46	protein metabolism;other metabolic processes	ER/Golgi;other cell component	other molecular function	Pf01055, Pf13802, Pf21365	23193	ENSG00000089597	GANAB	A6NC20; hsa:23193; Q14697; Q8WTS9; Q9P0X0	N-glycan biosynthesis	Maturation of spike protein; Calnexin/calreticulin cycle; Maturation of spike protein	5	0.973	0.958714	54.6	3.67513e+07	3.30594e+07	20.89	22.03	2.524e+07	2.37825e+07	2.45248e+07	3.3501e+07	3.25068e+07	3.36373e+07	4.01536e+07	4.21864e+07	4.16951e+07	4.09627e+07	4.03568e+07	4.29989e+07	2.74761e+07	2.70343e+07
FALSE	High	Master Protein	P04350	Tubulin beta-4A chain [OS=Homo sapiens]	0	FALSE	Homo sapiens (SwissProt TaxID=9606)	421.1	81	27	2278	4	444	49.6	4.88	5676.99	27	cell cycle OR cell proliferation;cell organization and biogenesis;other biological processes	cytosol;cytoskeleton;other cell component	cytoskeletal activity;other molecular function	Pf00091, Pf03953	10382	ENSG00000104833	TUBB4A	B3KQP4; hsa:10382; P04350; Q969E5	Alzheimer's disease and miRNA effects; Pathogenic Escherichia coli infection; Parkin-ubiquitin proteasomal system pathway; Alzheimer's disease	COPI-dependent Golgi-to-ER retrograde traffic; Kinesins; Intraflagellar transport; Recycling pathway of L1; Translocation of SLC2A4 (GLUT4) to the plasma membrane; Microtubule-dependent trafficking of connexons from Golgi to the plasma membrane; Gap junction assembly; MHC class II antigen presentation; Separation of Sister Chromatids; Resolution of Sister Chromatid Cohesion; HSP90 chaperone cycle…	41	1	0.99518	101.83	356395	368257	87.93	77.12	268538	115190	218290	514173	472996	544576	1.02222e+06	1.56418e+06	160585	221018	122544	672279	360465	87758.3
FALSE	High	Master Protein	Q16555-1	Dihydropyrimidinase-related protein 2 [OS=Homo sapiens]	0	FALSE	Homo sapiens (SwissProt TaxID=9606)	418.325	81	29	926	24	572	62.3	6.38	3067.22	29	cell organization and biogenesis;other metabolic processes;transport;developmental processes;signal transduction;other biological processes	plasma membrane;other membranes;cytosol;cytoskeleton	other molecular function	Pf01979	100172763; 1808	ENSG00000092964; ENSPPYG00000018458	DPYSL2	A8K5H2; B4DR31; D3DSS7; hsa:1808; O00424; pon:100172763; Q16555; Q5R9Y6	Microtubule cytoskeleton regulation; Brain-derived neurotrophic factor (BDNF) signaling	Recycling pathway of L1; CRMPs in Sema3A signaling	4	0.982	0.973067	49.41	4.34385e+07	4.0218e+07	24.6	22.87	2.64416e+07	2.46845e+07	2.65146e+07	3.96423e+07	3.8722e+07	3.96919e+07	4.75387e+07	4.99845e+07	4.83349e+07	5.11961e+07	5.0102e+07	4.84226e+07	2.85037e+07	2.78706e+07
FALSE	High	Master Protein	Q13509	tubulin beta-3 chain [OS=Homo sapiens]	0	FALSE	Homo sapiens (SwissProt TaxID=9606)	409.928	81	29	2034	13	450	50.4	4.93	4838.18	29	cell cycle OR cell proliferation;cell organization and biogenesis;developmental processes;signal transduction	cytoskeleton;other cell component	signal transduction activity or receptor binding;cytoskeletal activity;other molecular function	Pf00091, Pf03953	10381	ENSG00000258947	TUBB3	A8K854; hsa:10381; Q13509; Q9BTZ0; Q9BW10	Alzheimer's disease and miRNA effects; Pathogenic Escherichia coli infection; Parkin-ubiquitin proteasomal system pathway; Exercise-induced circadian regulation; Alzheimer's disease; Cell lineage map for neuronal differentiation; HDAC6 interactions in the central nervous system; Effects of MFN2 mutation	COPI-dependent Golgi-to-ER retrograde traffic; MHC class II antigen presentation; Kinesins; COPI-independent Golgi-to-ER retrograde traffic; HSP90 chaperone cycle for steroid hormone receptors (SHR) in the presence of ligand; Intraflagellar transport; Recycling pathway of L1; Translocation of SLC2A4 (GLUT4) to the plasma membrane; Microtubule-dependent trafficking of connexons from Golgi to the p…	39	0.825	0.02802	74.95	1.60511e+07	1.40793e+07	45.87	32.59	6.63125e+06	7.02992e+06	7.49396e+06	1.44505e+07	1.40734e+07	1.35519e+07	3.10538e+07	2.55241e+07	2.24365e+07	1.858e+07	1.7829e+07	1.8861e+07	8.08151e+06	7.51485e+06
FALSE	High	Master Protein	P46940	Ras GTPase-activating-like protein IQGAP1 [OS=Homo sapiens]	0	FALSE	Homo sapiens (SwissProt TaxID=9606)	409.379	59	68	984	66	1657	189.1	6.48	2262.78	68	cell cycle OR cell proliferation;cell organization and biogenesis;developmental processes;signal transduction;other biological processes	plasma membrane;other membranes;cytosol;cytoskeleton;nucleus;other cell component	enzyme regulator activity;cytoskeletal activity;other molecular function	Pf00307, Pf00612, Pf00616, Pf03836	8826	ENSG00000140575	IQGAP1	A7MBM3; hsa:8826; P46940	VEGFA-VEGFR2 signaling; Ebola virus infection in host; Ciliary landscape; EGF/EGFR signaling; Regulation of actin cytoskeleton; G13 signaling	Signaling by BRAF and RAF1 fusions; Neutrophil degranulation; RHOC GTPase cycle; RHOA GTPase cycle; CDC42 GTPase cycle; RAC1 GTPase cycle; RHOQ GTPase cycle; RHO GTPases activate IQGAPs; RAC2 GTPase cycle; RHOV GTPase cycle; RHOU GTPase cycle; Nephrin family interactions; Glucagon-like Peptide-1 (GLP1) regulates insulin secretion; Signaling by moderate kinase activity BRAF mutants; Paradoxical ac…	25	1.049	0.941294	46.66	1.83282e+07	1.79803e+07	4.29	15.67	1.78625e+07	1.83677e+07	1.78561e+07	1.85339e+07	1.91738e+07	1.83824e+07	1.66923e+07	1.66685e+07	1.8521e+07	1.78177e+07	1.82888e+07	1.8937e+07	1.88729e+07	1.88851e+07
FALSE	High	Master Protein	P42704	Leucine-rich PPR motif-containing protein, mitochondrial [OS=Homo sapiens]	0	FALSE	Homo sapiens (SwissProt TaxID=9606)	406.64	62	69	1102	69	1394	157.8	6.13	2199.24	69	RNA metabolism OR transcription;other metabolic processes;transport;other biological processes	other membranes;cytoskeleton;mitochondrion;nucleus;other cell component	cytoskeletal activity;nucleic acid binding activity;other molecular function	Pf01535	10128	ENSG00000138095	LRPPRC	A0PJE3; A8K1V1; hsa:10128; P42704; Q53PC0; Q53QN7; Q6ZUD8; Q7Z7A6; Q96D84	Ciliary landscape	Mitochondrial RNA degradation	2	1.022	0.981891	48.77	2.62401e+07	2.70724e+07	12.03	13.08	2.5102e+07	2.47499e+07	2.49922e+07	3.2755e+07	3.3636e+07	3.27186e+07	2.8438e+07	2.56056e+07	2.64094e+07	2.60719e+07	2.58791e+07	2.66128e+07	2.35459e+07	2.47247e+07
FALSE	High	Master Protein	Q9Y4L1	Hypoxia up-regulated protein 1 [OS=Homo sapiens]	0	FALSE	Homo sapiens (SwissProt TaxID=9606)	403.566	54	40	922	40	999	111.3	5.22	2431.38	40	protein metabolism;other metabolic processes;stress response;transport;other biological processes	non-structural extracellular;mitochondrion;ER/Golgi;other cell component	other molecular function	Pf00012	10525	ENSG00000149428; ENSG00000280682	HYOU1	A8C1Z0; B7Z909; hsa:10525; Q2I204; Q53H25; Q9Y4L1	VEGFA-VEGFR2 signaling	XBP1(S) activates chaperone genes; Scavenging by Class F Receptors	3	0.956	0.901737	58.3	3.71006e+07	3.41492e+07	29.88	29.99	1.95363e+07	1.82085e+07	1.96144e+07	3.40549e+07	3.2818e+07	3.29765e+07	4.04187e+07	4.205e+07	4.38934e+07	4.50829e+07	4.35699e+07	4.40712e+07	1.95158e+07	1.90686e+07
FALSE	High	Master Protein	P04406-2	Isoform 2 of Glyceraldehyde-3-phosphate dehydrogenase [OS=Homo sapiens]	0	FALSE	Homo sapiens (SwissProt TaxID=9606)	401.74	82	18	1592	1	293	31.5	7.61	4654.84	18							GAPDH	P04406-2			0	0.783	0.594665	60.44	33546.1	26350.8	31.97	48.06	26945.4	19496.3	29127.6	46268.9	46359.6	38634.9							14277.4	19304.6
FALSE	High	Master Protein	P48681	Nestin [OS=Homo sapiens]	0	FALSE	Homo sapiens (SwissProt TaxID=9606)	400.005	45	53	1158	53	1621	177.3	4.36	3006.06	53	cell cycle OR cell proliferation;cell organization and biogenesis;developmental processes;other biological processes	cytoskeleton;other cell component	signal transduction activity or receptor binding;other molecular function	Pf00038	10763	ENSG00000132688	NES	hsa:10763; O00552; P48681; Q3LIF5; Q5SYZ6	Cell lineage map for neuronal differentiation		1	1.074	0.832193	33.42	3.79159e+07	4.26266e+07	19.73	16.12	4.22159e+07	4.32254e+07	4.22684e+07	4.85975e+07	4.9032e+07	4.65098e+07	3.16818e+07	3.40539e+07	3.27609e+07	3.01476e+07	3.09693e+07	2.96067e+07	4.26266e+07	4.6521e+07
FALSE	High	Master Protein	P11021	78 kDa glucose-regulated protein [OS=Homo sapiens]	0	FALSE	Homo sapiens (SwissProt TaxID=9606)	395.216	69	34	1199	32	654	72.3	5.16	3881.26	34	cell organization and biogenesis;protein metabolism;other metabolic processes;stress response;transport;developmental processes;signal transduction;other biological processes	plasma membrane;other membranes;cytosol;mitochondrion;ER/Golgi;nucleus;other cell component	enzyme regulator activity;translation activity;other molecular function	Pf00012	3309	ENSG00000044574	HSPA5	B0QZ61; hsa:3309; P11021; Q2EF78; Q9NPF1; Q9UK02	Parkin-ubiquitin proteasomal system pathway; Apoptosis-related network due to altered Notch3 in ovarian cancer; Photodynamic therapy-induced unfolded protein response; Prion disease pathway; Unfolded protein response; Orexin receptor pathway	Modulation of host responses by IFN-stimulated genes; Regulation of HSF1-mediated heat shock response; Platelet degranulation ; Antigen Presentation: Folding, assembly and peptide loading of class I MHC; ATF6B (ATF6-beta) activates chaperones; IRE1alpha activates chaperones; PERK regulates gene expression; ATF6 (ATF6-alpha) activates chaperone genes	15	1.004	0.996248	53.14	1.19884e+08	1.02629e+08	27.92	32.63	7.09971e+07	7.31041e+07	7.29379e+07	1.01892e+08	9.7897e+07	9.85126e+07	1.41113e+08	1.46019e+08	1.41051e+08	1.45165e+08	1.44996e+08	1.46946e+08	7.14183e+07	6.94436e+07
FALSE	High	Master Protein	Q9NYU2-1	UDP-glucose:glycoprotein glucosyltransferase 1 [OS=Homo sapiens]	0	FALSE	Homo sapiens (SwissProt TaxID=9606)	392.601	64	61	835	58	1555	177.1	5.63	1411.79	61	protein metabolism;other metabolic processes;stress response	ER/Golgi;other cell component	other molecular function	Pf06427, Pf18400, Pf18401, Pf18402, Pf18403, Pf18404	56886	ENSG00000136731	UGGT1	hsa:56886; Q53QP2; Q53SL3; Q8IW30; Q9H8I4; Q9NYU2	IL18 signaling	ER Quality Control Compartment (ERQC)	2	0.984	0.981622	50.33	1.14907e+07	1.21508e+07	17.71	32.81	8.36458e+06	7.74561e+06	7.93921e+06	1.2612e+07	1.28984e+07	1.33759e+07	1.15023e+07	1.18423e+07	1.14791e+07	1.24411e+07	1.10832e+07	1.11914e+07	1.01824e+07	9.02175e+06
FALSE	High	Master Protein	P11142-1	Heat shock cognate 71 kDa protein [OS=Homo sapiens]	0	FALSE	Homo sapiens (SwissProt TaxID=9606)	390.443	73	32	1390	22	646	70.9	5.52	4166.88	32	cell organization and biogenesis;protein metabolism;RNA metabolism OR transcription;other metabolic processes;stress response;transport;signal transduction;other biological processes	non-structural extracellular;plasma membrane;other membranes;cytosol;nucleus;other cytoplasmic organelle;other cell component	signal transduction activity or receptor binding;other molecular function	Pf00012	100009679; 3312	ENSG00000109971	HSPA8	A2Q0Z1; ecb:100009679; hsa:3312; P11142; Q71U34; Q9H3R6	Parkin-ubiquitin proteasomal system pathway; MAPK signaling; Exercise-induced circadian regulation; Measles virus infection; Opioid receptor pathways; Extrafollicular and follicular B cell activation by SARS-CoV-2; 1p36 copy number variation syndrome; HDAC6 interactions in the central nervous system	Late endosomal microautophagy; HSP90 chaperone cycle for steroid hormone receptors (SHR) in the presence of ligand; PKR-mediated signaling; Regulation of HSF1-mediated heat shock response; Neutrophil degranulation; Lysosome Vesicle Biogenesis; Golgi Associated Vesicle Biogenesis; AUF1 (hnRNP D0) binds and destabilizes mRNA; Clathrin-mediated endocytosis; mRNA Splicing - Major Pathway; CHL1 intera…	27	0.999	0.991715	59.84	1.47448e+08	1.18206e+08	37.03	33.83	8.13177e+07	8.4132e+07	8.29782e+07	1.1228e+08	1.08162e+08	1.09057e+08	2.01712e+08	2.03864e+08	1.98728e+08	1.99268e+08	1.98223e+08	1.93631e+08	9.02649e+07	8.64865e+07
FALSE	High	Master Protein	P14618	Pyruvate kinase PKM [OS=Homo sapiens]	0	FALSE	Homo sapiens (SwissProt TaxID=9606)	388.846	67	28	1047	4	531	57.9	7.84	3171.49	28	cell organization and biogenesis;other metabolic processes;other biological processes	non-structural extracellular;cytosol;ER/Golgi;nucleus;other cell component	nucleic acid binding activity;kinase activity;other molecular function	Pf00224, Pf02887	5315	ENSG00000067225	PKM	A6NFK3; B2R5N8; B3KRY0; B4DFX8; B4DUU6; hsa:5315; P14618; P14786; Q53GK4; Q96E76; Q9BWB5; Q9UCV6; Q9UPF2	miR-targeted genes in leukocytes; miR-targeted genes in lymphocytes; miR-targeted genes in muscle cell; miR-targeted genes in squamous cell; Photodynamic therapy-induced HIF-1 survival signaling; Amino acid metabolism; Clear cell renal cell carcinoma pathways; Metabolic reprogramming in colon cancer; Aerobic glycolysis - augmented; Aerobic glycolysis; Perturbations to host-cell autophagy, induced…	Neutrophil degranulation	16	0.985	0.981891	44.12	9.71794e+06	7.72281e+06	36.41	34.81	5.40037e+06	5.41739e+06	5.59367e+06	9.43924e+06	9.12927e+06	8.68176e+06	1.35992e+07	1.14063e+07	1.00049e+07	1.51847e+07	1.57235e+07	1.41521e+07	7.72281e+06	8.19578e+06
FALSE	High	Master Protein	P53396-1	ATP-citrate synthase [OS=Homo sapiens]	0	FALSE	Homo sapiens (SwissProt TaxID=9606)	384.249	60	51	921	51	1101	120.8	7.33	2129.39	51	other metabolic processes	non-structural extracellular;cytosol;nucleus;other cytoplasmic organelle;other cell component	other molecular function	Pf00285, Pf00549, Pf02629, Pf16114, Pf24948	47	ENSG00000131473	ACLY	B4DIM0; B4E3P0; hsa:47; P53396; Q13037; Q9BRL0	Sterol regulatory element-binding proteins (SREBP) signaling; TCA cycle and deficiency of pyruvate dehydrogenase complex (PDHc); Fatty acid biosynthesis; Amino acid metabolism; Lipid metabolism pathway; Clear cell renal cell carcinoma pathways; Metabolic reprogramming in colon cancer; Bempedoic acid therapy in atherosclerosis and metabolic syndrome	Neutrophil degranulation; ChREBP activates metabolic gene expression; Fatty acyl-CoA biosynthesis	11	0.968	0.94806	51.16	3.66339e+07	3.42675e+07	13.64	15.1	2.8918e+07	3.00978e+07	2.67679e+07	3.46908e+07	3.45365e+07	3.40907e+07	4.07156e+07	3.91818e+07	3.86859e+07	4.06191e+07	3.9631e+07	3.90518e+07	2.82318e+07	2.7221e+07
FALSE	High	Master Protein	O15240	Neurosecretory protein VGF [OS=Homo sapiens]	0	FALSE	Homo sapiens (SwissProt TaxID=9606)	383.28	80	38	1097	38	615	67.2	4.78	2790.85	38	cell-cell signaling;other metabolic processes;stress response;transport;developmental processes;signal transduction;other biological processes	non-structural extracellular;ER/Golgi;other cell component	signal transduction activity or receptor binding		7425	ENSG00000128564	VGF	hsa:7425; O15240; Q9UDW8		NGF-stimulated transcription; Regulation of Insulin-like Growth Factor (IGF) transport and uptake by Insulin-like Growth Factor Binding Proteins (IGFBPs); Post-translational protein phosphorylation	3	1.007	0.999006	83.71	9.74126e+07	1.05614e+08	39.5	44.44	3.54799e+07	3.57311e+07	3.35596e+07	1.21877e+08	1.2342e+08	1.1585e+08	1.06624e+08	1.09372e+08	1.06085e+08	8.1699e+07	7.93118e+07	8.94488e+07	3.55187e+07	3.26327e+07
FALSE	High	Master Protein	Q9BQE3	Tubulin alpha-1C chain [OS=Homo sapiens]	0	FALSE	Homo sapiens (SwissProt TaxID=9606)	379.71	76	26	1643	2	449	49.9	5.1	3699	26	cell cycle OR cell proliferation;cell organization and biogenesis;transport;other biological processes	cytoskeleton;nucleus;other cell component	cytoskeletal activity;other molecular function	Pf00091, Pf03953	84790	ENSG00000167553	TUBA1C	hsa:84790; Q9BQE3	Alzheimer's disease and miRNA effects; Pathogenic Escherichia coli infection; Parkin-ubiquitin proteasomal system pathway; VEGFA-VEGFR2 signaling; Alzheimer's disease; HDAC6 interactions in the central nervous system	Recruitment of NuMA to mitotic centrosomes; COPI-dependent Golgi-to-ER retrograde traffic; COPI-mediated anterograde transport; HCMV Early Events; Sealing of the nuclear envelope (NE) by ESCRT-III; Intraflagellar transport; Recycling pathway of L1; Translocation of SLC2A4 (GLUT4) to the plasma membrane; Microtubule-dependent trafficking of connexons from Golgi to the plasma membrane; Gap junction…	37	0.964	0.981891	80.12	42208.3	41694	109.89	60.47	289321	79266.7	65686.8		31776.7		42208.3			42082.8	36797.1		72539.4	96757.7
FALSE	High	Master Protein	P13667	Protein disulfide-isomerase A4 [OS=Homo sapiens]	0	FALSE	Homo sapiens (SwissProt TaxID=9606)	376.68	65	40	1213	40	645	72.9	5.07	3224.27	40	protein metabolism;other metabolic processes;stress response;transport	non-structural extracellular;ER/Golgi;other cell component	other molecular function	Pf00085, Pf13848	9601	ENSG00000155660	PDIA4	A8K4K6; hsa:9601; P13667; Q549T6			0	0.976	0.962815	47.41	8.815e+07	7.49485e+07	25.13	29.13	5.58657e+07	5.65905e+07	5.99729e+07	7.65766e+07	7.52812e+07	7.14438e+07	1.0303e+08	1.01472e+08	1.07254e+08	1.07712e+08	1.05964e+08	1.05172e+08	5.29635e+07	5.32224e+07
FALSE	High	Master Protein	P07814	Bifunctional glutamate/proline--tRNA ligase [OS=Homo sapiens]	0	FALSE	Homo sapiens (SwissProt TaxID=9606)	365.585	56	58	813	57	1512	170.5	7.33	1708.94	58	protein metabolism;RNA metabolism OR transcription;other metabolic processes;stress response;other biological processes	plasma membrane;other membranes;cytosol;other cell component	nucleic acid binding activity;other molecular function	Pf00458, Pf00587, Pf00749, Pf03129, Pf03950, Pf09180, Pf20974, Pf21972	2058	ENSG00000136628	EPRS1	A0AVA9; B9EGH3; hsa:2058; P07814; Q05BP6; Q05DF8; Q5DSM1; Q5H9S5; Q6PD57; Q86X73	Parkinson's disease pathway; VEGFA-VEGFR2 signaling; Amino acid metabolism	tRNA modification in the nucleus and cytosol; Transcriptional and post-translational regulation of MITF-M expression and activity; Selenoamino acid metabolism; Cytosolic tRNA aminoacylation	7	1.042	0.957485	46.45	1.40284e+07	1.49293e+07	14.25	20.31	1.24261e+07	1.16498e+07	1.20353e+07	1.39789e+07	1.30238e+07	1.36256e+07	1.74553e+07	1.79453e+07	1.48677e+07	1.47881e+07	1.40781e+07	1.63833e+07	1.10574e+07	1.1043e+07
FALSE	High	Master Protein	P34932	Heat shock 70 kDa protein 4 [OS=Homo sapiens]	0	FALSE	Homo sapiens (SwissProt TaxID=9606)	365.471	70	43	873	39	840	94.3	5.19	2321.01	43	cell organization and biogenesis;protein metabolism;other metabolic processes;stress response;transport	non-structural extracellular;cytosol;mitochondrion;nucleus	other molecular function	Pf00012	3308	ENSG00000170606	HSPA4	hsa:3308; O95756; P34932; Q2TAL4; Q9BUK9	Parkin-ubiquitin proteasomal system pathway; HDAC6 interactions in the central nervous system	Regulation of HSF1-mediated heat shock response	3	0.981	0.973067	45.47	2.45964e+07	2.1442e+07	26.26	25.71	1.78363e+07	1.68911e+07	1.71075e+07	1.96927e+07	2.04439e+07	2.02486e+07	3.01892e+07	3.03045e+07	2.95925e+07	3.07215e+07	3.15475e+07	3.30353e+07	1.65122e+07	1.63358e+07
FALSE	High	Master Protein	Q14974	Importin subunit beta-1 [OS=Homo sapiens]	0	FALSE	Homo sapiens (SwissProt TaxID=9606)	364.208	64	34	810	34	876	97.1	4.78	2187.86	34	cell cycle OR cell proliferation;cell organization and biogenesis;transport;other biological processes	non-structural extracellular;other membranes;cytosol;ER/Golgi;nucleus;other cell component	other molecular function	Pf00514, Pf03810	3837	ENSG00000108424	KPNB1	B7ZAV6; D3DTT3; hsa:3837; Q14637; Q14974; Q53XN2; Q96J27	Sterol regulatory element-binding proteins (SREBP) signaling; 22q11.2 copy number variation syndrome	Neutrophil degranulation; Apoptosis induced DNA fragmentation; ISG15 antiviral mechanism; Transport of Ribonucleoproteins into the Host Nucleus; NS1 Mediated Effects on Host Pathways; Nuclear import of Rev protein; Interferon alpha/beta signaling; Regulation of cholesterol biosynthesis by SREBP (SREBF); SARS-CoV-1 activates/modulates innate immune responses; Assembly of the ORC complex at the ori…	15	0.95	0.87425	45.73	2.81974e+07	2.62034e+07	14.9	13.19	2.11132e+07	2.20725e+07	2.16571e+07	2.76483e+07	2.6011e+07	2.38474e+07	3.17314e+07	3.15416e+07	3.1528e+07	3.01138e+07	2.90841e+07	2.87575e+07	2.24745e+07	2.1984e+07
FALSE	High	Master Protein	P10809	60 kDa heat shock protein, mitochondrial [OS=Homo sapiens]	0	FALSE	Homo sapiens (SwissProt TaxID=9606)	358.135	72	34	919	34	573	61	5.87	2848.09	34	cell cycle OR cell proliferation;cell organization and biogenesis;protein metabolism;DNA metabolism;other metabolic processes;stress response;transport;developmental processes;signal transduction;other biological processes	non-structural extracellular;plasma membrane;other membranes;cytosol;cytoskeleton;mitochondrion;other cytoplasmic organelle;other cell component	enzyme regulator activity;nucleic acid binding activity;other molecular function	Pf00118	3329	ENSG00000144381	HSPD1	B2R5M6; B7Z712; hsa:3329; P10809; Q38L19; Q9UCR6	Apoptosis-related network due to altered Notch3 in ovarian cancer; 8p23.1 copy number variation syndrome; Disorders of mitochondrial homeostatis, dynamics, protein import, and quality control; Sudden infant death syndrome (SIDS) susceptibility pathways	Mitochondrial protein degradation; Mitochondrial protein import; Mitochondrial unfolded protein response (UPRmt); TFAP2A acts as a transcriptional repressor during retinoic acid induced cell differentiation	8	0.991	0.981891	48.57	8.6509e+07	8.46618e+07	18.02	16.6	6.62461e+07	6.27423e+07	6.16141e+07	7.53981e+07	7.95232e+07	7.61654e+07	9.92624e+07	9.53158e+07	1.00844e+08	9.67814e+07	9.41085e+07	9.71453e+07	6.75742e+07	6.44644e+07
FALSE	High	Master Protein	P27797	Calreticulin [OS=Homo sapiens]	0	FALSE	Homo sapiens (SwissProt TaxID=9606)	354.359	74	22	991	22	417	48.1	4.44	3060.87	22	cell organization and biogenesis;protein metabolism;other metabolic processes;stress response;transport;developmental processes;signal transduction;other biological processes	non-structural extracellular;extracellular matrix;plasma membrane;other membranes;cytosol;ER/Golgi;translational apparatus;nucleus;other cytoplasmic organelle;other cell component	signal transduction activity or receptor binding;nucleic acid binding activity;other molecular function	Pf00262	811	ENSG00000179218	CALR	hsa:811; P27797; Q6IAT4; Q9UDG2	Androgen receptor signaling; Complement system; Photodynamic therapy-induced unfolded protein response; VEGFA-VEGFR2 signaling; GDNF signaling; Calcium regulation in cardiac cells	ER-Phagosome pathway; Antigen Presentation: Folding, assembly and peptide loading of class I MHC; Scavenging by Class A Receptors; Assembly of Viral Components at the Budding Site; Scavenging by Class F Receptors; ATF6 (ATF6-alpha) activates chaperone genes; Calnexin/calreticulin cycle	13	1.014	0.990716	54.21	7.26552e+07	7.86135e+07	17.19	15.9	6.14893e+07	6.28381e+07	5.7762e+07	6.5487e+07	6.77561e+07	6.61686e+07	9.50711e+07	8.80958e+07	9.25299e+07	8.05655e+07	7.79085e+07	8.19871e+07	6.48409e+07	6.56781e+07
FALSE	High	Master Protein	Q92598	Heat shock protein 105 kDa [OS=Homo sapiens]	0	FALSE	Homo sapiens (SwissProt TaxID=9606)	344.155	63	38	804	33	858	96.8	5.39	1953.27	38	protein metabolism;other metabolic processes;stress response;other biological processes	non-structural extracellular;cytosol;cytoskeleton;nucleus;other cell component	cytoskeletal activity;other molecular function	Pf00012	10808	ENSG00000120694	HSPH1	B4DYH1; hsa:10808; O95739; Q5TBM6; Q5TBM7; Q5TBM8; Q92598; Q9UPC4		Regulation of HSF1-mediated heat shock response; Scavenging by Class F Receptors	2	0.933	0.761513	76.14	1.65041e+07	1.11262e+07	52.5	54	6.70565e+06	6.61247e+06	7.59437e+06	1.08238e+07	1.05825e+07	1.06785e+07	2.58916e+07	2.58068e+07	2.51653e+07	2.78989e+07	2.6523e+07	2.58442e+07	6.89772e+06	7.5208e+06
FALSE	High	Master Protein	P53621-1	coatomer subunit alpha [OS=Homo sapiens]	0	FALSE	Homo sapiens (SwissProt TaxID=9606)	341.042	58	53	841	53	1224	138.3	7.66	1745.98	53	transport;signal transduction	non-structural extracellular;other membranes;cytosol;ER/Golgi;other cell component	signal transduction activity or receptor binding;other molecular function	Pf00400, Pf04053, Pf06957, Pf23953	1314	ENSG00000122218	COPA	hsa:1314; P53621; Q5T201; Q8IXZ9		COPI-dependent Golgi-to-ER retrograde traffic; COPI-mediated anterograde transport	2	1.022	0.981891	49.67	1.55607e+07	1.54039e+07	16.95	14.65	1.09848e+07	1.1049e+07	1.23117e+07	1.59605e+07	1.51709e+07	1.50456e+07	1.72524e+07	1.83913e+07	1.86513e+07	1.61356e+07	1.65283e+07	1.48768e+07	1.25744e+07	1.1437e+07
FALSE	High	Master Protein	P08670	Vimentin [OS=Homo sapiens]	0	FALSE	Homo sapiens (SwissProt TaxID=9606)	339.389	76	34	1569	30	466	53.6	5.12	3872.03	34	cell organization and biogenesis;stress response;developmental processes;other biological processes	plasma membrane;other membranes;cytosol;cytoskeleton;nucleus;other cytoplasmic organelle;other cell component	cytoskeletal activity;nucleic acid binding activity;other molecular function	Pf00038, Pf04732	7431	ENSG00000026025	VIM	B0YJC2; D3DRU4; hsa:7431; P08670; Q15867; Q15868; Q15869; Q548L2; Q6LER9; Q8N850; Q96ML2; Q9NTM3	Allograft rejection; Spinal cord injury; Primary focal segmental glomerulosclerosis (FSGS); Mammary gland development: puberty - stage 2 of 4; Apoptosis-related network due to altered Notch3 in ovarian cancer; Striated muscle contraction pathway; TGF-beta signaling in thyroid cells for epithelial-mesenchymal transition; Ciliary landscape; Burn wound healing; CCL18 signaling; TROP2 regulatory sign…	Aggrephagy; Interleukin-4 and Interleukin-13 signaling; Chaperone Mediated Autophagy; Late endosomal microautophagy; Striated Muscle Contraction; RHOBTB1 GTPase cycle; Caspase-mediated cleavage of cytoskeletal proteins	21	1.111	0.584994	58.92	2.29413e+08	2.52944e+08	28.44	22.61	2.77011e+08	2.7918e+08	2.77924e+08	3.22497e+08	3.17006e+08	3.20707e+08	1.88177e+08	1.83185e+08	1.89994e+08	1.65375e+08	1.57495e+08	1.64662e+08	2.52944e+08	2.64036e+08
FALSE	High	Master Protein	P06576	ATP synthase subunit beta, mitochondrial [OS=Homo sapiens]	0	FALSE	Homo sapiens (SwissProt TaxID=9606)	337.701	77	26	752	26	529	56.5	5.4	2393.79	26	other metabolic processes;transport;developmental processes;other biological processes	plasma membrane;other membranes;mitochondrion;other cell component	signal transduction activity or receptor binding;transporter activity;other molecular function	Pf00006, Pf02874, Pf22919	506	ENSG00000110955	ATP5F1B	A8K4X0; hsa:506; P06576; Q14283	Electron transport chain: OXPHOS system in mitochondria; 7q11.23 copy number variation syndrome; Oxidative phosphorylation	Transcriptional activation of mitochondrial biogenesis; Mitochondrial protein import; Mitochondrial protein degradation; Cristae formation; Formation of ATP by chemiosmotic coupling	8	1.084	0.769041	46.22	4.02268e+07	4.35958e+07	9.17	7.15	3.3441e+07	3.45084e+07	3.4577e+07	4.2095e+07	4.27685e+07	4.218e+07	4.11939e+07	4.44245e+07	4.12779e+07	3.92823e+07	3.90445e+07	3.78873e+07	3.96179e+07	3.91439e+07
FALSE	High	Master Protein	Q13263	Transcription intermediary factor 1-beta [OS=Homo sapiens]	0	FALSE	Homo sapiens (SwissProt TaxID=9606)	335.627	62	25	630	25	835	88.5	5.77	2422.63	25	cell organization and biogenesis;protein metabolism;DNA metabolism;other metabolic processes;stress response;developmental processes;other biological processes	nucleus;other cell component	nucleic acid binding activity;kinase activity;other molecular function	Pf00628, Pf00643, Pf14634	10155	ENSG00000130726	TRIM28	hsa:10155; O00677; Q13263; Q7Z632; Q93040; Q96IM1	Corticotropin-releasing hormone signaling; Mesodermal commitment pathway; ATM signaling in development and disease	Generic Transcription Pathway; Regulation of endogenous retroelements by KRAB-ZFP proteins; HCMV Early Events; SUMOylation of transcription cofactors	7	1.026	0.981891	38.62	2.68293e+07	2.49549e+07	16.61	16.9	1.96033e+07	1.97733e+07	1.95862e+07	2.43842e+07	2.45621e+07	2.54653e+07	2.88189e+07	2.91871e+07	3.06744e+07	3.04284e+07	2.9565e+07	2.82664e+07	2.17475e+07	2.1636e+07
FALSE	High	Master Protein	Q92616	eIF-2-alpha kinase activator GCN1 [OS=Homo sapiens]	0	FALSE	Homo sapiens (SwissProt TaxID=9606)	335.211	37	75	638	75	2671	292.6	7.47	819.97	75											0	0.979	0.973067	49.03	9.02405e+06	9.48355e+06	10.51	22	7.20613e+06	7.1635e+06	8.04947e+06	9.02843e+06	8.57005e+06	9.01966e+06	9.10862e+06	9.87999e+06	8.53723e+06	1.00815e+07	9.29442e+06	9.2419e+06	7.05885e+06	7.24358e+06
FALSE	High	Master Protein	P14618-2	Isoform M1 of Pyruvate kinase PKM [OS=Homo sapiens]	0	FALSE	Homo sapiens (SwissProt TaxID=9606)	329.771	64	27	926	3	531	58	7.71	2599.64	27							PKM	P14618-2			0	1.03	0.988256	81.79	1.31533e+06	1.04552e+06	58.02	59.02	719970	730222	756048	940232	881328	894658	1.84006e+06	1.90822e+06	2036911	3.10888e+06	3.04608e+06	2.88316e+06	694030	657624
FALSE	High	Master Protein	P0DMV8	heat shock 70 kDa protein 1A [OS=Homo sapiens]	0	FALSE	Homo sapiens (SwissProt TaxID=9606)	326.282	70	31	797	28	641	70	5.66	2467.06	31	cell organization and biogenesis;protein metabolism;RNA metabolism OR transcription;other metabolic processes;stress response;transport;signal transduction;other biological processes	non-structural extracellular;cytosol;cytoskeleton;mitochondrion;ER/Golgi;nucleus;other cell component	signal transduction activity or receptor binding;other molecular function	Pf00012	3303; 3304	ENSG00000204389; ENSG00000215328; ENSG00000234475; ENSG00000235941; ENSG00000237724	HSPA1A	B4E3B6; hsa:3303; hsa:3304; P08107; P0DMV8; P19790; Q5JQI4; Q5SP17; Q9UQL9; Q9UQM0	Apoptosis modulation and signaling; Parkin-ubiquitin proteasomal system pathway; Nuclear receptors meta-pathway; NRF2 pathway; MAPK signaling; Apoptosis modulation by HSP70; VEGFA-VEGFR2 signaling; Measles virus infection	PKR-mediated signaling; HSP90 chaperone cycle for steroid hormone receptors (SHR) in the presence of ligand; Regulation of HSF1-mediated heat shock response; Neutrophil degranulation; AUF1 (hnRNP D0) binds and destabilizes mRNA; Mitochondrial unfolded protein response (UPRmt); Attenuation phase; Viral RNP Complexes in the Host Cell Nucleus	17	0.965	0.941294	57.85	4.14159e+07	3.35551e+07	37.93	33.62	2.55052e+07	2.03547e+07	2.46793e+07	3.09659e+07	2.95323e+07	3.11925e+07	5.70826e+07	5.58522e+07	5.49901e+07	5.93479e+07	5.74087e+07	5.7207e+07	2.59853e+07	2.79808e+07
FALSE	High	Master Protein	P43243	Matrin-3 [OS=Homo sapiens]	0	FALSE	Homo sapiens (SwissProt TaxID=9606)	324.666	54	36	868	36	847	94.6	6.25	2005.28	36	stress response;developmental processes;other biological processes	other membranes;nucleus	nucleic acid binding activity;other molecular function		9782	ENSG00000015479	MATR3	B7ZAV5; D3DQC3; hsa:9782; P43243; Q9UHW0; Q9UQ27	miR-targeted genes in leukocytes; miR-targeted genes in lymphocytes; miR-targeted genes in muscle cell		3	1.02	0.981891	50.8	2.51233e+07	2.57129e+07	20.68	27.72	1.86638e+07	1.65624e+07	1.99473e+07	2.38245e+07	2.39997e+07	2.341e+07	3.24285e+07	3.10518e+07	3.23307e+07	2.74328e+07	2.62994e+07	2.76906e+07	1.68318e+07	1.7444e+07
FALSE	High	Master Protein	P29401	Transketolase [OS=Homo sapiens]	0	FALSE	Homo sapiens (SwissProt TaxID=9606)	323.172	75	29	626	29	623	67.8	7.66	1787.11	29	other metabolic processes;other biological processes	other membranes;cytosol;ER/Golgi;nucleus;other cytoplasmic organelle	other molecular function	Pf00456, Pf02779, Pf02780	7086	ENSG00000163931	TKT	A8K089; B4DE31; E7EPA7; hsa:7086; P29401; Q8TBA3; Q96HH3	Pentose phosphate metabolism; VEGFA-VEGFR2 signaling; Metabolic reprogramming in colon cancer; Thiamine metabolic pathways	NFE2L2 regulates pentose phosphate pathway genes; Pentose phosphate pathway; Insulin effects increased synthesis of Xylulose-5-Phosphate	7	0.912	0.594665	47.47	3.03704e+07	2.91052e+07	7.38	6.61	2.70776e+07	2.77487e+07	2.69232e+07	2.90432e+07	2.93872e+07	2.90302e+07	3.18762e+07	3.13865e+07	3.21965e+07	3.26689e+07	3.20107e+07	3.28772e+07	2.56643e+07	2.60769e+07
FALSE	High	Master Protein	P00558	phosphoglycerate kinase 1 [OS=Homo sapiens]	0	FALSE	Homo sapiens (SwissProt TaxID=9606)	319.541	69	24	760	24	417	44.6	8.1	2485.95	24	protein metabolism;other metabolic processes;stress response;other biological processes	non-structural extracellular;other membranes;cytosol;mitochondrion	kinase activity;other molecular function	Pf00162	5230	ENSG00000102144	PGK1	A8K4W6; B7Z7A9; hsa:5230; P00558; Q5J7W1; Q6IBT6; Q8NI87	Cori cycle; Photodynamic therapy-induced HIF-1 survival signaling; VEGFA-VEGFR2 signaling; Clear cell renal cell carcinoma pathways; Metabolic reprogramming in colon cancer; Aerobic glycolysis - augmented; Aerobic glycolysis; Glycolysis in senescence; Warburg effect modulated by deubiquitinating enzymes and their substrates; Glycolysis and gluconeogenesis; Metabolic epileptic disorders	Glycolysis; Gluconeogenesis; Manipulation of host energy metabolism	14	0.948	0.867317	54.31	8.27078e+07	6.43283e+07	38.85	30.44	5.14964e+07	4.96654e+07	5.28006e+07	5.78621e+07	6.22143e+07	6.25221e+07	1.09411e+08	1.11567e+08	1.14604e+08	1.28098e+08	1.28945e+08	1.28356e+08	5.6566e+07	5.73304e+07
FALSE	High	Master Protein	P18206	Vinculin [OS=Homo sapiens]	0	FALSE	Homo sapiens (SwissProt TaxID=9606)	319.525	57	51	879	51	1134	123.7	5.66	2147.92	51	cell adhesion;cell organization and biogenesis;developmental processes;other biological processes	non-structural extracellular;plasma membrane;other membranes;cytosol;cytoskeleton;other cell component	cytoskeletal activity;other molecular function	Pf01044	7414	ENSG00000035403	VCL	hsa:7414; P18206; Q16450; Q5SWX2; Q7Z3B8; Q8IXU7	Integrin-mediated cell adhesion; Primary focal segmental glomerulosclerosis (FSGS); Focal adhesion; VEGFA-VEGFR2 signaling; MFAP5 effect on permeability and motility of endothelial cells via cytoskeleton rearrangement; Melanoma; Regulation of actin cytoskeleton	Platelet degranulation ; Neutrophil degranulation; Signaling by BRAF and RAF1 fusions; Signaling by ALK fusions and activated point mutants; High laminar flow shear stress activates signaling by PIEZO1 and PECAM1:CDH5:KDR in endothelial cells; Turbulent (oscillatory, disturbed) flow shear stress activates signaling by PIEZO1 and integrins in endothelial cells; Smooth Muscle Contraction; Signaling…	20	1.02	0.981891	41.61	2.69428e+07	2.50559e+07	10.37	11.72	2.50403e+07	2.38357e+07	2.40096e+07	2.92297e+07	2.80309e+07	2.91882e+07	2.53656e+07	2.463e+07	2.5897e+07	2.9388e+07	3.18697e+07	3.10757e+07	2.18993e+07	2.29318e+07
FALSE	High	Master Protein	P49588	Alanine--tRNA ligase, cytoplasmic [OS=Homo sapiens]	0	FALSE	Homo sapiens (SwissProt TaxID=9606)	318.643	61	38	572	38	968	106.7	5.53	1415.14	38	protein metabolism;RNA metabolism OR transcription;other metabolic processes;developmental processes;other biological processes	cytosol;mitochondrion;nucleus;other cell component	nucleic acid binding activity;other molecular function	Pf01411, Pf02272, Pf07973	16	ENSG00000090861	AARS1	A6NF14; B4DR45; hsa:16; P49588; Q53GV7; Q96FA0	IL18 signaling	Cytosolic tRNA aminoacylation	2	0.933	0.756383	62.07	1.29184e+07	1.05002e+07	42.64	36.6	5.20227e+06	5.99511e+06	6.75396e+06	9.66735e+06	9.13331e+06	9.29531e+06	1.84359e+07	1.72628e+07	1.77967e+07	1.80769e+07	1.74671e+07	1.7307e+07	6.00385e+06	6.18291e+06
FALSE	High	Master Protein	P05060	Secretogranin-1 [OS=Homo sapiens]	0	FALSE	Homo sapiens (SwissProt TaxID=9606)	318.624	56	31	513	31	677	78.2	5.07	1526.57	31	signal transduction	non-structural extracellular;ER/Golgi;other cell component	signal transduction activity or receptor binding	Pf01271	1114	ENSG00000089199	CHGB	A8K021; hsa:1114; P05060; Q59EU9; Q6IBS6; Q9BQV6; Q9UC25; Q9UJA6		Regulation of Insulin-like Growth Factor (IGF) transport and uptake by Insulin-like Growth Factor Binding Proteins (IGFBPs); Post-translational protein phosphorylation	2	1.028	0.980468	82.84	1.2151e+07	8.25851e+06	70.26	71.28	1.81264e+06	1.2454e+06	1.46256e+06	7.17887e+06	7.59035e+06	6.26418e+06	1.9508e+07	1.95697e+07	1.94519e+07	2.13278e+07	1.96467e+07	2.14346e+07	1.98846e+06	1.76332e+06
FALSE	High	Master Protein	P06733-1	alpha-enolase [OS=Homo sapiens]	0	FALSE	Homo sapiens (SwissProt TaxID=9606)	316.439	72	24	1289	20	434	47.1	7.39	3310.42	24	other metabolic processes;other biological processes	plasma membrane;other membranes;cytosol;cytoskeleton;nucleus;other cell component	nucleic acid binding activity;other molecular function	Pf00113, Pf03952	2023	ENSG00000074800	ENO1	B2RD59; hsa:2023; P06733; P22712; Q16704; Q4TUS4; Q53FT9; Q53HR3; Q658M5; Q6GMP2; Q71V37; Q7Z3V6; Q8WU71; Q96GV1; Q9BT62; Q9UCH6; Q9UM55	Clear cell renal cell carcinoma pathways; Metabolic reprogramming in colon cancer; Aerobic glycolysis - augmented; Aerobic glycolysis; IL18 signaling; Glycolysis and gluconeogenesis; Metabolic epileptic disorders	Glycolysis; Gluconeogenesis; Manipulation of host energy metabolism	10	0.897	0.45501	59.14	1.33778e+08	1.08952e+08	37.09	30.81	8.09516e+07	7.96721e+07	7.54016e+07	9.77832e+07	1.02643e+08	1.02244e+08	1.76496e+08	1.76621e+08	1.74355e+08	1.91403e+08	1.87863e+08	2.02801e+08	8.04782e+07	8.1047e+07
FALSE	High	Master Protein	Q02952-1	A-kinase anchor protein 12 [OS=Homo sapiens]	0	FALSE	Homo sapiens (SwissProt TaxID=9606)	316.063	43	47	473	47	1782	191.4	4.41	991.79	47	signal transduction;other biological processes	plasma membrane;other membranes;cytosol;cytoskeleton;other cell component	other molecular function	Pf03832, Pf10522	9590	ENSG00000131016	AKAP12	hsa:9590; O00310; O00498; Q02952; Q4LE68; Q5SZ80; Q5TGN1; Q68D82; Q99970	G protein signaling	RHOD GTPase cycle; RHOF GTPase cycle	3	0.988	0.981891	53.72	3.85403e+06	8.15405e+06	85.54	76.92	8.76647e+06	7.70193e+06	9.09403e+06	1.26417e+07	1.32988e+07	1.25164e+07	1.92855e+06	1.84434e+06	1.4515e+06	892237	1.01251e+06	974450	8.50069e+06	8.15405e+06
FALSE	High	Master Protein	Q14315	Filamin-C [OS=Homo sapiens]	0	FALSE	Homo sapiens (SwissProt TaxID=9606)	310.4	29	58	688	41	2725	290.8	5.97	1253.96	58	cell organization and biogenesis	plasma membrane;other membranes;cytosol;cytoskeleton;other cell component	cytoskeletal activity;other molecular function	Pf00307, Pf00630	2318	ENSG00000128591	FLNC	B2ZZ88; hsa:2318; O95303; Q07985; Q14315; Q9NS12; Q9NYE5; Q9UMR8; Q9Y503	Focal adhesion; MAPK signaling; Ebola virus infection in host; NPHP1 deletion syndrome; 13q12.12 copy number variation	Cell-extracellular matrix interactions	6	1.046	0.946701	46.27	7.25169e+06	8.85208e+06	22.52	33.21	9.43504e+06	8.16078e+06	8.95836e+06	9.73869e+06	8.81369e+06	7.76764e+06	5.0045e+06	5.36857e+06	5.73045e+06	6.65831e+06	6.00641e+06	6.77002e+06	9.24968e+06	8.85208e+06
FALSE	High	Master Protein	P78371-1	T-complex protein 1 subunit beta [OS=Homo sapiens]	0	FALSE	Homo sapiens (SwissProt TaxID=9606)	310.277	76	31	743	31	535	57.5	6.46	2140.42	31	cell organization and biogenesis;protein metabolism;other metabolic processes;other biological processes	non-structural extracellular;cytosol;cytoskeleton;other cytoplasmic organelle;other cell component	other molecular function	Pf00118	10576	ENSG00000166226	CCT2	A8K402; B5BTY7; B7Z243; B7Z7K4; B7ZAT2; hsa:10576; P78371; Q14D36; Q4R6F8; Q6IAT3	16p11.2 proximal deletion syndrome	Neutrophil degranulation; Formation of tubulin folding intermediates by CCT/TriC; BBSome-mediated cargo-targeting to cilium; Association of TriC/CCT with target proteins during biosynthesis; Cooperation of PDCL (PhLP1) and TRiC/CCT in G-protein beta folding; Prefoldin mediated transfer of substrate to CCT/TriC; RHOBTB2 GTPase cycle; RHOBTB1 GTPase cycle; Folding of actin by CCT/TriC	10	0.959	0.909447	51.9	3.3997e+07	2.77937e+07	27.53	26.13	2.37868e+07	2.38361e+07	2.23515e+07	2.74552e+07	2.79764e+07	2.75386e+07	4.45906e+07	4.43004e+07	4.42986e+07	4.245e+07	4.13134e+07	4.25563e+07	2.44852e+07	2.3688e+07
FALSE	High	Master Protein	Q7KZF4	staphylococcal nuclease domain-containing protein 1 [OS=Homo sapiens]	0	FALSE	Homo sapiens (SwissProt TaxID=9606)	310.089	61	41	791	41	910	101.9	7.17	1751	41	RNA metabolism OR transcription;other metabolic processes;other biological processes	cytosol;nucleus;other cell component	nucleic acid binding activity;other molecular function	Pf00565, Pf00567	27044	ENSG00000197157	SND1	hsa:27044; Q13122; Q7KZF4; Q96AG0	VEGFA-VEGFR2 signaling	Signaling by BRAF and RAF1 fusions	2	1.024	0.981891	52.65	2.16228e+07	2.2265e+07	12.74	11.23	1.77407e+07	1.71559e+07	1.83801e+07	2.39506e+07	2.38704e+07	2.28168e+07	2.39111e+07	2.27874e+07	2.26543e+07	2.02791e+07	2.06383e+07	1.76743e+07	1.85155e+07	1.8755e+07
FALSE	High	Master Protein	Q15029	116 kDa U5 small nuclear ribonucleoprotein component [OS=Homo sapiens]	0	FALSE	Homo sapiens (SwissProt TaxID=9606)	304.432	62	39	619	38	972	109.4	5	1199.51	39	RNA metabolism OR transcription;other metabolic processes;other biological processes	cytosol;nucleus;other cell component	nucleic acid binding activity;other molecular function	Pf00009, Pf00679, Pf03144, Pf03764, Pf14492, Pf16004	9343	ENSG00000108883	EFTUD2	B4DK30; B4DMC0; D3DX58; hsa:9343; K7EJ81; Q15029; Q9BUR0	mRNA processing; Ciliary landscape	mRNA Splicing - Major Pathway; mRNA Splicing - Minor Pathway	4	1.006	0.999296	50.61	7.71619e+06	7.90942e+06	13.69	11.2	6.92033e+06	6.30467e+06	6.86012e+06	8.11093e+06	8.00106e+06	8.66852e+06	9.28081e+06	8.86451e+06	8.98449e+06	7.44147e+06	7.24795e+06	6.235e+06	6.93946e+06	6.76071e+06
FALSE	High	Master Protein	P50395-1	Rab GDP dissociation inhibitor beta [OS=Homo sapiens]	0	FALSE	Homo sapiens (SwissProt TaxID=9606)	303.64	74	28	754	19	445	50.6	6.47	2045.75	28	transport;signal transduction;other biological processes	non-structural extracellular;other membranes;cytosol;ER/Golgi;other cytoplasmic organelle;other cell component	enzyme regulator activity;other molecular function	Pf00996	2665	ENSG00000057608	GDI2	hsa:2665; O43928; P50395; Q5SX88; Q9UQM6		RAB GEFs exchange GTP for GDP on RABs; Neutrophil degranulation	2	0.956	0.905264	48.42	1.86595e+07	1.81477e+07	25.84	26.4	1.27331e+07	1.23471e+07	1.24781e+07	1.5837e+07	1.54134e+07	1.56361e+07	2.42151e+07	2.26907e+07	2.22868e+07	2.30331e+07	2.19851e+07	2.31423e+07	1.22013e+07	1.2807e+07
FALSE	High	Master Protein	P09172	Dopamine beta-hydroxylase [OS=Homo sapiens]	0	FALSE	Homo sapiens (SwissProt TaxID=9606)	302.639	63	27	582	27	617	69	6.42	1915.83	27	cell-cell signaling;other metabolic processes;stress response;other biological processes	non-structural extracellular;other membranes;cytoskeleton;ER/Golgi;other cell component	other molecular function	Pf01082, Pf03351, Pf03712	1621	ENSG00000123454	DBH	hsa:1621; P09172; Q5T381; Q96AG2	Amino acid metabolism; Primary ovarian insufficiency; Biogenic amine synthesis; Monoamine transport	Catecholamine biosynthesis	5	0.993	0.981891	88.36	3.50664e+07	2.52916e+07	52.88	53.58	1.04963e+07	1.01689e+07	9.97807e+06	2.4964e+07	2.54882e+07	2.53389e+07	5.19911e+07	5.08819e+07	5.12228e+07	5.10456e+07	5.04118e+07	4.82442e+07	1.24915e+07	1.29589e+07
FALSE	High	Master Protein	P48147	prolyl endopeptidase [OS=Homo sapiens]	0	FALSE	Homo sapiens (SwissProt TaxID=9606)	300.667	70	36	663	36	710	80.6	5.86	1500.48	36	protein metabolism	cytosol;nucleus;other cell component	other molecular function	Pf00326, Pf02897	5550	ENSG00000085377	PREP	hsa:5550; P48147; Q8N6D4			0	0.952	0.874547	63.65	1.04383e+07	7.5132e+06	55.25	52.95	4.06434e+06	4.813e+06	3.94946e+06	6.32803e+06	6.65016e+06	6.96708e+06	1.5639e+07	1.60702e+07	1.62995e+07	1.77296e+07	1.86516e+07	1.87231e+07	4.89989e+06	5.66762e+06
FALSE	High	Master Protein	P31150	Rab GDP dissociation inhibitor alpha [OS=Homo sapiens]	0	FALSE	Homo sapiens (SwissProt TaxID=9606)	297.256	77	25	712	16	447	50.6	5.14	2128.37	25	cell organization and biogenesis;transport;signal transduction;other biological processes	cytosol;ER/Golgi;other cell component	enzyme regulator activity;other molecular function	Pf00996	2664	ENSG00000203879	GDI1	hsa:2664; P31150; P50394; Q6FG50; Q7Z2G6; Q7Z2G9; Q7Z2H5; Q7Z2I6	Integrated breast cancer pathway; Ciliary landscape; Airway smooth muscle cell contraction	RAB GEFs exchange GTP for GDP on RABs	4	0.947	0.858166	46.23	2.72473e+07	2.38093e+07	32.01	25.21	1.6639e+07	1.70238e+07	1.66963e+07	2.39133e+07	2.51753e+07	2.33056e+07	3.21618e+07	3.15643e+07	2.94899e+07	4.19639e+07	3.90962e+07	3.82663e+07	1.80106e+07	1.68528e+07
FALSE	High	Master Protein	Q86UP2-1	Kinectin [OS=Homo sapiens]	0	FALSE	Homo sapiens (SwissProt TaxID=9606)	294.287	50	52	689	52	1357	156.2	5.64	1166.43	52	transport;other biological processes	plasma membrane;other membranes;ER/Golgi	cytoskeletal activity	Pf05104	3895	ENSG00000126777	KTN1	B4DZ88; hsa:3895; Q13999; Q14707; Q15387; Q17RZ5; Q5GGW3; Q86UP2; Q86W57	Glucocorticoid receptor pathway; Nuclear receptors meta-pathway	RHOA GTPase cycle; CDC42 GTPase cycle; RAC1 GTPase cycle; RND2 GTPase cycle; RHOG GTPase cycle; Regulation of Insulin-like Growth Factor (IGF) transport and uptake by Insulin-like Growth Factor Binding Proteins (IGFBPs); Post-translational protein phosphorylation; RND3 GTPase cycle; RHO GTPases activate KTN1	11	1.067	0.864281	42.55	1.05733e+07	1.1604e+07	13.48	10.06	1.06666e+07	1.04808e+07	1.12337e+07	1.15659e+07	1.23787e+07	1.25859e+07	9.98196e+06	1.14866e+07	9.7464e+06	7.973e+06	8.79016e+06	9.31538e+06	1.16542e+07	1.04717e+07
FALSE	High	Master Protein	P27824	Calnexin [OS=Homo sapiens]	0	FALSE	Homo sapiens (SwissProt TaxID=9606)	292.195	51	29	657	29	592	67.5	4.6	1683.2	29	protein metabolism;other metabolic processes;stress response;transport;other biological processes	other membranes;mitochondrion;ER/Golgi;nucleus;other cell component	other molecular function	Pf00262	821	ENSG00000127022; ENSG00000283777	CANX	B2R5V8; B4DGP8; B4E2T8; D3DWQ3; D6R9K3; hsa:821; P27824	15q11q13 copy number variation	Maturation of spike protein; MHC class II antigen presentation; Antigen Presentation: Folding, assembly and peptide loading of class I MHC; Interleukin-35 Signalling; Interleukin-27 signaling; Assembly of Viral Components at the Budding Site; Calnexin/calreticulin cycle; Maturation of spike protein	9	1.027	0.981891	51.8	3.31169e+07	2.8898e+07	15.74	26.36	2.51199e+07	2.39558e+07	2.12761e+07	3.14349e+07	3.227e+07	3.29709e+07	3.32635e+07	3.35666e+07	3.53045e+07	3.37498e+07	3.39144e+07	3.68021e+07	1.90213e+07	1.92557e+07
FALSE	High	Master Protein	P09874	Poly [ADP-ribose] polymerase 1 [OS=Homo sapiens]	0	FALSE	Homo sapiens (SwissProt TaxID=9606)	290.936	50	44	763	44	1014	113	8.88	1870.5	44	cell organization and biogenesis;protein metabolism;DNA metabolism;RNA metabolism OR transcription;other metabolic processes;stress response;signal transduction;other biological processes	cytosol;mitochondrion;nucleus;other cell component	nucleic acid binding activity;other molecular function	Pf00533, Pf00644, Pf00645, Pf02877, Pf05406, Pf08063, Pf21728	142	ENSG00000143799	PARP1	B1ANJ4; hsa:142; P09874; Q8IUZ9	Corticotropin-releasing hormone signaling; Nanoparticle triggered regulated necrosis; Fas ligand pathway and stress induction of heat shock proteins; NAD metabolism, sirtuins and aging; NAD+ metabolism; NAD+ biosynthetic pathways; Breast cancer pathway; Acute viral myocarditis; Joubert syndrome; Male infertility; Base excision repair; IL18 signaling; CAMKK2 pathway; DNA repair pathways, full netw…	SUMOylation of DNA damage response and repair proteins; Downregulation of SMAD2/3:SMAD4 transcriptional activity; HDR through MMEJ (alt-NHEJ); Formation of Incision Complex in GG-NER; DNA Damage Recognition in GG-NER; vRNA Synthesis; POLB-Dependent Long Patch Base Excision Repair; Dual Incision in GG-NER	26	1.022	0.981891	54.29	2.57243e+07	2.33033e+07	22.04	20.27	1.68175e+07	1.63161e+07	1.9156e+07	2.22694e+07	2.37571e+07	2.22556e+07	3.17471e+07	3.0725e+07	2.96482e+07	2.93976e+07	2.80394e+07	2.78542e+07	1.8455e+07	1.98847e+07
FALSE	High	Master Protein	P02545	Prelamin-A/C [OS=Homo sapiens]	0	FALSE	Homo sapiens (SwissProt TaxID=9606)	289.622	66	42	1002	4	664	74.1	7.02	2819.5	42	cell cycle OR cell proliferation;cell organization and biogenesis;stress response;transport;developmental processes;other biological processes	cytosol;cytoskeleton;nucleus;other cell component	cytoskeletal activity;other molecular function	Pf00038, Pf00932	4000	ENSG00000160789	LMNA	B4DI32; D3DVB0; D6RAQ3; E7EUI9; hsa:4000; P02545; P02546; Q5I6Y4; Q5I6Y6; Q5TCJ2; Q5TCJ3; Q6UYC3; Q969I8; Q96JA2	Arrhythmogenic right ventricular cardiomyopathy; Adipogenesis; Fas ligand pathway and stress induction of heat shock proteins; Lamin A processing pathway; Nephrotic syndrome; Influence of laminopathies on Wnt signaling; Overlap between signal transduction pathways contributing to LMNA laminopathies; Familial partial lipodystrophy; Progeria-associated lipodystrophy; Acquired partial lipodystrophy …	Signaling by BRAF and RAF1 fusions; XBP1(S) activates chaperone genes	15	1.13	0.46861	45.93	2.937e+06	4.32985e+06	52.91	31.07	4.83482e+06	4.04577e+06	4.90055e+06	3.94761e+06	4.86457e+06	4.05568e+06	1.8305e+06	2.18511e+06	845506	2.09204e+06	1.72833e+06	734089	4.47205e+06	4.32985e+06
FALSE	High	Master Protein	P02787	Serotransferrin [OS=Homo sapiens]	0	TRUE	Homo sapiens (SwissProt TaxID=9606)	286.784	66	34	704	34	698	77	7.12	1619.51	34	cell organization and biogenesis;stress response;transport;signal transduction;other biological processes	non-structural extracellular;plasma membrane;other membranes;ER/Golgi;other cytoplasmic organelle;other cell component	signal transduction activity or receptor binding;other molecular function	Pf00405	7018	ENSG00000091513	TF	hsa:7018; O43890; P02787; Q1HBA5; Q9NQB8; Q9UHV0	Iron metabolism in placenta; Pluripotent stem cell differentiation pathway; Ferroptosis; IL18 signaling; 3q29 copy number variation syndrome; Iron metabolism disorders; Sudden infant death syndrome (SIDS) susceptibility pathways	Platelet degranulation ; Regulation of Insulin-like Growth Factor (IGF) transport and uptake by Insulin-like Growth Factor Binding Proteins (IGFBPs); Post-translational protein phosphorylation; Cargo recognition for clathrin-mediated endocytosis; Transferrin endocytosis and recycling	14	0.966	0.941294	84.87	2.42975e+07	3.47611e+07	66.29	70.59	5.71653e+07	5.86729e+07	6.015e+07	4.08098e+07	4.12404e+07	4.17818e+07	1.14156e+07	1.01894e+07	1.18287e+07	1.44663e+07	1.42144e+07	1.23734e+07	6.47966e+07	6.5488e+07
FALSE	High	Master Protein	Q16658	Fascin [OS=Homo sapiens]	0	FALSE	Homo sapiens (SwissProt TaxID=9606)	286.759	71	27	758	27	493	54.5	7.24	2359.95	27	cell organization and biogenesis;other biological processes	plasma membrane;other membranes;cytosol;cytoskeleton;other cell component	cytoskeletal activity;other molecular function	Pf06268	6624	ENSG00000075618	FSCN1	A6NI89; B2RE97; hsa:6624; Q16658; Q96IC5; Q96IH1; Q9BRF1	VEGFA-VEGFR2 signaling; Urotensin-II-mediated signaling	Interleukin-4 and Interleukin-13 signaling	3	0.909	0.5759	63.63	6.41937e+07	4.95465e+07	41.94	35.63	3.26949e+07	3.27197e+07	3.23213e+07	4.7492e+07	4.72412e+07	4.70042e+07	9.08611e+07	9.05293e+07	8.6769e+07	9.34526e+07	9.15454e+07	9.58047e+07	3.42198e+07	3.51456e+07
FALSE	High	Master Protein	P68104	Elongation factor 1-alpha 1 [OS=Homo sapiens]	0	FALSE	Homo sapiens (SwissProt TaxID=9606)	283.207	64	18	860	8	462	50.1	9.01	2400.9	18	protein metabolism;other metabolic processes;other biological processes	non-structural extracellular;plasma membrane;other membranes;cytosol;cytoskeleton;translational apparatus;nucleus;other cytoplasmic organelle;other cell component	enzyme regulator activity;nucleic acid binding activity;other molecular function	Pf00009, Pf03144, Pf22594	1915	ENSG00000156508	EEF1A1	hsa:1915; P04719; P04720; P68104; Q6IQ15	Translation factors; Fragile X syndrome; 2q37 copy number variation syndrome	Neutrophil degranulation; Chaperone Mediated Autophagy; Protein methylation; HSF1 activation; Peptide chain elongation; SARS-CoV-1 modulates host translation machinery	10	0.919	0.650379	82.57	4.94286e+07	4.08133e+07	34.28	33.48	2.44191e+07	2.4106e+07	2.23878e+07	4.54878e+07	4.41964e+07	4.20337e+07	6.33806e+07	6.32707e+07	6.68299e+07	5.72076e+07	5.37109e+07	5.75192e+07	2.90551e+07	2.89664e+07
FALSE	High	Master Protein	P17987	T-complex protein 1 subunit alpha [OS=Homo sapiens]	0	FALSE	Homo sapiens (SwissProt TaxID=9606)	280.585	75	30	763	30	556	60.3	6.11	2133.1	30	cell organization and biogenesis;protein metabolism;other metabolic processes;other biological processes	cytosol;cytoskeleton;ER/Golgi;other cell component	other molecular function	Pf00118	6950	ENSG00000120438	TCP1	E1P5B2; hsa:6950; P17987; Q15556; Q5TCM3	16p11.2 proximal deletion syndrome	Formation of tubulin folding intermediates by CCT/TriC; BBSome-mediated cargo-targeting to cilium; Gene and protein expression by JAK-STAT signaling after Interleukin-12 stimulation; Association of TriC/CCT with target proteins during biosynthesis; Cooperation of PDCL (PhLP1) and TRiC/CCT in G-protein beta folding; Prefoldin mediated transfer of substrate to CCT/TriC; Folding of actin by CCT/TriC	8	0.924	0.697534	54.7	3.18499e+07	2.68379e+07	33.79	33.71	2.14505e+07	2.14908e+07	2.17676e+07	2.43781e+07	2.31718e+07	2.39718e+07	4.22591e+07	4.319e+07	4.16117e+07	4.59164e+07	4.63462e+07	4.52173e+07	2.0271e+07	2.04988e+07
FALSE	High	Master Protein	P14866	Heterogeneous nuclear ribonucleoprotein L [OS=Homo sapiens]	0	FALSE	Homo sapiens (SwissProt TaxID=9606)	278.839	74	24	535	23	589	64.1	8.22	1832.51	24	RNA metabolism OR transcription;other metabolic processes;other biological processes	nucleus;other cell component	nucleic acid binding activity	Pf00076, Pf11835, Pf13893, Pf22976	3191	ENSG00000104824; ENSG00000282947	HNRNPL	A6ND69; A6NIT8; hsa:3191; P14866; Q9H3P3	mRNA processing; Hippocampal synaptogenesis and neurogenesis	mRNA Splicing - Major Pathway; Processing of Capped Intron-Containing Pre-mRNA	4	1.053	0.922359	52.37	3.34096e+07	3.4177e+07	19.5	20.32	2.5007e+07	2.30818e+07	2.61823e+07	2.83655e+07	2.98274e+07	3.09726e+07	3.60384e+07	3.80106e+07	3.92767e+07	4.20012e+07	3.83467e+07	3.8121e+07	2.63002e+07	2.73384e+07
FALSE	High	Master Protein	P33176	Kinesin-1 heavy chain [OS=Homo sapiens]	0	FALSE	Homo sapiens (SwissProt TaxID=9606)	278.114	56	42	673	33	963	109.6	6.51	1497.27	42	cell organization and biogenesis;stress response;transport;developmental processes;other biological processes	other membranes;cytosol;cytoskeleton;mitochondrion;other cytoplasmic organelle;other cell component	cytoskeletal activity;other molecular function	Pf00225	3799	ENSG00000170759	KIF5B	A0AVB2; hsa:3799; P33176; Q5VZ85	Alzheimer's disease and miRNA effects; Envelope proteins and their potential roles in EDMD physiopathology; Insulin signaling; CCL18 signaling; Alzheimer's disease	COPI-dependent Golgi-to-ER retrograde traffic; MHC class II antigen presentation; Kinesins; Signaling by ALK fusions and activated point mutants; Insulin processing; RHO GTPases activate KTN1	11	1.004	0.996246	54.12	1.32174e+07	1.39868e+07	21.89	23.63	8.45939e+06	9.0971e+06	8.44e+06	1.36055e+07	1.21413e+07	1.31873e+07	1.32476e+07	1.25787e+07	1.39398e+07	1.66847e+07	1.64898e+07	1.41028e+07	8.75247e+06	8.03517e+06
FALSE	High	Master Protein	P30153	serine/threonine-protein phosphatase 2A 65 kDa regulatory subunit A alpha isoform [OS=Homo sapiens]	0	FALSE	Homo sapiens (SwissProt TaxID=9606)	277.459	71	32	576	24	589	65.3	5.11	1372.04	32	cell cycle OR cell proliferation;cell organization and biogenesis;signal transduction;other biological processes	plasma membrane;other membranes;cytosol;cytoskeleton;mitochondrion;nucleus;other cell component	enzyme regulator activity;other molecular function	Pf02985	5518	ENSG00000105568	PPP2R1A	hsa:5518; P30153; Q13773; Q6ICQ3; Q96DH3	Focal adhesion: PI3K-Akt-mTOR-signaling; Wnt signaling and pluripotency; PI3K-Akt signaling; 16p11.2 proximal deletion syndrome; Glycogen synthesis and degradation; Cohesin complex - Cornelia de Lange syndrome	Separation of Sister Chromatids; Resolution of Sister Chromatid Cohesion; RHO GTPases Activate Formins; EML4 and NUDC in mitotic spindle formation; Amplification of signal from unattached kinetochores via a MAD2 inhibitory signal; Negative regulation of MAPK pathway; Recruitment of NuMA to mitotic centrosomes; PKR-mediated signaling; Regulation of PLK1 Activity at G2/M Transition; Loss of Nlp fro…	52	0.903	0.519666	54.09	2.04389e+07	1.801e+07	20	19.38	1.68919e+07	1.59441e+07	1.58358e+07	1.33838e+07	1.80143e+07	1.80068e+07	2.41882e+07	2.36411e+07	2.43507e+07	2.32264e+07	2.32222e+07	2.31897e+07	1.70288e+07	1.55481e+07
FALSE	High	Master Protein	O00410	Importin-5 [OS=Homo sapiens]	0	FALSE	Homo sapiens (SwissProt TaxID=9606)	275.307	49	36	563	36	1097	123.6	4.94	1296	36	transport;signal transduction;other biological processes	other membranes;cytosol;ER/Golgi;nucleus;other cell component	enzyme regulator activity;other molecular function	Pf02985, Pf18808, Pf18816, Pf18829	3843	ENSG00000065150	IPO5	B4DZA0; hsa:3843; O00410; O15257; Q5T578; Q86XC7		vRNP Assembly	1	0.951	0.87425	60.92	1.17122e+07	9.52059e+06	25.97	30.14	8.30002e+06	8.27539e+06	8.32052e+06	9.04297e+06	1.05248e+07	8.23385e+06	1.4238e+07	1.38503e+07	1.30335e+07	1.53052e+07	1.48162e+07	1.46138e+07	7.43689e+06	7.51787e+06
FALSE	High	Master Protein	P49368-1	T-complex protein 1 subunit gamma [OS=Homo sapiens]	0	FALSE	Homo sapiens (SwissProt TaxID=9606)	274.885	77	34	748	34	545	60.5	6.49	2011.13	34	protein metabolism;other metabolic processes;other biological processes	cytosol;cytoskeleton;other cell component	other molecular function	Pf00118	7203	ENSG00000163468	CCT3	A6NE14; hsa:7203; P49368; Q5SZY1; Q9BR64	16p11.2 proximal deletion syndrome	Formation of tubulin folding intermediates by CCT/TriC; BBSome-mediated cargo-targeting to cilium; Association of TriC/CCT with target proteins during biosynthesis; Cooperation of PDCL (PhLP1) and TRiC/CCT in G-protein beta folding; Prefoldin mediated transfer of substrate to CCT/TriC; Folding of actin by CCT/TriC	7	0.972	0.957485	51.24	3.85861e+07	3.38506e+07	25.32	24.78	2.775e+07	2.76873e+07	2.64555e+07	3.28791e+07	2.9911e+07	3.10311e+07	4.52835e+07	4.59146e+07	4.74412e+07	5.01512e+07	4.86179e+07	4.75394e+07	2.79284e+07	2.6851e+07
FALSE	High	Master Protein	Q12906-7	Isoform 7 of Interleukin enhancer-binding factor 3 [OS=Homo sapiens]	0	FALSE	Homo sapiens (SwissProt TaxID=9606)	274.368	53	35	741	35	898	95.7	8.81	1786.54	35							ILF3	Q12906-7			0	1.052	0.928723	39.71	3.172e+07	3.27972e+07	10.17	14.41	2.77382e+07	2.83359e+07	2.8088e+07	3.09044e+07	3.06366e+07	3.28947e+07	3.618e+07	3.6258e+07	3.68522e+07	3.48735e+07	3.15975e+07	3.1843e+07	2.81556e+07	2.76119e+07
FALSE	High	Master Protein	O75533-1	splicing factor 3B subunit 1 [OS=Homo sapiens]	0	FALSE	Homo sapiens (SwissProt TaxID=9606)	272.155	52	46	526	46	1304	145.7	7.09	892.31	46	cell organization and biogenesis;RNA metabolism OR transcription;other metabolic processes;other biological processes	nucleus	nucleic acid binding activity;other molecular function	Pf08920, Pf22646	23451	ENSG00000115524	SF3B1	E9PCH3; hsa:23451; O75533	mRNA processing; 10q11.21q11.23 copy number variation syndrome	B-WICH complex positively regulates rRNA expression; mRNA Splicing - Major Pathway; mRNA Splicing - Minor Pathway	5	1.017	0.98525	47.58	8.60695e+06	9.36528e+06	17.03	19.22	8.04568e+06	7.43759e+06	7.22733e+06	9.50745e+06	8.94417e+06	8.20229e+06	1.21927e+07	9.97273e+06	1.11575e+07	8.28244e+06	7.59206e+06	9.20283e+06	7.526e+06	7.17517e+06
FALSE	High	Master Protein	Q86VP6-1	cullin-associated nedd8-dissociated protein 1 [OS=Homo sapiens]	0	FALSE	Homo sapiens (SwissProt TaxID=9606)	271.648	47	43	637	43	1230	136.3	5.78	1342.24	43	cell organization and biogenesis;protein metabolism;other metabolic processes;other biological processes	non-structural extracellular;cytosol;ER/Golgi;nucleus;other cell component	other molecular function	Pf08623, Pf13513	538086; 55832	ENSBTAG00000009939; ENSG00000111530	CAND1	A7MBJ5; B2RAU3; bta:538086; hsa:55832; O94918; Q6PIY4; Q86VP6; Q8NDJ4; Q96JZ9; Q96T19; Q9BTC4; Q9H0G2; Q9P0H7; Q9UF85	miR-targeted genes in lymphocytes; miR-targeted genes in muscle cell; Endoderm differentiation; Endoderm differentiation	Neutrophil degranulation; Neddylation; Iron uptake and transport; Neutrophil degranulation; Neddylation; Iron uptake and transport	10	0.997	0.990716	50.86	3.65889e+07	1.78808e+07	52.26	69.99	1.36863e+07	1.51312e+07	1.44147e+07	2.60239e+07	2.6715e+07	2.61896e+07	5.1569e+07	5.01122e+07	5.1034e+07	6.45096e+07	6.54569e+07	5.96814e+07	1.43908e+07	1.4859e+07
FALSE	High	Master Protein	P55786	puromycin-sensitive aminopeptidase [OS=Homo sapiens]	0	FALSE	Homo sapiens (SwissProt TaxID=9606)	271.275	57	39	747	39	919	103.2	5.72	1712.4	39	protein metabolism;other metabolic processes;stress response	non-structural extracellular;other membranes;cytosol;nucleus;other cell component	other molecular function	Pf01433, Pf11838, Pf17900	9520	ENSG00000141279	NPEPPS	B7Z463; hsa:9520; P55786; Q6P145; Q9NP16; Q9UEM2		Antigen processing: Ubiquitination & Proteasome degradation	1	0.952	0.878878	45.48	3.79389e+07	3.25606e+07	25.13	27.04	3.0062e+07	2.9176e+07	3.00502e+07	3.48329e+07	3.25122e+07	3.30764e+07	4.13219e+07	4.28623e+07	4.41477e+07	5.68543e+07	5.2631e+07	5.4267e+07	2.83339e+07	2.90353e+07
FALSE	High	Master Protein	Q99460	26S proteasome non-ATPase regulatory subunit 1 [OS=Homo sapiens]	0	FALSE	Homo sapiens (SwissProt TaxID=9606)	270.274	60	38	545	38	953	105.8	5.39	1287.35	38	protein metabolism;other metabolic processes;other biological processes	non-structural extracellular;cytosol;nucleus;other cytoplasmic organelle;other cell component	enzyme regulator activity;other molecular function	Pf01851, Pf13646, Pf18004, Pf21505	5707	ENSG00000173692	PSMD1	B8ZZH9; hsa:5707; Q24JU0; Q53TI2; Q6GMU5; Q6P2P4; Q6PJM7; Q6PKG9; Q86VU1; Q8IV79; Q99460	Proteasome degradation; Alzheimer's disease and miRNA effects; Parkin-ubiquitin proteasomal system pathway; Alzheimer's disease	The role of GTSE1 in G2/M progression after G2 checkpoint; Cdc20:Phospho-APC/C mediated degradation of Cyclin A; MAPK6/MAPK4 signaling; FCERI mediated NF-kB activation; Neutrophil degranulation; Regulation of expression of SLITs and ROBOs; Downstream TCR signaling; Antigen processing: Ubiquitination & Proteasome degradation; Ub-specific processing proteases; Separation of Sister Chromatids; Oxyge…	65	1.026	0.981891	48.38	9.89071e+06	9.38823e+06	26.67	17.08	6.78893e+06	6.16582e+06	6.81245e+06	8.75825e+06	8.25404e+06	8.16502e+06	1.30412e+07	1.30614e+07	1.11696e+07	1.17062e+07	1.21076e+07	1.24412e+07	8.05649e+06	8.4183e+06
FALSE	High	Master Protein	Q00839	Heterogeneous nuclear ribonucleoprotein U [OS=Homo sapiens]	0	FALSE	Homo sapiens (SwissProt TaxID=9606)	270.006	44	25	666	25	825	90.5	6	1552.6	25	cell organization and biogenesis;RNA metabolism OR transcription;other metabolic processes;transport;developmental processes;other biological processes	cytosol;cytoskeleton;nucleus;other cell component	cytoskeletal activity;nucleic acid binding activity;other molecular function	Pf00622, Pf02037, Pf13671	3192	ENSG00000153187	HNRNPU	hsa:3192; O75507; Q00839; Q8N174; Q96HY9; Q9BQ09	mRNA processing; lncRNA in canonical Wnt signaling and colorectal cancer	mRNA Splicing - Major Pathway; Processing of Capped Intron-Containing Pre-mRNA; Transcriptional regulation of brown and beige adipocyte differentiation by EBF2	5	0.997	0.990716	53.33	5.12249e+07	4.67973e+07	20.09	28.21	4.35753e+07	4.04937e+07	4.13831e+07	4.38635e+07	4.28907e+07	4.51897e+07	6.52998e+07	6.76838e+07	6.34189e+07	6.14654e+07	5.87336e+07	5.80661e+07	4.27797e+07	4.1259e+07
FALSE	High	Master Protein	P02545-2	Isoform C of Prelamin-A/C [OS=Homo sapiens]	0	FALSE	Homo sapiens (SwissProt TaxID=9606)	268.495	65	39	939	1	572	65.1	6.84	2577.73	39							LMNA	P02545-2			0	1.097	0.878878	76.34	597399	708485	52.52	45.73	597399	551956	423095	862505	1.04488e+06	954693	1.07869e+06	646076	446466		125633	167521	1.12386e+06	1.05818e+06
FALSE	High	Master Protein	P35221	Catenin alpha-1 [OS=Homo sapiens]	0	FALSE	Homo sapiens (SwissProt TaxID=9606)	267.15	64	39	549	29	906	100	6.29	1338.98	39	cell adhesion;cell cycle OR cell proliferation;cell organization and biogenesis;stress response;developmental processes;signal transduction;other biological processes	plasma membrane;other membranes;cytosol;cytoskeleton;nucleus;other cell component	cytoskeletal activity;other molecular function	Pf01044	1495	ENSG00000044115	CTNNA1	hsa:1495; P35221; Q12795; Q8N1C0	Arrhythmogenic right ventricular cardiomyopathy; Apoptosis-related network due to altered Notch3 in ovarian cancer; VEGFA-VEGFR2 signaling; White fat cell differentiation; Endometrial cancer; Mechanoregulation and pathology of YAP/TAZ via Hippo and non-Hippo mechanisms; Hippo-Merlin signaling dysregulation; Pleural mesothelioma	RHO GTPases activate IQGAPs; Myogenesis; VEGFR2 mediated vascular permeability; Adherens junctions interactions; Regulation of CDH11 function; Regulation of CDH19 Expression and Function; CDH11 homotypic and heterotypic interactions	15	0.976	0.961068	46.19	1.46524e+07	1.37164e+07	39.05	24.94	1.20826e+07	1.13205e+07	1.14306e+07	1.42745e+07	1.45161e+07	1.29102e+07	1.479e+07	1.50418e+07	1.57003e+07	2.85203e+07	2.86409e+07	2.69676e+07	1.20309e+07	1.35684e+07
FALSE	High	Master Protein	Q14203	Dynactin subunit 1 [OS=Homo sapiens]	0	FALSE	Homo sapiens (SwissProt TaxID=9606)	266.733	45	40	528	40	1278	141.6	5.81	1030.12	40	cell cycle OR cell proliferation;cell organization and biogenesis;transport;developmental processes;other biological processes	cytosol;cytoskeleton;nucleus;other cell component	cytoskeletal activity;other molecular function	Pf01302, Pf12455	1639	ENSG00000204843	DCTN1	A8MY36; B4DM45; E9PFS5; E9PGE1; G5E9H4; hsa:1639; O95296; Q14203; Q6IQ37; Q9BRM9; Q9UIU1; Q9UIU2	Vasopressin-regulated water reabsorption; HDAC6 interactions in the central nervous system; Effects of MFN2 mutation; 16p13.11 copy number variation syndrome	Signaling by ALK fusions and activated point mutants; MHC class II antigen presentation; HSP90 chaperone cycle for steroid hormone receptors (SHR) in the presence of ligand; COPI-mediated anterograde transport; COPI-independent Golgi-to-ER retrograde traffic; XBP1(S) activates chaperone genes	10	1.048	0.941294	45.74	7.62192e+06	8.22191e+06	18.81	30.6	5.44358e+06	6.10251e+06	6.07758e+06	7.09873e+06	8.00177e+06	7.03252e+06	9.26872e+06	8.87548e+06	8.56827e+06	7.97529e+06	7.2842e+06	1.03261e+07	5.51658e+06	5.76687e+06
FALSE	High	Master Protein	P38646	Stress-70 protein, mitochondrial [OS=Homo sapiens]	0	FALSE	Homo sapiens (SwissProt TaxID=9606)	264.482	63	31	736	31	679	73.6	6.16	2016.85	31	cell organization and biogenesis;protein metabolism;other metabolic processes;transport;other biological processes	other membranes;mitochondrion;nucleus;other cell component	other molecular function	Pf00012	3313	ENSG00000113013	HSPA9	B2RCM1; hsa:3313; P30036; P31932; P38646; Q1HB43; Q53H23; Q6GU03; Q9BWB7; Q9UC56	Parkin-ubiquitin proteasomal system pathway; Iron-sulfur cluster biogenesis; Disorders of mitochondrial homeostatis, dynamics, protein import, and quality control	Complex I biogenesis; Mitochondrial protein degradation; Mitochondrial protein import; Complex III assembly; Mitochondrial unfolded protein response (UPRmt); Regulation of HSF1-mediated heat shock response; Gene and protein expression by JAK-STAT signaling after Interleukin-12 stimulation; Cristae formation	11	1.013	0.991715	48.96	2.77098e+07	2.66387e+07	16.8	14.71	2.01117e+07	2.08768e+07	2.03651e+07	2.66932e+07	2.61727e+07	2.61838e+07	3.20945e+07	3.02137e+07	3.15428e+07	3.09073e+07	2.87652e+07	3.18237e+07	2.13896e+07	2.11756e+07
FALSE	High	Master Protein	P61978	Heterogeneous nuclear ribonucleoprotein K [OS=Homo sapiens]	0	FALSE	Homo sapiens (SwissProt TaxID=9606)	263.273	67	22	748	1	463	50.9	5.54	2102.22	22	cell organization and biogenesis;RNA metabolism OR transcription;other metabolic processes;signal transduction;other biological processes	cytoskeleton;nucleus;other cell component	nucleic acid binding activity;other molecular function	Pf00013, Pf08067	3190	ENSG00000165119	HNRNPK	hsa:3190; P61978; Q07244; Q15671; Q59F98; Q5T6W4; Q60577; Q6IBN1; Q922Y7; Q96J62	mRNA processing; lncRNA in canonical Wnt signaling and colorectal cancer	HCMV Late Events; SUMOylation of RNA binding proteins; mRNA Splicing - Major Pathway; Processing of Capped Intron-Containing Pre-mRNA	6	1.042	0.981891	74.61	650674	1.08232e+06	48.51	44.12	632582	557225	628318	1.49448e+06	1.37283e+06	1.54609e+06	834989	955431	669284	408329	471686	535269	1.09274e+06	1.2056e+06
FALSE	High	Master Protein	P08133-1	annexin A6 [OS=Homo sapiens]	0	FALSE	Homo sapiens (SwissProt TaxID=9606)	263.01	67	37	786	37	673	75.8	5.6	1814.72	37	transport;signal transduction;other biological processes	plasma membrane;other membranes;mitochondrion;other cytoplasmic organelle;other cell component	transporter activity;other molecular function	Pf00191	309	ENSG00000197043	ANXA6	B7Z8A7; D3DQH4; E9PGK1; hsa:309; P08133; Q6ZT79	Calcium regulation in cardiac cells; Prostaglandin synthesis and regulation	Smooth Muscle Contraction	3	1.031	0.973067	42.98	2.11051e+07	2.12463e+07	5.88	9.54	1.9382e+07	1.9833e+07	1.8843e+07	2.24016e+07	2.17733e+07	2.11663e+07	2.05864e+07	1.99746e+07	2.24389e+07	2.10442e+07	2.21721e+07	2.19212e+07	2.14252e+07	2.02309e+07
FALSE	High	Master Protein	P30101	Protein disulfide-isomerase A3 [OS=Homo sapiens]	0	FALSE	Homo sapiens (SwissProt TaxID=9606)	261.66	62	27	754	27	505	56.7	6.35	2076.19	27	cell adhesion;cell organization and biogenesis;protein metabolism;other metabolic processes;stress response;signal transduction;other biological processes	non-structural extracellular;other membranes;ER/Golgi;other cytoplasmic organelle;other cell component	other molecular function	Pf00085, Pf13848	2923	ENSG00000167004	PDIA3	hsa:2923; P30101; Q13453; Q14255; Q8IYF8; Q9UMU7	Prion disease pathway	ER-Phagosome pathway; Antigen Presentation: Folding, assembly and peptide loading of class I MHC; Calnexin/calreticulin cycle	4	0.963	0.93767	55.38	8.37531e+07	7.66766e+07	23.64	24.78	4.87797e+07	5.22834e+07	5.08855e+07	7.71034e+07	7.56948e+07	7.43597e+07	9.50691e+07	9.23245e+07	9.59638e+07	9.55399e+07	9.09764e+07	9.31175e+07	5.13209e+07	5.35816e+07
FALSE	High	Master Protein	Q01813	ATP-dependent 6-phosphofructokinase, platelet type [OS=Homo sapiens]	0	FALSE	Homo sapiens (SwissProt TaxID=9606)	260.545	64	30	531	26	784	85.5	7.55	1288.05	30	other metabolic processes;other biological processes	cytosol;other cell component	kinase activity;other molecular function	Pf00365	5214	ENSG00000067057	PFKP	B3KS15; hsa:5214; Q01813; Q5VSR7; Q5VSR8	Cori cycle; Clear cell renal cell carcinoma pathways; Glucose metabolism in triple-negative breast cancer cells; Glycolysis and gluconeogenesis; Metabolic epileptic disorders	Glycolysis	6	1.039	0.95972	55.04	1.41889e+07	1.79197e+07	30.5	79.93	8.95055e+06	9.01278e+06	9.8229e+06	1.08719e+07	1.08389e+07	1.17543e+07	1.85735e+07	1.82329e+07	1.71279e+07	1.9293e+07	1.85927e+07	1.84417e+07	6.68197e+07	6.70564e+07
FALSE	High	Master Protein	Q13200	26S proteasome non-ATPase regulatory subunit 2 [OS=Homo sapiens]	0	FALSE	Homo sapiens (SwissProt TaxID=9606)	260.517	54	34	561	34	908	100.1	5.2	1124.27	34	protein metabolism;other metabolic processes;other biological processes	non-structural extracellular;cytosol;nucleus;other cell component	enzyme regulator activity	Pf01851, Pf17781, Pf18051	5708	ENSG00000175166	PSMD2	B4DX07; B4DXY1; E7EW34; E9PCS3; hsa:5708; Q12932; Q13200; Q15321; Q53XQ4; Q96I12	Proteasome degradation; Alzheimer's disease and miRNA effects; TNF-alpha signaling; Parkin-ubiquitin proteasomal system pathway; Alzheimer's disease	FCERI mediated NF-kB activation; Downstream TCR signaling; Antigen processing: Ubiquitination & Proteasome degradation; Proteasome assembly; Ub-specific processing proteases; Separation of Sister Chromatids; The role of GTSE1 in G2/M progression after G2 checkpoint; Somitogenesis; Oxygen-dependent proline hydroxylation of Hypoxia-inducible Factor Alpha; Neddylation; Regulation of expression of SL…	66	1.019	0.981891	55.67	1.07382e+07	1.31494e+07	18.23	29.68	7.19447e+06	7.58187e+06	8.74177e+06	1.05454e+07	1.11663e+07	1.02455e+07	1.31431e+07	1.24356e+07	1.27548e+07	1.19251e+07	1.09344e+07	1.04124e+07	2.18217e+07	1.98602e+07
FALSE	High	Master Protein	P31939	bifunctional purine biosynthesis protein purH [OS=Homo sapiens]	0	FALSE	Homo sapiens (SwissProt TaxID=9606)	257.768	78	32	631	32	592	64.6	6.71	1555.26	32	other metabolic processes;developmental processes;other biological processes	plasma membrane;other membranes;cytosol	other molecular function	Pf01808, Pf02142	471	ENSG00000138363	ATIC	A8K202; E9PBU3; hsa:471; P31939; Q13856; Q53S28	One-carbon metabolism	Signaling by ALK fusions and activated point mutants; Purine ribonucleoside monophosphate biosynthesis	3	0.959	0.909157	51.71	1.16423e+07	9.85595e+06	31.65	27.02	6.96698e+06	6.40086e+06	7.19364e+06	9.79601e+06	9.20301e+06	9.42391e+06	1.40047e+07	1.44915e+07	1.38365e+07	1.45996e+07	1.64346e+07	1.49761e+07	6.65807e+06	6.80006e+06
FALSE	High	Master Protein	P52272	Heterogeneous nuclear ribonucleoprotein M [OS=Homo sapiens]	0	FALSE	Homo sapiens (SwissProt TaxID=9606)	257.44	64	37	835	37	730	77.5	8.7	2110.6	37	RNA metabolism OR transcription;other metabolic processes	nucleus;other cell component	nucleic acid binding activity;other molecular function	Pf00076, Pf11532	4670	ENSG00000099783	HNRNPM	hsa:4670; P52272; Q15584; Q8WZ44; Q96H56; Q9BWL9; Q9Y492	miR-targeted genes in leukocytes; miR-targeted genes in lymphocytes; miR-targeted genes in squamous cell; mRNA processing	mRNA Splicing - Major Pathway; FGFR2 alternative splicing; Processing of Capped Intron-Containing Pre-mRNA	7	1.022	0.981891	53.77	4.43848e+07	4.15841e+07	19	17.72	3.88965e+07	4.03986e+07	3.88421e+07	3.91618e+07	4.04878e+07	3.86626e+07	5.9947e+07	5.8961e+07	6.0707e+07	4.86568e+07	4.97938e+07	5.22737e+07	4.00299e+07	3.78794e+07
FALSE	High	Master Protein	P49321	Nuclear autoantigenic sperm protein [OS=Homo sapiens]	0	FALSE	Homo sapiens (SwissProt TaxID=9606)	257.037	61	30	514	30	788	85.2	4.3	1430.93	30	cell organization and biogenesis;DNA metabolism;other metabolic processes;transport;developmental processes;other biological processes	nucleus;other cell component	other molecular function	Pf10516	4678	ENSG00000132780	NASP	A8K6H2; B4DQP3; D3DQ07; F5H3J2; hsa:4678; P49321; Q53GW5; Q5T622; Q5T625; Q96A69; Q9BTW2			0	0.943	0.842666	61.96	2.1408e+07	1.93354e+07	27.66	28.47	1.34141e+07	1.42705e+07	1.32743e+07	1.92704e+07	1.87328e+07	1.82808e+07	2.82358e+07	2.59592e+07	2.89785e+07	2.5986e+07	2.71719e+07	2.37826e+07	1.30569e+07	1.29975e+07
FALSE	High	Master Protein	P22102-1	trifunctional purine biosynthetic protein adenosine-3 [OS=Homo sapiens]	0	FALSE	Homo sapiens (SwissProt TaxID=9606)	256.422	60	39	555	39	1010	107.7	6.7	1307.12	39	other metabolic processes;developmental processes;other biological processes	cytosol	other molecular function	Pf00551, Pf00586, Pf01071, Pf02769, Pf02843, Pf02844	2618	ENSG00000159131; ENSG00000262473	GART	A8K945; A8KA32; D3DSF3; D3DSF4; hsa:2618; O14659; P22102; Q52M77	Folate metabolism; One-carbon metabolism; Metabolic reprogramming in colon cancer	Purine ribonucleoside monophosphate biosynthesis	4	0.887	0.379619	64.15	1.0687e+07	8.44327e+06	36.88	34.55	5.95712e+06	5.27919e+06	6.59338e+06	8.12207e+06	8.97464e+06	8.49983e+06	1.27261e+07	1.42897e+07	1.59882e+07	1.45184e+07	1.33957e+07	1.5835e+07	5.63212e+06	6.26749e+06
FALSE	High	Master Protein	Q96AC1	Fermitin family homolog 2 [OS=Homo sapiens]	0	FALSE	Homo sapiens (SwissProt TaxID=9606)	256.136	72	34	634	34	680	77.8	6.7	1515.04	34	cell adhesion;cell organization and biogenesis;developmental processes;signal transduction;other biological processes	plasma membrane;other membranes;cytosol;cytoskeleton;nucleus;other cell component	signal transduction activity or receptor binding;enzyme regulator activity;cytoskeletal activity;other molecular function	Pf00169, Pf00373, Pf18124	10979	ENSG00000073712	FERMT2	B5TJY2; hsa:10979; Q14840; Q86TY7; Q96AC1	miR-targeted genes in lymphocytes	RAC1 GTPase cycle; RAC3 GTPase cycle; Cell-extracellular matrix interactions	4	1.029	0.974988	42.21	1.41928e+07	1.51466e+07	8.16	8.67	1.66841e+07	1.65305e+07	1.57086e+07	1.40648e+07	1.38776e+07	1.37439e+07	1.51865e+07	1.41832e+07	1.29378e+07	1.42025e+07	1.38499e+07	1.56927e+07	1.4157e+07	1.29947e+07
FALSE	High	Master Protein	Q04637-8	Isoform 8 of Eukaryotic translation initiation factor 4 gamma 1 [OS=Homo sapiens]	0	FALSE	Homo sapiens (SwissProt TaxID=9606)	255.866	33	38	622	33	1600	175.5	5.33	1113.44	38							EIF4G1	Q04637-8			0	1.006	0.999296	51.39	2.02911e+07	2.34582e+07	11.1	25.51	1.91807e+07	1.93828e+07	1.87707e+07	1.87359e+07	2.07363e+07	2.0168e+07	2.32076e+07	2.45145e+07	2.48788e+07	2.04149e+07	1.78883e+07	2.08775e+07	1.78503e+07	1.83883e+07
FALSE	High	Master Protein	P12277	Creatine kinase B-type [OS=Homo sapiens]	0	FALSE	Homo sapiens (SwissProt TaxID=9606)	255.594	69	18	616	18	381	42.6	5.59	1822.84	18	other metabolic processes	non-structural extracellular;plasma membrane;other membranes;cytosol;mitochondrion	kinase activity;other molecular function	Pf00217, Pf02807	1152	ENSG00000166165	CKB	A8K236; B2R5R4; hsa:1152; P12277; Q2LE07; Q6FG40; Q9UC66	Effect of omega-3 PUFA on Huntington's disease pathways	RND3 GTPase cycle; Creatine metabolism	3	0.831	0.0391821	73.7	3.93145e+07	2.76048e+07	49.36	46.49	1.53102e+07	1.66755e+07	1.66094e+07	2.76571e+07	3.0447e+07	2.88569e+07	5.08242e+07	5.39942e+07	5.07648e+07	6.60065e+07	6.64771e+07	6.32746e+07	1.95925e+07	1.98093e+07
FALSE	High	Master Protein	P40227-1	T-complex protein 1 subunit zeta [OS=Homo sapiens]	0	FALSE	Homo sapiens (SwissProt TaxID=9606)	255.176	73	26	546	21	531	58	6.68	1404.91	26	protein metabolism;other metabolic processes;other biological processes	cytosol;cytoskeleton;other cell component	other molecular function	Pf00118	908	ENSG00000146731	CCT6A	A6NCD2; hsa:908; P40227; Q3KP28; Q75LP4; Q96S46	16p11.2 proximal deletion syndrome	Formation of tubulin folding intermediates by CCT/TriC; Association of TriC/CCT with target proteins during biosynthesis; Cooperation of PDCL (PhLP1) and TRiC/CCT in G-protein beta folding; Prefoldin mediated transfer of substrate to CCT/TriC; RHOBTB2 GTPase cycle; Folding of actin by CCT/TriC	7	0.937	0.794461	52.82	1.9481e+07	1.88547e+07	17.05	16.11	1.55704e+07	1.62878e+07	1.5486e+07	1.88621e+07	1.96964e+07	1.78279e+07	2.54539e+07	2.37834e+07	2.42143e+07	1.92679e+07	2.16714e+07	2.16377e+07	1.58709e+07	1.48704e+07
FALSE	High	Master Protein	P50991	T-complex protein 1 subunit delta [OS=Homo sapiens]	0	FALSE	Homo sapiens (SwissProt TaxID=9606)	253.108	66	28	658	27	539	57.9	7.83	1769.17	28	protein metabolism;other metabolic processes;other biological processes	cytosol;cytoskeleton;nucleus;other cell component	other molecular function	Pf00118	10575	ENSG00000115484	CCT4	B2R6I3; B7Z8B1; F5H5W3; hsa:10575; O14870; P50991; Q53QP9; Q96C51	16p11.2 proximal deletion syndrome	Formation of tubulin folding intermediates by CCT/TriC; BBSome-mediated cargo-targeting to cilium; Association of TriC/CCT with target proteins during biosynthesis; Cooperation of PDCL (PhLP1) and TRiC/CCT in G-protein beta folding; Prefoldin mediated transfer of substrate to CCT/TriC; Folding of actin by CCT/TriC	7	1.013	0.991715	46.35	3.06717e+07	2.73984e+07	24.49	22.58	2.22229e+07	2.23939e+07	1.96147e+07	2.38902e+07	2.47552e+07	2.60339e+07	3.65818e+07	3.71044e+07	3.66844e+07	3.61356e+07	3.82952e+07	3.65316e+07	2.39679e+07	2.17967e+07
FALSE	High	Master Protein	P09104	Gamma-enolase [OS=Homo sapiens]	0	FALSE	Homo sapiens (SwissProt TaxID=9606)	252.875	74	20	677	15	434	47.2	5.03	1833.87	20	other metabolic processes	plasma membrane;other membranes;cytosol;other cell component	other molecular function	Pf00113, Pf03952	2026	ENSG00000111674	ENO2	B7Z2X9; hsa:2026; P09104; Q96J33	Clear cell renal cell carcinoma pathways; Glycolysis and gluconeogenesis; Metabolic epileptic disorders	Glycolysis; Gluconeogenesis	5	0.863	0.177643	60.9	1.59583e+07	1.25748e+07	33.74	30.13	8.44975e+06	7.07235e+06	9.78952e+06	1.36555e+07	1.40666e+07	1.23278e+07	1.88776e+07	1.81044e+07	1.84832e+07	2.22105e+07	2.11423e+07	2.03458e+07	7.93535e+06	8.43074e+06
FALSE	High	Master Protein	P68032	Actin, alpha cardiac muscle 1 [OS=Homo sapiens]	0	FALSE	Homo sapiens (SwissProt TaxID=9606)	252.825	76	21	2123	1	377	42	5.39	3730.8	21	cell organization and biogenesis;developmental processes;other biological processes	cytosol;cytoskeleton;other cell component	cytoskeletal activity;other molecular function	Pf00022	70	ENSG00000159251	ACTC1	hsa:70; P04270; P68032	Cardiac progenitor differentiation; Myometrial relaxation and contraction pathways; Striated muscle contraction pathway; Mechanoregulation and pathology of YAP/TAZ via Hippo and non-Hippo mechanisms; 22q11.2 copy number variation syndrome; Pleural mesothelioma	RHOA GTPase cycle; RHOB GTPase cycle; Formation of the dystrophin-glycoprotein complex (DGC); Striated Muscle Contraction	10	1.085	0.951896	78.49	121830	81658.8	51.99	56.47	132742	253215	155886	89358.7	132064		33332.5	112388	42515.9	163119		101960	220149	153481
FALSE	High	Master Protein	Q15393-1	Splicing factor 3B subunit 3 [OS=Homo sapiens]	0	FALSE	Homo sapiens (SwissProt TaxID=9606)	251.079	45	40	530	40	1217	135.5	5.26	1126.21	40	cell organization and biogenesis;RNA metabolism OR transcription;other metabolic processes;other biological processes	nucleus;other cell component	nucleic acid binding activity;other molecular function	Pf03178, Pf10433, Pf23726	23450; 504962	ENSBTAG00000010627; ENSG00000189091	SF3B3	A0JN52; bta:504962; hsa:23450; Q15393; Q6NTI8; Q96GC0; Q9BPY2; Q9UFX7; Q9UJ29	mRNA Processing; mRNA processing	mRNA Splicing - Major Pathway; mRNA Splicing - Minor Pathway; mRNA Splicing - Major Pathway; mRNA Splicing - Minor Pathway	6	1.028	0.981891	46.88	9.90678e+06	1.01019e+07	16.35	16.64	7.8616e+06	6.68195e+06	7.23753e+06	8.78475e+06	9.80981e+06	1.02589e+07	1.0771e+07	1.09429e+07	1.00047e+07	1.01445e+07	1.13622e+07	8.39517e+06	6.97531e+06	7.96819e+06
FALSE	High	Master Protein	Q9P2J5	Leucine--tRNA ligase, cytoplasmic [OS=Homo sapiens]	0	FALSE	Homo sapiens (SwissProt TaxID=9606)	250.815	49	41	570	41	1176	134.4	7.3	1167.9	41	cell organization and biogenesis;protein metabolism;RNA metabolism OR transcription;other metabolic processes;stress response;other biological processes	cytosol;ER/Golgi;nucleus;other cytoplasmic organelle;other cell component	enzyme regulator activity;other molecular function	Pf00133, Pf08264, Pf22947, Pf24810	51520	ENSG00000133706	LARS1	A2RRR4; A7E266; B4DJ10; hsa:51520; Q2TU79; Q9NSE1; Q9P2J5		Transcriptional and post-translational regulation of MITF-M expression and activity; Selenoamino acid metabolism; Cytosolic tRNA aminoacylation	3	1.03	0.973067	51.01	7.56123e+06	6.31474e+06	36.91	36.03	4.86805e+06	4.75143e+06	4.86537e+06	5.33985e+06	5.89825e+06	5.78186e+06	9.69306e+06	1.15337e+07	1.04849e+07	1.16702e+07	1.09528e+07	1.05035e+07	6.01719e+06	6.05091e+06
FALSE	High	Master Protein	P35606	Coatomer subunit beta' [OS=Homo sapiens]	0	FALSE	Homo sapiens (SwissProt TaxID=9606)	249.449	61	37	583	37	906	102.4	5.27	1374.79	37	transport	other membranes;cytosol;ER/Golgi	other molecular function	Pf00400, Pf04053, Pf23953	9276	ENSG00000184432	COPB2	B4DZI8; hsa:9276; P35606		COPI-dependent Golgi-to-ER retrograde traffic; COPI-mediated anterograde transport	2	1.01	0.99518	48.41	1.17706e+07	1.03678e+07	21.45	26.96	7.33374e+06	6.79912e+06	8.28353e+06	1.14089e+07	1.03975e+07	9.97734e+06	1.22662e+07	1.21438e+07	1.24319e+07	1.40985e+07	1.24179e+07	1.28347e+07	8.0383e+06	6.42584e+06
FALSE	High	Master Protein	P13645	Keratin, type I cytoskeletal 10 [OS=Homo sapiens]	0	TRUE	Homo sapiens (SwissProt TaxID=9606)	249.238	56	26	619	24	584	58.8	5.21	1550.84	26	cell organization and biogenesis;protein metabolism;other metabolic processes;other biological processes	plasma membrane;cytosol;cytoskeleton;other cell component	bone, tooth or skin structural activity;other molecular function	Pf00038	3858	ENSG00000186395	KRT10	hsa:3858; P13645; Q14664; Q8N175		Formation of the cornified envelope; Differentiation of Keratinocytes in Interfollicular Epidermis in Mammalian Skin	3	1.149	0.331507	83.02	1.83992e+07	2.41095e+07	66.95	31.69	2.16504e+07	2.13595e+07	2.1932e+07	4.81205e+07	5.07926e+07	4.6926e+07	8.39726e+06	9.22787e+06	9.10542e+06	1.4358e+07	1.58491e+07	1.57511e+07	1.85573e+07	1.82175e+07
FALSE	High	Master Protein	P61978-3	Isoform 3 of Heterogeneous nuclear ribonucleoprotein K [OS=Homo sapiens]	0	FALSE	Homo sapiens (SwissProt TaxID=9606)	247.302	65	22	733	1	440	48.5	5.54	2024.59	22							HNRNPK	P61978-3			0	0.997	0.981891	24.05	1.01666e+06	1.02251e+06	20.84	24.99	1.03355e+06	1.00005e+06	1.04741e+06	1.17253e+06	1.4245e+06	1.61068e+06	860681	945349	1.16484e+06	979041	922663	883905	819591	906789
FALSE	High	Master Protein	P26599	Polypyrimidine tract-binding protein 1 [OS=Homo sapiens]	0	FALSE	Homo sapiens (SwissProt TaxID=9606)	247.062	64	21	516	18	531	57.2	9.17	1352.66	21	RNA metabolism OR transcription;other metabolic processes;other biological processes	nucleus	nucleic acid binding activity	Pf00076, Pf11835, Pf13893	749887	ENSPPYG00000009289; ENSPTRG00000010165	PTBP1	A0A2J8IKP3; A0A2J8RA51; A0A6D2WFY9; A0A8I5YPF9; K7AXA8			0	0.978	0.970132	61.51	1.32296e+07	1.06301e+07	22.01	14.22	7.57664e+06	8.07302e+06	7.77403e+06	1.20928e+07	1.38583e+07	1.18371e+07	1.41519e+07	1.44464e+07	1.41444e+07	1.31822e+07	1.33952e+07	1.32771e+07	1.04025e+07	8.85052e+06
FALSE	High	Master Protein	P45974-2	Isoform Short of Ubiquitin carboxyl-terminal hydrolase 5 [OS=Homo sapiens]	0	FALSE	Homo sapiens (SwissProt TaxID=9606)	246.58	58	34	660	33	835	93.2	5.08	1444.7	34							USP5	P45974-2			0	0.938	0.800582	51.54	1.37077e+07	1.16159e+07	26.15	20.7	1.00907e+07	9.36826e+06	9.58605e+06	1.12993e+07	1.13585e+07	1.05988e+07	1.69605e+07	1.69554e+07	1.65427e+07	1.73933e+07	1.72681e+07	1.78836e+07	1.02564e+07	9.79299e+06
FALSE	High	Master Protein	O14980	Exportin-1 [OS=Homo sapiens]	0	FALSE	Homo sapiens (SwissProt TaxID=9606)	246.215	48	36	612	36	1071	123.3	6.06	1137.17	36	other metabolic processes;transport;other biological processes	other membranes;cytosol;nucleus;other cell component	nucleic acid binding activity;other molecular function	Pf03810, Pf08389, Pf08767, Pf18777, Pf18784, Pf18787	7514	ENSG00000082898	XPO1	A6NL14; A8K1K5; D6W5E2; hsa:7514; O14980; Q63HP8; Q68CP3; Q99433	eIF5A regulation in response to inhibition of the nuclear export system; 22q11.2 copy number variation syndrome	NPAS4 regulates expression of target genes; Separation of Sister Chromatids; Resolution of Sister Chromatid Cohesion; RHO GTPases Activate Formins; EML4 and NUDC in mitotic spindle formation; Rev-mediated nuclear export of HIV RNA; NEP/NS2 Interacts with the Cellular Export Machinery; Amplification of signal from unattached kinetochores via a MAD2 inhibitory signal; Heme signaling; MAPK6/MAPK4 si…	20	0.953	0.884984	54.86	1.34418e+07	1.0998e+07	31.86	30.7	6.82205e+06	7.84393e+06	8.28468e+06	1.16231e+07	1.13774e+07	1.16624e+07	1.69336e+07	1.78268e+07	15492526	1.88135e+07	1.71286e+07	1.63396e+07	9.22968e+06	1.00541e+07
FALSE	High	Master Protein	Q02880	DNA topoisomerase 2-beta [OS=Homo sapiens]	0	FALSE	Homo sapiens (SwissProt TaxID=9606)	243.746	42	54	555	44	1626	183.2	8	830.19	54	cell cycle OR cell proliferation;cell organization and biogenesis;DNA metabolism;other metabolic processes;stress response;developmental processes;other biological processes	cytosol;nucleus;other cell component	nucleic acid binding activity;other molecular function	Pf00204, Pf00521, Pf01751, Pf02518, Pf08070, Pf16898	7155	ENSG00000077097	TOP2B	hsa:7155; Q02880; Q13600; Q9UMG8; Q9UQP8		SUMOylation of DNA replication proteins	1	0.999	0.990716	47	6.05989e+06	6.59716e+06	20.96	27.2	4.67368e+06	4.93579e+06	4.94309e+06	5.94118e+06	5.89404e+06	6.18098e+06	7.13163e+06	7.80554e+06	5.32645e+06	7.59632e+06	8.82376e+06	7.39398e+06	5.5432e+06	4.74904e+06
FALSE	High	Master Protein	P04075	fructose-bisphosphate aldolase A [OS=Homo sapiens]	0	FALSE	Homo sapiens (SwissProt TaxID=9606)	243.4	76	23	592	20	364	39.4	8.09	1970.65	23	cell organization and biogenesis;other metabolic processes;other biological processes	non-structural extracellular;cytosol;cytoskeleton;other cell component	cytoskeletal activity;other molecular function	Pf00274	226	ENSG00000149925	ALDOA	B4DXI7; hsa:226; P04075; Q6FH76; Q6FI10; Q96B15; Q9BWD9; Q9UCN2	VEGFA-VEGFR2 signaling; Clear cell renal cell carcinoma pathways; Aerobic glycolysis - augmented; Aerobic glycolysis; 16p11.2 proximal deletion syndrome; Glycolysis and gluconeogenesis; Metabolic epileptic disorders; Sudden infant death syndrome (SIDS) susceptibility pathways	Glycolysis; Gluconeogenesis; Neutrophil degranulation; Platelet degranulation	12	0.963	0.93939	46.71	4.37144e+07	3.78717e+07	25.31	22.6	3.01903e+07	2.87926e+07	2.92228e+07	3.7235e+07	3.66818e+07	3.67499e+07	5.3905e+07	5.13213e+07	5.38843e+07	5.40287e+07	5.49462e+07	5.18673e+07	3.21168e+07	3.13621e+07
FALSE	High	Master Protein	P50990	T-complex protein 1 subunit theta [OS=Homo sapiens]	0	FALSE	Homo sapiens (SwissProt TaxID=9606)	242.661	80	33	740	33	548	59.6	5.6	2054.49	33	protein metabolism;other metabolic processes;other biological processes	non-structural extracellular;cytosol;cytoskeleton;nucleus;other cytoplasmic organelle;other cell component	other molecular function	Pf00118	10694	ENSG00000156261; ENSG00000291533	CCT8	A6NN54; B4DEM7; B4DQH4; hsa:10694; P50990; Q4VBP8	16p11.2 proximal deletion syndrome	Neutrophil degranulation; Formation of tubulin folding intermediates by CCT/TriC; BBSome-mediated cargo-targeting to cilium; Association of TriC/CCT with target proteins during biosynthesis; Cooperation of PDCL (PhLP1) and TRiC/CCT in G-protein beta folding; Prefoldin mediated transfer of substrate to CCT/TriC; Folding of actin by CCT/TriC	8	1	0.993364	47.57	4.05032e+07	3.43592e+07	32.38	28.26	2.76948e+07	2.60564e+07	2.70586e+07	2.98749e+07	3.0235e+07	3.11702e+07	5.26306e+07	5.28964e+07	5.41366e+07	5.44194e+07	5.6838e+07	5.40385e+07	3.07272e+07	2.81169e+07
FALSE	High	Master Protein	P48643	T-complex protein 1 subunit epsilon [OS=Homo sapiens]	0	FALSE	Homo sapiens (SwissProt TaxID=9606)	242.283	71	30	729	29	541	59.6	5.66	1950.08	30	protein metabolism;other metabolic processes;other biological processes	cytosol;cytoskeleton;other cell component	cytoskeletal activity;nucleic acid binding activity;other molecular function	Pf00118	22948	ENSG00000150753	CCT5	A8JZY8; A8K2X8; B4DYD8; hsa:22948; P48643	16p11.2 proximal deletion syndrome	Formation of tubulin folding intermediates by CCT/TriC; BBSome-mediated cargo-targeting to cilium; Association of TriC/CCT with target proteins during biosynthesis; Cooperation of PDCL (PhLP1) and TRiC/CCT in G-protein beta folding; Prefoldin mediated transfer of substrate to CCT/TriC; Folding of actin by CCT/TriC	7	0.986	0.981891	48.23	3.12358e+07	2.54104e+07	32.66	34.94	2.04273e+07	2.08172e+07	2.09022e+07	2.4536e+07	2.50684e+07	2.4505e+07	4.20315e+07	3.89205e+07	4.258e+07	4.76795e+07	4.09926e+07	4.32337e+07	2.17471e+07	2.26709e+07
FALSE	High	Master Protein	P22626	heterogeneous nuclear ribonucleoproteins A2/B1 [OS=Homo sapiens]	0	FALSE	Homo sapiens (SwissProt TaxID=9606)	242.077	65	19	675	18	353	37.4	8.95	1918.18	19	RNA metabolism OR transcription;other metabolic processes;transport;other biological processes	non-structural extracellular;nucleus;other cell component	nucleic acid binding activity;other molecular function	Pf00076, Pf11627	3181	ENSG00000122566	HNRNPA2B1	A0A024RA27; A0A024RA61; A8K064; hsa:3181; P22626; P22627; Q9UC98; Q9UDJ2	mRNA processing	Gene and protein expression by JAK-STAT signaling after Interleukin-12 stimulation; mRNA Splicing - Major Pathway; Processing of Capped Intron-Containing Pre-mRNA	4	1.014	0.991679	40.2	9.19677e+07	9.54615e+07	5.31	12.91	9.06278e+07	9.15175e+07	9.242e+07	8.54632e+07	8.80125e+07	8.65238e+07	9.77993e+07	9.88328e+07	1.01046e+08	8.94638e+07	9.36248e+07	9.43279e+07	8.26491e+07	8.0047e+07
FALSE	High	Master Protein	P06744	glucose-6-phosphate isomerase [OS=Homo sapiens]	0	FALSE	Homo sapiens (SwissProt TaxID=9606)	242.045	59	24	569	24	558	63.1	8.32	1549.15	24	other metabolic processes;stress response;developmental processes;signal transduction;other biological processes	non-structural extracellular;plasma membrane;other membranes;cytosol;other cell component	signal transduction activity or receptor binding;other molecular function	Pf00342	2821	ENSG00000105220	GPI	B4DG39; hsa:2821; P06744; Q9BRD3; Q9BSK5; Q9UHE6	Cori cycle; Clear cell renal cell carcinoma pathways; Metabolic reprogramming in colon cancer; Aerobic glycolysis - augmented; Aerobic glycolysis; N-glycan biosynthesis; Disorders of fructose metabolism; Glycolysis and gluconeogenesis; Metabolic epileptic disorders; UDP-derived sugars synthesis in fibroblasts	Glycolysis; Gluconeogenesis; TP53 Regulates Metabolic Genes; Neutrophil degranulation	14	0.94	0.817703	66.22	2.55967e+07	2.1219e+07	37.19	35.21	1.54852e+07	1.53761e+07	1.49867e+07	1.77181e+07	1.92085e+07	1.91907e+07	3.62722e+07	3.56484e+07	3.69417e+07	3.41095e+07	3.49976e+07	3.46887e+07	1.66111e+07	1.6332e+07
FALSE	High	Master Protein	Q12888-1	TP53-binding protein 1 [OS=Homo sapiens]	0	FALSE	Homo sapiens (SwissProt TaxID=9606)	240.922	38	46	418	46	1972	213.4	4.7	687.31	46	cell organization and biogenesis;DNA metabolism;other metabolic processes;stress response;signal transduction;other biological processes	nucleus;other cell component	nucleic acid binding activity;other molecular function	Pf09038, Pf18428	7158	ENSG00000067369	TP53BP1	F8VY86; hsa:7158; Q12888; Q2M1Z7; Q4LE46; Q5FWZ3; Q7Z3U4	ATM signaling; ATM signaling in development and disease	Recruitment and ATM-mediated phosphorylation of repair and signaling proteins at DNA double strand breaks; Processing of DNA double-strand break ends; G2/M DNA damage checkpoint; Nonhomologous End-Joining (NHEJ); SUMOylation of transcription factors	7	1.015	0.990716	45.47	7.65827e+06	6.12253e+06	28.13	35.06	4.8511e+06	4.96568e+06	5.78574e+06	6.80728e+06	5.21453e+06	6.32776e+06	9.60904e+06	9.17843e+06	8.61565e+06	1.06649e+07	9.62804e+06	9.43724e+06	4.20185e+06	4.36047e+06
FALSE	High	Master Protein	Q14194-2	Isoform LCRMP-1 of Dihydropyrimidinase-related protein 1 [OS=Homo sapiens]	0	FALSE	Homo sapiens (SwissProt TaxID=9606)	240.495	63	27	558	1	686	74.2	6.86	1695.7	27							CRMP1	Q14194-2			0	0.925	0.90837	109.6	212217	154945	61.32	81.56				66913.5	91019.5					212217	353123	298909
FALSE	High	Master Protein	Q16643	drebrin [OS=Homo sapiens]	0	FALSE	Homo sapiens (SwissProt TaxID=9606)	240.035	59	25	534	25	649	71.4	4.45	1624.46	25	cell cycle OR cell proliferation;cell organization and biogenesis;developmental processes;other biological processes	plasma membrane;other membranes;cytosol;cytoskeleton;other cell component	cytoskeletal activity;other molecular function	Pf00241	1627	ENSG00000113758	DBN1	A8MV58; B2RBG0; hsa:1627; Q16643; Q9UFZ5	5q35 copy number variation	RHOD GTPase cycle; RHOBTB2 GTPase cycle; RHOBTB1 GTPase cycle; RHOH GTPase cycle	5	1.04	0.958714	45.85	1.85271e+07	2.01183e+07	12.11	15.68	1.7795e+07	1.49482e+07	1.63662e+07	1.93493e+07	2.14224e+07	2.02949e+07	2.15734e+07	1.89803e+07	2.08432e+07	1.80361e+07	1.80848e+07	1.53213e+07	1.64409e+07	1.57519e+07
FALSE	High	Master Protein	Q14194-1	Dihydropyrimidinase-related protein 1 [OS=Homo sapiens]	0	FALSE	Homo sapiens (SwissProt TaxID=9606)	240.021	76	27	569	1	572	62.1	7.03	1704.07	27	other metabolic processes;developmental processes;other biological processes	cytosol;cytoskeleton;other cell component	cytoskeletal activity;other molecular function	Pf01979	1400	ENSG00000072832	CRMP1	A0EJG6; hsa:1400; Q13024; Q14194; Q4W5F1; Q96TC8		CRMPs in Sema3A signaling	1	1.055	0.957685	95.52	265983	292971	66.7	81.32	113449	186929	142901	119439	131580	139884	598946	618767	703258	378469	426900	407254	118699	100873
FALSE	High	Master Protein	P41252	isoleucine--tRNA ligase, cytoplasmic [OS=Homo sapiens]	0	FALSE	Homo sapiens (SwissProt TaxID=9606)	239.574	45	41	519	41	1262	144.4	6.15	1108.48	41	protein metabolism;RNA metabolism OR transcription;other metabolic processes	cytosol;nucleus;other cell component	nucleic acid binding activity;other molecular function	Pf00133, Pf08264, Pf19302, Pf23567	3376	ENSG00000196305; ENSG00000291356	IARS1	A8KAE9; hsa:3376; P41252; Q5TCD0; Q7Z3T4; Q9H588	Amino acid metabolism	Transcriptional and post-translational regulation of MITF-M expression and activity; Selenoamino acid metabolism; Cytosolic tRNA aminoacylation	4	1.014	0.991715	46.68	8.76573e+06	9.03826e+06	26.89	22.06	7.051e+06	6.25401e+06	6.27478e+06	7.76404e+06	7.45586e+06	6.48733e+06	1.11814e+07	1.27036e+07	9.89665e+06	1.21287e+07	1.14792e+07	1.01e+07	9.03826e+06	9.23758e+06
FALSE	High	Master Protein	P13010	X-ray repair cross-complementing protein 5 [OS=Homo sapiens]	0	FALSE	Homo sapiens (SwissProt TaxID=9606)	238.252	68	32	514	32	732	82.7	5.81	1231.42	32	cell cycle OR cell proliferation;cell organization and biogenesis;DNA metabolism;other metabolic processes;stress response;developmental processes;other biological processes	non-structural extracellular;plasma membrane;other membranes;cytosol;nucleus;other cell component	enzyme regulator activity;nucleic acid binding activity;other molecular function	Pf02735, Pf03730, Pf03731, Pf08785	7520	ENSG00000079246	XRCC5	A8K3X5; hsa:7520; P13010; Q0Z7V0; Q4VBQ5; Q53HH7; Q7M4N0; Q9UCQ0; Q9UCQ1	Non-homologous end joining; Male infertility; DNA repair pathways, full network; p53 transcriptional gene network	Neutrophil degranulation; Cytosolic sensors of pathogen-associated DNA ; Nonhomologous End-Joining (NHEJ); 2-LTR circle formation; IRF3-mediated induction of type I IFN	9	1.013	0.991715	49.67	1.40918e+07	1.27895e+07	16.71	18.54	1.06687e+07	1.0811e+07	1.07372e+07	1.30498e+07	1.30941e+07	1.19343e+07	1.58568e+07	1.6376e+07	1.63671e+07	1.54678e+07	1.51655e+07	1.56662e+07	1.13944e+07	1.1706e+07
FALSE	High	Master Protein	O75083	WD repeat-containing protein 1 [OS=Homo sapiens]	0	FALSE	Homo sapiens (SwissProt TaxID=9606)	237.806	70	27	533	27	606	66.2	6.65	1313.4	27	cell organization and biogenesis;other biological processes	non-structural extracellular;plasma membrane;other membranes;cytosol;cytoskeleton;other cell component	cytoskeletal activity	Pf00400	9948	ENSG00000071127	WDR1	A8K6E9; A8MPU4; hsa:9948; O75083; O75313; Q8N6E5; Q9UG05; Q9UG78; Q9UQE0	Hypertrophy model	Platelet degranulation	2	0.999	0.991715	50.85	1.26758e+07	1.12672e+07	16.59	17.47	9.15155e+06	8.92138e+06	8.0385e+06	1.31408e+07	1.32496e+07	1.31662e+07	1.349e+07	1.33458e+07	1.28909e+07	1.21635e+07	1.24642e+07	1.1711e+07	9.1743e+06	7.91669e+06
FALSE	High	Master Protein	Q99832	T-complex protein 1 subunit eta [OS=Homo sapiens]	0	FALSE	Homo sapiens (SwissProt TaxID=9606)	237.488	72	28	645	28	543	59.3	7.65	1743.37	28	protein metabolism;other metabolic processes;other biological processes	cytosol;cytoskeleton;other cell component	other molecular function	Pf00118	10574	ENSG00000135624	CCT7	A8K7E6; A8MWI8; B7WNW9; B7Z4T9; B7Z4Z7; hsa:10574; O14871; Q6FI26; Q99832	VEGFA-VEGFR2 signaling; 16p11.2 proximal deletion syndrome	RHOBTB1 GTPase cycle; Formation of tubulin folding intermediates by CCT/TriC; Association of TriC/CCT with target proteins during biosynthesis; Cooperation of PDCL (PhLP1) and TRiC/CCT in G-protein beta folding; Prefoldin mediated transfer of substrate to CCT/TriC; RHOBTB2 GTPase cycle; Folding of actin by CCT/TriC	9	0.927	0.717313	52.83	2.52774e+07	2.17576e+07	20.21	18.93	1.91879e+07	1.80352e+07	1.85865e+07	2.13495e+07	2.14107e+07	2.22025e+07	2.95414e+07	2.91717e+07	3.04787e+07	2.87781e+07	2.96983e+07	2.87944e+07	1.9177e+07	1.78686e+07
FALSE	High	Master Protein	P50454	Serpin H1 [OS=Homo sapiens]	0	FALSE	Homo sapiens (SwissProt TaxID=9606)	237.198	62	20	543	20	418	46.4	8.69	1670.51	20	cell organization and biogenesis;protein metabolism;other metabolic processes;stress response;developmental processes	non-structural extracellular;other membranes;ER/Golgi	enzyme regulator activity;other molecular function	Pf00079	871	ENSG00000149257	SERPINH1	B3KVJ3; hsa:871; P29043; P50454; Q5XPB4; Q6NSJ6; Q8IY96; Q9NP88	Endochondral ossification; Type I collagen synthesis in the context of osteogenesis imperfecta; Endochondral ossification with skeletal dysplasias; 15q13.3 copy number variation syndrome; 15q11q13 copy number variation	Collagen biosynthesis and modifying enzymes	6	0.974	0.958714	50.49	3.41796e+07	3.02206e+07	17.16	15.75	2.4704e+07	2.48604e+07	2.56509e+07	3.23754e+07	3.09992e+07	3.07623e+07	3.65762e+07	3.80721e+07	3.60844e+07	3.87823e+07	3.81144e+07	3.99478e+07	2.55554e+07	2.70416e+07
FALSE	High	Master Protein	P60842	Eukaryotic initiation factor 4A-I [OS=Homo sapiens]	0	FALSE	Homo sapiens (SwissProt TaxID=9606)	237.139	79	27	651	14	406	46.1	5.48	1969.45	27	cell organization and biogenesis;protein metabolism;other metabolic processes;other biological processes	plasma membrane;other membranes;cytosol;translational apparatus;nucleus;other cell component	nucleic acid binding activity;other molecular function	Pf00270, Pf00271	1973	ENSG00000161960	EIF4A1	B2R6L8; D3DTP9; hsa:1973; J3QLC4; P04765; P60842; Q5U018; Q61516	Translation factors; Fragile X syndrome; Translation inhibitors in chronically activated PDGFRA cells; Interferon type I signaling	ISG15 antiviral mechanism; Deadenylation of mRNA; M-decay: degradation of maternal mRNAs by maternally stored factors; L13a-mediated translational silencing of Ceruloplasmin expression; Translation initiation complex formation; Ribosomal scanning and start codon recognition; GTP hydrolysis and joining of the 60S ribosomal subunit; Z-decay: degradation of maternal mRNAs by zygotically expressed fa…	13	1.003	0.995406	51.99	1.80834e+07	1.97126e+07	14.5	15.59	1.41817e+07	1.32229e+07	1.44952e+07	1.79708e+07	1.81967e+07	1.79416e+07	1.96234e+07	1.88188e+07	2.13915e+07	1.93523e+07	1.90949e+07	1.5488e+07	1.44383e+07	1.52037e+07
FALSE	High	Master Protein	O15230	Laminin subunit alpha-5 [OS=Homo sapiens]	0	FALSE	Homo sapiens (SwissProt TaxID=9606)	236.506	20	49	414	49	3695	399.5	7.02	568.14	49	cell adhesion;cell organization and biogenesis;developmental processes;signal transduction;other biological processes	non-structural extracellular;extracellular matrix;other cell component	signal transduction activity or receptor binding;other molecular function	Pf00052, Pf00053, Pf00054, Pf00055, Pf02210, Pf06008, Pf06009, Pf24973	3911	ENSG00000130702	LAMA5	hsa:3911; O15230; Q5U4N9; Q8TDF8; Q8WZA7; Q9H1P1	Alpha 6 beta 4 signaling; Primary focal segmental glomerulosclerosis (FSGS); Complement system; Focal adhesion; Focal adhesion: PI3K-Akt-mTOR-signaling; PI3K-Akt signaling; Inflammatory response pathway; Small cell lung cancer; Pleural mesothelioma	Degradation of the extracellular matrix; ECM proteoglycans; Non-integrin membrane-ECM interactions; Formation of the dystrophin-glycoprotein complex (DGC); Interleukin-4 and Interleukin-13 signaling; Laminin interactions; MET activates PTK2 signaling	16	1.032	0.973067	45.42	5.90861e+06	6.92349e+06	39.88	44.75	7.84133e+06	8.28731e+06	6.1656e+06	5.66233e+06	7.82165e+06	4.8235e+06	4.06047e+06	4.6542e+06	3.88359e+06	1.07449e+07	2.60906e+06	9.88886e+06	5.72407e+06	6.04445e+06
FALSE	High	Master Protein	P27816-1	Microtubule-associated protein 4 [OS=Homo sapiens]	0	FALSE	Homo sapiens (SwissProt TaxID=9606)	236.035	55	39	580	39	1152	120.9	5.43	1243.09	39	cell cycle OR cell proliferation;cell organization and biogenesis;developmental processes;other biological processes	plasma membrane;other membranes;cytosol;cytoskeleton;other cell component	cytoskeletal activity;other molecular function	Pf00418	4134	ENSG00000047849	MAP4	hsa:4134; P27816; Q13082; Q59FT2; Q68D74; Q6ZUW9; Q86V26; Q96A76; Q96NS9	Splicing factor NOVA regulated synaptic proteins; 2q37 copy number variation syndrome		2	1.052	0.928832	43.66	1.62146e+07	1.66858e+07	10.3	9.65	1.54928e+07	1.66625e+07	1.61845e+07	1.74981e+07	1.74275e+07	1.86618e+07	1.62448e+07	1.58102e+07	1.73004e+07	1.48299e+07	1.2615e+07	1.41342e+07	1.66485e+07	1.69289e+07
FALSE	High	Master Protein	Q02790	Peptidyl-prolyl cis-trans isomerase FKBP4 [OS=Homo sapiens]	0	FALSE	Homo sapiens (SwissProt TaxID=9606)	235.893	68	29	584	29	459	51.8	5.43	1630.27	29	cell organization and biogenesis;protein metabolism;other metabolic processes;transport;developmental processes;signal transduction;other biological processes	cytosol;cytoskeleton;mitochondrion;nucleus;other cell component	cytoskeletal activity;other molecular function	Pf00254, Pf00515	2288	ENSG00000004478	FKBP4	D3DUQ1; hsa:2288; Q02790; Q9UCP1; Q9UCV7	Androgen receptor signaling	Potential therapeutics for SARS; HSP90 chaperone cycle for steroid hormone receptors (SHR) in the presence of ligand; Estrogen-dependent gene expression; Attenuation phase	6	1.01	0.995406	69.53	2.64016e+07	2.01038e+07	44.7	44.13	1.35781e+07	1.44705e+07	1.37074e+07	1.7319e+07	1.62662e+07	1.85456e+07	4.10285e+07	3.80409e+07	3.91472e+07	3.75856e+07	3.84905e+07	3.79085e+07	1.4995e+07	1.46404e+07
FALSE	High	Master Protein	P49411	elongation factor Tu, mitochondrial [OS=Homo sapiens]	0	FALSE	Homo sapiens (SwissProt TaxID=9606)	233.66	62	25	591	25	452	49.5	7.61	1530.41	25											0	0.981	0.973067	47.67	2.70331e+07	2.47041e+07	18.23	18.14	2.17148e+07	2.19532e+07	2.20944e+07	2.2261e+07	2.41208e+07	2.33001e+07	3.02971e+07	3.26292e+07	3.21402e+07	3.26016e+07	3.1613e+07	3.23736e+07	2.09523e+07	2.083e+07
FALSE	High	Master Protein	P41250	Glycine--tRNA ligase [OS=Homo sapiens]	0	FALSE	Homo sapiens (SwissProt TaxID=9606)	233.252	62	31	496	31	739	83.1	7.03	1103.85	31	protein metabolism;RNA metabolism OR transcription;other metabolic processes	non-structural extracellular;cytosol;mitochondrion;other cell component	other molecular function	Pf00458, Pf00587, Pf03129	2617	ENSG00000106105	GARS1	A0A090N8G0; B3KQA2; B4DIA0; hsa:2617; P41250; Q969Y1	HDAC6 interactions in the central nervous system	Cytosolic tRNA aminoacylation; Mitochondrial tRNA aminoacylation	3	0.926	0.708987	69.73	9.50919e+06	7.17258e+06	54.28	46.07	4.68736e+06	4.20939e+06	4.36383e+06	5.82488e+06	5.86159e+06	5.81556e+06	1.55681e+07	1.65886e+07	1.68036e+07	1.62538e+07	1.58102e+07	1.54266e+07	5.14574e+06	5.37477e+06
FALSE	High	Master Protein	P52209	6-phosphogluconate dehydrogenase, decarboxylating [OS=Homo sapiens]	0	FALSE	Homo sapiens (SwissProt TaxID=9606)	232.756	65	26	563	26	483	53.1	7.23	1342.73	26	other metabolic processes	cytosol	other molecular function	Pf00393, Pf03446	5226	ENSG00000142657	PGD	A8K2Y9; B4DQJ8; hsa:5226; P52209; Q9BWD8	Pentose phosphate metabolism; Nuclear receptors meta-pathway; NRF2 pathway; VEGFA-VEGFR2 signaling; Metabolic reprogramming in colon cancer	NFE2L2 regulates pentose phosphate pathway genes; Pentose phosphate pathway	7	0.916	0.631921	62.93	2.94092e+07	2.30087e+07	37.66	38.41	1.77931e+07	1.84818e+07	1.87348e+07	2.27278e+07	2.22523e+07	2.17885e+07	4.0637e+07	3.99815e+07	3.80549e+07	4.69199e+07	4.38038e+07	4.42663e+07	1.85167e+07	1.87407e+07
FALSE	High	Master Protein	P55265-1	Double-stranded RNA-specific adenosine deaminase [OS=Homo sapiens]	0	FALSE	Homo sapiens (SwissProt TaxID=9606)	229.213	41	39	525	39	1226	136	8.65	962.49	39	cell organization and biogenesis;RNA metabolism OR transcription;other metabolic processes;stress response;transport;developmental processes;other biological processes	cytosol;nucleus;other cell component	nucleic acid binding activity;other molecular function	Pf00035, Pf02137, Pf02295	103	ENSG00000160710	ADAR	B1AQQ9; B1AQR0; D3DV76; hsa:103; O15223; O43859; O43860; P55265; Q9BYM3; Q9BYM4	miR-targeted genes in leukocytes; miR-targeted genes in lymphocytes; miR-targeted genes in muscle cell; miR-targeted genes in squamous cell; Measles virus infection; Cytosolic DNA-sensing pathway	PKR-mediated signaling; Interferon alpha/beta signaling; C6 deamination of adenosine; Formation of editosomes by ADAR proteins	10	1.007	0.999006	45.25	8.87857e+06	8.90955e+06	11.14	16.1	7.82669e+06	9.64791e+06	7.47907e+06	1.05505e+07	9.33531e+06	1.01339e+07	9.04095e+06	9.55606e+06	8.7191e+06	8.4423e+06	7.56318e+06	8.49342e+06	7.63426e+06	7.67453e+06
FALSE	High	Master Protein	Q16531	DNA damage-binding protein 1 [OS=Homo sapiens]	0	FALSE	Homo sapiens (SwissProt TaxID=9606)	228.663	47	41	513	41	1140	126.9	5.26	913.3	41	cell cycle OR cell proliferation;cell organization and biogenesis;protein metabolism;DNA metabolism;other metabolic processes;stress response;signal transduction;other biological processes	nucleus;other cell component	nucleic acid binding activity;other molecular function	Pf03178, Pf10433, Pf23726	1642	ENSG00000167986	DDB1	A6NG77; B2R648; B4DG00; hsa:1642; O15176; Q13289; Q16531; Q58F96	Hippo-Merlin signaling dysregulation; Hepatitis B infection; Nucleotide excision repair; DNA repair pathways, full network; Nucleotide excision repair in xeroderma pigmentosum	Neddylation; Formation of TC-NER Pre-Incision Complex; Dual incision in TC-NER; Gap-filling DNA repair synthesis and ligation in TC-NER; Formation of Incision Complex in GG-NER; Recognition of DNA damage by PCNA-containing replication complex; DNA Damage Recognition in GG-NER; Dual Incision in GG-NER	14	1.009	0.995499	51.62	8.14943e+06	9.47867e+06	16.18	23.01	5.88452e+06	6.47782e+06	5.7455e+06	8.2392e+06	8.48172e+06	8.06065e+06	9.76972e+06	9.1325e+06	9.0125e+06	7.70053e+06	8.34182e+06	7.54101e+06	4.89175e+06	5.94986e+06
FALSE	High	Master Protein	Q14839	Chromodomain-helicase-DNA-binding protein 4 [OS=Homo sapiens]	0	FALSE	Homo sapiens (SwissProt TaxID=9606)	226.58	30	44	456	30	1912	217.9	5.86	663.59	44	cell organization and biogenesis;DNA metabolism;stress response;other biological processes	cytoskeleton;nucleus;other cell component	nucleic acid binding activity;other molecular function	Pf00176, Pf00271, Pf00385, Pf00628, Pf06461, Pf06465, Pf08073, Pf08074	1108	ENSG00000111642	CHD4	hsa:1108; Q14839; Q8IXZ5	Rett syndrome; Effect of progerin on genes involved in progeria	Regulation of endogenous retroelements by KRAB-ZFP proteins; Regulation of endogenous retroelements by Piwi-interacting RNAs (piRNAs); HDACs deacetylate histones; ERCC6 (CSB) and EHMT2 (G9a) positively regulate rRNA expression; Potential therapeutics for SARS; NGF-stimulated transcription; Regulation of PTEN gene transcription; RNA Polymerase I Transcription Initiation; Transcriptional regulation…	12	1.071	0.871602	51.17	2.67978e+06	3.37462e+06	43.66	26.7	1.73266e+06	1.78089e+06	1.49843e+06	2.24095e+06	2.79366e+06	2.85884e+06	5.61427e+06	5.02865e+06	4.34383e+06	2.57053e+06	3.43885e+06	2.52674e+06	2.48997e+06	1.92155e+06
FALSE	High	Master Protein	Q92499	ATP-dependent RNA helicase DDX1 [OS=Homo sapiens]	0	FALSE	Homo sapiens (SwissProt TaxID=9606)	225.387	60	35	630	35	740	82.4	7.23	1292.46	35	cell organization and biogenesis;DNA metabolism;RNA metabolism OR transcription;other metabolic processes;stress response;other biological processes	cytosol;mitochondrion;nucleus;other cell component	nucleic acid binding activity;other molecular function	Pf00270, Pf00271, Pf00622	1653	ENSG00000079785	DDX1	B4DME8; B4DPN6; hsa:1653; Q92499	DDX1 as a regulatory component of the Drosha microprocessor; mRNA processing	tRNA processing in the nucleus	3	1.028	0.979224	41.9	1.12063e+07	1.1868e+07	12.98	13.31	9.762e+06	7.6872e+06	9.55703e+06	1.11666e+07	1.15103e+07	1.08306e+07	1.26363e+07	1.20991e+07	1.24167e+07	1.04713e+07	1.20586e+07	1.12461e+07	1.02518e+07	9.8226e+06
FALSE	High	Master Protein	Q9BPU6	Dihydropyrimidinase-related protein 5 [OS=Homo sapiens]	0	FALSE	Homo sapiens (SwissProt TaxID=9606)	224.925	64	24	434	24	564	61.4	7.2	1063.67	24	cell organization and biogenesis;developmental processes;signal transduction;other biological processes	cytosol;other cell component	other molecular function	Pf01979	56896	ENSG00000157851	DPYSL5	hsa:56896; Q8TCL6; Q9BPU6; Q9NQC4; Q9NRY9		CRMPs in Sema3A signaling	1	1.042	0.957485	80.15	9.97229e+06	1.09193e+07	36.5	34.14	4.65606e+06	4.91102e+06	3.70469e+06	8.63845e+06	8.87416e+06	8.81674e+06	1.35371e+07	1.25058e+07	1.34006e+07	1.12063e+07	1.13198e+07	1.13307e+07	4.75764e+06	4.99697e+06
FALSE	High	Master Protein	P11047	Laminin subunit gamma-1 [OS=Homo sapiens]	0	FALSE	Homo sapiens (SwissProt TaxID=9606)	224.456	34	35	398	35	1609	177.5	5.12	798.18	35	cell adhesion;cell organization and biogenesis;other biological processes	non-structural extracellular;extracellular matrix;ER/Golgi;other cell component	extracellular structural activity	Pf00052, Pf00053, Pf00055, Pf24973	3915	ENSG00000135862	LAMC1	hsa:3915; P11047; Q5VYE7	miR-targeted genes in lymphocytes; miR-targeted genes in muscle cell; miR-targeted genes in squamous cell; Alpha 6 beta 4 signaling; Complement system; Endoderm differentiation; miRNA targets in ECM and membrane receptors; Focal adhesion; Focal adhesion: PI3K-Akt-mTOR-signaling; PI3K-Akt signaling; Inflammatory response pathway; Small cell lung cancer; Pleural mesothelioma; Primary ovarian insuff…	Degradation of the extracellular matrix; ECM proteoglycans; Regulation of Insulin-like Growth Factor (IGF) transport and uptake by Insulin-like Growth Factor Binding Proteins (IGFBPs); Post-translational protein phosphorylation; Non-integrin membrane-ECM interactions; Formation of the dystrophin-glycoprotein complex (DGC); L1CAM interactions; Laminin interactions; MET activates PTK2 signaling; EG…	25	1.027	0.981891	36.27	7.14718e+06	7.34792e+06	27.45	21.98	8.65433e+06	8.41556e+06	7.77003e+06	8.49567e+06	9.13614e+06	7.79865e+06	5.96867e+06	4.54233e+06	6.57425e+06	4.43786e+06	4.0717e+06	5.17084e+06	7.34792e+06	8.01569e+06
FALSE	High	Master Protein	P49748-1	Very long-chain specific acyl-CoA dehydrogenase, mitochondrial [OS=Homo sapiens]	0	FALSE	Homo sapiens (SwissProt TaxID=9606)	224.227	65	32	579	32	655	70.3	8.75	1516.8	32	other metabolic processes;stress response;other biological processes	other membranes;mitochondrion;nucleus	other molecular function	Pf00441, Pf02770, Pf02771, Pf21343	37	ENSG00000072778	ACADVL	B4DEB6; F5H2A9; hsa:37; O76056; P49748; Q8WUL0	Fatty acid beta-oxidation; Mitochondrial long chain fatty acid beta-oxidation	XBP1(S) activates chaperone genes; Beta oxidation of palmitoyl-CoA to myristoyl-CoA	4	1.1	0.660288	43.86	1.3173e+07	1.47524e+07	17.75	16.08	1.64164e+07	1.32543e+07	1.63261e+07	1.83105e+07	1.70598e+07	1.808e+07	1.21683e+07	1.30921e+07	1.22494e+07	1.20146e+07	1.20663e+07	1.22058e+07	1.47524e+07	1.59131e+07
FALSE	High	Master Protein	Q01518-1	adenylyl cyclase-associated protein 1 [OS=Homo sapiens]	0	FALSE	Homo sapiens (SwissProt TaxID=9606)	222.838	61	27	582	25	475	51.9	8.06	1600.65	27	cell organization and biogenesis;transport;signal transduction;other biological processes	non-structural extracellular;plasma membrane;other membranes;cytoskeleton;other cytoplasmic organelle;other cell component	cytoskeletal activity;other molecular function	Pf01213, Pf08603, Pf21938	10487	ENSG00000131236	CAP1	hsa:10487; Q01518; Q53HR7; Q5T0S1; Q5T0S2; Q6I9U6	miR-targeted genes in adipocytes; miR-targeted genes in leukocytes; miR-targeted genes in lymphocytes; Angiopoietin-like protein 8 regulatory pathway; Insulin signaling; Complement system in neuronal development and plasticity; Opioid receptor pathways	Platelet degranulation ; Neutrophil degranulation; Role of ABL in ROBO-SLIT signaling	10	0.973	0.958053	48.6	2.68187e+07	2.59025e+07	18.4	17.8	2.18218e+07	2.05913e+07	2.0641e+07	2.39215e+07	2.29972e+07	2.29435e+07	3.12858e+07	3.28188e+07	3.21265e+07	3.05432e+07	3.1046e+07	3.00669e+07	2.06383e+07	2.04715e+07
FALSE	High	Master Protein	Q14764	major vault protein [OS=Homo sapiens]	0	FALSE	Homo sapiens (SwissProt TaxID=9606)	222.116	62	37	522	37	893	99.3	5.48	1058.46	37	cell cycle OR cell proliferation;protein metabolism;other metabolic processes;transport;signal transduction;other biological processes	non-structural extracellular;cytosol;cytoskeleton;nucleus;other cell component	other molecular function	Pf01505, Pf11978, Pf17794, Pf17795, Pf17796	9961	ENSG00000013364	MVP	hsa:9961; Q14764; Q96BG4; Q9BPW6; Q9BQT1; Q9UBD1	16p11.2 proximal deletion syndrome	Neutrophil degranulation	2	1.031	0.973067	49.7	7.33443e+06	7.14278e+06	22.63	34.04	9.46169e+06	9.44615e+06	8.33851e+06	1.01705e+07	9.62801e+06	9.70764e+06	6.37477e+06	5.84325e+06	6.1143e+06	6.18687e+06	6.08363e+06	6.45125e+06	7.14278e+06	9.0227e+06
FALSE	High	Master Protein	Q5SW79-1	Centrosomal protein of 170 kDa [OS=Homo sapiens]	0	FALSE	Homo sapiens (SwissProt TaxID=9606)	221.894	35	38	390	38	1584	175.2	7.11	614.57	38		cytosol;cytoskeleton;other cell component		Pf00498, Pf15308	9859	ENSG00000143702; ENSG00000276725	CEP170	hsa:9859; O75058; Q5SW77; Q5SW78; Q5SW79; Q7LGA9; Q86W31; Q9UQ08; Q9UQ09	Ciliary landscape; 16p13.11 copy number variation syndrome		2	1.039	0.958714	62.27	6.48223e+06	6.76651e+06	12.1	13.36	6.45551e+06	6.23705e+06	7.9038e+06	6.55431e+06	7.31808e+06	6.50906e+06	7.58168e+06	6.14315e+06	7.81614e+06	5.36716e+06	5.84378e+06	6.29578e+06	6.52158e+06	5.78118e+06
FALSE	High	Master Protein	Q7Z6Z7	E3 ubiquitin-protein ligase HUWE1 [OS=Homo sapiens]	0	FALSE	Homo sapiens (SwissProt TaxID=9606)	220.965	16	47	265	47	4374	481.6	5.22	250.05	47	cell organization and biogenesis;protein metabolism;DNA metabolism;other metabolic processes;stress response;other biological processes	non-structural extracellular;other membranes;cytosol;mitochondrion;ER/Golgi;nucleus;other cell component	nucleic acid binding activity;other molecular function	Pf00632, Pf02825, Pf06012, Pf06025, Pf14377, Pf22562	10075	ENSG00000086758	HUWE1	hsa:10075; O15029; Q4G2Z2; Q5H961; Q6P4D0; Q7Z6Z7; Q8NG67; Q9BUI0; Q9HCJ4; Q9NSL6; Q9P0A9		Antigen processing: Ubiquitination & Proteasome degradation; Neutrophil degranulation	2	0.983	0.967729	51.93	4.81465e+06	4.76973e+06	9.54	20.04	4.49229e+06	4.45171e+06	3.96084e+06	4.77448e+06	4.93633e+06	5.60135e+06	4.60301e+06	4.3615e+06	4.85515e+06	5.02419e+06	5.29326e+06	5.24569e+06	4.73092e+06	4.55475e+06
FALSE	High	Master Protein	Q9Y5B9	FACT complex subunit SPT16 [OS=Homo sapiens]	0	FALSE	Homo sapiens (SwissProt TaxID=9606)	217.923	48	40	553	40	1047	119.8	5.66	1211.61	40	cell organization and biogenesis;DNA metabolism;RNA metabolism OR transcription;other metabolic processes;stress response;other biological processes	nucleus	other molecular function	Pf00557, Pf08512, Pf08644, Pf14826, Pf21091, Pf24824	11198	ENSG00000092201	SUPT16H	hsa:11198; Q6GMT8; Q6P2F1; Q6PJM1; Q9NRX0; Q9Y5B9		Formation of RNA Pol II elongation complex ; Formation of HIV elongation complex in the absence of HIV Tat; Formation of HIV-1 elongation complex containing HIV-1 Tat; Pausing and recovery of Tat-mediated HIV elongation; Tat-mediated HIV elongation arrest and recovery; HIV elongation arrest and recovery; Pausing and recovery of HIV elongation; RNA Polymerase II Pre-transcription Events; TP53 Regu…	12	1.011	0.99518	54.14	1.37428e+07	1.15611e+07	28.86	31.06	7.94375e+06	7.89294e+06	8.66948e+06	1.01691e+07	1.04789e+07	1.19521e+07	1.59208e+07	1.71486e+07	1.66229e+07	1.60188e+07	1.63383e+07	1.58018e+07	7.97906e+06	9.04349e+06
FALSE	High	Master Protein	P20700	Lamin-B1 [OS=Homo sapiens]	0	FALSE	Homo sapiens (SwissProt TaxID=9606)	217.856	62	32	756	30	586	66.4	5.16	1887.29	32	cell organization and biogenesis;transport;other biological processes	other membranes;cytoskeleton;nucleus	cytoskeletal activity;nucleic acid binding activity;other molecular function	Pf00038, Pf00932	4001	ENSG00000113368	LMNB1	B2R6J6; hsa:4001; P20700; Q3SYN7; Q96EI6	Fas ligand pathway and stress induction of heat shock proteins; Familial partial lipodystrophy; Progeria-associated lipodystrophy; Acquired partial lipodystrophy / Barraquer-Simons syndrome	Deregulated CDK5 triggers multiple neurodegenerative pathways in Alzheimer's disease models; Meiotic synapsis; RHOD GTPase cycle; RHOF GTPase cycle; Gene and protein expression by JAK-STAT signaling after Interleukin-12 stimulation; Initiation of Nuclear Envelope (NE) Reformation; Depolymerization of the Nuclear Lamina; Breakdown of the nuclear lamina; Formation of Senescence-Associated Heterochr…	14	1.09	0.730018	44.33	2.15233e+07	2.24748e+07	15.82	10.02	2.28429e+07	2.65724e+07	2.20648e+07	2.29499e+07	2.34574e+07	2.19124e+07	2.11411e+07	1.91093e+07	2.08017e+07	1.53413e+07	1.64211e+07	1.69225e+07	2.34548e+07	2.24748e+07
FALSE	High	Master Protein	P53618	Coatomer subunit beta [OS=Homo sapiens]	0	FALSE	Homo sapiens (SwissProt TaxID=9606)	216.831	49	32	464	32	953	107.1	6.05	979.17	32	transport	plasma membrane;other membranes;cytosol;ER/Golgi;other cell component	other molecular function	Pf01602, Pf07718, Pf14806	1315	ENSG00000129083	COPB1	D3DQX0; hsa:1315; P53618; Q6GTT7; Q9NTK2; Q9UNW7		COPI-dependent Golgi-to-ER retrograde traffic; Neutrophil degranulation; COPI-mediated anterograde transport	3	0.965	0.941294	53.29	9.49401e+06	9.27687e+06	15.72	18.83	8.15456e+06	8.02769e+06	8.78725e+06	8.72966e+06	8.90173e+06	7.84938e+06	1.08131e+07	1.27951e+07	1.01257e+07	1.11787e+07	1.04109e+07	1.0623e+07	9.21153e+06	7.64857e+06
FALSE	High	Master Protein	P25705-1	ATP synthase subunit alpha, mitochondrial [OS=Homo sapiens]	0	FALSE	Homo sapiens (SwissProt TaxID=9606)	216.032	54	24	624	24	553	59.7	9.13	1653.41	24	other metabolic processes;transport;other biological processes	plasma membrane;other membranes;mitochondrion;other cell component	signal transduction activity or receptor binding;transporter activity;other molecular function	Pf00006, Pf00306, Pf02874	455397; 498	ENSG00000152234; ENSPTRG00000009991	ATP5F1A	A5A6H5; A8K092; B4DY56; hsa:498; K7ENP3; P25705; ptr:455397; Q53XX6; Q8IXV2; Q96FB4; Q96HW2; Q96IR6; Q9BTV8	Electron transport chain: OXPHOS system in mitochondria; 7q11.23 copy number variation syndrome; Oxidative phosphorylation	Mitochondrial protein import; Mitochondrial protein degradation; Cristae formation; Formation of ATP by chemiosmotic coupling	7	1.072	0.846205	44.29	3.88543e+07	4.22099e+07	7.36	11.19	4.16709e+07	3.2731e+07	3.31779e+07	4.17411e+07	3.97922e+07	3.91379e+07	3.78863e+07	3.78005e+07	3.869e+07	3.97976e+07	3.90193e+07	3.76629e+07	3.90306e+07	3.88172e+07
FALSE	High	Master Protein	P35908	Keratin, type II cytoskeletal 2 epidermal [OS=Homo sapiens]	0	TRUE	Homo sapiens (SwissProt TaxID=9606)	216.023	65	33	532	25	639	65.4	8	1159.36	33	cell cycle OR cell proliferation;cell organization and biogenesis;protein metabolism;other metabolic processes;other biological processes	plasma membrane;cytosol;cytoskeleton;other cell component	bone, tooth or skin structural activity;cytoskeletal activity	Pf00038, Pf16208	3849	ENSG00000172867	KRT2	hsa:3849; P35908; Q4VAQ2		Formation of the cornified envelope	2	1.04	0.957685	79.66	1.0319e+07	9.86157e+06	62.64	53.65	1.1531e+07	1.14673e+07	1.12741e+07	2.28485e+07	2.32305e+07	2.30488e+07	3.81916e+06	3.9736e+06	4.2717e+06	7.89046e+06	9.44486e+06	8.14654e+06	8.84161e+06	9.86157e+06
FALSE	High	Master Protein	P40939	Trifunctional enzyme subunit alpha, mitochondrial [OS=Homo sapiens]	0	FALSE	Homo sapiens (SwissProt TaxID=9606)	214.394	57	31	562	31	763	82.9	9.04	1371.34	31	other metabolic processes;other biological processes	other membranes;mitochondrion	other molecular function	Pf00378, Pf00725, Pf02737	3030	ENSG00000084754	HADHA	B2R7L4; B4DYP2; hsa:3030; P40939; Q16679; Q53T69; Q53TA2; Q96GT7; Q9UQC5	Fatty acid beta-oxidation; Mitochondrial long chain fatty acid beta-oxidation; Valproic acid pathway; Mitochondrial fatty acid oxidation disorders; Sudden infant death syndrome (SIDS) susceptibility pathways	Acyl chain remodeling of CL; mitochondrial fatty acid beta-oxidation of unsaturated fatty acids; Beta oxidation of decanoyl-CoA to octanoyl-CoA-CoA; Beta oxidation of octanoyl-CoA to hexanoyl-CoA; Beta oxidation of hexanoyl-CoA to butanoyl-CoA; Beta oxidation of myristoyl-CoA to lauroyl-CoA; Beta oxidation of lauroyl-CoA to decanoyl-CoA-CoA; Beta oxidation of palmitoyl-CoA to myristoyl-CoA	13	1.041	0.957485	40.61	1.21424e+07	1.3726e+07	14.84	11.18	9.92965e+06	1.14254e+07	1.13518e+07	1.47544e+07	1.39483e+07	1.39181e+07	1.44574e+07	1.29043e+07	1.32764e+07	1.04028e+07	9.73085e+06	1.10318e+07	1.11591e+07	1.22976e+07
FALSE	High	Master Protein	Q05639	Elongation factor 1-alpha 2 [OS=Homo sapiens]	0	FALSE	Homo sapiens (SwissProt TaxID=9606)	214.31	65	19	607	9	463	50.4	9.03	1711.91	19	protein metabolism;other metabolic processes;other biological processes	other membranes;other cytoplasmic organelle;other cell component	other molecular function	Pf00009, Pf03144, Pf22594	1917	ENSG00000101210	EEF1A2	B5BUF3; E1P5J1; hsa:1917; P54266; Q05639; Q0VGC7	Translation factors	Eukaryotic Translation Elongation	2	0.951	0.844951	69.31	5.36393e+06	5.1579e+06	36.17	23.58	3.16852e+06	3.75795e+06	3.22997e+06	5.03861e+06	5.37803e+06	5.34987e+06	8.00094e+06	9.40203e+06	8.07103e+06	5.63118e+06	7.07433e+06	3.99754e+06	4.63952e+06	3.9701e+06
FALSE	High	Master Protein	P60174-1	Isoform 2 of Triosephosphate isomerase [OS=Homo sapiens]	0	FALSE	Homo sapiens (SwissProt TaxID=9606)	213.766	84	16	698	16	249	26.7	6.9	2157.4	16	other metabolic processes	cytosol	other molecular function	Pf00121	451799; 7167	ENSG00000111669	TPI1	A5A6I9; B7Z5D8; D3DUS9; hsa:7167; P00938; P60174; P60175; ptr:451799; Q6FHP9; Q6IS07; Q8WWD0; Q96AG5	Fatty acid beta-oxidation; Cori cycle; HIF1A and PPARG in hypertrophic cardiomyopathy; Clear cell renal cell carcinoma pathways; Aerobic glycolysis - augmented; Aerobic glycolysis; Disorders of fructose metabolism; Glycolysis and gluconeogenesis; Metabolic epileptic disorders	Glycolysis; Gluconeogenesis	11	0.951	0.87425	45.93	1.05215e+08	9.26452e+07	21.77	19.73	8.4095e+07	8.35684e+07	8.33238e+07	8.80901e+07	9.02605e+07	8.65813e+07	1.36068e+08	1.28715e+08	1.22647e+08	1.31814e+08	1.25793e+08	1.36978e+08	8.36087e+07	8.64221e+07
FALSE	High	Master Protein	O00571	ATP-dependent RNA helicase DDX3X [OS=Homo sapiens]	0	FALSE	Homo sapiens (SwissProt TaxID=9606)	213.305	59	32	626	31	662	73.2	7.18	1276.93	32	cell cycle OR cell proliferation;cell organization and biogenesis;protein metabolism;other metabolic processes;stress response;signal transduction;other biological processes	non-structural extracellular;plasma membrane;other membranes;cytosol;cytoskeleton;mitochondrion;nucleus;other cell component	enzyme regulator activity;cytoskeletal activity;translation activity;nucleic acid binding activity;other molecular function	Pf00270, Pf00271	1654	ENSG00000215301	DDX3X	A8K538; B4E3E8; hsa:1654; O00571; O15536	Novel intracellular components of RIG-I-like receptor pathway; Hepatitis B infection	Neutrophil degranulation	3	0.99	0.981891	60.89	1.4335e+07	1.26795e+07	27.92	27.54	8.26945e+06	8.89825e+06	8.75032e+06	1.30875e+07	1.23868e+07	1.27709e+07	1.80477e+07	1.82489e+07	1.88925e+07	1.57014e+07	1.66014e+07	1.7246e+07	8.82793e+06	8.92018e+06
FALSE	High	Master Protein	P31943	Heterogeneous nuclear ribonucleoprotein H [OS=Homo sapiens]	0	FALSE	Homo sapiens (SwissProt TaxID=9606)	212.407	58	17	452	10	449	49.2	6.3	1382.74	17	RNA metabolism OR transcription;other metabolic processes;other biological processes	cytosol;nucleus;other cell component	nucleic acid binding activity;other molecular function	Pf00076, Pf08080	3187	ENSG00000169045; ENSG00000284254	HNRNPH1	B3KW86; D3DWQ2; hsa:3187; P31943; Q6IBM4	MECP2 and associated Rett syndrome; mRNA processing; Inhibition of exosome biogenesis and secretion by Manumycin A in CRPC cells	mRNA Splicing - Major Pathway; FGFR2 alternative splicing; Processing of Capped Intron-Containing Pre-mRNA	6	1.137	0.403214	74.23	1.08662e+07	1.32543e+07	45.08	23.14	5.33703e+06	5.17797e+06	7.70595e+06	6.77637e+06	6.53948e+06	7.38411e+06	1.59847e+07	1.64744e+07	1.53226e+07	1.63279e+07	1.60984e+07	1.66354e+07	9.96245e+06	9.97536e+06
FALSE	High	Master Protein	P54136-1	arginine--tRNA ligase, cytoplasmic [OS=Homo sapiens]	0	FALSE	Homo sapiens (SwissProt TaxID=9606)	211.832	61	32	583	32	660	75.3	6.68	1348.55	32	protein metabolism;RNA metabolism OR transcription;other metabolic processes	cytosol;nucleus;other cell component	nucleic acid binding activity;other molecular function	Pf00750, Pf03485, Pf05746	5917	ENSG00000113643	RARS1	B2RBS9; hsa:5917; P54136; Q53GY4; Q9BWA1	miR-targeted genes in lymphocytes; miR-targeted genes in muscle cell; miR-targeted genes in squamous cell; Amino acid metabolism	Transcriptional and post-translational regulation of MITF-M expression and activity; Selenoamino acid metabolism; Cytosolic tRNA aminoacylation	7	0.989	0.981891	45.34	1.35021e+07	1.15034e+07	25.81	26.77	9.3999e+06	9.3348e+06	9.31652e+06	1.15727e+07	1.1725e+07	1.16121e+07	1.57781e+07	1.74817e+07	1.67919e+07	1.91083e+07	1.61946e+07	1.55486e+07	8.83313e+06	8.47036e+06
FALSE	High	Master Protein	Q9Y678	Coatomer subunit gamma-1 [OS=Homo sapiens]	0	FALSE	Homo sapiens (SwissProt TaxID=9606)	211.668	54	32	419	29	874	97.7	5.47	677.05	32	transport;other biological processes	other membranes;cytosol;ER/Golgi	other molecular function	Pf01602, Pf08752, Pf16381	22820	ENSG00000181789	COPG1	A8K6M8; B3KMF6; hsa:22820; Q54AC4; Q9Y678	VEGFA-VEGFR2 signaling	COPI-dependent Golgi-to-ER retrograde traffic; COPI-mediated anterograde transport	3	0.939	0.751034	55.31	4.91767e+06	6.4117e+06	16.21	26.84	4.21159e+06	4.8766e+06	4.50053e+06	6.33587e+06	6.54894e+06	6.62227e+06	4.88719e+06	4.94834e+06	4.51807e+06	4.56111e+06	5.0305e+06	5.15389e+06	5.16662e+06	3.95293e+06
FALSE	High	Master Protein	P31948	stress-induced-phosphoprotein 1 [OS=Homo sapiens]	0	FALSE	Homo sapiens (SwissProt TaxID=9606)	211.632	53	30	645	30	543	62.6	6.8	1506.96	30	other biological processes	cytosol;ER/Golgi;nucleus;other cell component	other molecular function	Pf00515, Pf13181, Pf17830	10963	ENSG00000168439	STIP1	B4DM70; F5H0T1; G3XAD8; hsa:10963; P31948; Q3ZCU9; Q5TZU9	VEGFA-VEGFR2 signaling	HSP90 chaperone cycle for steroid hormone receptors (SHR) in the presence of ligand; RND1 GTPase cycle	3	0.972	0.957485	66.36	3.12193e+07	2.61847e+07	32.73	37.75	2.14727e+07	2.24054e+07	2.22532e+07	2.25966e+07	2.41994e+07	2.07418e+07	4.39473e+07	4.40791e+07	4.25316e+07	4.205e+07	4.02755e+07	4.15436e+07	1.72966e+07	1.9991e+07
FALSE	High	Master Protein	Q15084-1	Protein disulfide-isomerase A6 [OS=Homo sapiens]	0	FALSE	Homo sapiens (SwissProt TaxID=9606)	211.255	60	21	410	21	440	48.1	5.08	1224.52	21	protein metabolism;other metabolic processes;stress response	non-structural extracellular;plasma membrane;other membranes;cytosol;ER/Golgi;other cell component	other molecular function	Pf00085, Pf24541	10130	ENSG00000143870	PDIA6	B3KY95; B5MCQ5; B7Z254; B7Z4M8; F8WA83; hsa:10130; Q15084; Q53RC7; Q6ZSH5; Q99778	Photodynamic therapy-induced unfolded protein response; VEGFA-VEGFR2 signaling	Regulation of Insulin-like Growth Factor (IGF) transport and uptake by Insulin-like Growth Factor Binding Proteins (IGFBPs); Post-translational protein phosphorylation; XBP1(S) activates chaperone genes	5	0.885	0.364073	59.68	3.39627e+07	2.783e+07	35.43	35.22	1.825e+07	1.88415e+07	1.94487e+07	2.91323e+07	2.8964e+07	2.85702e+07	3.95958e+07	4.26222e+07	3.9594e+07	4.97184e+07	5.0674e+07	4.87508e+07	2.02769e+07	2.03324e+07
FALSE	High	Master Protein	P12956	X-ray repair cross-complementing protein 6 [OS=Homo sapiens]	0	FALSE	Homo sapiens (SwissProt TaxID=9606)	210.22	53	24	510	24	609	69.8	6.64	1259.78	24	cell organization and biogenesis;DNA metabolism;other metabolic processes;stress response;other biological processes	non-structural extracellular;cytosol;nucleus;other cell component	nucleic acid binding activity;other molecular function	Pf02037, Pf02735, Pf03730, Pf03731	2547	ENSG00000196419	XRCC6	B1AHC8; hsa:2547; P12956; Q6FG89; Q9UCQ2; Q9UCQ3	Non-homologous end joining; DNA repair pathways, full network; Primary ovarian insufficiency; HDAC6 interactions in the central nervous system	Neutrophil degranulation; Cytosolic sensors of pathogen-associated DNA ; Nonhomologous End-Joining (NHEJ); 2-LTR circle formation; IRF3-mediated induction of type I IFN	9	0.993	0.981891	46.17	2.25132e+07	2.02913e+07	26.18	28.25	2.06783e+07	2.07065e+07	1.69319e+07	1.42252e+07	1.30885e+07	1.36046e+07	2.64766e+07	2.44776e+07	2.81838e+07	2.48637e+07	2.53265e+07	2.6973e+07	2.30605e+07	2.02913e+07
FALSE	High	Master Protein	Q9Y265	RuvB-like 1 [OS=Homo sapiens]	0	FALSE	Homo sapiens (SwissProt TaxID=9606)	209.857	67	21	394	21	456	50.2	6.42	1285.66	21	cell organization and biogenesis;DNA metabolism;other metabolic processes;stress response;other biological processes	other membranes;cytosol;cytoskeleton;nucleus;other cell component	other molecular function	Pf06068, Pf17856	8607	ENSG00000175792	RUVBL1	B2R5S0; hsa:8607; P82276; Q1KMR0; Q53HK5; Q53HL7; Q53Y27; Q9BSX9; Q9Y265	Gastric cancer network 1; lncRNA in canonical Wnt signaling and colorectal cancer	Ub-specific processing proteases; Deposition of new CENPA-containing nucleosomes at the centromere; UCH proteinases; Formation of the beta-catenin:TCF transactivating complex; Telomere Extension By Telomerase; HATs acetylate histones; DNA Damage Recognition in GG-NER	9	1.017	0.984436	34.89	1.42237e+07	1.22386e+07	21.93	24.04	8.72564e+06	8.43105e+06	9.669e+06	1.44117e+07	1.15152e+07	1.20781e+07	1.48292e+07	1.49341e+07	1.4038e+07	1.52828e+07	1.5786e+07	1.66664e+07	1.02476e+07	1.01014e+07
FALSE	High	Master Protein	P07237	Protein disulfide-isomerase [OS=Homo sapiens]	0	FALSE	Homo sapiens (SwissProt TaxID=9606)	209.474	64	27	686	27	508	57.1	4.87	1911.54	27	protein metabolism;other metabolic processes;stress response;transport;signal transduction;other biological processes	non-structural extracellular;plasma membrane;other membranes;cytosol;cytoskeleton;ER/Golgi;other cell component	signal transduction activity or receptor binding;cytoskeletal activity;other molecular function	Pf00085, Pf13848	5034	ENSG00000185624	P4HB	B2RDQ2; hsa:5034; P07237; P30037; P32079; Q15205; Q6LDE5	VEGFA-VEGFR2 signaling; Type I collagen synthesis in the context of osteogenesis imperfecta	Collagen biosynthesis and modifying enzymes; Hedgehog ligand biogenesis; Detoxification of Reactive Oxygen Species; Regulation of Insulin-like Growth Factor (IGF) transport and uptake by Insulin-like Growth Factor Binding Proteins (IGFBPs); Post-translational protein phosphorylation; Insulin processing; Interleukin-12 signaling; Interleukin-23 signaling; Chylomicron assembly; VLDL assembly; LDL r…	13	0.96	0.919163	51.26	5.86188e+07	5.89752e+07	12.82	16.67	4.55332e+07	4.68826e+07	4.53172e+07	5.56019e+07	5.74299e+07	5.75556e+07	6.38167e+07	6.3496e+07	6.51025e+07	6.26095e+07	5.97017e+07	6.17965e+07	4.39028e+07	4.42556e+07
FALSE	High	Master Protein	Q10567	AP-1 complex subunit beta-1 [OS=Homo sapiens]	0	FALSE	Homo sapiens (SwissProt TaxID=9606)	209.208	49	36	461	1	949	104.6	5.06	834.37	36											0	1.056	0.973067	27.14	89338.7	95412.1	23.22	14.99		66103.2	97625.7	83641.3	124485	89338.7							81751.1	86267.6
FALSE	High	Master Protein	P63010-1	AP-2 complex subunit beta [OS=Homo sapiens]	0	FALSE	Homo sapiens (SwissProt TaxID=9606)	208.96	50	36	540	20	937	104.5	5.38	952.14	36	cell organization and biogenesis;transport;developmental processes;other biological processes	plasma membrane;other membranes;cytosol;ER/Golgi;other cytoplasmic organelle;other cell component	other molecular function	Pf01602, Pf02883, Pf09066	140670; 163	ENSG00000006125; ENSRNOG00000061543	Ap2b1; AP2B1	A6NJP3; hsa:163; P21851; P62944; P63010; Q7Z451; Q96J19; rno:140670	Synaptic vesicle pathway; GABA receptor signaling; EGF/EGFR signaling; Fragile X syndrome; mBDNF and proBDNF regulation of GABA neurotransmission; Markers of kidney cell lineage; 17q12 copy number variation syndrome	MHC class II antigen presentation; MHC class II antigen presentation; Cargo recognition for clathrin-mediated endocytosis; Retrograde neurotrophin signalling; Trafficking of GluR2-containing AMPA receptors; Recycling pathway of L1; WNT5A-dependent internalization of FZD4; WNT5A-dependent internalization of FZD2, FZD5 and ROR2; VLDLR internalisation and degradation; LDL clearance; Potential therap…	30	0.991	0.981891	53.64	5.26105e+06	5.00572e+06	14.88	22.87	4.65221e+06	3.86215e+06	4.14106e+06	6.15333e+06	5.86959e+06	5.91466e+06	5.00851e+06	5.98695e+06	6.0894e+06	4.93017e+06	4.94342e+06	5.52632e+06	3.86622e+06	3.69968e+06
FALSE	High	Master Protein	P09651-2	Isoform A1-A of Heterogeneous nuclear ribonucleoprotein A1 [OS=Homo sapiens]	0	FALSE	Homo sapiens (SwissProt TaxID=9606)	208.191	63	14	486	1	320	34.2	9.23	1324.51	14							HNRNPA1	P09651-2			0
FALSE	High	Master Protein	O43795	Unconventional myosin-Ib [OS=Homo sapiens]	0	FALSE	Homo sapiens (SwissProt TaxID=9606)	207.583	41	36	417	35	1136	131.9	9.38	630.76	36	cell organization and biogenesis;transport;other biological processes	plasma membrane;other membranes;cytoskeleton;other cytoplasmic organelle;other cell component	cytoskeletal activity;other molecular function	Pf00063, Pf00612, Pf06017	4430	ENSG00000128641	MYO1B	hsa:4430; O43794; O43795; Q7Z6L5			0	1.042	0.957485	49.09	1.22197e+07	1.26662e+07	14.55	24.38	8.46405e+06	9.14179e+06	9.28724e+06	1.30952e+07	1.20675e+07	1.23738e+07	1.1768e+07	1.08722e+07	1.27051e+07	1.28194e+07	1.31117e+07	1.26905e+07	8.44395e+06	8.69088e+06
FALSE	High	Master Protein	Q10567-3	Isoform C of AP-1 complex subunit beta-1 [OS=Homo sapiens]	0	FALSE	Homo sapiens (SwissProt TaxID=9606)	207.017	49	36	467	1	939	103.5	5.16	841.96	36											0	0.928	0.87425	43.11	313632	304017	25.11	49.93				267053	164060	236220	276530	313632	361967	413467	342010	363169
FALSE	High	Master Protein	Q00341-1	Vigilin [OS=Homo sapiens]	0	FALSE	Homo sapiens (SwissProt TaxID=9606)	206.955	39	39	524	38	1268	141.4	6.87	926.23	39											0	1.047	0.942799	43.16	8.37214e+06	1.04784e+07	15.02	17.59	7.18358e+06	6.89042e+06	7.17789e+06	1.01705e+07	1.01871e+07	1.05919e+07	8.23793e+06	9.21301e+06	9.10796e+06	7.61699e+06	8.50853e+06	7.84506e+06	7.729e+06	6.70089e+06
FALSE	High	Master Protein	O15067	Phosphoribosylformylglycinamidine synthase [OS=Homo sapiens]	0	FALSE	Homo sapiens (SwissProt TaxID=9606)	206.286	38	28	312	28	1338	144.6	5.76	682.91	28	other metabolic processes;other biological processes	cytosol;other cell component	other molecular function	Pf02769, Pf13507, Pf18072, Pf18076, Pf22689	5198	ENSG00000178921	PFAS	A6H8V8; hsa:5198; O15067		Purine ribonucleoside monophosphate biosynthesis	1	0.913	0.523144	68.22	5.15642e+06	4.47777e+06	26.55	28.57	3.79298e+06	4.02043e+06	4.14661e+06	4.12389e+06	4.1918e+06	4.73183e+06	6.44817e+06	6.62855e+06	7.13164e+06	7.74699e+06	5.61911e+06	6.95235e+06	4.47777e+06	4.76031e+06
FALSE	High	Master Protein	P11413-1	Glucose-6-phosphate 1-dehydrogenase [OS=Homo sapiens]	0	FALSE	Homo sapiens (SwissProt TaxID=9606)	206.148	71	31	560	31	515	59.2	6.84	1305.37	31	other metabolic processes;stress response;other biological processes	plasma membrane;other membranes;cytosol;cytoskeleton;other cell component	other molecular function	Pf00479, Pf02781	2539	ENSG00000160211	G6PD	D3DWX9; hsa:2539; P11413; Q16000; Q16765; Q8IU70; Q8IU88; Q8IUA6; Q96PQ2	Glutathione metabolism; Pentose phosphate metabolism; Cori cycle; miR-targeted genes in leukocytes; miR-targeted genes in lymphocytes; miR-targeted genes in muscle cell; Vitamin D receptor pathway; Nuclear receptors meta-pathway; NRF2 pathway; ATM signaling in development and disease ; Metabolic reprogramming in colon cancer; Vitamin D-sensitive calcium signaling in depression; Pentose phosphate …	TP53 Regulates Metabolic Genes; NFE2L2 regulates pentose phosphate pathway genes; Pentose phosphate pathway	19	1.007	0.999006	43.5	1.85676e+07	1.93846e+07	8.15	9.82	1.70105e+07	1.81534e+07	1.69137e+07	1.79386e+07	1.98828e+07	1.89207e+07	1.90389e+07	2.09085e+07	2.14969e+07	1.82211e+07	2.01559e+07	1.71333e+07	1.83153e+07	1.77341e+07
FALSE	High	Master Protein	P08237	ATP-dependent 6-phosphofructokinase, muscle type [OS=Homo sapiens]	0	FALSE	Homo sapiens (SwissProt TaxID=9606)	205.05	54	29	490	26	780	85.1	7.99	1143.17	29	other metabolic processes;other biological processes	plasma membrane;other membranes;cytosol;cytoskeleton;nucleus	kinase activity;other molecular function	Pf00365	5213	ENSG00000152556	PFKM	hsa:5213; J3KNX3; P08237; Q16814; Q16815; Q6ZTT1	Clear cell renal cell carcinoma pathways; Aerobic glycolysis - augmented; Aerobic glycolysis; Insulin signaling; Glycolysis and gluconeogenesis; Metabolic epileptic disorders	Glycolysis	7	0.991	0.981891	59.4	9.4865e+06	8.67594e+06	32.73	31.29	6.00351e+06	6.22053e+06	4.62568e+06	8.13678e+06	8.23867e+06	7.34896e+06	1.15488e+07	1.09233e+07	1.25373e+07	1.40292e+07	1.27233e+07	1.18424e+07	6.99558e+06	5.58164e+06
FALSE	High	Master Protein	P12270	Nucleoprotein TPR [OS=Homo sapiens]	0	FALSE	Homo sapiens (SwissProt TaxID=9606)	204.505	25	44	357	43	2363	267.1	5.02	573.15	44	cell cycle OR cell proliferation;cell organization and biogenesis;other metabolic processes;stress response;transport;signal transduction;other biological processes	other membranes;cytoskeleton;nucleus;other cell component	cytoskeletal activity;nucleic acid binding activity;other molecular function	Pf07926	7175	ENSG00000047410	TPR	hsa:7175; P12270; Q15624; Q15655; Q5SWY0; Q99968		HCMV Late Events; HCMV Early Events; ISG15 antiviral mechanism; Transport of the SLBP independent Mature mRNA; Transport of the SLBP Dependant Mature mRNA; Transport of Mature mRNA Derived from an Intronless Transcript; Transport of Mature mRNA derived from an Intron-Containing Transcript; Rev-mediated nuclear export of HIV RNA; Transport of Ribonucleoproteins into the Host Nucleus; NS1 Mediated …	29	1.051	0.937785	47.73	5.97776e+06	6.7876e+06	10.81	30.93	5.77894e+06	6.14117e+06	5.41816e+06	6.16845e+06	5.82688e+06	6.021e+06	5.99743e+06	6.4651e+06	5.45397e+06	5.95816e+06	7.68826e+06	5.106e+06	4.93261e+06	5.20061e+06
FALSE	High	Master Protein	O43390-1	heterogeneous nuclear ribonucleoprotein r [OS=Homo sapiens]	0	FALSE	Homo sapiens (SwissProt TaxID=9606)	204.161	48	24	553	1	633	70.9	8.13	1281.17	24	RNA metabolism OR transcription;other metabolic processes	ER/Golgi;nucleus;other cell component	nucleic acid binding activity	Pf00076, Pf18360	10236	ENSG00000125944; ENSG00000282958	HNRNPR	hsa:10236; O43390; Q2L7G6; Q5TEH1; Q9BV64; S4R3J4	mRNA processing	mRNA Splicing - Major Pathway; Processing of Capped Intron-Containing Pre-mRNA	3	0.869	0.45501	57.67	772243	607344	47.89	40.99	406634	435092	501342	758068	641915	589181	1.10604e+06	977287	786684	1.51521e+06	1.55272e+06	1.5052e+06	597468	557791
FALSE	High	Master Protein	Q9H4A4	aminopeptidase B [OS=Homo sapiens]	0	FALSE	Homo sapiens (SwissProt TaxID=9606)	203.428	62	28	467	28	650	72.5	5.74	1052.27	28	protein metabolism	non-structural extracellular;plasma membrane;other membranes	other molecular function	Pf01433, Pf09127, Pf17900	6051	ENSG00000176393	RNPEP	hsa:6051; Q9BVM9; Q9H1D4; Q9H4A4; Q9NPT7			0	0.959	0.911802	48.55	2.67474e+07	1.85813e+07	53.21	55.84	1.5572e+07	1.44642e+07	1.53086e+07	1.4824e+07	1.53607e+07	1.58656e+07	4.54799e+07	4.50925e+07	4.77409e+07	4.80929e+07	4.72672e+07	4.70138e+07	1.39878e+07	1.54243e+07
FALSE	High	Master Protein	P11216	Glycogen phosphorylase, brain form [OS=Homo sapiens]	0	FALSE	Homo sapiens (SwissProt TaxID=9606)	202.598	47	32	480	27	843	96.6	6.86	980.77	32	other metabolic processes	non-structural extracellular;other cytoplasmic organelle;other cell component	other molecular function	Pf00343	5834	ENSG00000100994	PYGB	hsa:5834; P11216; Q96AK1; Q9NPX8	IL18 signaling; Glycogen synthesis and degradation	Neutrophil degranulation; Glycogen breakdown (glycogenolysis)	4	0.986	0.981891	40.72	8.71325e+06	7.48495e+06	30.39	25.5	5.54503e+06	6.89388e+06	5.4854e+06	6.57872e+06	7.28523e+06	5.95397e+06	1.07706e+07	1.10478e+07	1.04212e+07	1.1524e+07	1.23684e+07	1.11685e+07	6.55878e+06	6.01031e+06
FALSE	High	Master Protein	Q8N163-1	Cell cycle and apoptosis regulator protein 2 [OS=Homo sapiens]	0	FALSE	Homo sapiens (SwissProt TaxID=9606)	202.1	56	33	482	32	923	102.8	5.22	1085.86	33	cell organization and biogenesis;RNA metabolism OR transcription;other metabolic processes;stress response;signal transduction;other biological processes	cytoskeleton;mitochondrion;nucleus;other cell component	enzyme regulator activity;other molecular function	Pf14443, Pf14444, Pf19256, Pf19257	57805	ENSG00000158941	CCAR2	A6NL03; B2RB79; D3DSR6; hsa:57805; Q6P0Q9; Q8N163; Q8N3G7; Q8N8M1; Q8TF34; Q9H9Q9; Q9HD12; Q9NT55	TAR syndrome	Regulation of HSF1-mediated heat shock response	2	1.029	0.976059	51.7	7.80899e+06	8.06329e+06	19.01	16.68	6.09706e+06	6.56735e+06	4.83133e+06	8.43942e+06	8.48307e+06	7.83575e+06	9.52754e+06	9.91364e+06	9.41176e+06	7.6891e+06	7.35768e+06	7.78231e+06	6.00381e+06	6.94603e+06
FALSE	High	Master Protein	Q15233	Non-POU domain-containing octamer-binding protein [OS=Homo sapiens]	0	FALSE	Homo sapiens (SwissProt TaxID=9606)	202.044	54	20	540	19	471	54.2	8.95	1354.02	20	DNA metabolism;RNA metabolism OR transcription;other metabolic processes;stress response;other biological processes	nucleus;other cell component	nucleic acid binding activity;other molecular function	Pf00076, Pf08075	4841	ENSG00000147140	NONO	B7Z4C2; D3DVV4; F5GYZ3; hsa:4841; O00201; P30807; Q12786; Q15233; Q9BQC5	mRNA processing		1	1.033	0.973067	58.69	3.86411e+07	3.73728e+07	29.18	33.01	2.82152e+07	3.0445e+07	2.89463e+07	3.24351e+07	3.20935e+07	3.21325e+07	5.92739e+07	5.43618e+07	5.75634e+07	5.10809e+07	4.60347e+07	5.05672e+07	2.70101e+07	2.64926e+07
FALSE	High	Master Protein	P23246-1	splicing factor, proline- and glutamine-rich [OS=Homo sapiens]	0	FALSE	Homo sapiens (SwissProt TaxID=9606)	200.748	41	25	532	24	707	76.1	9.44	1272.58	25	cell organization and biogenesis;DNA metabolism;RNA metabolism OR transcription;other metabolic processes;stress response;other biological processes	cytosol;nucleus;other cell component	nucleic acid binding activity;other molecular function	Pf00076, Pf08075	6421	ENSG00000116560	SFPQ	hsa:6421; P23246; P30808; Q5SZ71	mRNA processing; Type 2 papillary renal cell carcinoma	Suppression of apoptosis; PTK6 Regulates Proteins Involved in RNA Processing	4	1.047	0.941362	54.01	3.6922e+07	4.16749e+07	19.55	15.31	3.12391e+07	3.26278e+07	3.02998e+07	3.19773e+07	3.66374e+07	3.72088e+07	5.12203e+07	4.83166e+07	5.12184e+07	4.11082e+07	3.58382e+07	4.22328e+07	3.15029e+07	3.36619e+07
FALSE	High	Master Protein	P55060-1	Exportin-2 [OS=Homo sapiens]	0	FALSE	Homo sapiens (SwissProt TaxID=9606)	200.314	43	35	760	35	971	110.3	5.77	1142.22	35	transport	cytosol;nucleus;other cell component	other molecular function	Pf03378, Pf03810, Pf08506	1434	ENSG00000124207	CSE1L	A3RLL6; B2R5T4; E1P5Y0; F8W904; hsa:1434; O75432; P55060; Q32M40; Q9H5B7; Q9NTS0; Q9UP98; Q9UP99; Q9UPA0			0	0.963	0.938957	57.75	1.24615e+08	1.18829e+08	21.4	40.39	9.01467e+07	9.50482e+07	1.04994e+08	1.0484e+08	1.13811e+08	1.10297e+08	1.47558e+08	1.45414e+08	1.36443e+08	1.5762e+08	1.68245e+08	1.57268e+08	1.07359e+08	1.11786e+08
FALSE	High	Master Protein	P62258-1	14-3-3 protein epsilon [OS=Homo sapiens]	0	FALSE	Homo sapiens (SwissProt TaxID=9606)	199.798	77	19	1005	16	255	29.2	4.74	2178.48	19	stress response;developmental processes;signal transduction;other biological processes	plasma membrane;other membranes;cytosol;cytoskeleton;mitochondrion;ER/Golgi;nucleus;other cell component	enzyme regulator activity;other molecular function	Pf00244	22627; 282125; 29753; 417554; 7531	ENSBTAG00000005664; ENSG00000108953; ENSG00000274474; ENSGALG00010029332; ENSMUSG00000020849; ENSOARG00215044981; ENSOARG00220041585; ENSOARG00225044569; ENSRNOG00000005290	Ywhae; YWHAE	B3KY71; bta:282125; D3DTH5; gga:417554; hsa:7531; mmu:22627; P29360; P42655; P62258; P62259; P62260; P62261; P62262; P84171; Q3ZC40; Q4VJB6; Q53XZ5; Q5ZMT0; Q63631; Q7M4R4; rno:29753	Calcium regulation in cardiac cell; Cell cycle; Myometrial relaxation and contraction pathways; Cell cycle; Myometrial relaxation and contraction pathways; SIDS susceptibility pathways; Myometrial relaxation and contraction pathways; Myometrial relaxation and contraction pathways; VEGFA-VEGFR2 signaling; TNF-alpha NF-kB signaling pathway; Alpha 6 beta 4 integrin signaling pathway; Calcium regulat…	Translocation of SLC2A4 (GLUT4) to the plasma membrane; TP53 Regulates Metabolic Genes; Chk1/Chk2(Cds1) mediated inactivation of Cyclin B:Cdk1 complex; RHO GTPases activate PKNs; SARS-CoV-1 targets host intracellular signalling and regulatory pathways; SARS-CoV-2 targets host intracellular signalling and regulatory pathways; Activation of BAD and translocation to mitochondria ; RAB GEFs exchange …	96	0.927	0.714839	52.17	7.54302e+07	6.14289e+07	28.19	26.18	5.75858e+07	5.26726e+07	5.31918e+07	5.30741e+07	6.12926e+07	5.43148e+07	9.8218e+07	9.30539e+07	9.91702e+07	9.28287e+07	9.3922e+07	9.71674e+07	5.28055e+07	5.05512e+07
FALSE	High	Master Protein	P09651-1	Heterogeneous nuclear ribonucleoprotein A1 [OS=Homo sapiens]	0	FALSE	Homo sapiens (SwissProt TaxID=9606)	199.767	51	14	474	1	372	38.7	9.13	1297.43	14	RNA metabolism OR transcription;other metabolic processes;stress response;transport;other biological processes	cytosol;nucleus;other cell component	nucleic acid binding activity;other molecular function	Pf00076, Pf11627	3178	ENSG00000135486	HNRNPA1	A8K4Z8; hsa:3178; P09651; Q3MIB7; Q6PJZ7	mRNA processing	mRNA Splicing - Major Pathway; FGFR2 alternative splicing; Processing of Capped Intron-Containing Pre-mRNA; SARS-CoV-1-host interactions; SARS-CoV-1 modulates host translation machinery	6	100	1.30661e-15			125317		41.15
FALSE	High	Master Protein	P07195	L-lactate dehydrogenase B chain [OS=Homo sapiens]	0	FALSE	Homo sapiens (SwissProt TaxID=9606)	199.305	65	17	622	16	334	36.6	6.05	1646.94	17	other metabolic processes	other membranes;cytosol;mitochondrion;other cell component	other molecular function	Pf00056, Pf02866	3945	ENSG00000111716	LDHB	hsa:3945; P07195	Clear cell renal cell carcinoma pathways; CCL18 signaling; Glycolysis and gluconeogenesis; Metabolic epileptic disorders	Pyruvate metabolism	5	0.892	0.42398	59.26	7.06983e+07	6.20254e+07	26.48	24.33	4.72387e+07	4.89922e+07	4.82651e+07	5.51736e+07	5.97518e+07	5.6931e+07	8.51363e+07	8.38179e+07	8.36502e+07	8.92287e+07	9.08457e+07	9.10322e+07	4.80275e+07	4.85116e+07
FALSE	High	Master Protein	P07942	Laminin subunit beta-1 [OS=Homo sapiens]	0	FALSE	Homo sapiens (SwissProt TaxID=9606)	198.544	28	32	401	32	1786	197.9	4.94	742.91	32	cell adhesion;cell organization and biogenesis;developmental processes;other biological processes	non-structural extracellular;extracellular matrix;ER/Golgi;other cell component	extracellular structural activity;other molecular function	Pf00053, Pf00055, Pf21199, Pf23219	3912	ENSG00000091136	LAMB1	hsa:3912; P07942; Q14D91	Alpha 6 beta 4 signaling; Complement system; Focal adhesion; Focal adhesion: PI3K-Akt-mTOR-signaling; PI3K-Akt signaling; Inflammatory response pathway; Small cell lung cancer; Pleural mesothelioma	Degradation of the extracellular matrix; ECM proteoglycans; Regulation of Insulin-like Growth Factor (IGF) transport and uptake by Insulin-like Growth Factor Binding Proteins (IGFBPs); Post-translational protein phosphorylation; Non-integrin membrane-ECM interactions; Formation of the dystrophin-glycoprotein complex (DGC); L1CAM interactions; Laminin interactions; MET activates PTK2 signaling; EG…	18	1.023	0.981891	44.29	5.90476e+06	4.37827e+06	20.09	22.43	5.63766e+06	6.36968e+06	5.30468e+06	6.28467e+06	5.44854e+06	5.25215e+06	6.48811e+06	4.2749e+06	6.18452e+06	6.46312e+06	3.12437e+06	7.44884e+06	4.81066e+06	4.37827e+06
FALSE	High	Master Protein	Q8WUM4	Programmed cell death 6-interacting protein [OS=Homo sapiens]	0	FALSE	Homo sapiens (SwissProt TaxID=9606)	198.222	48	30	459	30	868	96	6.52	894.42	30	cell cycle OR cell proliferation;cell organization and biogenesis;protein metabolism;other metabolic processes;transport;other biological processes	non-structural extracellular;plasma membrane;cytosol;cytoskeleton;ER/Golgi;other cytoplasmic organelle;other cell component	signal transduction activity or receptor binding;other molecular function	Pf03097, Pf13949	10015	ENSG00000170248	PDCD6IP	C5MQH7; E9PFU1; hsa:10015; Q6NUS1; Q8WUM4; Q9BX86; Q9NUN0; Q9P2H2; Q9UKL5	Inhibition of exosome biogenesis and secretion by Manumycin A in CRPC cells	Budding and maturation of HIV virion; Regulation of necroptotic cell death; Uptake and function of anthrax toxins	5	0.997	0.990716	46.04	7.96264e+06	7.63782e+06	19.33	27.61	6.51272e+06	7.07523e+06	6.14034e+06	7.62812e+06	6.32571e+06	7.3681e+06	9.19302e+06	9.81197e+06	1.00061e+07	1.06638e+07	8.31184e+06	9.59671e+06	6.11621e+06	5.15373e+06
FALSE	High	Master Protein	O43390-2	Isoform 2 of Heterogeneous nuclear ribonucleoprotein R [OS=Homo sapiens]	0	FALSE	Homo sapiens (SwissProt TaxID=9606)	197.404	48	24	535	1	636	71.2	8.13	1204.61	24							HNRNPR	O43390-2			0	0.808	0.583492	39.83	83063.7	71657.5	12.55	29				74482.5	75159.8	76039.7	107757	83404	78806.8	89620.2	90242.6	83063.7
FALSE	High	Master Protein	Q9BUF5	Tubulin beta-6 chain [OS=Homo sapiens]	0	FALSE	Homo sapiens (SwissProt TaxID=9606)	197.092	77	21	1538	9	446	49.8	4.88	3027.75	21	cell cycle OR cell proliferation;cell organization and biogenesis	cytoskeleton;other cell component	cytoskeletal activity;other molecular function	Pf00091, Pf03953	84617	ENSG00000176014	TUBB6	B3KM76; hsa:84617; Q9BUF5; Q9HA42	Alzheimer's disease and miRNA effects; Pathogenic Escherichia coli infection; Parkin-ubiquitin proteasomal system pathway; Alzheimer's disease	Recycling pathway of L1; Separation of Sister Chromatids; HCMV Early Events; Intraflagellar transport; COPI-dependent Golgi-to-ER retrograde traffic; Translocation of SLC2A4 (GLUT4) to the plasma membrane; Microtubule-dependent trafficking of connexons from Golgi to the plasma membrane; Gap junction assembly; MHC class II antigen presentation; Resolution of Sister Chromatid Cohesion; HSP90 chaper…	35	0.999	0.981891	50.55	925218	922258	41.28	28.29	552200	443264	376301	641152	619385	1.21861e+06	1.41388e+06	1.02691e+06	1.08758e+06	1.45328e+06	1.01443e+06	843850	922258	659415
FALSE	High	Master Protein	Q12905	Interleukin enhancer-binding factor 2 [OS=Homo sapiens]	0	FALSE	Homo sapiens (SwissProt TaxID=9606)	196.97	80	19	432	19	390	43	5.26	1286.44	19	other biological processes	cytosol;nucleus;other cell component	nucleic acid binding activity	Pf07528, Pf20965	3608	ENSG00000143621	ILF2	A6NDB0; B2R8G7; hsa:3608; Q12905; Q5SR10; Q5SR11; Q7L7R3; Q9BWD4; Q9P1N0	B cell receptor signaling	Neutrophil degranulation; PKR-mediated signaling	3	0.993	0.981891	44.45	1.65137e+07	1.50987e+07	20.06	18.83	1.07787e+07	1.05349e+07	1.09138e+07	1.58156e+07	1.51841e+07	1.49977e+07	1.72427e+07	1.75564e+07	1.81641e+07	1.84805e+07	1.88085e+07	1.73944e+07	1.23944e+07	1.25201e+07
FALSE	High	Master Protein	P11586	C-1-tetrahydrofolate synthase, cytoplasmic [OS=Homo sapiens]	0	FALSE	Homo sapiens (SwissProt TaxID=9606)	196.85	52	39	472	39	935	101.5	7.3	955.42	39											0	0.966	0.941294	54.02	1.0228e+07	8.55098e+06	29.76	33.71	7.44681e+06	7.4477e+06	6.53866e+06	7.5163e+06	8.52455e+06	8.22183e+06	1.33034e+07	1.30378e+07	1.36338e+07	1.40373e+07	1.4522e+07	1.22718e+07	6.4933e+06	6.15663e+06
FALSE	High	Master Protein	P04844-1	Dolichyl-diphosphooligosaccharide--protein glycosyltransferase subunit 2 [OS=Homo sapiens]	0	FALSE	Homo sapiens (SwissProt TaxID=9606)	196.623	67	23	413	23	631	69.2	5.69	1013.47	23	protein metabolism;other metabolic processes	other membranes;ER/Golgi;nucleus		Pf05817, Pf23860, Pf23861, Pf25147	6185	ENSG00000118705; ENSG00000291973	RPN2	hsa:6185; P04844; Q5JYR6; Q6IBA5; Q96E21; Q9BUQ3; Q9UBE1	Proteasome degradation; N-glycan biosynthesis	SRP-dependent cotranslational protein targeting to membrane; Asparagine N-linked glycosylation; Maturation of spike protein	5	0.986	0.981891	45.11	7.85191e+06	7.61792e+06	19.28	19.95	6.10325e+06	5.78e+06	5.48202e+06	8.29652e+06	7.75821e+06	8.39041e+06	9.1618e+06	8.73117e+06	9.02816e+06	5.16064e+06	7.91647e+06	7.78789e+06	6.34999e+06	5.735e+06
FALSE	High	Master Protein	P68133	Actin, alpha skeletal muscle [OS=Homo sapiens]	0	FALSE	Homo sapiens (SwissProt TaxID=9606)	196.618	70	20	2056	1	377	42	5.39	3566.71	20	cell organization and biogenesis;other biological processes	cytosol;cytoskeleton;other cell component	cytoskeletal activity;other molecular function	Pf00022	58	ENSG00000143632	ACTA1	hsa:58; P02568; P68133; P99020; Q5T8M9	Myometrial relaxation and contraction pathways; Fas ligand pathway and stress induction of heat shock proteins; Physico-chemical features and toxicity-associated pathways; Striated muscle contraction pathway; Mechanoregulation and pathology of YAP/TAZ via Hippo and non-Hippo mechanisms; IL18 signaling; Pleural mesothelioma	Striated Muscle Contraction; Formation of the dystrophin-glycoprotein complex (DGC)	9	1.188	0.739112	19.27	76757	85446.7	8.24	16.78				76757	83416.1	70734.7
FALSE	High	Master Protein	P78347	General transcription factor II-I [OS=Homo sapiens]	0	FALSE	Homo sapiens (SwissProt TaxID=9606)	195.367	49	35	450	35	998	112.3	6.39	900.04	35	RNA metabolism OR transcription;other metabolic processes;other biological processes	nucleus;other cell component	nucleic acid binding activity;other molecular function	Pf02946	2969	ENSG00000263001	GTF2I	hsa:2969; O14743; O15359; O43546; O43588; O43589; P78347; Q75M85; Q75M86; Q75M87; Q75M88; Q86U51; Q9BSZ4	B cell receptor signaling; 7q11.23 copy number variation syndrome; Genetic causes of porto-sinusoidal vascular disease		3	1.055	0.910153	53.62	8.95103e+06	9.30648e+06	31.92	31.89	6.10866e+06	5.89071e+06	5.67501e+06	6.60411e+06	7.02582e+06	7.3734e+06	1.20753e+07	1.23146e+07	1.17461e+07	1.26972e+07	1.19507e+07	1.08662e+07	5.90395e+06	5.21433e+06
FALSE	High	Master Protein	P04843	Dolichyl-diphosphooligosaccharide--protein glycosyltransferase subunit 1 [OS=Homo sapiens]	0	FALSE	Homo sapiens (SwissProt TaxID=9606)	195.004	58	28	500	28	607	68.5	6.38	1073.97	28	protein metabolism;other metabolic processes	other membranes;cytosol;ER/Golgi;other cell component		Pf04597	6184	ENSG00000163902	RPN1	B2R5Z0; D3DNB6; hsa:6184; P04843; Q68DT1	Proteasome degradation; N-glycan biosynthesis	SRP-dependent cotranslational protein targeting to membrane; Asparagine N-linked glycosylation; Maturation of spike protein	5	1.017	0.984436	42.18	2.78271e+07	2.94854e+07	19.21	15	3.11248e+07	3.09205e+07	2.97782e+07	2.89856e+07	3.02532e+07	3.06861e+07	2.67149e+07	2.27404e+07	2.33786e+07	1.88914e+07	1.94139e+07	1.90217e+07	2.83715e+07	2.94854e+07
FALSE	High	Master Protein	P26641	elongation factor 1-gamma [OS=Homo sapiens]	0	FALSE	Homo sapiens (SwissProt TaxID=9606)	194.57	70	22	498	22	437	50.1	6.67	1131.59	22	protein metabolism;other metabolic processes;other biological processes	cytosol;other cell component	other molecular function	Pf00043, Pf00647, Pf02798	1937	ENSG00000254772	EEF1G	B4DTG2; hsa:1937; P26641; Q6PJ62; Q6PK31; Q96CU2; Q9P196	Translation factors	Signaling by ALK fusions and activated point mutants; Eukaryotic Translation Elongation	3	1.047	0.941294	57.71	1.53253e+07	1.81545e+07	12.58	20.32	1.31368e+07	1.31324e+07	1.47697e+07	1.64497e+07	1.67917e+07	1.71008e+07	1.9455e+07	1.54897e+07	1.87819e+07	1.51627e+07	1.44982e+07	1.49507e+07	1.30075e+07	1.39654e+07
FALSE	High	Master Protein	P17844	probable ATP-dependent RNA helicase DDX5 [OS=Homo sapiens]	0	FALSE	Homo sapiens (SwissProt TaxID=9606)	194.406	58	29	598	22	614	69.1	8.92	1392.61	29	cell organization and biogenesis;RNA metabolism OR transcription;other metabolic processes;signal transduction;other biological processes	cytosol;nucleus;other cell component	nucleic acid binding activity;other molecular function	Pf00270, Pf00271, Pf08061	1655	ENSG00000108654	DDX5	B4DLW8; B5BU21; D3DU32; E7ETL9; hsa:1655; O75681; P17844; Q53Y61	miR-targeted genes in leukocytes; miR-targeted genes in lymphocytes; Ciliary landscape	SUMOylation of transcription cofactors; mRNA Splicing - Major Pathway; Estrogen-dependent gene expression; Replication of the SARS-CoV-1 genome; Replication of the SARS-CoV-2 genome	8	0.995	0.986404	57.58	1.68271e+07	1.49532e+07	33.81	29.65	1.01957e+07	9.69645e+06	9.98124e+06	1.33848e+07	1.25985e+07	1.37194e+07	2.06898e+07	2.06387e+07	2.06656e+07	2.37877e+07	2.4059e+07	2.22167e+07	1.06619e+07	1.0864e+07
FALSE	High	Master Protein	P36871-1	Phosphoglucomutase-1 [OS=Homo sapiens]	0	FALSE	Homo sapiens (SwissProt TaxID=9606)	193.732	75	29	496	29	562	61.4	6.76	1129.28	29	other metabolic processes	non-structural extracellular;cytosol;other cell component	other molecular function	Pf02878, Pf02879, Pf02880, Pf24947	5236	ENSG00000079739	PGM1	B2R5N9; B4DPV0; hsa:5236; P36871; Q16105; Q16106; Q5BKZ9; Q6NW22; Q86U74; Q96J40; Q9NTY4	miR-targeted genes in lymphocytes; miR-targeted genes in muscle cell; Ectoderm differentiation; Clear cell renal cell carcinoma pathways; Glycogen synthesis and degradation; Opioid receptor pathways; Disorders of galactose metabolism ; Disorders of fructose metabolism; UDP-derived sugars synthesis in fibroblasts; Glucuronidation	Neutrophil degranulation; Glycogen synthesis; Glycogen breakdown (glycogenolysis); Galactose catabolism; Defective PGM1 causes PGM1-CDG	15	0.949	0.871602	48.43	1.32278e+07	1.21708e+07	33.23	32.1	9.78682e+06	1.07664e+07	1.04909e+07	1.09505e+07	1.16521e+07	1.12463e+07	1.50166e+07	1.62699e+07	1.72964e+07	2.26627e+07	2.17356e+07	2.25087e+07	1.01921e+07	1.03001e+07
FALSE	High	Master Protein	Q9NSE4	Isoleucine--tRNA ligase, mitochondrial [OS=Homo sapiens]	0	FALSE	Homo sapiens (SwissProt TaxID=9606)	193.558	49	32	441	32	1012	113.7	7.2	760.34	32	protein metabolism;RNA metabolism OR transcription;other metabolic processes	mitochondrion	nucleic acid binding activity;other molecular function	Pf00133, Pf06827, Pf08264	55699	ENSG00000067704	IARS2	B2RPG8; hsa:55699; Q1M2P9; Q6PI85; Q7L439; Q86WU9; Q96D91; Q9H9Q8; Q9NSE4; Q9NW42		Mitochondrial protein degradation; Mitochondrial tRNA aminoacylation	2	1.015	0.990716	47.53	8.63343e+06	8.86674e+06	12.08	11.36	7.8804e+06	7.49224e+06	8.15767e+06	8.3449e+06	8.3113e+06	8.00555e+06	9.64723e+06	1.07079e+07	1.00339e+07	8.93195e+06	1.05153e+07	9.18418e+06	8.49472e+06	6.83226e+06
FALSE	High	Master Protein	O94979	Protein transport protein Sec31A [OS=Homo sapiens]	0	FALSE	Homo sapiens (SwissProt TaxID=9606)	193.468	41	35	379	35	1220	132.9	6.89	589.19	35	cell organization and biogenesis;transport;other biological processes	other membranes;cytosol;ER/Golgi;other cell component	other molecular function	Pf12931	22872	ENSG00000138674	SEC31A	B4DIW6; B7ZKZ7; B7ZL00; H7C2W3; hsa:22872; O94979; Q17RR5; Q5H9P6; Q5XG74; Q659G7; Q6ZU90; Q7LCX9; Q86TJ0; Q8IZH4; Q9P048; Q9P0A6; Q9UM05; Q9UM06	Sterol regulatory element-binding proteins (SREBP) signaling	Signaling by ALK fusions and activated point mutants; MHC class II antigen presentation; COPII-mediated vesicle transport; XBP1(S) activates chaperone genes; Antigen Presentation: Folding, assembly and peptide loading of class I MHC	6	1.037	0.962923	50.93	8.31602e+06	1.00462e+07	12.43	11.37	8.09724e+06	7.39987e+06	7.88004e+06	8.88474e+06	8.33948e+06	9.06326e+06	8.29262e+06	1.07652e+07	9.96217e+06	7.81445e+06	7.46792e+06	9.88941e+06	7.84443e+06	7.85604e+06
FALSE	High	Master Protein	P49419-2	Isoform 2 of Alpha-aminoadipic semialdehyde dehydrogenase [OS=Homo sapiens]	0	FALSE	Homo sapiens (SwissProt TaxID=9606)	193.429	72	25	349	25	511	55.3	6.86	936.17	25							ALDH7A1	P49419-2			0	0.949	0.871602	53.71	9.33946e+06	8.42682e+06	31.51	29.01	6.1166e+06	6.06936e+06	5.845e+06	7.86965e+06	7.89868e+06	7.37638e+06	1.1043e+07	1.19447e+07	1.10638e+07	1.35906e+07	1.2522e+07	1.36808e+07	6.06806e+06	6.07508e+06
FALSE	High	Master Protein	Q9NR30-1	Nucleolar RNA helicase 2 [OS=Homo sapiens]	0	FALSE	Homo sapiens (SwissProt TaxID=9606)	193.257	51	30	435	28	783	87.3	9.28	872.55	30	cell organization and biogenesis;RNA metabolism OR transcription;other metabolic processes;stress response;other biological processes	cytosol;mitochondrion;nucleus;other cell component	enzyme regulator activity;nucleic acid binding activity;other molecular function	Pf00270, Pf00271, Pf08152	9188	ENSG00000165732	DDX21	B2RDL0; hsa:9188; Q13436; Q5VX41; Q68D35; Q9NR30	10q11.21q11.23 copy number variation syndrome; Rubinstein-Taybi syndrome 1	B-WICH complex positively regulates rRNA expression; Major pathway of rRNA processing in the nucleolus and cytosol	4	1.07	0.851845	55.27	7.13265e+06	7.70996e+06	26.24	31.18	3.75607e+06	4.5102e+06	4.94003e+06	6.61089e+06	6.91673e+06	7.02797e+06	9.54674e+06	9.03234e+06	8.62809e+06	8.41559e+06	7.2389e+06	8.20563e+06	3.56698e+06	4.92191e+06
FALSE	High	Master Protein	P13489	Ribonuclease inhibitor [OS=Homo sapiens]	0	FALSE	Homo sapiens (SwissProt TaxID=9606)	192.712	79	22	406	22	461	49.9	4.82	1071.54	22	RNA metabolism OR transcription;other metabolic processes;other biological processes	non-structural extracellular;plasma membrane;other membranes;cytosol;nucleus;other cell component	enzyme regulator activity	Pf13516, Pf18779	6050	ENSG00000023191; ENSG00000276230	RNH1	hsa:6050; P13489; Q8IZK8; Q96FD7; Q9BQ80; Q9UDK6			0	0.941	0.826932	44.65	1.14197e+07	1.0626e+07	22.5	19.75	9.79019e+06	9.40693e+06	9.58768e+06	1.05587e+07	1.08404e+07	1.04882e+07	1.31177e+07	1.29341e+07	1.203e+07	1.62831e+07	1.41944e+07	1.80276e+07	9.74402e+06	9.71451e+06
FALSE	High	Master Protein	P26640	Valine--tRNA ligase [OS=Homo sapiens]	0	FALSE	Homo sapiens (SwissProt TaxID=9606)	192.612	41	36	388	36	1264	140.4	7.59	780.71	36	protein metabolism;RNA metabolism OR transcription;other metabolic processes	cytosol	other molecular function	Pf00043, Pf00133, Pf08264	7407	ENSG00000096171; ENSG00000204394; ENSG00000224264; ENSG00000226589; ENSG00000231116	VARS1	B0V1N1; B4DZ61; hsa:7407; P26640; Q5JQ90; Q96E77; Q9UQM2	Amino acid metabolism	Cytosolic tRNA aminoacylation	2	1.06	0.899303	44.69	1.01278e+07	1.04761e+07	7.95	13.7	1.13067e+07	9.15624e+06	1.11411e+07	1.00183e+07	1.0763e+07	1.02386e+07	1.02656e+07	9.04445e+06	1.06064e+07	9.74378e+06	9.30891e+06	9.09354e+06	1.04667e+07	9.42441e+06
FALSE	High	Master Protein	Q9Y230	RuvB-like 2 [OS=Homo sapiens]	0	FALSE	Homo sapiens (SwissProt TaxID=9606)	192.439	75	26	497	26	463	51.1	5.64	1261.7	26	cell organization and biogenesis;protein metabolism;DNA metabolism;other metabolic processes;stress response;other biological processes	other membranes;cytosol;cytoskeleton;nucleus;other cell component	nucleic acid binding activity;other molecular function	Pf06068, Pf17856	10856	ENSG00000183207	RUVBL2	B3KQ59; E7ETE5; hsa:10856; Q6FIB9; Q6PK27; Q9Y230; Q9Y361		HATs acetylate histones; Telomere Extension By Telomerase	2	1	0.993364	44.49	1.65767e+07	1.50641e+07	20.22	20.89	1.38219e+07	1.25153e+07	1.25007e+07	1.40292e+07	1.35719e+07	1.50396e+07	1.87095e+07	2.10122e+07	2.04678e+07	2.05836e+07	1.94246e+07	1.82709e+07	1.09509e+07	1.30089e+07
FALSE	High	Master Protein	P49915	GMP synthase [glutamine-hydrolyzing] [OS=Homo sapiens]	0	FALSE	Homo sapiens (SwissProt TaxID=9606)	191.695	59	27	382	27	693	76.7	6.87	673.77	27	other metabolic processes	cytosol	other molecular function	Pf00117, Pf00958, Pf02540	8833	ENSG00000163655	GMPS	A8K639; B4DXV7; F8W720; hsa:8833; P49915		Purine ribonucleoside monophosphate biosynthesis; Azathioprine ADME	2	0.891	0.322325	68.56	5.2955e+06	4.29142e+06	41.52	38.51	2.28923e+06	2.72265e+06	3.22293e+06	4.03752e+06	3.73423e+06	3.87169e+06	7.94274e+06	7.41086e+06	6.94544e+06	7.81339e+06	7.10948e+06	7.63189e+06	2.89781e+06	2.63599e+06
FALSE	High	Master Protein	P12268	inosine-5'-monophosphate dehydrogenase 2 [OS=Homo sapiens]	0	FALSE	Homo sapiens (SwissProt TaxID=9606)	191.036	61	22	380	22	514	55.8	6.9	939.42	22	cell cycle OR cell proliferation;other metabolic processes;other biological processes	non-structural extracellular;cytosol;nucleus;other cell component	nucleic acid binding activity;other molecular function	Pf00478, Pf00571	3615	ENSG00000178035	IMPDH2	hsa:3615; P12268; Q6LEF3	Rett syndrome	Potential therapeutics for SARS; Neutrophil degranulation; Purine ribonucleoside monophosphate biosynthesis; Azathioprine ADME	5	0.95	0.87425	53.83	9.52422e+06	9.498e+06	14.59	17.65	7.14836e+06	7.48579e+06	6.99468e+06	8.88627e+06	9.58622e+06	9.46262e+06	1.06011e+07	1.03423e+07	9.97379e+06	9.73346e+06	9.44472e+06	1.10439e+07	6.95392e+06	6.30213e+06
FALSE	High	Master Protein	O60506	Heterogeneous nuclear ribonucleoprotein Q [OS=Homo sapiens]	0	FALSE	Homo sapiens (SwissProt TaxID=9606)	188.898	47	23	528	16	623	69.6	8.59	1265.23	23	DNA metabolism;RNA metabolism OR transcription;other metabolic processes;stress response;other biological processes	cytosol;ER/Golgi;nucleus;other cell component	nucleic acid binding activity	Pf00076, Pf18360	10492	ENSG00000135316	SYNCRIP	E1P501; E1P502; hsa:10492; O60506; Q53H05; Q5TCG2; Q5TCG3; Q8IW78; Q8N599; Q96LC1; Q96LC2; Q9Y583			0	1.003	0.995406	45.37	9.51499e+06	8.5246e+06	25.44	27.16	6.23516e+06	5.8532e+06	5.9782e+06	8.98813e+06	8.75031e+06	8.46805e+06	1.08537e+07	1.12282e+07	1.00727e+07	1.20798e+07	1.21856e+07	1.18521e+07	6.73959e+06	6.99138e+06
FALSE	High	Master Protein	P07355	Annexin A2 [OS=Homo sapiens]	0	FALSE	Homo sapiens (SwissProt TaxID=9606)	188.402	68	23	514	23	339	38.6	7.75	1438.99	23	cell adhesion;cell organization and biogenesis;RNA metabolism OR transcription;other metabolic processes;transport;developmental processes;other biological processes	non-structural extracellular;extracellular matrix;plasma membrane;other membranes;cytosol;nucleus;other cytoplasmic organelle;other cell component	enzyme regulator activity;cytoskeletal activity;other molecular function	Pf00191	302	ENSG00000182718	ANXA2	hsa:302; P07355; Q567R4; Q6N0B3; Q8TBV2; Q96DD5; Q9UDH8	miR-targeted genes in leukocytes; miR-targeted genes in lymphocytes; miR-targeted genes in squamous cell; Gastrin signaling; CCL18 signaling; Prostaglandin synthesis and regulation	Neutrophil degranulation; Gene and protein expression by JAK-STAT signaling after Interleukin-12 stimulation; Turbulent (oscillatory, disturbed) flow shear stress activates signaling by PIEZO1 and integrins in endothelial cells; Smooth Muscle Contraction; Dissolution of Fibrin Clot	11	1.089	0.735219	56.74	2.9895e+07	4.09723e+07	37.76	67.65	4.87048e+07	5.06811e+07	4.2165e+07	3.82942e+07	3.83184e+07	3.88018e+07	2.3338e+07	2.07161e+07	2.10239e+07	2.06873e+07	2.02181e+07	1.97996e+07	1.22802e+08	4.10634e+07
FALSE	High	Master Protein	P00338-1	L-lactate dehydrogenase A chain [OS=Homo sapiens]	0	FALSE	Homo sapiens (SwissProt TaxID=9606)	187.979	76	19	582	18	332	36.7	8.27	1288.18	19	other metabolic processes	cytosol;mitochondrion;other cell component	other molecular function	Pf00056, Pf02866	3939	ENSG00000134333; ENSG00000288299	LDHA	B4DKQ2; B7Z5E3; D3DQY3; F8W819; hsa:3939; P00338; Q53G53; Q6IBM7; Q6ZNV1; Q9UDE8; Q9UDE9	Cori cycle; HIF1A and PPARG in hypertrophic cardiomyopathy; Photodynamic therapy-induced HIF-1 survival signaling; VEGFA-VEGFR2 signaling; Amino acid metabolism; Clear cell renal cell carcinoma pathways; PI3K/AKT/mTOR - vitamin D3 signaling; Hereditary leiomyomatosis and renal cell carcinoma pathway; Metabolic reprogramming in colon cancer; Aerobic glycolysis - augmented; Aerobic glycolysis; Glyc…	Pyruvate metabolism; Regulation of pyruvate metabolism	22	0.84	0.0653444	60.66	4.22398e+07	3.00187e+07	39.38	36.33	2.9053e+07	2.87143e+07	2.79395e+07	2.96843e+07	2.95379e+07	2.88936e+07	6.0106e+07	6.15544e+07	6.37537e+07	6.50743e+07	6.5049e+07	6.70628e+07	2.83301e+07	2.74382e+07
FALSE	High	Master Protein	P11717	Cation-independent mannose-6-phosphate receptor [OS=Homo sapiens]	0	FALSE	Homo sapiens (SwissProt TaxID=9606)	187.623	23	39	381	39	2491	274.2	5.94	601.14	39	transport;developmental processes;signal transduction;other biological processes	plasma membrane;other membranes;ER/Golgi;nucleus;other cytoplasmic organelle;other cell component	kinase activity;other molecular function	Pf00040, Pf00878	3482	ENSG00000197081	IGF2R	hsa:3482; P11717; Q7Z7G9; Q96PT5	miR-targeted genes in adipocytes; miR-targeted genes in leukocytes; miR-targeted genes in lymphocytes; miR-targeted genes in muscle cell; TROP2 regulatory signaling	Neutrophil degranulation; Golgi Associated Vesicle Biogenesis; Cargo recognition for clathrin-mediated endocytosis; Retrograde transport at the Trans-Golgi-Network	10	1.098	0.682499	45.31	4.73609e+06	5.21385e+06	12.97	21.18	4.13055e+06	3.49674e+06	3.55561e+06	4.37353e+06	4.83035e+06	4.30913e+06	5.24739e+06	4.95568e+06	4.84109e+06	4.64367e+06	5.26517e+06	4.90844e+06	3.75426e+06	3.42123e+06
FALSE	High	Master Protein	P17858-1	ATP-dependent 6-phosphofructokinase, liver type [OS=Homo sapiens]	0	FALSE	Homo sapiens (SwissProt TaxID=9606)	186.255	49	24	378	19	780	85	7.5	771.14	24	other metabolic processes;other biological processes	non-structural extracellular;cytosol;other cell component	kinase activity;other molecular function	Pf00365	5211	ENSG00000141959	PFKL	hsa:5211; P17858; Q96A64; Q96IH4; Q9BR91	Photodynamic therapy-induced HIF-1 survival signaling; Clear cell renal cell carcinoma pathways; Metabolic reprogramming in colon cancer; Insulin signaling; Disorders of fructose metabolism; Glycolysis and gluconeogenesis; Metabolic epileptic disorders	Neutrophil degranulation; Glycolysis	9	0.954	0.854286	54.68	4.17499e+06	3.9314e+06	22.38	22.86	2.95938e+06	2.8186e+06	2.7726e+06	4.15409e+06	3.69947e+06	4.21366e+06	5.26867e+06	5.04229e+06	4.196e+06	4.12752e+06	5.5245e+06	4.28806e+06	3.31039e+06	3.21874e+06
FALSE	High	Master Protein	Q92973-1	transportin-1 [OS=Homo sapiens]	0	FALSE	Homo sapiens (SwissProt TaxID=9606)	185.579	49	27	389	21	898	102.3	4.98	821.58	27	transport	cytosol;nucleus;other cell component	other molecular function	Pf02985, Pf03810, Pf13513	3842	ENSG00000083312	TNPO1	B4DVC6; hsa:3842; Q92957; Q92973; Q92975	22q11.2 copy number variation syndrome	Postmitotic nuclear pore complex (NPC) reformation; Intraflagellar transport; Tristetraprolin (TTP, ZFP36) binds and destabilizes mRNA	4	0.954	0.856135	50.75	4.99238e+06	4.93627e+06	21.03	29.62	3.73991e+06	3.83543e+06	4.40399e+06	4.05762e+06	5.15124e+06	4.62296e+06	5.85243e+06	4.94798e+06	5.03717e+06	6.78827e+06	6.76002e+06	6.24142e+06	2.65456e+06	2.25179e+06
FALSE	High	Master Protein	Q9UHD8-1	Septin-9 [OS=Homo sapiens]	0	FALSE	Homo sapiens (SwissProt TaxID=9606)	185.236	55	25	460	25	586	65.4	8.97	1200.58	25	cell cycle OR cell proliferation;other biological processes	cytoskeleton;other cell component	other molecular function	Pf00735	10801	ENSG00000184640	SEPTIN9	A8K2V3; B3KPM0; B4DTL9; B4E0N2; B4E274; B7Z654; hsa:10801; Q96QF3; Q96QF4; Q96QF5; Q9HA04; Q9UG40; Q9UHD8; Q9Y5W4			0	1.073	0.842666	39.78	1.338e+07	1.4623e+07	8.07	11.36	1.16418e+07	1.22375e+07	1.23273e+07	1.33601e+07	1.34721e+07	1.3484e+07	1.49562e+07	1.48483e+07	1.33999e+07	1.34154e+07	1.24512e+07	1.19068e+07	1.24598e+07	1.27981e+07
FALSE	High	Master Protein	Q16891	MICOS complex subunit Mic60 [OS=Homo sapiens]	0	FALSE	Homo sapiens (SwissProt TaxID=9606)	184.9	56	29	464	1	758	83.6	6.48	935.28	29	cell organization and biogenesis;other biological processes	other membranes;mitochondrion		Pf09731	10989	ENSG00000132305	IMMT	B1H0U5; B2R5N6; hsa:10989; Q14539; Q15092; Q16891; Q68D41; Q69HW5; Q6IBL0; Q7Z3X1; Q8TAJ5; Q9P0V2		Cristae formation	1	1.4	0.198772	105.47	65283.9	84615.9	76.62	87.81	67046	44030.7	65283.9	154492	176807	119243				27567.7	21871.6	18418.5
FALSE	High	Master Protein	O43143	Pre-mRNA-splicing factor ATP-dependent RNA helicase DHX15 [OS=Homo sapiens]	0	FALSE	Homo sapiens (SwissProt TaxID=9606)	184.651	50	32	440	31	795	90.9	7.46	847.73	32	cell organization and biogenesis;RNA metabolism OR transcription;other metabolic processes;stress response;other biological processes	nucleus	nucleic acid binding activity;other molecular function	Pf00270, Pf00271, Pf04408, Pf07717, Pf21010	1665	ENSG00000109606	DHX15	hsa:1665; O43143; Q9NQT7	miR-targeted genes in lymphocytes; miR-targeted genes in muscle cell; mRNA processing	mRNA Splicing - Major Pathway	4	1.002	0.995406	55.49	8.7071e+06	6.94127e+06	33.35	31.96	4.47185e+06	4.76714e+06	5.75779e+06	6.41723e+06	6.67954e+06	7.0807e+06	1.14404e+07	1.1441e+07	1.08664e+07	1.07071e+07	1.11205e+07	1.09134e+07	5.4732e+06	5.69554e+06
[truncated: 3,301 more rows]
[truncated: 34 more columns]

## Sheet: GrK VS GrK_SCH79797 filtered
Checked	Protein FDR Confidence: Combined	Master	Accession	Description	Exp. q-value: Combined	Contaminant	Marked as	Sum PEP Score	Coverage [%]	# Peptides	# PSMs	# Unique Peptides	# AAs	MW [kDa]	calc. pI	Score Sequest HT: Sequest HT	# Peptides (by Search Engine): Sequest HT	Biological Process	Cellular Component	Molecular Function	Pfam IDs	Entrez Gene ID	Ensembl Gene ID	Gene Symbol	Gene ID	WikiPathways	Reactome Pathways	# Protein Pathway Groups	Abundance Ratio: (DRUG) / (CTRL)	Abundance Ratio Adj. P-Value: (DRUG) / (CTRL)	Abundance Ratio Variability [%]: (DRUG) / (CTRL)	Abundances (Grouped): CTRL	Abundances (Grouped): DRUG	Abundances (Grouped) CV [%]: CTRL	Abundances (Grouped) CV [%]: DRUG	Abundances (Normalized): F11: Sample, CTRL, GRK NERO	Abundances (Normalized): F12: Sample, CTRL, GRK NERO	Abundances (Normalized): F13: Sample, CTRL, GRK NERO	Abundances (Normalized): F29: Sample, CTRL, GRK ROSSO	Abundances (Normalized): F30: Sample, CTRL, GRK ROSSO	Abundances (Normalized): F31: Sample, CTRL, GRK ROSSO	Abundances (Normalized): F52: Sample, CTRL, GRK1	Abundances (Normalized): F53: Sample, CTRL, GRK1	Abundances (Normalized): F54: Sample, CTRL, GRK1	Abundances (Normalized): F55: Sample, CTRL, GRK2	Abundances (Normalized): F56: Sample, CTRL, GRK2	Abundances (Normalized): F57: Sample, CTRL, GRK2	Abundances (Normalized): F17: Sample, DRUG, GRK_SCH NERO	Abundances (Normalized): F18: Sample, DRUG, GRK_SCH NERO
[truncated: 40 more rows]
[truncated: 34 more columns]

[truncated: 1 more sheets: Pathway enrichment analysis ]
