# Supplementary material for: CD103–CD8+ T cells promote neurotoxic inflammation in Alzheimer’s disease via granzyme K–PAR-1 signaling
Source: Nat Commun. 2025 Sep 24;16:8372. doi: 10.1038/s41467-025-62405-6 (PMC12460627; doi:10.1038/s41467-025-62405-6)
Supplement: Supplementary file 12 — Source data. [file 41467_2025_62405_MOESM12_ESM.zip]

Archive with 29 entries (26 files):
- Terrabuio et al All source data files/
- Terrabuio et al All source data files/Data Source Fig. 9_.xlsx
- __MACOSX/
- __MACOSX/Terrabuio et al All source data files/
- __MACOSX/Terrabuio et al All source data files/._Data Source Fig. 9_.xlsx
- Terrabuio et al All source data files/Data Source Supplementary Fig. 2.xlsx
- __MACOSX/Terrabuio et al All source data files/._Data Source Supplementary Fig. 2.xlsx
- Terrabuio et al All source data files/Data Source Supplementary Fig. 3.xlsx
- __MACOSX/Terrabuio et al All source data files/._Data Source Supplementary Fig. 3.xlsx
- Terrabuio et al All source data files/Data Source Supplementary Fig. 4.xlsx
- __MACOSX/Terrabuio et al All source data files/._Data Source Supplementary Fig. 4.xlsx
- Terrabuio et al All source data files/Data Source Fig. 2_.xlsx
- __MACOSX/Terrabuio et al All source data files/._Data Source Fig. 2_.xlsx
- Terrabuio et al All source data files/Data Source Fig. 4_.xlsx
- __MACOSX/Terrabuio et al All source data files/._Data Source Fig. 4_.xlsx
- Terrabuio et al All source data files/Data Source Fig. 6_.xlsx
- __MACOSX/Terrabuio et al All source data files/._Data Source Fig. 6_.xlsx
- Terrabuio et al All source data files/Data Source Fig. 3_.xlsx
- __MACOSX/Terrabuio et al All source data files/._Data Source Fig. 3_.xlsx
- Terrabuio et al All source data files/Data Source Fig. 8_ .xlsx
- __MACOSX/Terrabuio et al All source data files/._Data Source Fig. 8_ .xlsx
- Terrabuio et al All source data files/Data Source Fig. 7_.xlsx
- __MACOSX/Terrabuio et al All source data files/._Data Source Fig. 7_.xlsx
- Terrabuio et al All source data files/Data Source Fig. 10_.xlsx
- __MACOSX/Terrabuio et al All source data files/._Data Source Fig. 10_.xlsx
- Terrabuio et al All source data files/Data Source Fig. 5_.xlsx
- __MACOSX/Terrabuio et al All source data files/._Data Source Fig. 5_.xlsx
- Terrabuio et al All source data files/Data Source Supplementary Fig. 1.xlsx
- __MACOSX/Terrabuio et al All source data files/._Data Source Supplementary Fig. 1.xlsx
