# Supplementary material for: CD103–CD8+ T cells promote neurotoxic inflammation in Alzheimer’s disease via granzyme K–PAR-1 signaling
Source: Nat Commun. 2025 Sep 24;16:8372. doi: 10.1038/s41467-025-62405-6 (PMC12460627; doi:10.1038/s41467-025-62405-6)
Supplement: Supplementary file 12 — Source data. [file 41467_2025_62405_MOESM12_ESM.zip › Terrabuio et al All source data files/Data Source Fig. 9_.xlsx]

## Sheet: Fig. 9b
Time frame	Ctrl+																GrK 150 nM									GrK 150 nm + SCH 100 nm												Ctrl-
1	464.116	675.894	0	20.5969	0	0	24.0825	0	0	65.8044	0	0	0	0	83.4437	0	0	0	0	24.1881	0	183.787	0	0	0	0	0	0	0	0	0	0	0	0	0	0	0	251.916	0	0	0	62.3188	0	0	0	0	0	0	0
2	0	267.126	0	32.6381	0	2317.62	62.3188	0	0	108.688	96.1188	0	0	0	116.61	0	0	0	0	23.4488	0	166.148	0	0	0	0	0	0	0	0	0	0	0	0	0	0	0	443.731	0	0	0	24.1881	0	0	0	0	0	0	0
3	0	253.817	0	121.152	0	1423.61	56.1925	0	0	0	21.5475	45.8413	0	0	92.4219	0	37.8137	722.792	0	25.5613	0	167.944	0	0	0	148,93125*	0	259.204	0	44.3625	0	0	0	0	0	0	0	50.4888	0	1997.05	0	25.0331	0	0	0	0	0	0	0
4	0	2046.17	0	71.2969	0	537.314	27.1456	0	0	0	0	1069.03	0	0	129.391	0	2103.42	469.081	0	29.2581	0	180.724	0	0	0	3330,25063*	0	1123,95563*	0	101.083	0	0	0	0	0	0	0	37.6025	0	3211.32	0	0	0	0	0	0	0	0	0
5	0	3159.56	0	27.04	0	75.9444	23.4488	0	0	0	0	2486.84	0	0	116.927	0	2557.82	673.043	42.25	20.8081	0	192.343	0	0	0	2922,74938*	0	3647,23125*	0	125.06	0	0	0	0	23.7656	0	0	0	0	322.579	0	0	0	0	0	0	0	0	0
6	0	3153.12	0	25.1388	0	0	24.2937	0	0	0	0	32.0044	0	0	24.3994	0	2294.91	837.289	43.2006	22.2869	0	186.534	0	0	0	1771,5425*	0	2470,56875*	0	125.588	0	0	0	0	27.7794	0	0	24.3994	0	2650.34	0	0	0	0	0	0	0	0	0
7	0	3251.88	0	27.6737	94.1119	309.798	24.6106	0	0	26.8287	0	24.505	0	0	28.6244	0	0	546.293	60.5231	22.7094	0	232.375	0	0	0	0	0	977,2425*	0	112.385	0	0	0	0	25.2444	0	0	0	0	2690.27	0	44.0456	0	0	0	0	0	0	0
8	0	3906.54	0	49.4325	278.533	0	25.35	0	0	0	0	0	0	0	21.3362	0	0	2356.28	132.771	0	0	232.269	0	0	0	0	0	669,979375*	0	100.978	0	0	0	0	40.6656	0	0	0	0	2239.25	0	49.5381	0	0	0	0	0	0	0
9	0	2485.88	0	51.0169	238.924	0	26.4062	0	0	0	0	0	0	0	0	0	0	534.779	0	0	0	240.719	0	0	0	0	0	1175,60625*	0	109.216	0	0	0	0	81.2256	0	0	226.354	0	2217.49	0	52.39	0	0	0	0	0	0	0
10	0	3568.65	0	49.855	340.746	0	25.9838	0	0	0	0	0	0	0	0	0	75.7331	0	52.39	0	0	199.948	0	0	0	0	0	39.3981	0	92.95	0	0	0	0	66.6494	0	0	56.8263	0	2304.63	0	49.855	0	0	0	0	0	0	0
11	0	3543.19	0	74.6769	884.715	33.5887	26.6175	0	0	0	0	406.022	0	0	0	0	316.03	463.166	76.895	0	0	301.876	0	0	0	0	0	39.0812	0	83.2325	0	0	0	0	54.8194	0	0	256.563	24.3994	2639.57	0	51.9675	0	0	0	0	0	0	0
12	0	4542.4	0	79.9581	1165.99	57.1431	26.4062	0	0	152.628	21.97	1316.51	0	0	0	0	691.21	528.97	251.387	21.0194	0	250.754	120.096	0	20.9138	0	0	36.5463	0	86.19	0	0	0	0	0	0	0	260.788	107.209	2361.78	0	54.925	0	0	0	0	0	0	0
13	0	3298.35	0	184.421	1477.59	255.929	116.61	0	0	399.368	0	2705.48	0	0	20.3856	0	963.617	583.367	579.459	21.6531	0	229.734	197.941	28.6244	40.1375	0	189.597	38.7644	0	84.9225	0	0	0	0	97.8088	0	0	145.234	153.684	1352.21	0	58.4106	0	0	0	0	0	0	0
14	106.681	3592.41	0	83.9719	2072.89	267.02	131.398	0	0	888.834	31.8987	4665.46	0	0	33.3775	43.94	1600.54	1074.73	341.38	20.7025	0	394.404	402.537	97.5975	311.171	0	22.2869	32.8494	0	89.9925	0	0	0	0	120.307	0	0	231.741	457.673	1440.72	0	58.0938	0	0	0	0	0	0	0
15	322.262	4140.5	0	235.861	818.911	700.188	186.639	0	0	1446.11	33.2719	10714.5	0	0	25.8781	58.6219	2908.28	1912.13	154.213	55.5588	0	606.604	142.488	280.223	528.759	0	0	32.5325	0	91.0487	0	0	0	0	0	0	0	237.445	579.459	1482.66	0	61.2625	0	0	0	0	0	0	0
16	1907.16	2524.54	0*	388.489	770.429	1350.84	276.949	0*	0*	3226.32	36,651875*	21972,535*	0	0	0	72.8812	3616.6	3434.19	254.451	72.67	0	1077.16	1368.79	566.784	736.84	0	0	23.8712	0	88.1969	0	0	0	0	90.9431	0	0	272.829	811.2	1177.61	0	62.1075	0	0	0	0	0	0	0
17	4717.74	0	0	417.219	1819.71	1588.28	462.743	0*	0*	5567.18	42.1444	8432.57	0	0	121.68	93.795	2368.11	1324.22	988.861	213.151	0	1691.06	1765.42	1011.89	44.8906	0	0	0	0	92.7387	0	0	0	0	96.8581	0	0	241.776	897.39	878.906	0	65.3819	0	0	0	0	0	0	0
18	3154.07	3410.95	25,455625*	407.818	2949.58	1868.61	684.661	28.9413	24.0825	7989.69	67.7056	7232.78	0	0	178.718	124.426	4453.36	1638.35	665.438	301.665	0	2670.94	2506.69	1614.9	1369.53	0	0	0	0	93.4781	0	0	0	0	103.196	0	0	276.843	1465.02	938.056	0	64.8538	0	0	0	0	0	0	0
19	2887.26	2528.98	206.497	1001.64	3200.75	2607.35	1276.58	77.5288	82.0706	9743.17	275.048	7292.98	51.6506	33.5887	243.677	29.0469	4284.89	1373.02	774.231	415.212	0	4274.01	3099.67	2287.63	2038.25	0	0	23.3431	0	98.9706	0	0	0	0	115.659	0	0	194.139	1750.52	751.839	0	64.7481	0	0	0	25.8781	0	0	0
20	3470.31	4542.51	347.295	1307.43	4904.38	2529.82	1919.84	312.333	102.562	12091.2	618.117	6836.16	56.4038	82.81	306.946	183.154	3360.99	1118.25	765.887	933.619	0	4750.91	881.018	3030.7	2670.83	0	0	0	0	100.027	0	0	0	0	104.674	0	0	248.007	2914.41	563.826	0	66.755	0	0	0	28.5188	0	0	0
21	2641.47	3988.29	780.252	2184.22	3551.85	2438.78	2157.18	0	93.3725	15883.4	1223.24	7038.22	139.742	223.714	386.165	271.456	4121.28	4881.04	901.192	575.128	97.5975	7307.56	4431.18	5030.07	3192.94	0	0	0	0	100.978	0	0	0	0	102.139	0	0	337.577	4230.39	177.133	0	106.047	0	0	0	33.3775	0	0	0
22	2819.24	3961.25	1322.95	2924.23	6435.94	2864.97	2748.26	1194.72	151.044	18839.2	1644.05	13752.7	172.169	338	177.873	458.307	3467.99	2481.24	990.234	685.929	148.403	7636.69	4418.29	5979.01	3541.71	0	0	0	0	101.928	0	0	0	0	105.625	0	0	106.576	2896.24	408.241	0	122.525	0	0	0	36.9688	0	0	0
23	2787.13	3657.9	1584.59	2844.16	7639.75	3365.74	3683.36	1490.16	78.2681	22548.8	2556.23	6666.73	801.799	604.809	258.993	809.404	3900.52	1530.4	1128.29	895.383	465.067	8808.28	5378	8250.16	5395.22	0	0	0	0	112.808	0	0	0	0	118.194	0	0	217.059	2776.56	185.372	62.53	128.334	0	0	0	40.1375	0	0	0
24	2679.49	4095.82	2102.78	2753.01	8207.91	3701.84	4611.06	2064.97	286.983	29862.4	3679.66	5450.25	1644.05	1073.36	283.92	1202.96	1948.25	1672.04	1520.26	1289.89	692.583	9140.05	5521.65	9047.42	6538.72	0	0	0	0	125.271	0	0	0	0	122.736	0	0	341.38	3228.11	236.6	120.518	213.151	0	0	0	49.9606	0	0	0
25	5039.69	2773.4	3647.23	2511.02	5385.71	4611.06	6020.73	109.216	648.115	17633.9	5308.18	5974.36	2995	3169.38	452.498	1588.81	929.5	2136.37	1666.34	1859.21	1222.29	9756.79	5785.82	9307.78	7840.44	0	0	0	0	131.714	0	0	0	0	131.926	0	0	510.38	2778.68	430.739	235.227	268.71	0	0	0	53.235	0	0	0
26	3228.01	3793.73	4270.21	2494.23	6569.77	4837.1	7008.75	3367.75	1049.38	14439.6	6042.38	4668.31	0*	0*	384,158125*	2421.88	683.183	4234.3	1752	1985.01	2006.98	9783.52	6721.02	11409.3	9405.27	0	0	0	0	134.355	0	0	0	0	66.2269	0	0	327.438	2837.09	467.179	247.585	432.851	0	0	0	55.6644	0	0	0
27	3321.7	3067.24	3889.01	2935.95	6153.82	4009.21	5936.86	5157.56	1961.67	15424.9	6761.37	4863.61	5946.69	7305.34	756.275	3491.43	781.625	2191.4	1588.49	2169.22	25,455625*	282,758125*	7083.85	13549.3	11904.5	0	0	0	0	134.778	0	0	0	0	150.621	0	0	327.438	2862.12	459.469	379.299	471.51	21.7587	0	0	0	0	0	0
28	2864.97	3003.87	3893.55	3066.93	3747.89	4659.65	7844.98	27,356875*	2622.35	14208.4	7776.43	3685.26	661,84625*	8985.31	1506.42	4675.39	945.977	4036.25	1575.71	2057.36	5805.78	11633.3	6977.8	15413.2	5846.87	0	0	0	0	137.207	0	0	0	0	153.79	0	0	231.847	2664.92	242.832	366.202	683.711	24.8219	0	0	63.0581	0	0	0
29	2530.25	2439.3	4988.25	3805.77	3171.28	3556.92	7046.35	11534	3182.48	16078.1	9198.56	6938.93	9025.55	10776.9	1968.11	5846.24	820.389	3855.42	1448.75	2681.71	6120.55	11081	6573.36	15456.7	14304.1	0	0	0	0	141.749	0	0	0	0	167.838	0	0	185.477	2409.73	242.515	436.865	1116.35	41.6163	0	0	65.3819	0	0	0
30	2659.22	2205.13	4666.94	4044.59	3211.74	4893.82	7512.37	12217.7	3198.54	14591.7	9789.64	4305.38	9161.49	13285.8	1979.73	26,089375*	915.452	1786.86	1110.01	2782.59	6168.39	10772.4	6808.38	16998.1	14849.1	0	0	0	0	146.713	0	0	0	0	171.746	0	0	25.4556	2515.35	243.36	338.317	1222.29	82.1762	0	0	68.1281	0	0	0
*Focus lost
