# Supplementary material for: CD103–CD8+ T cells promote neurotoxic inflammation in Alzheimer’s disease via granzyme K–PAR-1 signaling
Source: Nat Commun. 2025 Sep 24;16:8372. doi: 10.1038/s41467-025-62405-6 (PMC12460627; doi:10.1038/s41467-025-62405-6)
Supplement: Supplementary file 12 — Source data. [file 41467_2025_62405_MOESM12_ESM.zip › Terrabuio et al All source data files/Data Source Supplementary Fig. 2.xlsx]

## Sheet: Ext. Fig. 2c
GrK-			Table Analyzed	GrK- CD103- meninges			GrKMED			Table Analyzed	GrKMED CD103- meninges			GrKHIGH			Table Analyzed	GrKHIGH CD103- meninges
WT	3xTg-AD						WT	3xTg-AD						WT	3xTg-AD
13.8	40.4		Column B	3xTg-AD			62.3	55.2		Column B	3xTg-AD			0.34	1.27		Column B	3xTg-AD
15.7	29.8		vs.	vs,			63	66.2		vs.	vs,			0.42	0.78		vs.	vs,
15.8	71.4		Column A	WT			62.3	23.6		Column A	WT			0.29	0.3		Column A	WT
36.8	30.2						53.9	58.3						0.26	0.85
31.7	50.4		Unpaired t test				52	42		Unpaired t test				0.11	0.071		Unpaired t test
			P value	0.0441						P value	0.2534						P value	0.1281
			P value summary	*						P value summary	ns						P value summary	ns
			Significantly different (P < 0.05)?	Yes						Significantly different (P < 0.05)?	No						Significantly different (P < 0.05)?	No
			One- or two-tailed P value?	Two-tailed						One- or two-tailed P value?	Two-tailed						One- or two-tailed P value?	Two-tailed
			t, df	t=2,386, df=8						t, df	t=1,231, df=8						t, df	t=1,697, df=8
			How big is the difference?							How big is the difference?							How big is the difference?
			Mean of column A	22.76						Mean of column A	58.7						Mean of column A	0.284
			Mean of column B	44.44						Mean of column B	49.06						Mean of column B	0.6542
			Difference between means (B - A) ± SEM	21,68 ± 9,087						Difference between means (B - A) ± SEM	-9,640 ± 7,833						Difference between means (B - A) ± SEM	0,3702 ± 0,2181
			95% confidence interval	0,7258 to 42,63						95% confidence interval	-27,70 to 8,424						95% confidence interval	-0,1328 to 0,8732
			R squared (eta squared)	0.4157						R squared (eta squared)	0.1592						R squared (eta squared)	0.2648
			F test to compare variances							F test to compare variances							F test to compare variances
			F, DFn, Dfd	2,625, 4, 4						F, DFn, Dfd	9,924, 4, 4						F, DFn, Dfd	17,12, 4, 4
			P value	0.3727						P value	0.0472						P value	0.0176
			P value summary	ns						P value summary	*						P value summary	*
			Significantly different (P < 0.05)?	No						Significantly different (P < 0.05)?	Yes						Significantly different (P < 0.05)?	Yes
			Data analyzed							Data analyzed							Data analyzed
			Sample size, column A	5						Sample size, column A	5						Sample size, column A	5
			Sample size, column B	5						Sample size, column B	5						Sample size, column B	5

## Sheet: Ext. Fig. 2g
Number/ROI			Table Analyzed	Numbers			Area			Table Analyzed	Area
WT	3xTg-AD						WT	3xTg-AD
0	3		Column B	3xTg-AD			0	56.2181		Column B	3xTg-AD
0	0		vs.	vs,			0	20.0963		vs.	vs,
0	1		Column A	WT			0	0		Column A	WT
0	2						0	42.1507
1	3		Unpaired t test				0	18.4474		Unpaired t test
2	0		P value	<0,0001			23.1365	42.8721		P value	0.0012
1	3		P value summary	****			15.098			P value summary	**
4	0		Significantly different (P < 0.05)?	Yes			61.6802	15.974		Significantly different (P < 0.05)?	Yes
1	13		One- or two-tailed P value?	Two-tailed			40.1411	16.6439		One- or two-tailed P value?	Two-tailed
2	13		t, df	t=5,761, df=102			15.4587	15.1495		t, df	t=3,235, df=1274
0	11						34.576	0
4	3		How big is the difference?				94.8134	0		How big is the difference?
4	2		Mean of column A	0.8364			36.328	18.4474		Mean of column A	27.08
0	1		Mean of column B	7.245			35.4004	20.354		Mean of column B	32.01
2	6		Difference between means (B - A) ± SEM	6,409 ± 1,112			54.1054	20.3024		Difference between means (B - A) ± SEM	4,927 ± 1,523
3	0		95% confidence interval	4,202 to 8,615			22.209	54.0024		95% confidence interval	1,939 to 7,915
0	0		R squared (eta squared)	0.2455			0	39.5743		R squared (eta squared)	0.008147
0	1						91.4125	30.1445
0	6		F test to compare variances				24.2702	71.4192		F test to compare variances
0	2		F, DFn, Dfd	50,32, 48, 54			40.914	15.1495		F, DFn, Dfd	1,900, 145, 1129
0	0		P value	<0,0001			17.0046	47.8704		P value	<0,0001
0	0		P value summary	****			16.85	15.0465		P value summary	****
0	8		Significantly different (P < 0.05)?	Yes			29.2685	66.5755		Significantly different (P < 0.05)?	Yes
1	1						18.0352	54.4661
1	3		Data analyzed				15.2011	61.5256		Data analyzed
0	3		Sample size, column A	55			18.6535	27.8772		Sample size, column A	146
0	3		Sample size, column B	49			86.8779	19.478		Sample size, column B	1130
2	4						62.1955	23.8064
1	7						17.6745	72.2952
1	11						0	27.2588
0	9						22.8789	27.9287
0	23						31.4842	18.8596
0	27						39.1105	17.1076
0	2						30.6598	28.9593
2	33						32.6179	35.8642
0	11						61.0103	16.5923
0	15						17.6745	40.3472
2	14						29.5776	33.2877
0	10						22.6212	29.0108
3	18						82.0342	15.4072
1	25						59.2068	16.3347
0	6						0	44.9333
0	24						0	53.5386
2	11						0	31.2266
0	3						0	22.6728
1	12						16.9015	45.7578
2	0						0	30.4021
0	1						0	28.0833
0	1						0	33.5454
1							25.0946	69.7187
1							32.4117	66.2148
1							15.7164	61.0103
0							52.1474	45.4486
0							39.3166	57.8671
0							0	28.4955
							0	29.2685
							108.262	46.7883
							17.726	15.4587
							27.7741	46.4276
							0	20.6631
							0	0
							0	0
							0	28.7017
							32.6694	17.2107
							19.6325	34.4214
							54.0539	24.94
							36.2249	33.7
							0	44.7272
							0	32.3602
							0	15.2011
							56.1151	26.5374
							20.2509	0
							18.3443	0
							45.294	23.6518
							0	51.9928
							0	25.5584
							36.3795	27.5165
							33.3908	20.1994
							41.79	30.8143
							0	30.3506
							46.3246	33.2362
							71.4707	57.9186
							0	19.7356
							0	15.7164
							33.5969	30.0414
							21.5907	22.9304
							15.974	36.5341
							30.8143	25.9706
							17.4683	22.3121
							52.6626	30.5052
							15.7164	34.3183
							20.9723	76.1599
							27.465	16.5408
							16.077	17.829
							16.4893	16.3347
							37.8738	35.0913
							18.5504	16.077
							30.1445	35.9672
							24.4763	54.6207
							26.9497	17.1592
							60.8042	55.2906
							29.7322	18.2413
							19.0142	16.1801
							15.974	17.5714
							27.8772	45.7578
							20.354	55.0845
							16.5923	70.131
							34.7821	33.4423
							33.9061	25.5069
							23.2396	15.9225
							18.2413	31.072
							54.5692	23.7033
							21.4361	17.1076
							24.5278	15.8709
							16.1286	34.4729
							16.7469	18.4989
							67.7606	71.5738
							16.953	46.5307
							47.8189	57.8155
							23.3426	20.7147
							83.7346	16.1286
							17.2107	15.2011
							26.6405	24.1671
							0	19.4264
							16.5408	31.1235
							26.6405	75.2839
							24.4247	22.2605
							34.4729	23.3426
							26.5374	27.3619
							42.7691	15.2526
							46.8914	46.8399
							44.8302	22.7758
							71.0585	29.1139
							27.3619	16.077
							17.829	21.333
							15.5102	48.3857
							17.3137	15.6648
							17.2107	17.9321
							54.1054	56.3727
							25.4038	42.3568
							70.9554	41.3263
							60.2374	29.8868
							24.837	62.0924
							17.2107	20.8693
							0	26.7951
							0	29.2169
								25.5069
								19.9417
								19.8902
								19.1688
								24.0125
								18.9111
								20.7662
								52.0958
								19.9932
								40.1411
								59.2584
								48.6434
								21.5907
								61.5256
								16.85
								46.0154
								16.4378
								34.4729
								36.5856
								43.1298
								49.3648
								22.3636
								37.7192
								18.7566
								40.6048
								28.3925
								18.4989
								51.3229
								23.1881
								28.3925
								44.8302
								49.5194
								33.4939
								52.7657
								23.8579
								30.2475
								25.6614
								39.6773
								23.3426
								28.5986
								30.5567
								17.726
								54.26
								21.3845
								51.2714
								32.7209
								15.3556
								49.0556
								45.0879
								51.529
								40.8625
								34.2668
								15.6133
								52.0958
								31.5873
								16.3347
								40.811
								24.1156
								16.5408
								21.333
								20.8693
								18.1382
								57.1457
								50.9622
								19.478
								45.7578
								22.0544
								17.2622
								49.7255
								26.4344
								18.705
								16.85
								20.9208
								71.3677
								39.6258
								52.9203
								18.4989
								22.9819
								16.85
								15.4072
								19.9417
								29.4231
								19.9417
								16.5923
								76.469
								15.5102
								36.6887
								25.2492
								41.1717
								39.3166
								30.5567
								21.8998
								24.7339
								15.2526
								67.7091
								25.2492
								39.8319
								62.0924
								16.1286
								22.0544
								46.273
								52.9203
								27.5165
								49.1071
								74.614
								15.974
								27.0527
								56.1666
								16.2316
								71.11
								19.8387
								22.6212
								34.1122
								35.2974
								27.9803
								45.6547
								26.1767
								18.7566
								56.888
								15.4072
								69.9764
								62.9169
								48.5919
								22.5182
								30.8659
								19.7871
								24.0125
								17.7775
								74.4079
								43.9542
								48.3342
								57.0426
								54.8784
								57.1972
								39.4712
								15.098
								16.3862
								49.9831
								29.2685
								61.5772
								24.5278
								19.1173
								22.7243
								72.1406
								30.1445
								32.1541
								38.4922
								27.3619
								23.3426
								27.465
								19.6841
								16.5923
								17.6229
								19.6841
								20.1994
								18.1382
								17.6745
								16.1286
								16.6954
								36.9463
								25.6099
								20.457
								18.7566
								29.9899
								15.0465
								20.6116
								27.6711
								28.3409
								58.1247
								17.726
								16.3347
								21.6422
								44.8302
								77.242
								15.8709
								38.6983
								15.8194
								27.9803
								30.7113
								18.0352
								28.5471
								23.5487
								24.5793
								23.2911
								17.0561
								36.7917
								15.6648
								28.8047
								16.3347
								23.7549
								36.0188
								16.3862
								26.692
								52.405
								24.5793
								57.9186
								16.077
								39.6773
								19.6325
								31.3812
								42.8206
								28.8047
								61.2165
								15.1495
								19.3234
								23.8064
								31.3812
								18.705
								70.6978
								43.0782
								24.5793
								18.9627
								42.3568
								16.1286
								66.5239
								17.726
								28.4955
								56.3727
								23.4457
								29.6292
								63.896
								30.1445
								20.8177
								16.85
								16.1801
								24.5278
								63.9475
								26.692
								41.0171
								17.6745
								15.4587
								17.9321
								27.9803
								31.3296
								28.3409
								17.726
								22.4666
								46.273
								36.9463
								23.961
								15.2011
								40.7079
								15.2526
								15.2526
								73.9441
								23.961
								21.2299
								22.4666
								17.1592
								18.9111
								16.3347
								30.7628
								25.4553
								17.1076
								25.9706
								21.5907
								17.5199
								21.4361
								22.1575
								29.0624
								24.1671
								20.8693
								34.0091
								16.5923
								34.4214
								37.2555
								46.7368
								15.4072
								29.2685
								52.7657
								16.1286
								19.478
								40.0896
								34.6275
								35.4519
								17.726
								20.8693
								18.1382
								59.8252
								31.5873
								20.1478
								37.8223
								21.6422
								59.1038
								53.3325
								17.5199
								33.3393
								21.5907
								24.2186
								28.4955
								27.4134
								58.1762
								22.3636
								31.6903
								32.2572
								41.6354
								19.6841
								37.1009
								20.9723
								17.8806
								27.3619
								63.3807
								24.064
								23.3426
								17.3137
								26.9497
								17.2107
								23.2911
								19.478
								16.85
								31.6388
								37.5131
								20.7147
								25.3523
								23.3426
								30.4021
								28.9593
								16.6439
								46.0154
								16.4378
								24.3217
								17.5199
								16.5923
								25.713
								38.7498
								56.5273
								21.6937
								30.8659
								57.8671
								29.6292
								76.5206
								20.9723
								19.3749
								20.7662
								16.3862
								25.7645
								16.6439
								37.2039
								26.0221
								22.6728
								17.5714
								18.3443
								21.8998
								29.9383
								33.4423
								21.0754
								17.4168
								18.0352
								31.7419
								15.0465
								15.6133
								36.8948
								22.3636
								32.1541
								38.9044
								27.7741
								21.7968
								16.5408
								23.9095
								23.2911
								26.8981
								24.8885
								21.1784
								40.6048
								18.3443
								35.5035
								15.2011
								16.7984
								20.354
								46.1185
								21.0754
								22.6728
								16.6439
								74.4079
								75.7992
								64.8235
								20.2509
								21.9514
								20.5601
								58.8461
								27.465
								18.8596
								15.2011
								31.2781
								20.9208
								28.6501
								15.7679
								27.2073
								30.5052
								23.4972
								38.8529
								54.7753
								52.5596
								25.4553
								30.0929
								17.2107
								34.9367
								24.5278
								21.333
								24.4247
								20.4055
								18.3443
								15.2011
								15.7164
								15.2526
								63.9475
								18.1897
								32.1026
								22.2605
								28.0318
								19.3234
								20.0448
								16.2832
								17.4168
								40.6564
								35.7611
								51.7351
								16.85
								38.1315
								25.9191
								20.6631
								46.6853
								48.2827
								16.6954
								52.508
								27.1043
								17.4168
								24.4763
								15.6133
								17.829
								16.5923
								20.8177
								29.6807
								51.1168
								42.666
								43.3874
								20.0448
								74.0987
								34.5244
								33.6484
								17.1592
								61.6287
								29.4231
								20.2509
								28.444
								16.5923
								16.6954
								28.5986
								24.94
								60.4435
								35.2458
								35.4004
								21.2815
								22.1059
								64.2567
								15.9225
								27.6195
								16.9015
								65.6995
								43.1298
								17.2622
								16.6954
								56.888
								25.9191
								58.3824
								28.7532
								19.4264
								45.2425
								18.1382
								27.1558
								16.4378
								20.354
								34.679
								19.3234
								28.1864
								40.1926
								39.3166
								32.3087
								20.0963
								21.1269
								36.1734
								27.0527
								37.0493
								34.8851
								18.5504
								25.4038
								45.9639
								18.4989
								27.8257
								21.9514
								22.9819
								64.0506
								50.653
								47.3552
								17.8806
								15.5102
								24.2186
								16.85
								20.1994
								24.7339
								28.0318
								33.2877
								68.3274
								26.1767
								18.7566
								60.9073
								34.7821
								68.1213
								16.0255
								55.2391
								23.9095
								19.0142
								33.803
								25.1977
								36.2249
								28.7532
								77.7573
								16.0255
								30.5052
								34.1122
								35.9672
								29.1139
								52.1989
								57.5579
								28.4955
								34.0091
								32.1026
								50.1893
								18.8081
								21.1784
								18.5504
								30.9689
								20.5085
								16.7469
								19.8902
								31.3812
								65.0296
								68.6366
								17.0561
								77.4996
								44.1604
								37.4616
								50.1893
								45.6032
								40.6048
								63.6383
								48.1281
								34.4729
								41.79
								69.6157
								15.7679
								52.1474
								24.6309
								24.4247
								19.0657
								36.7917
								21.333
								33.5969
								33.4939
								60.9073
								41.4293
								52.6111
								15.5102
								22.9304
								30.9174
								17.5714
								71.4707
								32.6179
								40.9656
								69.9764
								23.3942
								21.3845
								46.2215
								28.9593
								26.8466
								41.5324
								20.2509
								38.6983
								72.862
								16.6439
								60.7012
								65.8025
								37.7708
								51.2198
								48.4373
								66.9877
								68.0698
								51.8382
								17.5714
								69.6157
								69.9249
								71.986
								28.4955
								60.4435
								39.6773
								46.9945
								25.0431
								56.0635
								21.4876
								39.162
								28.1348
								20.1994
								67.1423
								22.9304
								19.3234
								46.273
								54.4661
								19.7356
								17.9321
								37.7192
								18.705
								20.2509
								18.2413
								37.307
								38.7498
								22.0544
								75.593
								58.9492
								34.7306
								44.7272
								19.4264
								27.7741
								59.4645
								46.3246
								16.5923
								19.8902
								47.0975
								38.1315
								15.3041
								64.1021
								34.7306
								19.3749
								16.1801
								32.2056
								64.875
								42.0992
								49.0556
								75.9537
								36.5856
								16.4893
								32.7724
								28.1864
								60.2889
								65.1327
								16.85
								26.3313
								53.5902
								25.6099
								37.41
								16.2832
								22.2605
								26.4859
								51.9412
								70.1825
								17.5714
								23.3426
								34.2668
								24.9916
								64.4112
								46.3761
								17.4168
								51.1683
								36.431
								58.0732
								19.6841
								19.478
								62.8654
								15.6648
								35.8642
								19.0142
								39.059
								57.2487
								60.495
								19.8387
								72.2952
								21.2815
								47.4582
								15.974
								34.3698
								70.5432
								17.3653
								37.7708
								19.9417
								29.4231
								15.4587
								24.4247
								19.0657
								16.5923
								32.1541
								72.862
								15.8709
								32.1026
								25.713
								15.8194
								18.1897
								22.9819
								33.1332
								23.6003
								25.3523
								22.7243
								27.7741
								20.5085
								19.4264
								36.7402
								52.508
								21.3845
								41.8415
								19.6841
								18.8596
								15.0465
								19.7871
								23.8064
								44.8818
								46.6853
								20.1478
								38.3376
								63.6383
								24.7339
								17.0561
								33.0816
								18.6535
								16.7984
								40.811
								25.6614
								60.9588
								29.4231
								19.1173
								61.9379
								30.6598
								60.7527
								68.7912
								60.5466
								32.5663
								60.8042
								21.2815
								41.8931
								41.6354
								32.9786
								15.1495
								19.4264
								30.3506
								15.098
								20.6116
								23.7549
								22.9819
								16.2832
								18.4989
								38.183
								19.8902
								39.4197
								24.1671
								21.6422
								30.5567
								16.5923
								62.8654
								15.3041
								71.7799
								15.5102
								19.0142
								69.9249
								15.8194
								67.7606
								15.098
								32.9786
								22.1575
								15.098
								27.0012
								19.1688
								61.371
								17.3137
								36.431
								21.1269
								17.6229
								21.7452
								16.6439
								18.7566
								68.8943
								41.7385
								25.2492
								17.0046
								29.5776
								15.9225
								25.9191
								15.9225
								18.9627
								33.4939
								16.1286
								16.6439
								31.1235
								15.3041
								38.0284
								38.183
								19.0142
								30.7628
								26.0737
								21.4361
								15.1495
								24.5793
								16.2832
								16.5408
								41.8415
								54.7753
								36.1734
								18.602
								15.2011
								28.2894
								29.2685
								21.5391
								38.8529
								70.3371
								35.9157
								17.5199
								23.5487
								34.3183
								28.1864
								29.8353
								18.8081
								26.4859
								25.1977
								27.8772
								27.6711
								42.3568
								16.4378
								16.4378
								66.9877
								18.5504
								20.9208
								22.1059
								18.602
								53.8478
								40.1926
								39.3682
								16.4378
								21.9514
								16.077
								21.4876
								16.1801
								17.6229
								21.0238
								38.4406
								28.1864
								22.5697
								30.0929
								19.2203
								31.7934
								47.6128
								15.0465
								17.2107
								69.3065
								15.974
								29.7322
								26.1767
								55.6513
								22.0544
								17.3137
								19.478
								20.8693
								37.6162
								22.9819
								35.4004
								18.1897
								21.6937
								29.9899
								15.5102
								15.6133
								35.1943
								30.7628
								19.3749
								15.098
								70.1825
								15.5618
								50.1893
								16.7984
								44.0058
								22.4666
								15.3041
								15.3041
								19.8902
								16.5923
								17.7775
								25.6099
								33.4423
								47.6128
								17.9836
								16.85
								26.0737
								51.1168
								18.3443
								38.4922
								29.8353
								16.7984
								23.3942
								49.8285
								29.0624
								18.4989
								32.4117
								17.3137
								42.7175
								24.3217
								22.9819
								29.4746
								23.4457
								24.064
								19.1173
								67.606
								26.1252
								19.581
								67.7606
								18.9627
								23.3942
								34.2668
								43.3874
								22.9304
								16.2316
								21.5907
								28.1348
								22.9304
								54.2085
								16.7469
								21.2299
								44.9333
								39.4712
								52.6626
								15.5102
								20.5085
								19.3749
								27.8257
								44.6756
								16.1286
								22.7758
								18.8596
								65.9571
								20.7662
								70.4917
								24.1671
								66.8846
								74.5109
								18.2413
								15.974
								24.7855
								19.8387
								70.3886
								59.1553
								25.9191
								17.0046
								73.8411
								23.6003
								17.8806
								15.974
								42.7691
								27.8772
								22.8273
								34.679
								76.7267
								15.5102
								52.1474
								72.0375
								15.5102
								45.6547
								35.4004
								72.6559
								27.2588
								52.5596
								74.9232
								77.9119
								69.6672
								40.811
								33.0301
								18.0867
								39.7804
								26.6405
								20.2509
								19.3749
								15.4587
								53.1779
								20.7147
								46.1185
								32.1541
								23.085
								17.5199
								57.764
								24.8885
								16.4378
								0
								18.2413
