# Supplementary material for: CD103–CD8+ T cells promote neurotoxic inflammation in Alzheimer’s disease via granzyme K–PAR-1 signaling
Source: Nat Commun. 2025 Sep 24;16:8372. doi: 10.1038/s41467-025-62405-6 (PMC12460627; doi:10.1038/s41467-025-62405-6)
Supplement: Supplementary file 12 — Source data. [file 41467_2025_62405_MOESM12_ESM.zip › Terrabuio et al All source data files/Data Source Supplementary Fig. 3.xlsx]

## Sheet: Ext. Fig. 3a
WT Isotype	WT Anti-CD8α	3xTg-AD isotype	3xTg-AD Anti-CD8α			Tukey's multiple comparisons test	Mean Diff,	95,00% CI of diff,	Below threshold?	Summary	Adjusted P Value
8.27	3.03	10.2	4.11			WT Isotype vs. WT Anti-CD8α	4.867	-0,1240 to 9,857	No	ns	0.0579	A-B
7.96	3.63	5.7	4.04			WT Isotype vs. 3xTg-AD isotype	-5.328	-9,884 to -0,7720	Yes	*	0.0174	A-C
5.74	3.06	12.8	0.66			WT Isotype vs. 3xTg-AD Anti-CD8α	4.769	0,2131 to 9,325	Yes	*	0.0377	A-D
6.15	3.26	11.7	3.4			WT Anti-CD8α vs. 3xTg-AD isotype	-10.19	-14,75 to -5,639	Yes	****	<0,0001	B-C
12.8	3.51	12	2.01			WT Anti-CD8α vs. 3xTg-AD Anti-CD8α	-0.09778	-4,654 to 4,458	No	ns	>0,9999	B-D
7.78	3.01	23.9	4.21			3xTg-AD isotype vs. 3xTg-AD Anti-CD8α	10.1	6,022 to 14,17	Yes	****	<0,0001	C-D
		18.5	3.05
		12.2	3.79
		14	4.86

## Sheet: Ext. Fig. 3b
CD4+ T cells						Tukey's multiple comparisons test	Mean Diff,	95,00% CI of diff,	Below threshold?	Summary	Adjusted P Value
WT Isotype	WT Anti-CD8α	3xTg-AD isotype	3xTg-AD Anti-CD8α			WT Isotype vs. WT Anti-CD8α	0.3667	-8,956 to 9,689	No	ns	0.9995	A-B
24.2	33.5	20.9	25.1			WT Isotype vs. 3xTg-AD isotype	0.3	-8,210 to 8,810	No	ns	0.9997	A-C
17.9	11.7	21.4	22.4			WT Isotype vs. 3xTg-AD Anti-CD8α	-0.07778	-8,588 to 8,433	No	ns	>0,9999	A-D
19.9	19.5	23.4	10.4			WT Anti-CD8α vs. 3xTg-AD isotype	-0.06667	-8,577 to 8,444	No	ns	>0,9999	B-C
18.9	19.6	17.3	34.4			WT Anti-CD8α vs. 3xTg-AD Anti-CD8α	-0.4444	-8,955 to 8,066	No	ns	0.9989	B-D
24.7	15.8	20.8	13.5			3xTg-AD isotype vs. 3xTg-AD Anti-CD8α	-0.3778	-7,990 to 7,234	No	ns	0.9991	C-D
17.4	20.7	20.9	25.6
		23.6	9.6
		15.3	21.5
		18.2	22.7
gd T cells
WT Isotype	WT Anti-CD8α	3xTg-AD isotype	3xTg-AD Anti-CD8α			Tukey's multiple comparisons test	Mean Diff,	95,00% CI of diff,	Below threshold?	Summary	Adjusted P Value
0.67	1.14	1.08	2.37			WT Isotype vs. WT Anti-CD8α	-0.1533	-0,8356 to 0,5289	No	ns	0.9259	A-B
0.58	0.68	2.1	1.47			WT Isotype vs. 3xTg-AD isotype	-0.4733	-1,096 to 0,1495	No	ns	0.1845	A-C
0.48	0.6	0.75	0.48			WT Isotype vs. 3xTg-AD Anti-CD8α	-0.6211	-1,244 to 0,001672	No	ns	0.0508	A-D
0.37	0.43	0.79	1.2			WT Anti-CD8α vs. 3xTg-AD isotype	-0.32	-0,9428 to 0,3028	No	ns	0.5049	B-C
0.45	0.47	0.67	1.03			WT Anti-CD8α vs. 3xTg-AD Anti-CD8α	-0.4678	-1,091 to 0,1550	No	ns	0.1926	B-D
0.29	0.44	0.99	0.83			3xTg-AD isotype vs. 3xTg-AD Anti-CD8α	-0.1478	-0,7048 to 0,4093	No	ns	0.8851	C-D
		0.9	0.52
		0.64	0.79
		0.6	1.16
Neutrophils
WT Isotype	WT Anti-CD8α	3xTg-AD isotype	3xTg-AD Anti-CD8α			Tukey's multiple comparisons test	Mean Diff,	95,00% CI of diff,	Below threshold?	Summary	Adjusted P Value
4.97	4.86	4.15	10.4			WT Isotype vs. WT Anti-CD8α	0.3117	-3,950 to 4,573	No	ns	0.9971	A-B
4.88	6.2	14.9	7.34			WT Isotype vs. 3xTg-AD isotype	-4.837	-8,727 to -0,9472	Yes	*	0.0107	A-C
5.22	4.51	6.43	12.5			WT Isotype vs. 3xTg-AD Anti-CD8α	-4.411	-8,301 to -0,5206	Yes	*	0.0219	A-D
4.51	2.16	7.05	5.25			WT Anti-CD8α vs. 3xTg-AD isotype	-5.149	-9,039 to -1,259	Yes	**	0.0063	B-C
3.86	2.96	11.7	3.92			WT Anti-CD8α vs. 3xTg-AD Anti-CD8α	-4.722	-8,612 to -0,8322	Yes	*	0.013	B-D
2.17	3.05	10.5	5.2			3xTg-AD isotype vs. 3xTg-AD Anti-CD8α	0.4267	-3,053 to 3,906	No	ns	0.9866	C-D
		9.26	11.1
		10.7	12.2
		7.26	10.2

## Sheet: Ext. Fig. 3c
WT Isotype	WT Anti-CD8α	3xTg-AD isotype	3xTg-AD Anti-CD8α			Tukey's multiple comparisons test	Mean Diff,	95,00% CI of diff,	Below threshold?	Summary	Adjusted P Value
11.1	3.46	14.5	0.94			WT Isotype vs. WT Anti-CD8α	9.013	5,291 to 12,73	Yes	****	<0,0001	A-B
13	4.03	14	3.42			WT Isotype vs. 3xTg-AD isotype	-0.2593	-3,558 to 3,040	No	ns	0.996	A-C
16	5.99	9.09	1.11			WT Isotype vs. 3xTg-AD Anti-CD8α	10.48	7,176 to 13,77	Yes	****	<0,0001	A-D
13.6	4.17	14.9	4.79			WT Anti-CD8α vs. 3xTg-AD isotype	-9.272	-12,57 to -5,973	Yes	****	<0,0001	B-C
		12.5	1.97			WT Anti-CD8α vs. 3xTg-AD Anti-CD8α	1.463	-1,836 to 4,761	No	ns	0.6028	B-D
		15.1	3.67			3xTg-AD isotype vs. 3xTg-AD Anti-CD8α	10.73	7,921 to 13,55	Yes	****	<0,0001	C-D
		15.7	4.75

## Sheet: Ext. Fig. 3d
WT Isotype	WT Anti-CD8α	3xTg-AD isotype	3xTg-AD Anti-CD8α			Tukey's multiple comparisons test	Mean Diff,	95,00% CI of diff,	Below threshold?	Summary	Adjusted P Value
0.083	0.07	0.57	0.57			WT Isotype vs. WT Anti-CD8α	0.002545	-0,2015 to 0,2066	No	ns	>0,9999	A-B
0.067	0.062	0.7	0.157			WT Isotype vs. 3xTg-AD isotype	-0.2992	-0,4920 to -0,1064	Yes	***	0.0008	A-C
0.079	0.083	0.7	0.46			WT Isotype vs. 3xTg-AD Anti-CD8α	-0.354	-0,5468 to -0,1612	Yes	****	<0,0001	A-D
0.055	0.067	0.25	0.57			WT Anti-CD8α vs. 3xTg-AD isotype	-0.3018	-0,4946 to -0,1089	Yes	***	0.0007	B-C
0.066	0.079	0.38	0.7			WT Anti-CD8α vs. 3xTg-AD Anti-CD8α	-0.3565	-0,5494 to -0,1637	Yes	****	<0,0001	B-D
0.08	0.055	0.33	0.7			3xTg-AD isotype vs. 3xTg-AD Anti-CD8α	-0.05479	-0,2357 to 0,1261	No	ns	0.8507	C-D
0.09	0.066	0.33	0.25
0.1	0.08	0.178	0.38
0.06	0.09	0.91	0.33
0.07	0.1	0.21	0.33
0.09	0.06	0.28	0.178
		0.1	0.91
		0.18	0.21
		0.14	0.28

## Sheet: Ext. Fig. 3e
	Before treatment															After treatment															Pefusion
WT isotype	25.4	25.7	23.6	22.5	26.4	22.2	45	35.9	35.1	30.1	27.2					27.3	29.69	23	22	21.99	26	48.4	36.7	35.96	32.21	31.4					27.3	29.69	23	22	21.99	26	48.4	36.7	35.96	32.21	31.4
WT Anti-CD8α	25.4	25.1	24.3	24.5	21.9	23.2	23.3	37.8	29.8	34.1	38.8					24	25.12	21.75	26.43	21.83	24	22	37.3	33.58	30.34	30.74					24	25.12	21.75	26.43	21.83	24	22	37.3	33.58	30.34	30.74
3xTg-AD isotype	27.02	36.8	36.5	31.3	37.8	30.9	26.6	25.1	30	27.2	38.1	45.4	34.3	25.8		31.7	37.5	37.4	33.69	36	31.2	24	38.15	34	29.5	40.3	46	38.8	30.6		31.7	37.5	37.4	33.69	36	31.2	24	38.15	34	29.5	40.3	46	38.8	30.6
3xTg-AD Anti-CD8α	29	30.6	30.2	35.7	35.8	32.6	26.7	28.6	30.02	30	32.9	36.5	29.2	25		31.14	29.02	28.9	34.7	33	34.8	38.9	33	32	35.4	38.9	40	33.8	29.16		31.14	29.02	28.9	34.7	33	34.8	38.9	33	32	35.4	38.9	40	33.8	29.16
Tukey's multiple comparisons test	Predicted (LS) mean diff,	95,00% CI of diff,	Below threshold?	Summary	Adjusted P Value
WT isotype
Before treatment vs. After treatment	-1.414	-7,123 to 4,296	No	ns	0.8275
Before treatment vs. Pefusion	-1.414	-7,123 to 4,296	No	ns	0.8275
After treatment vs. Pefusion	0	-5,710 to 5,710	No	ns	>0,9999
WT Anti-CD8α
Before treatment vs. After treatment	1.01	-4,700 to 6,720	No	ns	0.9078
Before treatment vs. Pefusion	1.01	-4,700 to 6,720	No	ns	0.9078
After treatment vs. Pefusion	0	-5,710 to 5,710	No	ns	>0,9999
3xTg-AD isotype
Before treatment vs. After treatment	-2.573	-7,634 to 2,488	No	ns	0.4525
Before treatment vs. Pefusion	-2.573	-7,634 to 2,488	No	ns	0.4525
After treatment vs. Pefusion	0	-5,061 to 5,061	No	ns	>0,9999
3xTg-AD Anti-CD8α
Before treatment vs. After treatment	-2.85	-7,911 to 2,211	No	ns	0.3787
Before treatment vs. Pefusion	-2.85	-7,911 to 2,211	No	ns	0.3787
After treatment vs. Pefusion	0	-5,061 to 5,061	No	ns	>0,9999

## Sheet: Ext. Fig. 3f
Locomotor activity					Tukey's multiple comparisons test	Mean Diff,	95,00% CI of diff,	Below threshold?	Summary	Adjusted P Value				Exploratory activity					Tukey's multiple comparisons test	Mean Diff,	95,00% CI of diff,	Below threshold?	Summary	Adjusted P Value
WT isotype	WT Anti-CD8α	3xTg-AD Isotype	3xTg-AD Anti-CD8α		WT isotype vs. WT Anti-CD8α	-0.06198	-0,3255 to 0,2015	No	ns	0.9219	A-B			WT isotype	WT Anti-CD8α	3xTg-AD Isotype	3xTg-AD Anti-CD8α		WT isotype vs. WT Anti-CD8α	-0.01811	-0,1382 to 0,1020	No	ns	0.9774	A-B
0.160095	0.480227	0.106335	0.552444		WT isotype vs. 3xTg-AD Isotype	-0.01027	-0,2426 to 0,2221	No	ns	0.9994	A-C			0.0638832	0.207549	0.0531593	0.216589		WT isotype vs. 3xTg-AD Isotype	-0.01898	-0,1249 to 0,08693	No	ns	0.9631	A-C
0.338528	0.229147	0.622916	0.348544		WT isotype vs. 3xTg-AD Anti-CD8α	0.05997	-0,1724 to 0,2923	No	ns	0.8999	A-D			0.11335	0.0981133	0.247754	0.155513		WT isotype vs. 3xTg-AD Anti-CD8α	-0.0002052	-0,1061 to 0,1057	No	ns	>0,9999	A-D
0.459898	0.241296	0.678229	0.470078		WT Anti-CD8α vs. 3xTg-AD Isotype	0.05171	-0,2031 to 0,3065	No	ns	0.9478	B-C			0.161368	0.0990991	0.277689	0.213087		WT Anti-CD8α vs. 3xTg-AD Isotype	-0.0008669	-0,1170 to 0,1153	No	ns	>0,9999	B-C
0.470979	0.655058	0.391118	0.169933		WT Anti-CD8α vs. 3xTg-AD Anti-CD8α	0.122	-0,1329 to 0,3768	No	ns	0.5798	B-D			0.184533	0.237639	0.162149	0.0646814		WT Anti-CD8α vs. 3xTg-AD Anti-CD8α	0.01791	-0,09826 to 0,1341	No	ns	0.976	B-D
0.328508	0.729996	0.620897	0.286454		3xTg-AD Isotype vs. 3xTg-AD Anti-CD8α	0.07024	-0,1522 to 0,2927	No	ns	0.8324	C-D			0.144345	0.297793	0.282579	0.118667		3xTg-AD Isotype vs. 3xTg-AD Anti-CD8α	0.01878	-0,08262 to 0,1202	No	ns	0.9596	C-D
0.576466	0.554628	0.234995	0.399336											0.234442	0.213586	0.0954071	0.235973
0.678157	0.83327	0.33363	0.441227											0.284044	0.312535	0.146172	0.182119
0.902655	0.457365	0.458253	0.295823											0.362696	0.164343	0.193042	0.106704
0.60451		0.3183	0.678336											0.265345		0.143517	0.414471
0.196176		0.761882	0.10028											0.0858956		0.303561	0.0431257
0.351086		0.385646	0.788045											0.142996		0.180789	0.362938
		0.385304	0.486914													0.1744	0.217634
		0.824306	0.191312													0.400869	0.0855009

## Sheet: Ext. Fig. 3g
WT isotype	WT Anti-CD8α	3xTg-AD Isotype	3xTg-AD Anti-CD8α			Tukey's multiple comparisons test	Mean Diff,	95,00% CI of diff,	Below threshold?	Summary	Adjusted P Value
38.0333	25.1333	60*	43.5333			WT isotype vs. WT Anti-CD8α	5.542	-6,976 to 18,06	No	ns	0.65	A-B
49.3667	52.5	47.5667	60			WT isotype vs. 3xTg-AD Isotype	1.897	-8,535 to 12,33	No	ns	0.9635	A-C
34.1	24,86666667*	60*	47.5333			WT isotype vs. 3xTg-AD Anti-CD8α	0.3866	-9,627 to 10,40	No	ns	0.9996	A-D
25	29.5	24.0333	48.2667			WT Anti-CD8α vs. 3xTg-AD Isotype	-3.645	-16,59 to 9,300	No	ns	0.8798	B-C
30.6667	14.6	38.7333	43.3667			WT Anti-CD8α vs. 3xTg-AD Anti-CD8α	-5.155	-17,77 to 7,456	No	ns	0.7046	B-D
34.7	49.9	30.4	43.2333			3xTg-AD Isotype vs. 3xTg-AD Anti-CD8α	-1.51	-12,05 to 9,033	No	ns	0.9815	C-D
45.2	40.8	33.6	35.6667
28.9	30.6	60	45.3333
23	28.3	20.8	27.1
27.1	29.9	45	60
30.6	18.5	29.1	51.8
56.9667		53.4	16.6
48.7333		37.7	29.5
55.1		21.7	34.7
21.3667		24.3667	47.8
42.1667		46.5333	22.7
42.3333		34.7333	13.2
25.3333		23.9	17.2667
25.2		33.7667	45.6
50.7667		35.8	15.7
54			30.8
36.7
*Exluded from the analysis

## Sheet: Ext. Fig. 3h
WT isotype	WT Anti-CD8α	3xTg-AD Isotype	3xTg-AD Anti-CD8α			Tukey's multiple comparisons test	Mean Diff,	95,00% CI of diff,	Below threshold?	Summary	Adjusted P Value
15	17.4	40,3*	20.7			WT isotype vs. WT Anti-CD8α	3.834	-4,966 to 12,63	No	ns	0.6614	A-B
5.5	12.4	17	35.1			WT isotype vs. 3xTg-AD Isotype	-3.286	-10,62 to 4,046	No	ns	0.641	A-C
0	0*	15,1*	14			WT isotype vs. 3xTg-AD Anti-CD8α	1.599	-5,439 to 8,638	No	ns	0.9321	A-D
34.6	11.4	17.6	19.1			WT Anti-CD8α vs. 3xTg-AD Isotype	-7.12	-16,22 to 1,980	No	ns	0.1764	B-C
12.6	4.7	20.9	18.4			WT Anti-CD8α vs. 3xTg-AD Anti-CD8α	-2.234	-11,10 to 6,630	No	ns	0.9102	B-D
13.6	34.8	24.3	16			3xTg-AD Isotype vs. 3xTg-AD Anti-CD8α	4.886	-2,525 to 12,30	No	ns	0.313	C-D
13.3	17.4	21.9	30
16.3	12.9	23.4	18.7
29.5	28	32.4	13.1
23	15.2	31.2	11.9
28.1	12.6	24.5	9
18.9		30.9	13
14.6		22.8	19.3
40.3		16.7	15.1
34.2		23.7	19.2
22.8		24.5	25.8
31.5		12.1	27.2
29.2		15	17.4
15		23.2	24.2
30.2		46.3	17.2
0			12.8
23.1
*Exluded from the analysis

## Sheet: Ext. Fig 3i
Oligomers soluble			Table Analyzed	Oligomers soluble			Fibrils soluble			Table Analyzed	Fibrils soluble
Isotype	anti-CD8a						Isotype	anti-CD8a
22872	21786		Column A	Isotype			12422	14764		Column A	Isotype
21457	22674		vs.	vs,			17685	18232		vs.	vs,
21235	27291		Column B	anti-CD8a			19150	12824		Column B	anti-CD8a
23412	27959						10539	14201
24971	26081		Unpaired t test				10936	10416		Unpaired t test
23014	25642		P value	0.4628			11082	9692		P value	0.8466
28427			P value summary	ns			9857	11473		P value summary	ns
27894			Significantly different (P < 0.05)?	No				10466		Significantly different (P < 0.05)?	No
			One- or two-tailed P value?	Two-tailed						One- or two-tailed P value?	Two-tailed
			t, df	t=0,7585, df=12						t, df	t=0,1974, df=13
			How big is the difference?							How big is the difference?
			Mean of column A	24160						Mean of column A	13096
			Mean of column B	25239						Mean of column B	12759
			Difference between means (A - B) ± SEM	-1079 ± 1422						Difference between means (A - B) ± SEM	337,4 ± 1709
			95% confidence interval	-4177 to 2020						95% confidence interval	-3355 to 4030
			R squared (eta squared)	0.04576						R squared (eta squared)	0.002988
			F test to compare variances							F test to compare variances
			F, DFn, Dfd	1,203, 7, 5						F, DFn, Dfd	1,692, 6, 7
			P value	0.8679						P value	0.5064
			P value summary	ns						P value summary	ns
			Significantly different (P < 0.05)?	No						Significantly different (P < 0.05)?	No
			Data analyzed							Data analyzed
			Sample size, column A	8						Sample size, column A	7
			Sample size, column B	6						Sample size, column B	8
