# Supplementary material for: CD103–CD8+ T cells promote neurotoxic inflammation in Alzheimer’s disease via granzyme K–PAR-1 signaling
Source: Nat Commun. 2025 Sep 24;16:8372. doi: 10.1038/s41467-025-62405-6 (PMC12460627; doi:10.1038/s41467-025-62405-6)
Supplement: Supplementary file 12 — Source data. [file 41467_2025_62405_MOESM12_ESM.zip › Terrabuio et al All source data files/Data Source Supplementary Fig. 4.xlsx]

## Sheet: Ext. Fig. 4a
Percentages			Table Analyzed	CD44+ KLRG1+ LFA1+ | Freq CD8			MFI			Table Analyzed	CD44+ KLRG1+ | MFI LFA-1
WT	3xTg-AD						WT	3xTg-AD
6.34	20		Column B	3xTg-AD			23315	25277		Column B	3xTg-AD
1.08	12		vs.	vs,			21842	23340		vs.	vs,
14.3	12.8		Column A	WT			21872	21992		Column A	WT
7.33	18.6						19340	25440
7.26	11.5		Unpaired t test				22200	25076		Unpaired t test
16.3	32.6		P value	0.0451			21709	22309		P value	0.0245
			P value summary	*						P value summary	*
			Significantly different (P < 0.05)?	Yes						Significantly different (P < 0.05)?	Yes
			One- or two-tailed P value?	Two-tailed						One- or two-tailed P value?	Two-tailed
			t, df	t=2,288, df=10						t, df	t=2,645, df=10
			How big is the difference?							How big is the difference?
			Mean of column A	8.768						Mean of column A	21713
			Mean of column B	17.92						Mean of column B	23906
			Difference between means (B - A) ± SEM	9,148 ± 3,998						Difference between means (B - A) ± SEM	2193 ± 828,9
			95% confidence interval	0,2409 to 18,06						95% confidence interval	345,8 to 4040
			R squared (eta squared)	0.3437						R squared (eta squared)	0.4117
			F test to compare variances							F test to compare variances
			F, DFn, Dfd	2,060, 5, 5						F, DFn, Dfd	1,432, 5, 5
			P value	0.4465						P value	0.7034
			P value summary	ns						P value summary	ns
			Significantly different (P < 0.05)?	No						Significantly different (P < 0.05)?	No
			Data analyzed							Data analyzed
			Sample size, column A	6						Sample size, column A	6
			Sample size, column B	6						Sample size, column B	6

## Sheet: Ext. Fig. 4b
Percentages			Table Analyzed	CD44+ KLRG1- LFA1+ | Freq CD8			MFI			Table Analyzed	CD44+ KLRG1- | MFI LFA-1
WT	3xTg-AD						WT	3xTg-AD
17.7	26.9		Column B	3xTg-AD			14055	17137		Column B	3xTg-AD
45.1	19.5		vs.	vs,			14650	13754		vs.	vs,
32.4	18.9		Column A	WT			13901	13362		Column A	WT
17.8	17.3						11476	15799
9.01	28.2		Unpaired t test				9798	15037		Unpaired t test
15.2	14.5		P value	0.7427			11904	11871		P value	0.1167
			P value summary	ns						P value summary	ns
			Significantly different (P < 0.05)?	No						Significantly different (P < 0.05)?	No
			One- or two-tailed P value?	Two-tailed						One- or two-tailed P value?	Two-tailed
			t, df	t=0,3375, df=10						t, df	t=1,717, df=10
			How big is the difference?							How big is the difference?
			Mean of column A	22.87						Mean of column A	12631
			Mean of column B	20.88						Mean of column B	14493
			Difference between means (B - A) ± SEM	-1,985 ± 5,881						Difference between means (B - A) ± SEM	1863 ± 1085
			95% confidence interval	-15,09 to 11,12						95% confidence interval	-554,2 to 4280
			R squared (eta squared)	0.01126						R squared (eta squared)	0.2277
			F test to compare variances							F test to compare variances
			F, DFn, Dfd	5,955, 5, 5						F, DFn, Dfd	1,005, 5, 5
			P value	0.0724						P value	0.9958
			P value summary	ns						P value summary	ns
			Significantly different (P < 0.05)?	No						Significantly different (P < 0.05)?	No
			Data analyzed							Data analyzed
			Sample size, column A	6						Sample size, column A	6
			Sample size, column B	6						Sample size, column B	6

## Sheet: Ext. Fig. 4c
Percentages			Table Analyzed	CD44- KLRG1- LFA1+ | Freq CD8			MFI			Table Analyzed	CD44- KLRG1- | MFI LFA-1
WT	3xTg-AD						WT	3xTg-AD
6.56	4		Column B	3xTg-AD			8047	7891		Column B	3xTg-AD
6.61	6.6		vs.	vs,			8514	8265		vs.	vs,
0.95	3.41		Column A	WT			6607	7489		Column A	WT
0.59	6.47						5936	8386
1.38	6.31		Unpaired t test				6436	8434		Unpaired t test
0.8	1.16		P value	0.2456			6316	7185		P value	0.0697
			P value summary	ns						P value summary	ns
			Significantly different (P < 0.05)?	No						Significantly different (P < 0.05)?	No
			One- or two-tailed P value?	Two-tailed						One- or two-tailed P value?	Two-tailed
			t, df	t=1,234, df=10						t, df	t=2,031, df=10
			How big is the difference?							How big is the difference?
			Mean of column A	2.815						Mean of column A	6976
			Mean of column B	4.658						Mean of column B	7942
			Difference between means (B - A) ± SEM	1,843 ± 1,494						Difference between means (B - A) ± SEM	965,7 ± 475,5
			95% confidence interval	-1,486 to 5,173						95% confidence interval	-93,72 to 2025
			R squared (eta squared)	0.1321						R squared (eta squared)	0.292
			F test to compare variances							F test to compare variances
			F, DFn, Dfd	1,790, 5, 5						F, DFn, Dfd	4,121, 5, 5
			P value	0.5384						P value	0.1463
			P value summary	ns						P value summary	ns
			Significantly different (P < 0.05)?	No						Significantly different (P < 0.05)?	No
			Data analyzed							Data analyzed
			Sample size, column A	6						Sample size, column A	6
			Sample size, column B	6						Sample size, column B	6

## Sheet: Ext. Fig. 4d
Time frame	Ctrl+																SCH 100 nM												Ctrl-														Table Analyzed
1	464.116	675.894	0	20.5969	0	0	24.0825	0	0	65.8044	0	0	0	0	83.4437	0	0	0	0	0	0	0	0	0	0	0	0	0	251.916	0	0	0	62.3188	0	0	0	0	0	0	0
2	0	267.126	0	32.6381	0	2317.62	62.3188	0	0	108.688	96.1188	0	0	0	116.61	0	0	0	0	0	0	0	0	0	0	0	0	0	443.731	0	0	0	24.1881	0	0	0	0	0	0	0			Two-way ANOVA	Ordinary
3	0	253.817	0	121.152	0	1423.61	56.1925	0	0	0	21.5475	45.8413	0	0	92.4219	0	0	0	0	0	0	0	0	0	0	0	0	0	50.4888	0	1997.05	0	25.0331	0	0	0	0	0	0	0			Alpha	0.05
4	0	2046.17	0	71.2969	0	537.314	27.1456	0	0	0	0	1069.03	0	0	129.391	0	0	0	0	0	0	0	0	0	0	0	0	0	37.6025	0	3211.32	0	0	0	0	0	0	0	0	0
5	0	3159.56	0	27.04	0	75.9444	23.4488	0	0	0	0	2486.84	0	0	116.927	0	0	0	0	0	0	0	0	0	0	0	0	0	0	0	322.579	0	0	0	0	0	0	0	0	0			Source of Variation	% of total variation	P value	P value summary	Significant?
6	0	3153.12	0	25.1388	0	0	24.2937	0	0	0	0	32.0044	0	0	24.3994	0	0	0	0	0	0	0	0	0	0	0	0	0	24.3994	0	2650.34	0	0	0	0	0	0	0	0	0			Interaction	16.44	<0,0001	****	Yes
7	0	3251.88	0	27.6737	94.1119	309.798	24.6106	0	0	26.8287	0	24.505	0	0	28.6244	0	0	0	0	0	0	0	0	0	0	0	0	0	0	0	2690.27	0	44.0456	0	0	0	0	0	0	0			Row Factor	8.996	<0,0001	****	Yes
8	0	3906.54	0	49.4325	278.533	0	25.35	0	0	0	0	0	0	0	21.3362	0	0	0	0	0	0	0	0	0	0	0	0	0	0	0	2239.25	0	49.5381	0	0	0	0	0	0	0			Column Factor	14.86	<0,0001	****	Yes
9	0	2485.88	0	51.0169	238.924	0	26.4062	0	0	0	0	0	0	0	0	0	0	0	0	0	0	0	0	0	0	0	0	0	226.354	0	2217.49	0	52.39	0	0	0	0	0	0	0
10	0	3568.65	0	49.855	340.746	0	25.9838	0	0	0	0	0	0	0	0	0	0	0	0	0	0	0	0	0	0	0	0	0	56.8263	0	2304.63	0	49.855	0	0	0	0	0	0	0			ANOVA table	SS (Type III)	DF	MS	F (DFn, DFd)	P value
11	0	3543.19	0	74.6769	884.715	33.5887	26.6175	0	0	0	0	406.022	0	0	0	0	0	0	0	0	0	0	0	0	0	0	0	0	256.563	24.3994	2639.57	0	51.9675	0	0	0	0	0	0	0			Interaction	1145693607	58	19753338	F (58, 1096) = 5,475	P<0,0001
12	0	4542.4	0	79.9581	1165.99	57.1431	26.4062	0	0	152.628	21.97	1316.51	0	0	0	0	0	0	0	0	0	0	0	0	0	0	0	0	260.788	107.209	2361.78	0	54.925	0	0	0	0	0	0	0			Row Factor	626784842	29	21613270	F (29, 1096) = 5,990	P<0,0001
13	0	3298.35	0	184.421	1477.59	255.929	116.61	0	0	399.368	0	2705.48	0	0	20.3856	0	0	48.6931	0	0	0	0	0	0	0	0	0	0	145.234	153.684	1352.21	0	58.4106	0	0	0	0	0	0	0			Column Factor	1035549469	2	517774735	F (2, 1096) = 143,5	P<0,0001
14	106.681	3592.41	0	83.9719	2072.89	267.02	131.398	0	0	888.834	31.8987	4665.46	0	0	33.3775	43.94	0	60.6287	0	0	0	0	0	0	0	0	0	0	231.741	457.673	1440.72	0	58.0938	0	0	0	0	0	0	0			Residual	3954511820	1096	3608131
15	322.262	4140.5	0	235.861	818.911	700.188	186.639	0	0	1446.11	33.2719	10714.5	0	0	25.8781	58.6219	0	111.223	0	0	0	0	0	0	0	0	0	0	237.445	579.459	1482.66	0	61.2625	0	0	0	0	0	0	0
16	1907.16	2524.54	0*	388.489	770.429	1350.84	276.949	0*	0*	3226.32	36,651875*	21972,535*	0	0	0	72.8812	0	191.393	0	0	0	0	0	0	0	0	0	0	272.829	811.2	1177.61	0	62.1075	0	0	0	0	0	0	0			Data summary
17	4717.74	0	0	417.219	1819.71	1588.28	462.743	0*	0*	5567.18	42.1444	8432.57	0	0	121.68	93.795	0	198.469	0	0	0	0	0	0	0	0	0	0	241.776	897.39	878.906	0	65.3819	0	0	0	0	0	0	0			Number of columns (Column Factor)	3
18	3154.07	3410.95	25,455625*	407.818	2949.58	1868.61	684.661	28.9413	24.0825	7989.69	67.7056	7232.78	0	0	178.718	124.426	0	276.209	0	0	0	0	0	0	0	0	0	0	276.843	1465.02	938.056	0	64.8538	0	0	0	0	0	0	0			Number of rows (Row Factor)	30
19	2887.26	2528.98	206.497	1001.64	3200.75	2607.35	1276.58	77.5288	82.0706	9743.17	275.048	7292.98	51.6506	33.5887	243.677	29.0469	0	324.586	0	0	0	0	0	0	0	0	0	0	194.139	1750.52	751.839	0	64.7481	0	0	0	25.8781	0	0	0			Number of values	1186
20	3470.31	4542.51	347.295	1307.43	4904.38	2529.82	1919.84	312.333	102.562	12091.2	618.117	6836.16	56.4038	82.81	306.946	183.154	0	592.979	0	0	0	0	0	0	0	0	0	0	248.007	2914.41	563.826	0	66.755	0	0	0	28.5188	0	0	0
21	2641.47	3988.29	780.252	2184.22	3551.85	2438.78	2157.18	0	93.3725	15883.4	1223.24	7038.22	139.742	223.714	386.165	271.456	0	1060.58	0	0	0	0	0	0	0	0	0	0	337.577	4230.39	177.133	0	106.047	0	0	0	33.3775	0	0	0
22	2819.24	3961.25	1322.95	2924.23	6435.94	2864.97	2748.26	1194.72	151.044	18839.2	1644.05	13752.7	172.169	338	177.873	458.307	0	790.497	0	0	0	0	0	0	0	0	0	0	106.576	2896.24	408.241	0	122.525	0	0	0	36.9688	0	0	0
23	2787.13	3657.9	1584.59	2844.16	7639.75	3365.74	3683.36	1490.16	78.2681	22548.8	2556.23	6666.73	801.799	604.809	258.993	809.404	0	704.202	0	0	0	0	0	0	0	0	0	0	217.059	2776.56	185.372	62.53	128.334	0	0	0	40.1375	0	0	0			Tukey's multiple comparisons test	Predicted (LS) mean diff,	95,00% CI of diff,	Below threshold?	Summary	Adjusted P Value
24	2679.49	4095.82	2102.78	2753.01	8207.91	3701.84	4611.06	2064.97	286.983	29862.4	3679.66	5450.25	1644.05	1073.36	283.92	1202.96	0	950.942	0	0	0	0	0	0	0	0	0	0	341.38	3228.11	236.6	120.518	213.151	0	0	0	49.9606	0	0	0
25	5039.69	2773.4	3647.23	2511.02	5385.71	4611.06	6020.73	109.216	648.115	17633.9	5308.18	5974.36	2995	3169.38	452.498	1588.81	0	818.911	0	110.589	0	0	0	0	0	0	0	0	510.38	2778.68	430.739	235.227	268.71	0	0	0	53.235	0	0	0			Row 1
26	3228.01	3793.73	4270.21	2494.23	6569.77	4837.1	7008.75	3367.75	1049.38	14439.6	6042.38	4668.31	0*	0*	384,158125*	2421.88	0	864.224	0	30.2087	0	0	0	0	0	0	0	0	327.438	2837.09	467.179	247.585	432.851	0	0	0	55.6644	0	0	0			Ctrl+ vs. SCH 100 nM	83.37	-1619 to 1786	No	ns	0.9927
27	3321.7	3067.24	3889.01	2935.95	6153.82	4009.21	5936.86	5157.56	1961.67	15424.9	6761.37	4863.61	5946.69	7305.34	756.275	3491.43	0	1189.44	0	269.555	29.8919	0	0	0	0	0	0	0	327.438	2862.12	459.469	379.299	471.51	21.7587	0	0	0	0	0	0			Ctrl+ vs. Ctrl-	57.18	-1645 to 1760	No	ns	0.9966
28	2864.97	3003.87	3893.55	3066.93	3747.89	4659.65	7844.98	27,356875*	2622.35	14208.4	7776.43	3685.26	661,84625*	8985.31	1506.42	4675.39	0	886.827	0	1097.87	0	0	0	0	0	0	0	0	231.847	2664.92	242.832	366.202	683.711	24.8219	0	0	63.0581	0	0	0			SCH 100 nM vs. Ctrl-	-26.19	-1846 to 1794	No	ns	0.9994
29	2530.25	2439.3	4988.25	3805.77	3171.28	3556.92	7046.35	11534	3182.48	16078.1	9198.56	6938.93	9025.55	10776.9	1968.11	5846.24	0	903.305	0	342.753	0	21.4419	0	0	0	0	0	0	185.477	2409.73	242.515	436.865	1116.35	41.6163	0	0	65.3819	0	0	0
30	2659.22	2205.13	4666.94	4044.59	3211.74	4893.82	7512.37	12217.7	3198.54	14591.7	9789.64	4305.38	9161.49	13285.8	1979.73	26,089375*	0	906.791	0	134.355	31.1594	38.7644	0	0	0	0	0	0	25.4556	2515.35	243.36	338.317	1222.29	82.1762	0	0	68.1281	0	0	0			Row 2
																																											Ctrl+ vs. SCH 100 nM	187.6	-1515 to 1890	No	ns	0.9638
																																											Ctrl+ vs. Ctrl-	148.6	-1554 to 1851	No	ns	0.9771
																																											SCH 100 nM vs. Ctrl-	-38.99	-1859 to 1781	No	ns	0.9986
																																											Row 3
																																											Ctrl+ vs. SCH 100 nM	125.9	-1576 to 1828	No	ns	0.9835
																																											Ctrl+ vs. Ctrl-	-46.8	-1749 to 1656	No	ns	0.9977
																																											SCH 100 nM vs. Ctrl-	-172.7	-1993 to 1647	No	ns	0.973
																																											Row 4
																																											Ctrl+ vs. SCH 100 nM	242.5	-1460 to 1945	No	ns	0.9403
																																											Ctrl+ vs. Ctrl-	-28.22	-1731 to 1674	No	ns	0.9992
																																											SCH 100 nM vs. Ctrl-	-270.7	-2091 to 1549	No	ns	0.935
																																											Row 5
																																											Ctrl+ vs. SCH 100 nM	368.1	-1334 to 2071	No	ns	0.8677
																																											Ctrl+ vs. Ctrl-	341.2	-1361 to 2044	No	ns	0.8852
																																											SCH 100 nM vs. Ctrl-	-26.88	-1847 to 1793	No	ns	0.9993
																																											Row 6
																																											Ctrl+ vs. SCH 100 nM	203.7	-1499 to 1906	No	ns	0.9575
																																											Ctrl+ vs. Ctrl-	-19.21	-1722 to 1683	No	ns	0.9996
																																											SCH 100 nM vs. Ctrl-	-222.9	-2043 to 1597	No	ns	0.9555
																																											Row 7
																																											Ctrl+ vs. SCH 100 nM	236.8	-1466 to 1939	No	ns	0.943
																																											Ctrl+ vs. Ctrl-	8.892	-1694 to 1711	No	ns	>0,9999
																																											SCH 100 nM vs. Ctrl-	-227.9	-2048 to 1592	No	ns	0.9535
																																											Row 8
																																											Ctrl+ vs. SCH 100 nM	267.6	-1435 to 1970	No	ns	0.9278
																																											Ctrl+ vs. Ctrl-	76.84	-1626 to 1779	No	ns	0.9938
																																											SCH 100 nM vs. Ctrl-	-190.7	-2011 to 1629	No	ns	0.9672
																																											Row 9
																																											Ctrl+ vs. SCH 100 nM	175.1	-1527 to 1878	No	ns	0.9684
																																											Ctrl+ vs. Ctrl-	-32.88	-1735 to 1670	No	ns	0.9989
																																											SCH 100 nM vs. Ctrl-	-208	-2028 to 1612	No	ns	0.9611
																																											Row 10
																																											Ctrl+ vs. SCH 100 nM	249.1	-1453 to 1951	No	ns	0.9371
																																											Ctrl+ vs. Ctrl-	48.13	-1654 to 1751	No	ns	0.9976
																																											SCH 100 nM vs. Ctrl-	-200.9	-2021 to 1619	No	ns	0.9637
																																											Row 11
																																											Ctrl+ vs. SCH 100 nM	310.6	-1392 to 2013	No	ns	0.9039
																																											Ctrl+ vs. Ctrl-	62.84	-1640 to 1765	No	ns	0.9959
																																											SCH 100 nM vs. Ctrl-	-247.7	-2068 to 1572	No	ns	0.9453
																																											Row 12
																																											Ctrl+ vs. SCH 100 nM	460.2	-1242 to 2163	No	ns	0.8012
																																											Ctrl+ vs. Ctrl-	228.1	-1474 to 1931	No	ns	0.9469
																																											SCH 100 nM vs. Ctrl-	-232.1	-2052 to 1588	No	ns	0.9518
																																											Row 13
																																											Ctrl+ vs. SCH 100 nM	524.6	-1178 to 2227	No	ns	0.7498
																																											Ctrl+ vs. Ctrl-	386.2	-1316 to 2089	No	ns	0.8554
																																											SCH 100 nM vs. Ctrl-	-138.4	-1958 to 1682	No	ns	0.9826
																																											Row 14
																																											Ctrl+ vs. SCH 100 nM	739.8	-962,6 to 2442	No	ns	0.5644
																																											Ctrl+ vs. Ctrl-	562.5	-1140 to 2265	No	ns	0.7182
																																											SCH 100 nM vs. Ctrl-	-177.3	-1997 to 1643	No	ns	0.9716
																																											Row 15
																																											Ctrl+ vs. SCH 100 nM	1158	-544,0 to 2861	No	ns	0.2474
																																											Ctrl+ vs. Ctrl-	970.9	-731,5 to 2673	No	ns	0.3741
																																											SCH 100 nM vs. Ctrl-	-187.5	-2007 to 1632	No	ns	0.9683
																																											Row 16
																																											Ctrl+ vs. SCH 100 nM	940.2	-920,7 to 2801	No	ns	0.4619
																																											Ctrl+ vs. Ctrl-	762.5	-1098 to 2623	No	ns	0.6013
																																											SCH 100 nM vs. Ctrl-	-177.7	-1998 to 1642	No	ns	0.9715
																																											Row 17
																																											Ctrl+ vs. SCH 100 nM	1645	-108,6 to 3399	No	ns	0.0714
																																											Ctrl+ vs. Ctrl-	1488	-265,7 to 3242	No	ns	0.1148
																																											SCH 100 nM vs. Ctrl-	-157.1	-1977 to 1663	No	ns	0.9776
																																											Row 18
																																											Ctrl+ vs. SCH 100 nM	1852	125,2 to 3578	Yes	*	0.0321
																																											Ctrl+ vs. Ctrl-	1646	-80,48 to 3373	No	ns	0.0655
																																											SCH 100 nM vs. Ctrl-	-205.7	-2026 to 1614	No	ns	0.962
																																											Row 19
																																											Ctrl+ vs. SCH 100 nM	1944	241,7 to 3646	Yes	*	0.0204
																																											Ctrl+ vs. Ctrl-	1739	36,45 to 3441	Yes	*	0.044
																																											SCH 100 nM vs. Ctrl-	-205.2	-2025 to 1615	No	ns	0.9621
																																											Row 20
																																											Ctrl+ vs. SCH 100 nM	2426	723,9 to 4129	Yes	**	0.0025
																																											Ctrl+ vs. Ctrl-	2157	454,8 to 3860	Yes	**	0.0084
																																											SCH 100 nM vs. Ctrl-	-269	-2089 to 1551	No	ns	0.9358
																																											Row 21
																																											Ctrl+ vs. SCH 100 nM	2599	896,8 to 4302	Yes	**	0.001
																																											Ctrl+ vs. Ctrl-	2281	578,1 to 3983	Yes	**	0.0049
																																											SCH 100 nM vs. Ctrl-	-318.7	-2139 to 1501	No	ns	0.9111
																																											Row 22
																																											Ctrl+ vs. SCH 100 nM	3672	1970 to 5374	Yes	****	<0,0001
																																											Ctrl+ vs. Ctrl-	3440	1738 to 5143	Yes	****	<0,0001
																																											SCH 100 nM vs. Ctrl-	-231.7	-2052 to 1588	No	ns	0.952
																																											Row 23
																																											Ctrl+ vs. SCH 100 nM	3777	2075 to 5480	Yes	****	<0,0001
																																											Ctrl+ vs. Ctrl-	3552	1850 to 5254	Yes	****	<0,0001
																																											SCH 100 nM vs. Ctrl-	-225.5	-2045 to 1594	No	ns	0.9545
																																											Row 24
																																											Ctrl+ vs. SCH 100 nM	4527	2825 to 6229	Yes	****	<0,0001
																																											Ctrl+ vs. Ctrl-	4257	2555 to 5960	Yes	****	<0,0001
																																											SCH 100 nM vs. Ctrl-	-269.9	-2090 to 1550	No	ns	0.9354
																																											Row 25
																																											Ctrl+ vs. SCH 100 nM	4164	2462 to 5867	Yes	****	<0,0001
																																											Ctrl+ vs. Ctrl-	3885	2183 to 5588	Yes	****	<0,0001
																																											SCH 100 nM vs. Ctrl-	-279	-2099 to 1541	No	ns	0.9312
																																											Row 26
																																											Ctrl+ vs. SCH 100 nM	4863	3079 to 6648	Yes	****	<0,0001
																																											Ctrl+ vs. Ctrl-	4574	2789 to 6358	Yes	****	<0,0001
																																											SCH 100 nM vs. Ctrl-	-289.4	-2109 to 1531	No	ns	0.9261
																																											Row 27
																																											Ctrl+ vs. SCH 100 nM	4937	3235 to 6640	Yes	****	<0,0001
																																											Ctrl+ vs. Ctrl-	4685	2982 to 6387	Yes	****	<0,0001
																																											SCH 100 nM vs. Ctrl-	-252.7	-2073 to 1567	No	ns	0.9431
																																											Row 28
																																											Ctrl+ vs. SCH 100 nM	5016	3262 to 6770	Yes	****	<0,0001
																																											Ctrl+ vs. Ctrl-	4825	3071 to 6579	Yes	****	<0,0001
																																											SCH 100 nM vs. Ctrl-	-191.1	-2011 to 1629	No	ns	0.9671
																																											Row 29
																																											Ctrl+ vs. SCH 100 nM	6275	4572 to 7977	Yes	****	<0,0001
																																											Ctrl+ vs. Ctrl-	6006	4303 to 7708	Yes	****	<0,0001
																																											SCH 100 nM vs. Ctrl-	-269.2	-2089 to 1551	No	ns	0.9357
																																											Row 30
																																											Ctrl+ vs. SCH 100 nM	6422	4696 to 8149	Yes	****	<0,0001
																																											Ctrl+ vs. Ctrl-	6140	4414 to 7867	Yes	****	<0,0001
																																											SCH 100 nM vs. Ctrl-	-282	-2102 to 1538	No	ns	0.9297

## Sheet: Ext. Fig. 4e
HT7
Ctrl-	GrK stimulated	GrK stimulated + SCH79797	SCH79797
2028.98	967.208	13276.7	35057.7			Table Analyzed	HT7
1143.34	1927.6	3939.23	11365.1			Data sets analyzed	A-D
2489.95	3304.35	11229.9	28712.5
867.366	1375.03	2255.99	14250.5			ANOVA summary
2657.92	11515.3	2226.94	381.993			F	0.267
2208.14	955.748	3747.65	1073.55			P value	0.8491
1766.92	1869.14	1459.55	1869.25			P value summary	ns
6328.73	3625.89	4025.69	1816.86			Significant diff. among means (P < 0.05)?	No
1691.85	9962.34	1467.61	747.112			R squared	0.003612
3436.27	3912.72	1543.26	1282.02
6495.62	3407.22	18782.8	1712.66			Brown-Forsythe test
1278.33	1906.4	1237.34	5800.13			F (DFn, DFd)	0,6041 (3, 221)
1907.59	10776.2	2731.73	3016.65			P value	0.613
1564.7	1188.52	1560.05	1207.66			P value summary	ns
2014.32	3082.32	1839.12	1103.23			Are SDs significantly different (P < 0.05)?	No
5414.02	2380.34	3087.71	3727.37
5035.01	13902	10710.6	7617.2			Bartlett's test
1902.68	1427.76	4437.97	2522.25			Bartlett's statistic (corrected)	14.74
	997.285	4477.65	2894.15			P value	0.0021
						P value summary	**
						Are SDs significantly different (P < 0.05)?	Yes
						ANOVA table	SS	DF	MS	F (DFn, DFd)	P value
						Treatment (between columns)	23451444	3	7817148	F (3, 221) = 0,2670	P=0,8491
11513.6	3035.79	7494.73	2388.15			Residual (within columns)	6469888736	221	29275515
7343.37	3847.92	2603.31	6921.82			Total	6493340180	224
6850.52	4024.79	4048.45	1675.93
15757.2	4703.64	4555.95	2237.38			Data summary
18013.3	6110.17	5157.88	2015.72			Number of treatments (columns)	4
6219.36	13149	3957.27	3308.54			Number of values (total)	225
5471.53	8281.32	13287.8	1996.18
8449.92	3412.72	14785.3	4206.41
8017.04	13627.1	6060.47	4882.25
11356.6	6250.6	2827.45	5263.87
4235.67	4358.22	3722.01	4843.3			Number of families	1
4450.56	3785.2	3457.98	7913.5			Number of comparisons per family	6
743.494	3036.51	7860.22	2905.19			Alpha	0.05
2449.21	6938.08	12305.2	12949.9
7572.26	3041.55	5736.68	5876.71			Tukey's multiple comparisons test	Mean Diff,	95,00% CI of diff,	Below threshold?	Summary	Adjusted P Value
4576.07	9712.32	11347.6	10352.1			Ctrl- vs. GrK stimulated	-549.6	-3246 to 2146	No	ns	0.9523	A-B
5304.41		7211.28	6846.35			Ctrl- vs. GrK stimulated + SCH79797	-595.8	-3232 to 2040	No	ns	0.9365	A-C
5607.92		16152.7	12303.3			Ctrl- vs. SCH79797	125.6	-2500 to 2751	No	ns	0.9993	A-D
		5307.5	19082.9			GrK stimulated vs. GrK stimulated + SCH79797	-46.15	-2708 to 2615	No	ns	>0,9999	B-C
			4040.5			GrK stimulated vs. SCH79797	675.2	-1976 to 3326	No	ns	0.9122	B-D
						GrK stimulated + SCH79797 vs. SCH79797	721.3	-1869 to 3311	No	ns	0.8887	C-D
						Test details	Mean 1	Mean 2	Mean Diff,	SE of diff,	n1	n2	q	DF
3981.82	8108.8	10483.4	25303			Ctrl- vs. GrK stimulated	5897	6447	-549.6	1041	55	53	0.7463	221
5257.11	12928.5	3718.29	3162.12			Ctrl- vs. GrK stimulated + SCH79797	5897	6493	-595.8	1018	55	58	0.8274	221
7146.77	18146.5	766.257	5268.94			Ctrl- vs. SCH79797	5897	5772	125.6	1014	55	59	0.1751	221
9402.84	10344	7855.65	3767.88			GrK stimulated vs. GrK stimulated + SCH79797	6447	6493	-46.15	1028	53	58	0.06348	221
8801.36	7421.61	1092.85	816.217			GrK stimulated vs. SCH79797	6447	5772	675.2	1024	53	59	0.9325	221
7444.53	1464.81	22119.6	2266			GrK stimulated + SCH79797 vs. SCH79797	6493	5772	721.3	1000	58	59	1.02	221
5809.93	8323.38	4464.82	910.355
2937.11	16059.2	704.334	7430.11			Compact letter display
10320.5	20300.9	4033.03	4915.07			GrK stimulated + SCH79797	A
2044	9264.18	1722.11	837.395			GrK stimulated	A
4653.07	2882.69	12097.3	389.387			Ctrl-	A
6027.17	6298.71	12469.1	981.864			SCH79797	A
8796.11	16191.6	8583.96	10085.2
9736.38	3557.32	641.065	10963.3
8648.26	2834.55	6747.51	6232.32
3347.49	6374.02	5957.86	1512.73
8258.26	4802.82	5413.07	2595.13
5663.85	10579	10680.7	1921.66
21904.8		19065.9	1367.24
		6057.46	1632.3
