# Supplementary material for: CD103–CD8+ T cells promote neurotoxic inflammation in Alzheimer’s disease via granzyme K–PAR-1 signaling
Source: Nat Commun. 2025 Sep 24;16:8372. doi: 10.1038/s41467-025-62405-6 (PMC12460627; doi:10.1038/s41467-025-62405-6)
Supplement: Supplementary file 12 — Source data. [file 41467_2025_62405_MOESM12_ESM.zip › Terrabuio et al All source data files/Data Source Fig. 2_.xlsx]

## Sheet: Fig. 2a
CD69 MFI Expression
Trm CD103+	Trm CD103-	Teff	Tcm		Tukey's multiple comparisons test	Mean Diff,	95,00% CI of diff,	Below threshold?	Summary	Adjusted P Value
618	336	-35.8	-35.6		Trm CD103+ vs. Trm CD103-	69.33	-127,9 to 266,6	No	ns	0.7601	A-B
216	383	-18.9	0		Trm CD103+ vs. Teff	466.5	269,3 to 663,8	Yes	****	<0,0001	A-C
799	457	0	-142		Trm CD103+ vs. Tcm	474	276,8 to 671,3	Yes	****	<0,0001	A-D
457	354	-32.1	0		Trm CD103- vs. Teff	397.2	200,0 to 594,4	Yes	****	<0,0001	B-C
385	386	-32.4	29.3		Trm CD103- vs. Tcm	404.7	207,4 to 601,9	Yes	****	<0,0001	B-D
205	348	0	-15.8		Teff vs. Tcm	7.483	-189,8 to 204,7	No	ns	0.9996	C-D
CD103 MFI Expression
Trm CD103+	Trm CD103-	Teff	Tcm		Tukey's multiple comparisons test	Mean Diff,	95,00% CI of diff,	Below threshold?	Summary	Adjusted P Value
1613	123	0	95.5		Trm CD103+ vs. Trm CD103-	1390	1051 to 1730	Yes	****	<0,0001	A-B
1027	-3.18	198	0		Trm CD103+ vs. Teff	1287	947,5 to 1626	Yes	****	<0,0001	A-C
1284	-2.03	170	-117		Trm CD103+ vs. Tcm	1451	1112 to 1790	Yes	****	<0,0001	A-D
2134	121	0	0		Trm CD103- vs. Teff	-103.8	-443,0 to 235,4	No	ns	0.8268	B-C
1366	39.8	331	-41.3		Trm CD103- vs. Tcm	60.8	-278,4 to 400,0	No	ns	0.9577	B-D
1242	44.6	247	21.2		Teff vs. Tcm	164.6	-174,6 to 503,8	No	ns	0.5386	C-D
EOMES MFI Expression
Trm CD103+	Trm CD103-	Teff	Tcm		Tukey's multiple comparisons test	Mean Diff,	95,00% CI of diff,	Below threshold?	Summary	Adjusted P Value
422	472	395	394		Trm CD103+ vs. Trm CD103-	-144.3	-285,0 to -3,646	Yes	*	0.0431	A-B
344	575	324	567		Trm CD103+ vs. Teff	62.33	-78,35 to 203,0	No	ns	0.6097	A-C
327	593	267	428		Trm CD103+ vs. Tcm	-24.5	-165,2 to 116,2	No	ns	0.961	A-D
378	437	549	319		Trm CD103- vs. Teff	206.7	65,98 to 347,4	Yes	**	0.0028	B-C
480	650	260	413		Trm CD103- vs. Tcm	119.8	-20,85 to 260,5	No	ns	0.1127	B-D
460	550	242	437		Teff vs. Tcm	-86.83	-227,5 to 53,85	No	ns	0.3363	C-D
CX3CR1 MFI Expression
Trm CD103+	Trm CD103-	Teff	Tcm		Tukey's multiple comparisons test	Mean Diff,	95,00% CI of diff,	Below threshold?	Summary	Adjusted P Value
167	108	674	101		Trm CD103+ vs. Trm CD103-	28.97	-229,8 to 287,7	No	ns	0.989	A-B
106	148	551	0		Trm CD103+ vs. Teff	-259.6	-518,3 to -0,8702	Yes	*	0.049	A-C
106	111	0	47.1		Trm CD103+ vs. Tcm	69.55	-189,2 to 328,3	No	ns	0.8746	A-D
50.4	48.9	613	0		Trm CD103- vs. Teff	-288.6	-547,3 to -29,84	Yes	*	0.0254	B-C
128	110	507	104		Trm CD103- vs. Tcm	40.58	-218,1 to 299,3	No	ns	0.971	B-D
230	87.7	0	118		Teff vs. Tcm	329.2	70,42 to 587,9	Yes	**	0.0097	C-D
CD62L MFI Expression
Trm CD103+	Trm CD103-	Teff	Tcm		Tukey's multiple comparisons test	Mean Diff,	95,00% CI of diff,	Below threshold?	Summary	Adjusted P Value
108	57.1	0	477		Trm CD103+ vs. Trm CD103-	10	-122,2 to 142,2	No	ns	0.9964	A-B
-80.5	60	135	0*		Trm CD103+ vs. Teff	13.02	-119,2 to 145,2	No	ns	0.9922	A-C
67.7	59.3	117	269		Trm CD103+ vs. Tcm	-231.8	-379,6 to -83,96	Yes	**	0.0017	A-D
22.6	44.1	0	0*		Trm CD103- vs. Teff	3.017	-129,2 to 135,2	No	ns	0.9999	B-C
236	131	118	235		Trm CD103- vs. Tcm	-241.8	-389,6 to -93,96	Yes	**	0.0011	B-D
129	71.3	34.7	268		Teff vs. Tcm	-244.8	-392,6 to -96,97	Yes	***	0.001	C-D
*No cells in the gate
GrK MFI Expression
Trm CD103+	Trm CD103-	Teff	Tcm		Tukey's multiple comparisons test	Mean Diff,	95,00% CI of diff,	Below threshold?	Summary	Adjusted P Value
1251	9020	1054	1000		Trm CD103+ vs. Trm CD103-	-4236	-7365 to -1107	Yes	**	0.0058	A-B
1361	8131	4125	3909		Trm CD103+ vs. Teff	-614.2	-3743 to 2515	No	ns	0.9456	A-C
3777	8113	5301	2500		Trm CD103+ vs. Tcm	-575.2	-3704 to 2554	No	ns	0.9547	A-D
1459	4187	1275	864		Trm CD103- vs. Teff	3622	493,2 to 6751	Yes	*	0.0197	B-C
3549	5200	6170	5114		Trm CD103- vs. Tcm	3661	532,2 to 6790	Yes	*	0.0183	B-D
4368	6532	1525	5829		Teff vs. Tcm	39	-3090 to 3168	No	ns	>0,9999	C-D
GrB MFI Expression
Trm CD103+	Trm CD103-	Teff	Tcm		Tukey's multiple comparisons test	Mean Diff,	95,00% CI of diff,	Below threshold?	Summary	Adjusted P Value
207	205	336	202		Trm CD103+ vs. Trm CD103-	32	-373,1 to 437,1	No	ns	0.9961	A-B
383	317	180	295		Trm CD103+ vs. Teff	-118.6	-523,8 to 286,5	No	ns	0.8445	A-C
313	254	433	267		Trm CD103+ vs. Tcm	43.33	-361,8 to 448,5	No	ns	0.9904	A-D
155	207	77.8	172		Trm CD103- vs. Teff	-150.6	-555,8 to 254,5	No	ns	0.7281	B-C
407	385	1365	415		Trm CD103- vs. Tcm	11.33	-393,8 to 416,5	No	ns	0.9998	B-D
375	280	160	229		Teff vs. Tcm	162	-243,2 to 567,1	No	ns	0.6824	C-D
GrA MFI Expression
Trm CD103+	Trm CD103-	Teff	Tcm		Tukey's multiple comparisons test	Mean Diff,	95,00% CI of diff,	Below threshold?	Summary	Adjusted P Value
95.1	29.7	82.1	26.9		Trm CD103+ vs. Trm CD103-	86.62	-75,30 to 248,5	No	ns	0.4576	A-B
53	32	14.8	9.05		Trm CD103+ vs. Teff	-28.83	-190,8 to 133,1	No	ns	0.9585	A-C
154	22.4	61.7	2.31		Trm CD103+ vs. Tcm	89.59	-72,33 to 251,5	No	ns	0.4289	A-D
102	11.1	164	16.9		Trm CD103- vs. Teff	-115.4	-277,4 to 46,47	No	ns	0.2228	B-C
162	35.8	521	52.7		Trm CD103- vs. Tcm	2.973	-158,9 to 164,9	No	ns	>0,9999	B-D
104	19.4	-0.51	24.7		Teff vs. Tcm	118.4	-43,50 to 280,3	No	ns	0.2046	C-D

## Sheet: Fig. 2c
	3xTg-AD	WT	Proportion_WT	Proportion_3xTg-AD	Odds_WT	Odds_3xTg-AD	Odds_Ratio	OR_CI_Low	OR_CI_High	p_value	Adjusted_p_value
Effector	55	61	0.156410256410256	0.0898692810457516	0.185410334346505	0.0987432675044883	0.532566147688142	0.360902675295997	0.785881405369935	0.0484	0.0605
CD103+ Trm	60	107	0.274358974358974	0.0980392156862745	0.378091872791519	0.108695652173913	0.287484762291751	0.203179822124545	0.406770158993857	0.0038	0.0095
CD103- Trm	451	179	0.458974358974359	0.736928104575163	0.848341232227488	280124223602484	330202297095666	252469366349217	431868462237272	0	0
Trmprol	35	14	0.0358974358974359	0.0571895424836601	0.0372340425531915	0.0606585788561525	162911611785095	0.864818552029692	306887418084741	0.0885	0.0885
Tcm	11	29	0.0743589743589744	0.0179738562091503	0.0803324099722992	0.0183028286189684	0.227838659705089	0.112440395584073	0.461670866476074	0.0457	0.0605
