# Supplementary material for: CD103–CD8+ T cells promote neurotoxic inflammation in Alzheimer’s disease via granzyme K–PAR-1 signaling
Source: Nat Commun. 2025 Sep 24;16:8372. doi: 10.1038/s41467-025-62405-6 (PMC12460627; doi:10.1038/s41467-025-62405-6)
Supplement: Supplementary file 12 — Source data. [file 41467_2025_62405_MOESM12_ESM.zip › Terrabuio et al All source data files/Data Source Fig. 4_.xlsx]

## Sheet: Fig. 4 c
	CD103+												CD103-													Ctrl+									Ctrl-
0	119.039	0	303.566	0	0	0	154.213	347.612	286.349	594.141	151.361	1344.61	3487.63	5706.92	1619.13	552.736	306.629	363.878	1280.6	77.8456	37.4969	51.0169	1200.22	1178.78	143.967	0	175.866	358.702	766.098	491.473	2686.57	5445.81	5868.52	2273.37	592.451	236.072	0	0	0	0	0	96.4356	0	57.1431	0	42.0388	20.28	0	37.6025
1	20.9138	90.7319	497.494	0	0	0	91.26	179.774	66.0156	462.532	49.3269	411.938	2567.95	1031.22	1801.12	70.135	527.491	478.798	1733.62	21.97	31.8987	0	1155.85	980.939	167.944	0	155.163	274.731	956.857	210.616	1519.84	4053.99	2597.74	2998.27	122.103	84.6056	0	0	0	0	0	101.189	0	66.8606	0	67.4944	0	0	38.2362
2	23.4488	96.4356	596.042	0	0	0	162.662	237.868	72.4587	368.209	154.846	416.479	1560.08	630.053	764.831	37.9194	825.459	932.457	2382.37	21.97	32.11	0	1197.15	762.612	113.124	0	37.7081	0	576.924	105.731	226.143	1778.83	707.899	899.291	91.4712	137.312	0	0	0	0	0	128.018	0	78.1625	33.0606	126.116	0	0	40.8769
3	43.8344	205.229	965.307	0	0	0	370.533	219.278	280.223	377.293	51.1225	500.874	934.781	456.723	605.971	269.555	1735.84	1533.46	2824.94	73.515	33.3775	124.743	1655.36	1022.34	191.709	0	25.4556	0	621.603	135.2	324.058	575.867	180.091	504.782	259.943	254.028	0	0	0	0	0	157.487	24.3994	86.8238	42.0388	173.964	0	25.9838	39.2925
4	70.135	240.719	985.059	0	0	349.619	692.9	225.721	295.644	328.388	50.3831	584.423	1248.7	630.476	685.929	572.699	2729.77	1948.46	3130.51	67.9169	391.869	111.857	3649.03	1303.52	556.221	0	34.645	0	1113.18	120.518	414.261	1163.14	353.104	1733.2	1006.29	588.648	0	0	0	0	0	188.224	100.978	93.5837	46.1581	203.962	0	72.0362	31.6875
5	64.5369	436.231	1423.61	0	0	559.179	2112.39	322.368	0	375.497	87.5631	649.277	2759.14	689.203	904.044	602.168	3927.45	2200.38	3568.54	3253.46	65305,93*	4628,91*	2738.96	1648.38	746.135	0	31.5819	85.4506	682.866	106.364	449.329	1755.28	887.144	2215.38	868.237	742.438	0	0	0	21.2306	0	196.146	203.645	99.8156	57.2488	219.911	0	95.3794	29.0469
6	62.8469	1954.8	3114.67	37.3912	0	102.034	4946.52	605.231	942.809	418.169	100.344	766.943	2744.98	796.096	990.763	1191.13	6858.02	2844.16	5003.35	82.5987	98.9706	237.128	3656.95	1881.92	3159.98	50.3831	46.3694	222.235	743.6	182.731	339.584	1306.69	893.904	1456.04	516.717	807.186	0	0	0	26.7231	0	216.003	347.506	156.114	62.3188	236.283	0	124.743	29.7862
7	72.9869	1633.17	2061.91	87.1406	137.629	168.789	6901.43	561.819	849.014	477.848	146.713	967.736	3126.29	981.467	868.237	1289.89	10203.8	3391.41	5129.99	188.435	102.668	366.413	5852.79	1976.56	4039.42	43.4119	172.38	419.754	1497.02	451.019	1150.47	2325.86	457.356	438.555	666.705	730.714	0	0	0	30.7369	0	232.058	475.524	160.761	77.8456	267.337	0	153.79	35.5956
8	75.6275	1777.56	3005.66	109.744	493.058	277.266	10391.7	836.972	825.776	642.622	112.808	1081.92	2668.51	1118.57	934.148	1333.3	14168.4	4066.46	7587.04	167.838	239.135	464.961	6784.19	2674.43	5121.86	324.374	228.044	707.054	1871.89	708.849	1074.95	2455.46	622.554	571.959	0	837.501	0	21.3362	20.3856	32.7437	0	241.881	875.209	111.118	83.5494	325.536	0	189.386	34.2225
9	108.477	1091.42	2695.13	166.359	617.589	427.042	12968.4	1748.73	986.115	693.534	180.619	1085.83	4737.49	1692.01	1004.39	1577.19	16823.7	4387.13	7957.47	307.897	324.797	684.661	7119.12	3039.04	6698.84	114.709	320.889	1019.39	3919.43	2227.95	1687.99	3396.48	563.404	443.942	1335.84	1057.52	0	22.2869	23.66	36.4406	0	251.387	1256.3	97.7031	101.294	399.474	0	209.349	79.0075
10	149.037	691.844	3770.81	217.482	902.249	938.795	15698.6	3094.28	1626.31	713.708	255.296	1338.37	6091.71	2290.06	2725.65	3052.14	20091.5	5263.82	7751.08	250.859	465.173	730.291	7359.21	3623.99	8618.79	303.989	399.157	1632.86	8078.73	4012.38	3405.77	3266.66	922.846	385.109	2220.45	1002.17	0	51.545	44.4681	44.1512	0	294.377	1909.59	139.108	108.054	500.874	0	212.201	102.879
11	116.188	1392.03	2929.3	289.941	1398.26	1624.09	21166.4	3514.78	2269.67	992.136	318.248	1633.07	6270.96	3214.59	2681.61	2963.63	21485.2	6550.65	9392.07	354.794	638.609	1323.69	8398.67	4450.09	11428	862.428	489.572	2137.32	10109.6	3352.22	3671.63	4886.85	1247.96	1093.32	429,6825*	1340.38	0	65.1706	112.913	41.2994	0	402.642	3096.93	297.017	120.835	573.438	22.3925	216.426	116.399
12	122.736	756.592	3144.77	261.316	1853.51	2480.5	26007.7	7283.37	1981.31	1193.03	343.915	1774.82	5960.42	3523.65	4323.02	4361.05	21864.9	8169.88	12757.4	443.414	814.791	1112.44	10999.4	6795.07	14798.1	1852.45	631.532	2735.26	15258.6	4894.66	4521.38	9991.91	1608.14	1067.13	4014.91	1577.51	0	154.529	165.092	44.4681	0	522.104	6301.16	111.54	173.225	690.682	47.0031	218.855	85.5563
13	123.159	996.255	2500.57	395.038	1980.57	3245.43	29263.9	10317.2	3285.36	1525.75	326.276	1801.22	5887.43	3109.49	4754.5	3102.31	21285.9	9856.5	12743.2	526.857	1338.48	1557.76	10874.4	8230.41	16589.2	3318.42	829.684	3565.27	16905.2	8689.03	6152.02	9775.81	1797.32	1895.86	6396.44	1503.15	0	381.095	285.61	45.9469	0	703.991	11734.6	121.786	211.884	774.02	83.8662	333.669	141.326
14	118.934	755.641	3021.72	445.738	2175.14	4192.78	29918.4	10317.5	4692.92	1780.52	449.118	1883.08	6757.36	3279.02	5151.12	5393.85	21833.6	11376.5	12778.9	798.631	2515.25	1945.08	12800.7	9750.77	22260.4	4911.35	1034.49	4662.6	24173.8	11469.3	5919.86	9402.21	2743.08	2114.82	9260.88	1381.36	0	575.023	355.006	78.3738	58.0938	928.866	10844.1	168.683	320.361	995.304	121.891	340.535	203.539
15	149.882	847.535	2762.3	461.053	2242.52	5975.1	29860.6	13229	13542.2	2050.18	524.851	1572.76	7659.61	5064.09	4846.5	5462.5	22067.2	12717.2	13555.8	1040.3	4682.46	2417.12	15020.7	11287.7	25498.1	6652.37	1395.94	5207.73	27885.5	12649.5	7740.09	12274.5	4939.98	6977.16	14687.5	1473.79	0	762.612	563.509	119.884	202.694	1356.01	18123.2	251.282	413.205	1181.1	171.429	416.585	208.821
16	144.601	953.477	3413.17	427.676	2252.45	7643.13	30899.6	16625.3	10124,9*	2232.91	528.548	1529.34	7516.8	6769.4	5973.09	3921.12	21140.8	13818.1	14241.7	1764.57	8060.98	2681.71	16035.7	12314.3	26529.8	8219	2306.01	6249.62	11160	14582.1	9707.99	15257.5	7089.87	7046.24	15325,24*	138.052	0	977.982	932.246	166.993	293.743	2190.24	13375.3	301.665	419.754	1280.7	221.39	505.521	255.613
17	155.586	1961.24	2908.38	414.156	2836.24	9094.31	31003.8	22221.6	11983.5	2868.78	643.467	1510.97	6647.72	7167.29	6026.96	5683.68	20919.5	14199.3	14516.4	1804.5	10552.4	4092.44	17091.1	14689.3	28772.8	10286.4	2515.46	7130.43	41886.9	17822.1	9388.37	14523	5377.69	5834.41	32010.5	1789.71	63.0581	1134.94	1162.51	318.142	488.41	2919.05	17785.7	426.619	468.024	1315.03	269.978	545.976	256.563
18	151.466	1769.11	2465.18	401.903	2804.24	10515.3	30678.2	16255	10949.7	3123.97	767.894	1800.17	6922.13	6019.57	6175.47	5085.74	21960.2	14269.9	15487.7	2545.99	12487.7	4845.76	19773.8	16355.8	30709	11983.6	3025.31	8143.79	14611.6	23056	10440.9	16218.7	6596.91	7078.25	24620	1652.08	179.985	1638.24	1638.24	333.353	659.311	3551.53	24759.2	548.933	573.649	1371.22	207.025	528.336	302.721
19	190.864	1817.7	2327.55	488.304	2680.13	12042.3	29315.6	16829.7	18679.6	4244.86	852.183	2010.68	6784.29	6996.39	6683.42	5117.21	22912	14023.2	18508.9	4307.7	25252.2	6184.87	21615.4	17417.9	33574.8	10957.1	4567.96	12563.9	37784.2	27883	11313.1	15408.4	7072.65	8017.36	21322.8	105.097	297.863	2315.72	1958.39	563.192	1127.97	4423.47	23606.9	631.849	673.254	1443.79	215.581	502.036	338.951
20	147.03	1898.82	2166.47	508.373	2894.34	13546.9	27230.5	14801.5	27514.5	4892.97	974.707	2714.56	7541.41	8491.93	7671.97	5331.95	23997.7	14435.1	21937.3	5958.41	24953.4	8841.66	21866.1	18512.7	36636.9	11043.3	5654.32	13233.3	14015.9	34426	12704.4	16597.1	7153.98	8858.56	23257.7	1495.44	375.391	3026.16	2538.7	738.424	1461.74	5297.94	38648.9	722.898	760.923	1589.02	224.664	539.11	367.152
21	105.836	1627.36	2939.76	515.872	2794.73	14483.8	24495.2	14447.5	23085.4	5011.17	1054.35	3152.7	6829.08	7834.73	9017.84	5274.81	25036.1	15622.4	19818.2	7102.33	24657.5	13403.6	24330.3	21483.3	45547.4	10150.2	7811.18	15510.9	23656.2	38139.3	13206.5	21701.1	7941.2	12081.9	22895.4	1581.31	704.519	3837.88	3337.22	926.331	1815.38	6344.58	32806.7	857.358	920.099	1980.68	259.098	655.826	433.908
22	107.843	1336.47	2389.45	702.512	2903	14681.9	23876.4	12660	32461.6	6173.15	1452.56	3491.75	6330.63	7977.01	7825.55	4431.71	25338.3	15977.3	18240.9	9590.22	17696.9	16184.6	28286.7	25554.1	39160.3	10422.2	8370.15	19391.3	9424.92	45457.3	15041.2	20175.1	9919.77	15759.5	30845.5	1850.23	973.862	4565.96	3866.61	1338.27	1773.87	7624.65	35452.1	1219.12	1069.35	2489.16	272.196	681.07	549.673
23	100.872	1037.34	2536.06	580.304	3037.14	15318.2	22649.9	12755	24937.1	7876.35	1635.5	3667.93	7707.67	8155.62	8642.66	4860.86	25876.5	15794.4	16760.3	12223.5	16099.4	32754.8	30524.9	26892.9	32986.6	11112.9	10750.1	21881	10524.8	45353.8	15479.2	19416.4	11642.4	17296	29900.8	1909.49	997.417	5596.96	4406.57	1716.3	2194.78	8568.93	37068.9	1279.01	1151.73	2782.48	291.419	1251.55	579.247
24	101.717	1115.72	2818.6	712.969	3024.36	15199.6	21846.5	11125	24347.6	8939.78	1887.41	3781.16	8557.21	8696.85	8771.42	5029.12	25390.9	15078.2	14246.2	10694.4	16176.7	34157.1	34445.9	29533.9	41788.5	10717.9	12574	21276.6	14233.3	29596	16756.7	20469.8	14751	22474.5	35949.2	1797.21	1180.89	6612.34	5292.66	1856.25	2493.91	9557.8	47896.8	1572.65	1323.06	3149.42	340.852	1983.95	841.092
25	103.196	1118.04	2957.08	656.248	3148.15	14553.9	22122.1	9717.61	11417.8	9311.37	2073	3810.63	8820.85	7118.81	9282.43	5149.96	25000.1	15040.2	13719.7	12501.9	18588.8	17207.8	32531.2	30426.1	39068.3	10952.9	15437	26749.7	11434.1	17631.8	17580.7	21648.3	15299.6	17039.4	20451.8	1847.28	1453.19	8292.3	7066.63	2505.85	2770.97	10442.2	55255	2113.45	1278.91	3466.08	449.751	2193.51	1073.57
26	106.47	2108.28	3209.52	804.229	2968.38	15474.3	21469.7	10352.2	21499.7	9169.73	2256.68	3937.49	7844.14	7047.19	10027.5	5983.02	19143	14864.5	12231.9	12635.1	17657.7	48319.4	29501.1	28553.8	42114.1	11146.2	15462.8	26470.5	11716.9	20988.8	19919.6	20637.5	17509.2	20991.8	22198.2	141.643	1576.98	8635.58	7166.44	2865.61	3149.74	11589.6	51938.4	2388.08	1524.38	3833.76	516.823	1771.75	1275.11
27	102.562	1401.64	3047.07	945.872	3183.01	13120.3	21162.9	10677.7	12424.7	9124.2	2387.12	3425.84	7782.87	6482.52	8697.27	4852.62	28208.4	15499.9	12546.6	12609.8	16880	43521.7	30070.2	27920.5	31355.2	10684.9	16519.6	26805.5	10192.7	27421.9	19203.6	20156.1	16418.9	29967	39768.3	1529.34	1840.3	9154.2	8225.55	3027.42	3598.22	12849.4	50069.1	2702.94	1739.96	4157.82	566.678	2225.62	1789.6
28	107.843	1785.17	3470.41	980.939	3052.99	13554.2	20707.6	11857.6	10203.7	9299.96	2257.52	3260.86	7992.01	7397.45	9143.11	5949.54	26225.5	16104.8	12290.8	13798.2	18714.6	35205.9	27903.5	27281.9	37327.9	10820.1	17290.3	28974.2	8704.56	17090.2	18239.1	19033	16995	23064	24643.5	126.75	2592.57	10382.8	8649.74	4077.76	3666.77	13995.4	49224	2731.46	1616.8	4474.91	678.852	2381.74	1329.92
29	107.315	1952.06	2865.71	835.388	2924.02	15475	19831.7	10429.5	13948.9	9811.19	2096.02	2748.57	8294.52	7446.88	6528.89	5532.64	26474.6	14063.6	12469.1	14730.2	17990.4	41220.7	28622.3	25890.7	37879.6	10711	17473.3	30292.3	8737.62	17399.5	20332.4	18706	15322.7	16257.4	24617.6	1434.81	2709.7	11424.9	9813.62	3767.96	3857.95	14479.6	51351.4	3070.62	1481.39	5174.67	771.168	2974.19	1422.45
30	107.737	1894.07	3763.84	817.749	2518.31	15596	18039.5	9880.58	10818.9	9386.37	1983.32	2477.12	7825.33	8252.9	10184.1	6023.69	25621.7	14265.1	11396.3	17429.2	18124.5	41625.1	26524.8	28312.2	43963.2	9584.73	19903.2	30225.3	12088.4	15238.3	18723.5	22218.2	13965.7	18727.4	16936.2	1544.77	2606.19	12594.5	10646	4032.23	4390.62	15011.9	55731.2	3184.28	1856.46	5341.35	784.582	3468.62	1570.86
* Focus lost

## Sheet: Fig. 4 d
	Ctrl-												GrK 150 nM									GrK 75 nM										Two-way ANOVA	Ordinary								Last time poing
0	0	0	0	0	0	0	0	0	0	0	0	0	0	0	290.363	0	0	0	0	0	0	0	51.4394	0	0	49.7494	21.7587	28.4131				Alpha	0.05								Ctrl-	150 nM	75 nM			Table Analyzed
1	0	0	0	0	0	0	0	0	0	0	0	0	0	0	479.432	0	0	0	23.3431	0	0	0	0	0	0	60.9456	23.0263	47.0031													6586.04	7012.02	3029.64			Data sets analyzed	A-C
2	0	0	0	0	0	0	0	0	0	0	54.6081	0	0	0	337.894	0	0	0	0	0	0	0	32.7437	0	0	63.375	22.1812	42.1444				Tukey's multiple comparisons test	Predicted (LS) mean diff,	95,00% CI of diff,	Below threshold?	Summary	Adjusted P Value				6546	12081.3	12362.4
3	0	0	0	0	0	0	0	0	0	0	43.095	0	0	62.6356	349.302	63.1638	0	0	27.4625	0	0	0	44.6794	0	0	61.5794	20.9138	38.87													9115.65	10683.9	2351.32			ANOVA summary
4	20.7025	0	0	0	0	0	0	0	0	0	55.4531	0	0	87.6688	277.899	82.1762	0	0	0	0	0	0	160.339	0	0	60.5231	71.6137	37.3912				Row 0									1641.31	6139.14	5099.79			F	4.455
5	25.2444	21.0194	0	0	0	0	0	21.3362	0	0	61.1569	0	22.1812	93.6894	286.244	94.8512	0	31.3706	0	0	0	0	177.028	0	41.6163	61.0513	211.461	37.9194				Ctrl- vs. 150 nM	-32.26	-1309 to 1244	No	ns	0.9981				2503.31	7674.18	7556.2			P value	0.0221
6	36.0181	20.8081	0	0	20.4913	0	0	24.8219	0	0	0	0	36.7575	124.743	306.312	138.052	0	49.3269	0	0	29.7862	0	113.969	0	127.595	85.5563	281.385	36.6519				Ctrl- vs. 75 nM	-21.62	-1398 to 1355	No	ns	0.9993				4427.8	13207.9	6364.01			P value summary	*
7	105.731	52.8125	0	0	0	0	0	52.0731	0	39.9263	0	0	124.426	170.479	306.418	178.084	0	47.5312	0	0	33.9056	0	312.122	0	141.749	105.203	343.176	39.8206				150 nM vs. 75 nM	10.64	-1448 to 1469	No	ns	0.9998				864.857	12747.4	5001.24			Significant diff. among means (P < 0.05)?	Yes
8	133.299	53.9744	32.7437	0	0	0	0	31.6875	0	67.3888	0	0	281.913	220.651	416.902	188.329	23.5544	53.7631	0	21.0194	49.3269	0	444.364	0	137.735	101.928	364.406	43.5175													545.659	5623.58				R squared	0.2627
9	164.775	81.6481	0	0	0	0	0	32.955	64.7481	100.555	0	0	361.766	245.156	522.738	366.096	32.3212	91.5769	0	42.9894	49.2212	0	577.663	0	127.701	109.322	353.527	46.8975				Row 1									7150.81	1451.29
10	166.042	89.57	0	0	26.195	0	0	34.3281	99.71	126.539	0	0	449.857	256.669	478.587	299.341	96.6469	98.1256	25.2444	63.7975	51.9675	0	722.898	0	68.9731	128.863	479.854	50.0662				Ctrl- vs. 150 nM	-55.86	-1332 to 1221	No	ns	0.9942				5705.02					Brown-Forsythe test
11	177.556	81.2256	23.3431	0	111.434	0	0	37.0744	124.954	199.209	21.3362	20.9138	485.136	242.304	545.659	458.096	137.207	104.041	59.0444	79.7469	59.995	0	881.863	0	0	145.657	725.327	55.0306				Ctrl- vs. 75 nM	-18.71	-1395 to 1358	No	ns	0.9994				2517.99					F (DFn, DFd)	0,4809 (2, 25)
12	162.557	89.6756	33.0606	0	183.999	0	25.0331	38.4475	183.576	223.608	47.1088	0	674.838	266.281	621.709	547.982	173.648	204.49	86.6125	106.47	73.1981	0	899.819	0	0	139.953	780.991	59.6781				150 nM vs. 75 nM	37.15	-1422 to 1496	No	ns	0.998				1617.44					P value	0.6238
13	274.202	104.78	44.5737	0	188.541	0	36.6519	40.6656	214.841	242.304	57.0375	29.0469	756.275	295.011	619.385	606.816	281.702	265.436	289.307	219.383	89.8869	0	924.113	0	0	101.189	807.82	121.257																		P value summary	ns
14	427.887	121.257	50.9113	0	232.903	0	89.0419	70.98	320.889	244.099	115.131	59.5725	932.563	370.955	595.619	768.633	371.272	354.372	462.954	233.854	91.6825	27.7794	841.726	0	26.0894	131.714	884.398	148.298				Row 2														Are SDs significantly different (P < 0.05)?	No
15	603.436	121.997	61.1569	0	324.902	0	126.539	81.12	445.632	309.376	152.206	66.2269	860.21	597.626	724.059	892.954	443.519	502.036	771.379	297.123	102.668	53.7631	824.086	0	92.2106	211.567	1050.44	180.936				Ctrl- vs. 150 nM	-32.99	-1309 to 1243	No	ns	0.998
16	387.116	141.643	70.5575	0	367.152	33.0606	149.037	91.8937	662.374	199.103	138.897	90.7319	741.699	890.313	773.069	1065.33	591.817	658.466	1268.13	454.716	112.385	60.5231	920.205	0	257.408	274.836	1076.21	258.676				Ctrl- vs. 75 nM	-18.37	-1395 to 1358	No	ns	0.9995									Bartlett's test
17	419.965	165.62	73.0925	0	470.559	73.4094	147.241	129.074	654.241	281.174	220.545	124.849	636.813	1191.98	863.379	1143.6	733.988	774.126	1733.94	671.352	128.546	70.3462	1105.05	0	364.723	357.752	1367.21	347.401				150 nM vs. 75 nM	14.62	-1444 to 1473	No	ns	0.9997									Bartlett's statistic (corrected)	0.9253
18	785.428	187.907	98.7594	26.0894	501.085	92.6331	117.983	140.481	769.901	313.706	292.898	154.529	830.529	1542.97	1040.19	1177.09	1052.13	1120.05	2310.86	1042.94	128.334	103.196	1178.14	0	562.559	447.744	1453.29	435.703																		P value	0.6296
19	1138.11	329.339	235.755	33.2719	493.058	137.841	206.074	175.232	875.948	350.358	344.337	222.446	1142.55	2046.7	1399.74	1355.7	1390.66	1815.8	3018.45	1375.87	128.546	143.861	1358.34	0	775.604	447.005	1679.75	560.974				Row 3														P value summary	ns
20	1630.64	411.092	721.63	86.7181	614.315	235.227	300.609	190.231	1320.52	439.083	479.115	281.385	1421.18	2927.19	1619.13	1762.25	1689.68	2201.44	3824.26	1713.03	161.184	196.463	1666.87	0	966.786	737.579	1952.06	729.129				Ctrl- vs. 150 nM	-52.25	-1329 to 1224	No	ns	0.9949									Are SDs significantly different (P < 0.05)?	No
21	1829	599.316	857.675	75.6275	689.097	502.458	310.221	198.892	1595.25	744.973	668.606	359.864	1415.8	3311.24	2153.48	2065.18	1920.58	2945.04	4437.31	2016.59	167.732	272.724	2092.43	25.2444	1163.88	965.096	2190.35	907.424				Ctrl- vs. 75 nM	-20.13	-1397 to 1357	No	ns	0.9994
22	2123.17	878.483	1286.2	128.863	813.524	669.346	388.806	240.825	2134.68	962.561	840.881	412.254	2019.34	4276.02	2578.83	2072.36	2074.16	4112.72	4680.24	2142.18	259.521	504.465	2592.57	60.6287	1574.55	1244.58	2473.21	1239.19				150 nM vs. 75 nM	32.12	-1427 to 1491	No	ns	0.9985									ANOVA table	SS	DF	MS
23	2500.04	1170.96	1751.26	222.552	883.342	968.264	443.942	281.385	2364.73	1302.88	1057.41	590.127	2306.64	5336.81	3244.69	1919.84	2296.92	4665.24	5736.28	2590.88	300.82	641.883	3967.17	848.697	1712.6	1730.35	2926.55	1505.58																		Treatment (between columns)	100093792	2	50046896
24	2837.93	1501.78	2655.73	355.322	961.821	1161.35	508.056	310.221	3179.63	1787.07	1204.65	685.717	3081.08	6290.81	4170.29	2363.25	2796.42	5955.45	6588.78	3076.12	368.314	867.181	4541.35	1091.21	2121.27	2218.86	3674.06	1718.62				Row 4														Residual (within columns)	280865771	25	11234631
25	3335	1928.18	3355.07	422.606	1104.1	1516.78	552.524	346.45	3935.27	2268.82	1367.32	856.513	3778.31	7623.27	4819.88	2798.01	3639.2	7636.79	7957.05	3541.61	464.327	1306.16	4078.5	514.077	2532.78	3103.26	4124.02	2320.79				Ctrl- vs. 150 nM	-43.4	-1320 to 1233	No	ns	0.9965									Total	380959562	27
26	4004.98	2692.17	4246.44	0	1251.23	1988.18	591.289	387.116	4849.67	2569.86	1595.68	1018.75	4644.44	8204.53	5800.19	3424.57	4158.24	8624.28	8971.89	3924.6	542.067	1434.7	5506.13	745.501	3104.21	3881.93	5123.34	2856.95				Ctrl- vs. 75 nM	-40.78	-1417 to 1336	No	ns	0.9973
27	4745.31	3493.02	5119.12	819.016	1555.64	2501.09	673.676	434.224	5067.36	3206.78	1783.16	1275.63	5265.3	8739.83	7171.41	4031.39	4944.94	8568.19	10043.4	4613.91	642.2	1696.55	6658.92	958.336	3849.29	4574.51	5678.72	3423.83				150 nM vs. 75 nM	2.626	-1456 to 1461	No	ns	>0,9999									Data summary
28	5521.02	4547.47	6777.85	1051.07	1988.29	2964.26	750.149	470.137	6919.6	3696.35	2072.05	1410.73	5975.1	10120.4	9201.31	4644.33	5912.89	10217.5	11072.4	4993.63	921.261	2114.51	8066.16	1481.18	4110.61	5820.36	6447.88	4321.54																		Number of treatments (columns)	3
29	6154.66	5521.44	7249.57	1283.66	2198.69	3481.4	803.278	522.844	6854.43	4616.02	2289.11	1544.34	6785.46	10882.1	9718.66	5182.28	6946.96	11267.1	11911.8	5394.48	1168	2551.37	10399.6	1856.36	4700.63	6288.17	6384.08	4558.77				Row 5														Number of values (total)	28
30	6586.04	6546	9115.65	1641.31	2503.31	4427.8	864.857	545.659	7150.81	5705.02	2517.99	1617.44	7012.02	12081.3	10683.9	6139.14	7674.18	13207.9	12747.4	5623.58	1451.29	3029.64	12362.4	2351.32	5099.79	7556.2	6364.01	5001.24				Ctrl- vs. 150 nM	-47.97	-1324 to 1228	No	ns	0.9957
																																Ctrl- vs. 75 nM	-64.85	-1442 to 1312	No	ns	0.9933
																																150 nM vs. 75 nM	-16.88	-1476 to 1442	No	ns	0.9996
																																Row 6														Number of families	1
																																Ctrl- vs. 150 nM	-67.6	-1344 to 1209	No	ns	0.9915									Number of comparisons per family	2
																																Ctrl- vs. 75 nM	-83.65	-1460 to 1293	No	ns	0.9888									Alpha	0.05
																																150 nM vs. 75 nM	-16.06	-1475 to 1443	No	ns	0.9996
																																														Dunnett's multiple comparisons test	Mean Diff,	95,00% CI of diff,	Below threshold?
																																Row 7														Ctrl- vs. 150 nM	-4412	-7894 to -929,6	Yes
																																Ctrl- vs. 150 nM	-74.77	-1351 to 1202	No	ns	0.9896									Ctrl- vs. 75 nM	-1865	-5620 to 1891	No
																																Ctrl- vs. 75 nM	-113.7	-1490 to 1263	No	ns	0.9795
																																150 nM vs. 75 nM	-38.93	-1498 to 1420	No	ns	0.9978									Test details	Mean 1	Mean 2	Mean Diff,
																																														Ctrl- vs. 150 nM	4102	8513	-4412
																																Row 8														Ctrl- vs. 75 nM	4102	5966	-1865
																																Ctrl- vs. 150 nM	-112.9	-1389 to 1164	No	ns	0.9765
																																Ctrl- vs. 75 nM	-129.4	-1506 to 1247	No	ns	0.9735
																																150 nM vs. 75 nM	-16.5	-1475 to 1442	No	ns	0.9996
																																Row 9
																																Ctrl- vs. 150 nM	-153.2	-1430 to 1123	No	ns	0.9572
																																Ctrl- vs. 75 nM	-136.5	-1513 to 1240	No	ns	0.9705
																																150 nM vs. 75 nM	16.62	-1442 to 1475	No	ns	0.9996
																																Row 10
																																Ctrl- vs. 150 nM	-157	-1433 to 1119	No	ns	0.955
																																Ctrl- vs. 75 nM	-162	-1539 to 1215	No	ns	0.9588
																																150 nM vs. 75 nM	-4.988	-1464 to 1454	No	ns	>0,9999
																																Row 11
																																Ctrl- vs. 150 nM	-174.8	-1451 to 1102	No	ns	0.9446
																																Ctrl- vs. 75 nM	-191.8	-1569 to 1185	No	ns	0.9427
																																150 nM vs. 75 nM	-17.02	-1476 to 1442	No	ns	0.9996
																																Row 12
																																Ctrl- vs. 150 nM	-223.9	-1500 to 1053	No	ns	0.9108
																																Ctrl- vs. 75 nM	-186.4	-1563 to 1190	No	ns	0.9458
																																150 nM vs. 75 nM	37.5	-1421 to 1496	No	ns	0.998
																																Row 13
																																Ctrl- vs. 150 nM	-277.6	-1554 to 998,8	No	ns	0.8661
																																Ctrl- vs. 75 nM	-176.5	-1553 to 1200	No	ns	0.9513
																																150 nM vs. 75 nM	101.2	-1358 to 1560	No	ns	0.9855
																																Row 14
																																Ctrl- vs. 150 nM	-320.3	-1597 to 956,1	No	ns	0.826
																																Ctrl- vs. 75 nM	-149.9	-1527 to 1227	No	ns	0.9646
																																150 nM vs. 75 nM	170.4	-1288 to 1629	No	ns	0.9594
																																Row 15
																																Ctrl- vs. 150 nM	-385.8	-1662 to 890,6	No	ns	0.7578
																																Ctrl- vs. 75 nM	-153.7	-1530 to 1223	No	ns	0.9628
																																150 nM vs. 75 nM	232.1	-1227 to 1691	No	ns	0.9259
																																Row 16
																																Ctrl- vs. 150 nM	-534.1	-1811 to 742,3	No	ns	0.5881
																																Ctrl- vs. 75 nM	-212.5	-1589 to 1164	No	ns	0.9301
																																150 nM vs. 75 nM	321.6	-1137 to 1780	No	ns	0.8627
																																Row 17
																																Ctrl- vs. 150 nM	-645.3	-1922 to 631,1	No	ns	0.4612
																																Ctrl- vs. 75 nM	-286.1	-1663 to 1091	No	ns	0.877
																																150 nM vs. 75 nM	359.2	-1100 to 1818	No	ns	0.8318
																																Row 18
																																Ctrl- vs. 150 nM	-848.2	-2125 to 428,2	No	ns	0.2635
																																Ctrl- vs. 75 nM	-307.1	-1684 to 1070	No	ns	0.8597
																																150 nM vs. 75 nM	541.1	-917,6 to 2000	No	ns	0.6587
																																Row 19
																																Ctrl- vs. 150 nM	-1141	-2417 to 135,6	No	ns	0.0907
																																Ctrl- vs. 75 nM	-330.9	-1708 to 1046	No	ns	0.8391
																																150 nM vs. 75 nM	810	-648,8 to 2269	No	ns	0.3934
																																Row 20
																																Ctrl- vs. 150 nM	-1365	-2642 to -88,75	Yes	*	0.0327
																																Ctrl- vs. 75 nM	-333.5	-1710 to 1043	No	ns	0.8367
																																150 nM vs. 75 nM	1032	-427,1 to 2490	No	ns	0.2211
																																Row 21
																																Ctrl- vs. 150 nM	-1568	-2844 to -291,3	Yes	*	0.0112
																																Ctrl- vs. 75 nM	-385.6	-1762 to 991,1	No	ns	0.788
																																150 nM vs. 75 nM	1182	-276,6 to 2641	No	ns	0.1385
																																Row 22
																																Ctrl- vs. 150 nM	-1784	-3060 to -507,6	Yes	**	0.0031
																																Ctrl- vs. 75 nM	-477.5	-1854 to 899,1	No	ns	0.6941
																																150 nM vs. 75 nM	1306	-152,3 to 2765	No	ns	0.0899
																																Row 23
																																Ctrl- vs. 150 nM	-2027	-3304 to -750,9	Yes	***	0.0006
																																Ctrl- vs. 75 nM	-776.6	-2153 to 600,1	No	ns	0.3818
																																150 nM vs. 75 nM	1251	-208,1 to 2709	No	ns	0.1097
																																Row 24
																																Ctrl- vs. 150 nM	-2425	-3702 to -1149	Yes	****	<0,0001
																																Ctrl- vs. 75 nM	-889.8	-2266 to 486,8	No	ns	0.2831
																																150 nM vs. 75 nM	1536	76,81 to 2994	Yes	*	0.0363
																																Row 25
																																Ctrl- vs. 150 nM	-2946	-4223 to -1670	Yes	****	<0,0001
																																Ctrl- vs. 75 nM	-819.5	-2196 to 557,2	No	ns	0.3425
																																150 nM vs. 75 nM	2127	668,1 to 3586	Yes	**	0.0019
																																Row 26
																																Ctrl- vs. 150 nM	-3266	-4543 to -1990	Yes	****	<0,0001
																																Ctrl- vs. 75 nM	-1136	-2513 to 240,2	No	ns	0.1286
																																150 nM vs. 75 nM	2130	671,2 to 3589	Yes	**	0.0018
																																Row 27
																																Ctrl- vs. 150 nM	-3446	-4723 to -2170	Yes	****	<0,0001
																																Ctrl- vs. 75 nM	-1278	-2655 to 98,53	No	ns	0.0752
																																150 nM vs. 75 nM	2168	709,2 to 3627	Yes	**	0.0015
																																Row 28
																																Ctrl- vs. 150 nM	-3826	-5102 to -2549	Yes	****	<0,0001
																																Ctrl- vs. 75 nM	-1442	-2819 to -65,76	Yes	*	0.0375
																																150 nM vs. 75 nM	2383	924,6 to 3842	Yes	***	0.0004
																																Row 29
																																Ctrl- vs. 150 nM	-4152	-5428 to -2876	Yes	****	<0,0001
																																Ctrl- vs. 75 nM	-1705	-3082 to -328,5	Yes	*	0.0104
																																150 nM vs. 75 nM	2447	988,0 to 3906	Yes	***	0.0003
																																Row 30
																																Ctrl- vs. 150 nM	-4412	-5688 to -3135	Yes	****	<0,0001
																																Ctrl- vs. 75 nM	-1865	-3241 to -487,9	Yes	**	0.0044
																																150 nM vs. 75 nM	2547	1088 to 4006	Yes	***	0.0001
[truncated: 5 more columns]

## Sheet: Fig. 4 e
	CD103-																																Ctrl+
0	2690.69	729.763	2429.38	0	306.629	363.878	1280.6	859.893	234.488	210.511	3487.63	5706.92	4948.74	201.955	1619.13	552.736	0	0	0	77.8456	37.4969	51.0169	2273.37	1576.03	855.246	1200.22	1178.78	143.967	0	0	0	0	0	267,02*	3794.58	3373.03	0	175.866	358.702	766.098	491.473	2686.57	5445.81	5868.52	2273.37	0	0	0	0
1	728.179	179.351	917.776	0	527.491	478.798	1733.62	2330.3	166.148	111.54	2567.95	1031.22	1394.88	49.7494	1801.12	70.135	0	0	0	21.97	31.8987	0	2998.27	658.255	190.442	1155.85	980.939	167.944	0	0	0	0	2809.73	117,8775*	550.623	2674.74	0	155.163	274.731	956.857	210.616	1519.84	4053.99	2597.74	2998.27	0	0	0	0
2	327.86	96.4356	244.099	0	825.459	932.457	2382.37	676.634	20.1744	69.5012	1560.08	630.053	1349.46	42.6725	764.831	37.9194	0	0	0	21.97	32.11	0	899.291	633.856	72.4587	1197.15	762.612	113.124	0	0	0	0	1197.89	0*	254.134	579.036	0	37.7081	0	576.924	105.731	226.143	1778.83	707.899	899.291	0	0	0	0
3	412.888	64.5369	129.179	0	1735.84	1533.46	2824.94	423.239	0	46.6863	934.781	456.723	1751.05	44.785	605.971	269.555	0	0	0	73.515	33.3775	124.743	504.782	1178.04	72.9869	1655.36	1022.34	191.709	0	0	0	0	0	0*	294.377	707.265	0	25.4556	0	621.603	135.2	324.058	575.867	180.091	504.782	0	0	0	0
4	870.139	41.2994	132.876	0	2729.77	1948.46	3130.51	973.44	0	60.6287	1248.7	630.476	1503.68	41.5106	685.929	572.699	0	25.8781	0	67.9169	391.869	111.857	1733.2	1290.21	152.734	3649.03	1303.52	556.221	0	0	0	0	51.3338	0*	323.318	812.151	0	34.645	0	1113.18	120.518	414.261	1163.14	353.104	1733.2	0	0	0	0
5	1154.9	63.4806	257.091	0	3927.45	2200.38	3568.54	748.564	35.2788	107.104	2759.14	689.203	2206.4	41.8275	904.044	602.168	0	32.7437	28.73	3253.46	65305,93*	4628,91*	2215.38	1853.19	161.184	2738.96	1648.38	746.135	0	0	0	0	442.358	0*	202.483	975.553	0	31.5819	85.4506	682.866	106.364	449.329	1755.28	887.144	2215.38	0	0	0	0
6	1446.01	74.9938	359.653	0	6858.02	2844.16	5003.35	687.513	33.5887	70.4519	2744.98	796.096	2280.55	39.6094	990.763	1191.13	0	38.7644	56.4038	82.5987	98.9706	237.128	1456.04	2386.28	241.142	3656.95	1881.92	3159.98	0	0	44.5737	0	902.671	0*	521.365	1151.1	50.3831	46.3694	222.235	743.6	182.731	339.584	1306.69	893.904	1456.04	0	0	0	0
7	2457.05	45.8413	517.985	0	10203.8	3391.41	5129.99	1054.77	49.2212	208.398	3126.29	981.467	2877.44	39.0812	868.237	1289.89	0	66.6494	82.0706	188.435	102.668	366.413	438.555	3187.02	648.326	5852.79	1976.56	4039.42	0	21.3362	67.8113	0	604.175	23,44875*	823.664	1491.74	43.4119	172.38	419.754	1497.02	451.019	1150.47	2325.86	457.356	438.555	0	0	0	0
8	4121.28	78.585	807.714	0	14168.4	4066.46	7587.04	1450.44	205.863	176.711	2668.51	1118.57	2883.46	40.7713	934.148	1333.3	0	177.239	205.757	167.838	239.135	464.961	571.959	4327.24	804.123	6784.19	2674.43	5121.86	20.5969	0	82.2819	0	968.793	59,15*	1356.33	1816.54	324.374	228.044	707.054	1871.89	708.849	1074.95	2455.46	622.554	571.959	0	0	0	0
9	4416.92	28.4131	1077.8	0	16823.7	4387.13	7957.47	1844.85	298.813	407.079	4737.49	1692.01	3628.85	38.87	1004.39	1577.19	0	246.634	262.584	307.897	324.797	684.661	443.942	4371.71	1105.47	7119.12	3039.04	6698.84	44.8906	0	27.3569	0	625.828	104,56875*	1852.13	1194.3	114.709	320.889	1019.39	3919.43	2227.95	1687.99	3396.48	563.404	443.942	36.335	21.7587	0	20.7025
10	5814.55	503.514	1129.13	0	20091.5	5263.82	7751.08	3083.19	651.389	907.847	6091.71	2290.06	4026	39.0812	2725.65	3052.14	0	403.171	400.741	250.859	465.173	730.291	385.109	9112.06	1018.75	7359.21	3623.99	8618.79	86.4013	0	53.0237	0	901.721	161,395*	2140.6	3126.18	303.989	399.157	1632.86	8078.73	4012.38	3405.77	3266.66	922.846	385.109	138.157	57.0375	0	98.9706
11	4795.06	782.048	1519.84	133.404	21485.2	6550.65	9392.07	3075.06	1560.19	870.561	6270.96	3214.59	4490.33	119.779	2681.61	2963.63	48.7987	540.906	451.969	354.794	638.609	1323.69	1093.32	10930.1	1208.46	8398.67	4450.09	11428	148.403	0	166.042	0	958.23	192,2375*	975.869	3584.17	862.428	489.572	2137.32	10109.6	3352.22	3671.63	4886.85	1247.96	1093.32	355.322	66.8606	0	627.307
12	4961.63	1367.95	2280.87	157.909	21864.9	8169.88	12757.4	3150.79	1046.22	1282.71	5960.42	3523.65	6214.98	94.9569	4323.02	4361.05	61.3681	676.317	587.275	443.414	814.791	1112.44	1067.13	8595.34	1593.14	10999.4	6795.07	14798.1	194.667	24.2937	301.876	0	1450.76	310,115*	3247.86	4455.69	1852.45	631.532	2735.26	15258.6	4894.66	4521.38	9991.91	1608.14	1067.13	572.065	118.722	0	2052.19
13	13759.5	1936.85	2918.95	146.079	21285.9	9856.5	12743.2	4229.23	1456.57	1705.32	5887.43	3109.49	6821.9	232.586	4754.5	3102.31	127.806	896.545	783.632	526.857	1338.48	1557.76	1895.86	8786.52	1813.05	10874.4	8230.41	16589.2	222.024	57.0375	213.679	21.97	1565.68	412,7825*	3722.12	4812.59	3318.42	829.684	3565.27	16905.2	8689.03	6152.02	9775.81	1797.32	1895.86	904.361	187.907	0	3299.09
14	21440.6	3244.48	3752.12	175.654	21833.6	11376.5	12778.9	4382.38	1973.71	1755.49	6757.36	3279.02	7503.81	191.181	5151.12	5393.85	285.504	1182.68	1054.67	798.631	2515.25	1945.08	2114.82	9917.87	2647.17	12800.7	9750.77	22260.4	58.4106	26.4062	405.072	106.892	1727.29	523,4775*	4296.72	5296.35	4911.35	1034.49	4662.6	24173.8	11469.3	5919.86	9402.21	2743.08	2114.82	1072.94	350.464	110.695	3320.53
15	48492.5	4192.15	4488.96	191.498	22067.2	12717.2	13555.8	3506.96	3582.69	1939.8	7659.61	5064.09	8345.33	250.965	4846.5	5462.5	412.677	1472.73	1272.68	1040.3	4682.46	2417.12	6977.16	10214.2	2802.34	15020.7	11287.7	25498.1	31.8987	37.9194	245.684	337.049	2042.37	192,02625*	4609.16	2261.22	6652.37	1395.94	5207.73	27885.5	12649.5	7740.09	12274.5	4939.98	6977.16	1218.7	618.329	184.632	3056.05
16	47219.6	5463.35	5603.62	234.382	21140.8	13818.1	14241.7	3680.29	4054.31	1595.36	7516.8	6769.4	7690.24	412.994	5973.09	3921.12	473.728	1697.18	1346.72	1764.57	8060.98	2681.71	7046.24	10768.8	2571.65	16035.7	12314.3	26529.8	52.1788	77.2119	295.011	308.319	2478.07	224,55875*	3585.23	5668.89	8219	2306.01	6249.62	11160	14582.1	9707.99	15257.5	7089.87	7046.24	1212.47	834.015	383.207	3342.29
17	106417,293*	6857.28	3836.62	399.262	20919.5	14199.3	14516.4	4844.81	3219.24	2494.23	6647.72	7167.29	7688.87	471.933	6026.96	5683.68	906.896	1867.13	1426.25	1804.5	10552.4	4092.44	5834.41	11646.9	2659.43	17091.1	14689.3	28772.8	74.6769	110.589	417.43	303.566	2591.4	166,67625*	6145.05	6421.47	10286.4	2515.46	7130.43	41886.9	17822.1	9388.37	14523	5377.69	5834.41	1436.71	1089.94	1007.66	1628.63
18	7029.13	4995.96	7920.71	534.357	21960.2	14269.9	15487.7	2557.71	4673.8	2487.89	6922.13	6019.57	9351.3	384.792	6175.47	5085.74	1113.08	2144.19	1641.1	2545.99	12487.7	4845.76	7078.25	12527.6	3326.34	19773.8	16355.8	30709	166.571	209.243	555.587	537.42	2850.92	1319,36188*	6637.9	7516.38	11983.6	3025.31	8143.79	14611.6	23056	10440.9	16218.7	6596.91	7078.25	1679.97	1743.97	925.169	5927.46
19	3052.03	1660.74	12330.6	80.4862	22912	14023.2	18508.9	4283.83	4129.2	3263.92	6784.29	6996.39	8439.54	435.914	6683.42	5117.21	2670.2	3008.41	2007.19	4307.7	25252.2	6184.87	8017.36	14048.3	3811.16	21615.4	17417.9	33574.8	309.587	327.649	878.906	893.165	3190.83	1603,3875*	6686.27	5380.11	10957.1	4567.96	12563.9	37784.2	27883	11313.1	15408.4	7072.65	8017.36	1306.58	2761.57	721.207	6861.51
20	3917.31	22775.7	28915,3719*	995.938	23997.7	14435.1	21937.3	3616.49	5010.96	3819.51	7541.41	8491.93	9203.21	541.011	7671.97	5331.95	4377,945*	4209.68	2461.7	5958.41	24953.4	8841.66	8858.56	14666.2	3437.25	21866.1	18512.7	36636.9	501.191	433.062	1169.48	1155.64	3629.91	1961,13938*	5327.83	4103.64	11043.3	5654.32	13233.3	14015.9	34426	12704.4	16597.1	7153.98	8858.56	1818.23	3429.75	754.585	6587.2
21	32018,8456*	45237	54206,5388*	1213.63	25036.1	15622.4	19818.2	3563.36	4164.79	4414.39	6829.08	7834.73	10502.5	848.486	9017.84	5274.81	4426.22	5182.6	2920	7102.33	24657.5	13403.6	12081.9	15681.4	4119.69	24330.3	21483.3	45547.4	660.896	716.666	1439.14	1470.62	4163.84	2179,14938*	4607.47	8843.03	10150.2	7811.18	15510.9	23656.2	38139.3	13206.5	21701.1	7941.2	12081.9	2187.81	1642.05	1126.49	8534.5
22	51493.8	79637,87*	89037,4388*	404.121	25338.3	15977.3	18240.9	2845.33	4400.23	4873.43	6330.63	7977.01	11515.5	1183.95	7825.55	4431.71	4403.72	6375.84	3621.88	9590.22	17696.9	16184.6	15759.5	17128.4	5029.76	28286.7	25554.1	39160.3	869.082	1059.95	1782.53	1752	4068.04	1031,3225*	8984.25	9805.91	10422.2	8370.15	19391.3	9424.92	45457.3	15041.2	20175.1	9919.77	15759.5	2470.89	2900.36	1698.66	10551.7
23	96597,865*	7996.02	8133.76	429.788	25876.5	15794.4	16760.3	4090.22	3575.62	5362.05	7707.67	8155.62	10827.4	1026.04	8642.66	4860.86	5457.43	9028.83	4883.15	12223.5	16099.4	32754.8	17296	18877.2	4172.4	30524.9	26892.9	32986.6	1074.52	1391.93	2054.93	1943.08	2641.47	2950,42313*	9382.25	9811.72	11112.9	10750.1	21881	10524.8	45353.8	15479.2	19416.4	11642.4	17296	2625.73	3437.67	2229.85	11587.3
24	1225.36	9816.58	6433.09	702.301	25390.9	15078.2	14246.2	2742.45	3930.62	5301	8557.21	8696.85	10492.1	1253.98	8771.42	5029.12	6947.17	10524	6462.03	10694.4	16176.7	34157.1	22474.5	19099.2	5018.88	34445.9	29533.9	41788.5	1231.69	1744.19	2334.74	2164.78	5383.49	3371,1275*	9967.41	6953.61	10717.9	12574	21276.6	14233.3	29596	16756.7	20469.8	14751	22474.5	2849.55	4098.67	2586.76	12809.7
25	1256.62	2056.52	6593.22	3046.22	25000.1	15040.2	13719.7	3560.51	3295.18	5439.48	8820.85	7118.81	10627.7	1115.51	9282.43	5149.96	9361.65	4838,893*	1748.2	12501.9	18588.8	17207.8	17039.4	19103.2	5711.04	32531.2	30426.1	39068.3	1339.64	2143.66	2625.31	2430.96	6406.26	3759,08813*	7919.45	7151.34	10952.9	15437	26749.7	11434.1	17631.8	17580.7	21648.3	15299.6	17039.4	2905.64	4184.44	2727.98	13030.2
26	2014.06	2343.92	6603.46	3648.39	19143	14864.5	12231.9	2103.73	2377.09	6184.34	7844.14	7047.19	11479	1940.96	10027.5	5983.02	15737.9	17904.9	8780.08	12635.1	17657.7	48319.4	20991.8	18620	5842.22	29501.1	28553.8	42114.1	1797.32	2638.3	3081.61	2838.04	2896.45	4215,17688*	9808.34	6629.45	11146.2	15462.8	26470.5	11716.9	20988.8	19919.6	20637.5	17509.2	20991.8	3240.05	5121.65	3503.26	14793.8
27	62597,4944*	2150.21	33586,1094*	2010.68	28208.4	15499.9	12546.6	2828.11	5280.09	6462.14	7782.87	6482.52	11032.5	3066.19	8697.27	4852.62	15836.1	14115.6	9097.38	12609.8	16880	43521.7	29967	18272.5	6063.19	30070.2	27920.5	31355.2	2055.04	3275.22	3495.13	3189.56	7221.9	1377,66688*	7177.85	11493.4	10684.9	16519.6	26805.5	10192.7	27421.9	19203.6	20156.1	16418.9	29967	3449.08	5978.16	4333.79	16289.4
28	307.791	2070.04	5673.96	4939.76	26225.5	16104.8	12290.8	2707.49	4402.87	5552.07	7992.01	7397.45	10125.6	1804.39	9143.11	5949.54	16260.8	15122.6	9490.19	13798.2	18714.6	35205.9	23064	19141.9	5908.13	27903.5	27281.9	37327.9	2575.98	4190.35	3879.71	3610.16	2802.34	5389,93813*	13811.5	11776.9	10820.1	17290.3	28974.2	8704.56	17090.2	18239.1	19033	16995	23064	2927.19	6695.04	5332.16	17736.5
29	217.059	2437.4	7488.6	5614.07	26474.6	14063.6	12469.1	3737.86	3913.09	5162.74	8294.52	7446.88	11474.7	2687.73	6528.89	5532.64	18175.4	15937.9	9475.94	14730.2	17990.4	41220.7	16257.4	19722.2	6293.98	28622.3	25890.7	37879.6	3118.79	5559.47	4410.9	4215.49	13463.3	6132,05938*	19379	11882.7	10711	17473.3	30292.3	8737.62	17399.5	20332.4	18706	15322.7	16257.4	4295.87	7606.8	14070.5	19293.5
30	10120.9	0*	0*	3303.74	25621.7	14265.1	11396.3	2743.5	4998.28	6039.74	7825.33	8252.9	12068.2	2774.77	10184.1	6023.69	21087.4	17285.8	10658.6	17429.2	18124.5	41625.1	18727.4	20421.8	7363.86	26524.8	28312.2	43963.2	3839.47	6641.81	4833.82	4872.9	23001.7	945,34375*	29528.5	12408.3	9584.73	19903.2	30225.3	12088.4	15238.3	18723.5	22218.2	13965.7	18727.4	4648.13	8204.84	2907,645*	20393.2
* Focus lost
[truncated: 44 more columns]

## Sheet: Fig. 4 f
	GrK 150 nM											SCH 100 nM + GrK 150 nM																				Ctrl-									SCH 50 nM + GrK 150 nM
0	0	0	0	0	0	290.363	0	0	0	29.2581	0	0	0	0	0	0	0	0	0	0	0	0	75.7331	0	0	0	0	0	0	0	0	0	0	0	0	0	0	0	0	0	0	0	0	0	32.7437	0
1	0	0	0	0	0	479.432	0	0	0	34.2225	0	0	0	0	0	0	0	0	0	0	0	0	75.3106	0	0	0	0	0	0	0	0	0	0	0	0	0	0	0	0	0	0	0	0	0	74.8881	0
2	0	0	0	0	0	337.894	0	0	0	76.5781	0	0	0	0	0	0	0	0	0	65.6988	0	0	75.8388	0	0	0	0	0	0	0	0	0	0	0	0	0	0	0	0	45.2075	0	36.335	0	30.7369	54.7137	0
3	0	0	0	0	62.6356	349.302	63.1638	130.13	0	113.653	0	0	0	0	0	0	0	49.855	26.7231	0	0	0	73.9375	0	0	0	0	0	0	0	0	0	0	0	59.7837	0	21.0194	29.7862	0	147.452	57.0375	124.321	0	126.75	54.7137	21.0194
4	0	0	101.4	0	87.6688	277.899	82.1762	209.454	0	101.294	26.0894	0	0	0	0	0	0	102.351	109.005	70.7687	57.6713	0	73.8319	0	133.193	0	0	0	0	25.35	33.3775	0	0	0	80.9087	0	25.5613	0*	0*	185,6888*	122.314	208.821	136.679	262.584	165.197	26.7231
5	0	23.3431	123.581	22.1812	93.6894	286.244	94.8512	274.625	77.9513	131.503	25.8781	0	35.3844	0	0	0	0	119.673	116.927	146.819	93.9006	22.6038	177.344	0	269.132	62.8469	0	0	21.6531	30.9481	82.2819	0	0	0	112.279	47.2144	77.8456	244.839	132.771	201.11	284.976	259.943	253.817	332.719	194.667	121.152
6	0	34.3281	173.542	36.7575	124.743	306.312	138.052	377.293	227.199	241.67	22.0756	0	0	0	0	0	29.4694	301.031	207.553	118.194	285.399	200.688	228.15	160.656	379.299	128.546	0	70.5575	92.4219	32.0044	139.742	0	0	0	265.964	119.673	333.881	369.582	144.178	224.242	426.197	333.141	371.694	432.323	422.289	254.345
7	0	26.3006	192.449	124.426	170.479	306.418	178.084	504.043	476.686	619.702	56.0869	0	27.3569	0	0	0	36.8631	342.119	312.861	233.959	573.755	501.402	425.035	249.592	525.801	385.109	31.1594	171.007	308.319	81.0144	269.132	0	22.6038	0	336.944	256.88	621.92	0*	0*	158,5431*	656.671	387.538	652.234	521.365	599.105	431.056
8	0	47.9537	188.224	281.913	220.651	416.902	188.329	772.647	776.766	799.687	111.223	0	41.6163	0	0	0	43.2006	338.845	686.457	321.734	635.546	946.928	681.281	330.712	583.684	690.048	195.934	190.97	462.637	143.122	386.059	0	0	0	445.632	306.207	908.375	0*	0*	228,4669*	804.229	440.668	975.236	637.13	872.04	602.168
9	0	73.8319	231.952	361.766	245.156	522.738	366.096	1093.32	986.749	1077.27	67.8113	0	108.266	0	0	0	51.3338	386.693	783.315	408.663	713.919	1397.84	1096.7	465.489	602.485	931.929	390.073	185.583	618.012	182.626	543.863	0	0	0	683.077	457.673	1483.82	541.856	370.216	311.277	922.529	504.148	1214.27	742.861	1234.76	725.116
10	0	76.05	280.54	449.857	256.669	478.587	299.341	1276.06	1235.6	1266.13	166.042	20.8081	64.0088	0	0	0	27.4625	477.319	802.539	487.988	903.622	1832.07	1580.15	511.014	739.269	1203.07	470.454	313.495	820.495	198.469	715.398	0	0	0	667.972	466.651	1819.92	576.396	533.723	346.344	1018.54	595.831	1523.01	727.439	1520.68	801.905
11	0	46.0525	290.257	485.136	242.304	545.659	458.096	1674.26	1528.5	1258.52	196.674	0	128.44	0	0	0	44.2569	503.62	888.095	400.741	1029.74	2506.69	2005.92	475.207	892.426	1345.45	458.518	423.134	923.479	261.739	832.959	0	0	22.9206	567.101	525.273	2009.09	513.971	557.278	226.566	880.067	571.643	1703.31	759.338	1790.45	899.714
12	0	24.7162	414.473	674.838	266.281	621.709	547.982	2023.99	1781.26	1308.17	237.656	33.5887	184.949	0	0	0	58.1994	559.496	980.939	518.408	966.68	2807.93	2381.42	443.414	866.653	1386.43	487.671	535.096	1070.09	348.034	871.195	0	0	26.4062	656.565	507	1999.16	412.254	449.118	214.736	673.254	571.748	1771.23	790.181	2029.27	772.647
13	24.8219	38.5531	507.106	756.275	295.011	619.385	606.816	2316.04	1959.24	1386.01	237.339	35.7013	174.598	0	0	0	80.4862	631.321	1001.64	557.7	1025.41	3243.32	2771.49	509.641	982.101	1469.45	378.983	617.695	1047.48	370.638	967.525	0	0	37.2856	623.082	490.839	1926.81	427.359	383.313	280.223	548.194	459.997	1728.66	755.747	2114.72	678.852
14	37.0744	55.2419	488.516	932.563	370.955	595.619	768.633	2497.19	2115.46	1373.12	267.971	41.2994	102.245	0	0	0	95.9075	590.655	983.369	491.684	927.282	3043.9	2837.93	622.554	1056.04	1296.76	319.938	704.836	976.081	310.115	1087.62	0	21.5475	40.56	669.134	576.607	1834.81	0*	0*	351,3088*	577.346	426.725	1667.18	976.714	2220.34	641.989
15	66.8606	121.363	578.403	860.21	597.626	724.059	892.954	2380.36	2041.84	1324.33	349.83	29.2581	151.889	0	0	0	111.857	631.743	1106.63	350.781	1030.37	3152.8	2499.19	575.128	1105.15	1019.91	327.226	675.577	1010.73	299.13	1161.98	0	20.28	47.7425	619.596	735.889	1851.5	555.482	146.607	393.981	567.418	344.971	1716.41	1102.51	2229.32	585.479
16	94.64	286.033	651.495	741.699	890.313	773.069	1065.33	2272.52	1851.5	1349.89	427.887	36.4406	204.067	0	0	0	129.919	713.602	1137.79	280.962	876.371	3204.56	2261.43	537.948	864.329	720.679	356.168	622.342	771.485	290.891	1369.32	0	0	102.668	607.344	677.69	1665.07	686.562	71.2969	354.583	557.489	250.965	1598.32	1180.36	2138.91	538.582
17	258.147	566.256	688.464	636.813	1191.98	863.379	1143.6	2222.88	1730.67	1341.86	411.938	40.4544	235.544	0	0	0	143.544	741.804	1074.21	255.929	733.671	3265.5	1751.47	509.429	883.131	618.223	325.536	478.587	665.543	327.649	1180.04	0	0	162.24	568.791	716.877	1390.03	1068,714*	23.8712	253.606	456.828	140.059	1442.94	1276.37	1977.62	486.192
18	465.489	976.503	820.072	830.529	1542.97	1040.19	1177.09	2264.07	1708.38	1514.66	443.308	76.2613	255.507	115.554	25.6669	22.9206	103.09	700.928	1091.74	344.337	703.779	2967.43	1543.29	516.084	1000.37	665.543	300.503	487.037	562.77	403.382	1091.32	5995,381*	0	222.552	548.194	758.916	1134.31	1728,342*	41.9331	155.48	478.587	180.407	1490.16	1391.19	1944.13	292.053
19	1033.12	1126.49	1024.14	1142.55	2046.7	1399.74	1355.7	2366.42	1630.96	1388.44	603.858	81.4369	284.342	184.738	38.7644	32.0044	108.266	651.706	1179.09	395.988	712.652	2628.8	1232.64	519.147	1171.28	796.518	193.505	495.381	526.013	547.032	949.463	0	0	250.754	539.638	876.054	1121	2307,695*	93.3725	137.207	671.669	238.396	1833.86	1503.57	2067.93	198.575
20	1002.59	1681.34	1176.56	1421.18	2927.19	1619.13	1762.25	2324.7	1579.41	1908.64	771.379	94.8512	323.846	310.96	81.5425	46.3694	201.427	555.904	1258.31	431.689	867.709	2817.97	999.424	569.107	1247.96	887.989	155.269	637.341	483.234	645.897	885.243	0	0	321.311	641.355	936.471	1156.17	2983,906*	202.694	198.681	859.048	324.48	2265.13	1799.01	2088.95	249.486
21	1634.23	1714.72	1140.54	1415.8	3311.24	2153.48	2065.18	2130.46	1528.61	2434.97	883.976	100.132	319.727	419.014	94.3231	104.886	278.85	497.916	1278.38	536.258	1040.09	2977.04	942.809	510.38	1256.41	1246.38	155.797	865.174	332.402	750.994	993.826	0	27.6737	307.686	767.577	1083.5	1125.96	430,95*	0*	308.848	1131.77	400.636	2090.42	1852.03	2250.02	430.844
22	1766.58	1985.33	1249.65	2019.34	4276.02	2578.83	2072.36	1998.74	1427.31	2780.47	1039.03	105.203	342.331	466.863	109.322	115.765	311.171	480.277	1314.5	508.479	1054.88	2850.61	886.933	445.738	1362.56	1174.02	147.875	957.702	242.832	874.681	936.049	20.7025	40.56	401.798	816.164	1031.32	1219.86	596,9925*	0*	463.06	1252.08	503.303	2746.25	2141.65	2443.11	602.591
23	1566.52	2481.66	1242.68	2306.64	5336.81	3244.69	1919.84	1837.14	1048.86	3091.33	1292.11	135.094	384.581	713.919	137.418	162.029	494.431	500.768	1335.31	540.483	1050.65	2775.19	811.622	474.679	1486.04	1429.85	135.306	1211.31	129.602	920.522	1173.7	42.25	113.969	332.402	859.259	981.467	1333.3	7419,206*	578.825	592.239	1201.48	450.385	3126.82	2365.58	2623.62	735.361
24	1965.26	2818.71	1400.59	3081.08	6290.81	4170.29	2363.25	1651.87	1122.69	3382.32	1577.72	127.278	412.36	977.665	163.191	200.371	598.366	677.69	1402.91	539.321	1155.22	2776.14	661.107	389.651	1897.76	1610.46	99.9213	1470.09	119.779	1008.4	1335.31	112.279	144.706	298.074	930.873	1086.35	1387.81	1332,882*	0*	866.125	1257.89	497.494	3202.02	2762.09	2996.05	794.828
25	2903	3077.17	1585.85	3778.31	7623.27	4819.88	2798.01	1749.47	874.047	3679.87	1874.84	132.031	516.823	1102.94	203.856	271.245	881.018	807.292	1402.7	434.752	1126.7	2979.36	730.291	382.046	2469.3	2131.93	86.7181	1700.03	132.982	1156.07	1583.74	141.537	321.206	368.103	951.47	1112.65	1417.49	13013,11*	766.415	1189,866*	1267.08	560.869	4429.91	2968.17	3343.88	1096.92
26	3416.86	3629.17	1855.3	4644.44	8204.53	5800.19	3424.57	1709.43	910.382	4263.55	2314.14	133.721	689.942	1354.96	185.055	322.79	1153	858.837	1449.49	464.961	1184.06	2789.77	782.048	0*	0*	171.324	65.6988	1829	169.739	1149.94	1831.12	186.217	483.657	458.413	835.916	1133.57	1491.32	2891,907*	0*	1572,651*	1337.32	613.576	4539.55	3276.49	3728.35	1910.02
27	4438.89	4539.76	2163.2	5265.3	8739.83	7171.41	4031.39	1851.61	876.159	5173.09	2846.8	119.567	1099.45	1602.33	229.312	382.891	1366.15	864.646	1556.49	533.301	1078.33	2925.92	791.976	396.833	3548.16	2986.76	64.6425	2324.91	222.024	1130.72	1905.05	217.799	492.107	574.494	736.418	1176.98	1650.5	18686,44*	1129.13	1869,14*	1525.33	718.989	5196.43	4071.63	4717.95	2153.38
28	6676.87	6267.15	2502.47	5975.1	10120.4	9201.31	4644.33	0	996.466	6401.93	3394.47	104.463	1478.12	1819.07	266.703	566.678	1604.34	917.881	1574.97	600.267	1147.3	2948.2	878.061	510.486	4201.23	3400.28	53.7631	2738.43	312.544	1275.63	2283.51	283.181	939.746	835.283	899.291	1166.94	1826.78	13100,14*	47,42563*	2109,437*	1694.33	668.923	5614.39	5074.96	4806.57	2479.23
29	7773.05	6205.89	2969.96	6785.46	10882.1	9718.66	5182.28	1847.8	986.854	8486.86	4109.87	104.041	1979.2	1977.3	336.099	645.158	1963.04	838.029	1647.86	641.672	1272.89	3151.11	1207.93	532.561	4700.63	3634.87	59.3612	3159.77	357.118	1434.18	2482.29	377.398	1121.21	954.216	783.737	1158.92	2008.67	30465,84*	1479.07	2634,816*	2022.93	775.921	5148.06	5708.82	5878.77	3040.31
30	8181.29	7968.98	3412.64	7012.02	12081.3	10683.9	6139.14	2049.97	1240.14	9383.73	4852.41	167.732	2509.86	2600.59	406.973	930.134	2472.47	1036.39	1833.97	570.586	1417.59	3379.37	1448.54	0*	0*	0*	0*	0*	295.75	1660.32	2782.37	421.549	1504.84	1319.57	703.885	1214.48	2301.99	1147,721*	0*	3218,605*	2191.09	845.317	6798.55	6570.4	0*	0*


* Focus lost






























































































































































































[truncated: 15 more columns]
