# Supplementary material for: CD103–CD8+ T cells promote neurotoxic inflammation in Alzheimer’s disease via granzyme K–PAR-1 signaling
Source: Nat Commun. 2025 Sep 24;16:8372. doi: 10.1038/s41467-025-62405-6 (PMC12460627; doi:10.1038/s41467-025-62405-6)
Supplement: Supplementary file 12 — Source data. [file 41467_2025_62405_MOESM12_ESM.zip › Terrabuio et al All source data files/Data Source Fig. 6_.xlsx]

## Sheet: Fig. 6 a
Percentages			Table Analyzed	CD8 LFA1			MFI			Table Analyzed	CD8 | MFI LFA-1
WT	3xTg-AD						WT	3xTg-AD
3.02	7.55		Column B	3xTg-AD			10284	13441		Column B	3xTg-AD
2.63	3.39		vs.	vs,			11970	11230		vs.	vs,
2.77	4.54		Column A	WT			11661	10805		Column A	WT
1.52	4.75						8429	12627
0.89	4.31		Unpaired t test				8076	12322		Unpaired t test
2.12	6.54		P value	0.0018			9753	13097		P value	0.0174
			P value summary	**						P value summary	*
			Significantly different (P < 0.05)?	Yes						Significantly different (P < 0.05)?	Yes
			One- or two-tailed P value?	Two-tailed						One- or two-tailed P value?	Two-tailed
			t, df	t=4,220, df=10						t, df	t=2,844, df=10
			How big is the difference?							How big is the difference?
			Mean of column A	2.158						Mean of column A	10029
			Mean of column B	5.18						Mean of column B	12254
			Difference between means (B - A) ± SEM	3,022 ± 0,7160						Difference between means (B - A) ± SEM	2225 ± 782,3
			95% confidence interval	1,426 to 4,617						95% confidence interval	481,9 to 3968
			R squared (eta squared)	0.6404						R squared (eta squared)	0.4472
			F test to compare variances							F test to compare variances
			F, DFn, Dfd	3,582, 5, 5						F, DFn, Dfd	2,392, 5, 5
			P value	0.1878						P value	0.3604
			P value summary	ns						P value summary	ns
			Significantly different (P < 0.05)?	No						Significantly different (P < 0.05)?	No
			Data analyzed							Data analyzed
			Sample size, column A	6						Sample size, column A	6
			Sample size, column B	6						Sample size, column B	6

## Sheet: Fig. 6 b
CD45+ cells			Table Analyzed	BRAIN CD45 Total | Freq Alive
3xTg-AD	3xTg-AD/Itgal-/-
83.3	68.8		Column B	3xTg-AD/Itgal-/-
89.9	76.9		vs.	vs,
79.8	84.4		Column A	3xTg-AD
84.9	80.4
92.4	80.4		Unpaired t test
82.3	79.5		P value	0.0364
			P value summary	*
			Significantly different (P < 0.05)?	Yes
			One- or two-tailed P value?	Two-tailed
			t, df	t=2,415, df=10
			How big is the difference?
			Mean of column A	85.43
			Mean of column B	78.4
			Difference between means (B - A) ± SEM	-7,033 ± 2,913
			95% confidence interval	-13,52 to -0,5437
			R squared (eta squared)	0.3683
			F test to compare variances
			F, DFn, Dfd	1,215, 5, 5
			P value	0.8357
			P value summary	ns
			Significantly different (P < 0.05)?	No
			Data analyzed
			Sample size, column A	6
			Sample size, column B	6

## Sheet: Fig. 6 c
CD103- Trm			Table Analyzed	BRAIN CD8 CD103- | Freq CD8			CD103+ Trm			Table Analyzed	BRAIN CD8 CD103+ | Freq CD8
3xTg-AD	3xTg-AD/Itgal-/-						3xTg-AD	3xTg-AD/Itgal-/-
96.4	60.9		Column B	3xTg-AD/Itgal-/-			3.44	39.1		Column B	3xTg-AD/Itgal-/-
88.6	83.8		vs.	vs,			11.4	13.5		vs.	vs,
92.2	80		Column A	3xTg-AD			7.39	20		Column A	3xTg-AD
94.2	66.7						3.25	33.3
	82.6		Unpaired t test					17.4		Unpaired t test
			P value	0.0128						P value	0.0163
			P value summary	*						P value summary	*
			Significantly different (P < 0.05)?	Yes						Significantly different (P < 0.05)?	Yes
			One- or two-tailed P value?	Two-tailed						One- or two-tailed P value?	Two-tailed
			t, df	t=3,317, df=7						t, df	t=3,143, df=7
			How big is the difference?							How big is the difference?
			Mean of column A	92.85						Mean of column A	6.37
			Mean of column B	74.8						Mean of column B	24.66
			Difference between means (B - A) ± SEM	-18,05 ± 5,442						Difference between means (B - A) ± SEM	18,29 ± 5,819
			95% confidence interval	-30,92 to -5,183						95% confidence interval	4,529 to 32,05
			R squared (eta squared)	0.6112						R squared (eta squared)	0.5853
			F test to compare variances							F test to compare variances
			F, DFn, Dfd	9,747, 4, 3						F, DFn, Dfd	8,097, 4, 3
			P value	0.0914						P value	0.1171
			P value summary	ns						P value summary	ns
			Significantly different (P < 0.05)?	No						Significantly different (P < 0.05)?	No
			Data analyzed							Data analyzed
			Sample size, column A	4						Sample size, column A	4
			Sample size, column B	5						Sample size, column B	5

## Sheet: Fig. 6 d
Amyloid deposition			Table Analyzed	6E10 AREA
3xTg-AD	3xTg-AD/Itgal-/-
521994	39248		Column B	3xTg-AD/Itgal-/-
338535	42232		vs.	vs,
67118	31464		Column A	3xTg-AD
540596	37648
251981	28267		Unpaired t test
59112	28775		P value	0.0129
85177	40337		P value summary	*
59759	34367		Significantly different (P < 0.05)?	Yes
41434	76623		One- or two-tailed P value?	Two-tailed
	32034		t, df	t=2,777, df=17
			How big is the difference?
			Mean of column A	218412
			Mean of column B	39100
			Difference between means (B - A) ± SEM	-179312 ± 64577
			95% confidence interval	-315557 to -43067
			R squared (eta squared)	0.312
			F test to compare variances
			F, DFn, Dfd	211,6, 8, 9
			P value	<0,0001
			P value summary	****
			Significantly different (P < 0.05)?	Yes
			Data analyzed
			Sample size, column A	9
			Sample size, column B	10

## Sheet: Fig. 6 e
pTau			Table Analyzed	AT180 AREA
3xTg-AD	3xTg-AD/Itgal-/-
39183	20549		Column B	3xTg-AD/Itgal-/-
30377	17790		vs.	vs,
26080	14660		Column A	3xTg-AD
34945	19300
39633	16869		Unpaired t test
31119	16817		P value	<0,0001
20526	18121		P value summary	****
25666	12212		Significantly different (P < 0.05)?	Yes
38076	13619		One- or two-tailed P value?	Two-tailed
36902	18634		t, df	t=6,875, df=18
			How big is the difference?
			Mean of column A	32251
			Mean of column B	16857
			Difference between means (B - A) ± SEM	-15394 ± 2239
			95% confidence interval	-20098 to -10690
			R squared (eta squared)	0.7242
			F test to compare variances
			F, DFn, Dfd	6,264, 9, 9
			P value	0.0116
			P value summary	*
			Significantly different (P < 0.05)?	Yes
			Data analyzed
			Sample size, column A	10
			Sample size, column B	10

## Sheet: Fig. 6 f
Total tau			Table Analyzed	HT7 AREA
3xTg-AD	3xTg-AD/Itgal-/-
70205	61900		Column B	3xTg-AD/Itgal-/-
68607	46172		vs.	vs,
23392	53984		Column A	3xTg-AD
112383	48781
110240	77644		Unpaired t test
82451	110709		P value	0.9285
10193	106952		P value summary	ns
71012	103431		Significantly different (P < 0.05)?	No
	76549		One- or two-tailed P value?	Two-tailed
	47743		t, df	t=0,09095, df=19
	50147
	52832		How big is the difference?
	69893		Mean of column A	68560
			Mean of column B	69749
			Difference between means (B - A) ± SEM	1189 ± 13069
			95% confidence interval	-26165 to 28542
			R squared (eta squared)	0.0004352
			F test to compare variances
			F, DFn, Dfd	2,358, 7, 12
			P value	0.1835
			P value summary	ns
			Significantly different (P < 0.05)?	No
			Data analyzed
			Sample size, column A	8
			Sample size, column B	13
