# Supplementary material for: CD103–CD8+ T cells promote neurotoxic inflammation in Alzheimer’s disease via granzyme K–PAR-1 signaling
Source: Nat Commun. 2025 Sep 24;16:8372. doi: 10.1038/s41467-025-62405-6 (PMC12460627; doi:10.1038/s41467-025-62405-6)
Supplement: Supplementary file 12 — Source data. [file 41467_2025_62405_MOESM12_ESM.zip › Terrabuio et al All source data files/Data Source Fig. 3_.xlsx]

## Sheet: Fig. 3 d
Percentages			Table Analyzed	brain CD103- percentages				Absolute numbers			Table Analyzed	brain CD103- Absolute numbers
WT	3xTg-AD							WT	3xTg-AD
47.5	91.2		Column B	3xTg-AD				7277	9808.96		Column B	3xTg-AD
53.1	89.7		vs.	vs,				9770.4	17258.2		vs.	vs,
47.2	94.4		Column A	WT				4927.68	15494.6		Column A	WT
44.3	90.2							2923.8	8480.4
			Unpaired t test								Unpaired t test
			P value	<0,0001							P value	0.0455
			P value summary	****							P value summary	*
			Significantly different (P < 0.05)?	Yes							Significantly different (P < 0.05)?	Yes
			One- or two-tailed P value?	Two-tailed							One- or two-tailed P value?	Two-tailed
			t, df	t=20,44, df=6							t, df	t=2,516, df=6
			How big is the difference?								How big is the difference?
			Mean of column A	48.03							Mean of column A	6225
			Mean of column B	91.38							Mean of column B	12761
			Difference between means (B - A) ± SEM	43,35 ± 2,120							Difference between means (B - A) ± SEM	6536 ± 2598
			95% confidence interval	38,16 to 48,54							95% confidence interval	178,8 to 12893
			R squared (eta squared)	0.9858							R squared (eta squared)	0.5133
			F test to compare variances								F test to compare variances
			F, DFn, Dfd	3,036, 3, 3							F, DFn, Dfd	2,085, 3, 3
			P value	0.3861							P value	0.5617
			P value summary	ns							P value summary	ns
			Significantly different (P < 0.05)?	No							Significantly different (P < 0.05)?	No
			Data analyzed								Data analyzed
			Sample size, column A	4							Sample size, column A	4
			Sample size, column B	4							Sample size, column B	4

## Sheet: Fig. 3 e
Percentages			Table Analyzed	Brain CD103+ percentages				Absolute numbers			Table Analyzed	brain CD103+ Absolute numbers
WT	3xTg-AD							WT	3xTg-AD
52.2	8.77		Column B	3xTg-AD				7997.04	2271.04		Column B	3xTg-AD
46.8	10.3		vs.	vs,				8611.2	4981.76		vs.	vs,
52.8	5.56		Column A	WT				5512.32	2585.44		Column A	WT
55.7	9.82							3676.2	404.04
			Unpaired t test								Unpaired t test
			P value	<0,0001							P value	0.0391
			P value summary	****							P value summary	*
			Significantly different (P < 0.05)?	Yes							Significantly different (P < 0.05)?	Yes
			One- or two-tailed P value?	Two-tailed							One- or two-tailed P value?	Two-tailed
			t, df	t=20,21, df=6							t, df	t=2,630, df=6
			How big is the difference?								How big is the difference?
			Mean of column A	51.88							Mean of column A	6449
			Mean of column B	8.613							Mean of column B	2561
			Difference between means (B - A) ± SEM	-43,26 ± 2,141							Difference between means (B - A) ± SEM	-3889 ± 1479
			95% confidence interval	-48,50 to -38,02							95% confidence interval	-7507 to -270,7
			R squared (eta squared)	0.9855							R squared (eta squared)	0.5355
			F test to compare variances								F test to compare variances
			F, DFn, Dfd	3,030, 3, 3							F, DFn, Dfd	1,476, 3, 3
			P value	0.387							P value	0.7569
			P value summary	ns							P value summary	ns
			Significantly different (P < 0.05)?	No							Significantly different (P < 0.05)?	No
			Data analyzed								Data analyzed
			Sample size, column A	4							Sample size, column A	4
			Sample size, column B	4							Sample size, column B	4

## Sheet: Fig. 3 l
CD103- GrK-			Table Analyzed	GrK- CD103- brain			CD103- GrKMED			Table Analyzed	GrKMED CD103- brain			CD103- GrKHIGH			Table Analyzed	GrKHIGH CD103- brain
WT	3xTg-AD						WT	3xTg-AD						WT	3xTg-AD
0.84	3.6		Column B	3xTg-AD			51.5	73.6		Column B	3xTg-AD			7.19	10.1		Column B	3xTg-AD
1.01	4.02		vs.	vs,			48.3	65.1		vs.	vs,			5.41	14.5		vs.	vs,
5.17	1.45		Column A	WT			44.3	77.7		Column A	WT			3.69	24.6		Column A	WT
2.38	0						71.4	78.6						2.38	21.3
3.66	1.02		Unpaired t test				59.8	74		Unpaired t test				4.88	11.7		Unpaired t test
			P value	0.6118						P value	0.0082						P value	0.0038
			P value summary	ns						P value summary	**						P value summary	**
			Significantly different (P < 0.05)?	No						Significantly different (P < 0.05)?	Yes						Significantly different (P < 0.05)?	Yes
			One- or two-tailed P value?	Two-tailed						One- or two-tailed P value?	Two-tailed						One- or two-tailed P value?	Two-tailed
			t, df	t=0,5281, df=8						t, df	t=3,487, df=8						t, df	t=4,026, df=8
			How big is the difference?							How big is the difference?							How big is the difference?
			Mean of column A	2.612						Mean of column A	55.06						Mean of column A	4.71
			Mean of column B	2.018						Mean of column B	73.8						Mean of column B	16.44
			Difference between means (B - A) ± SEM	-0,5940 ± 1,125						Difference between means (B - A) ± SEM	18,74 ± 5,374						Difference between means (B - A) ± SEM	11,73 ± 2,914
			95% confidence interval	-3,188 to 2,000						95% confidence interval	6,347 to 31,13						95% confidence interval	5,011 to 18,45
			R squared (eta squared)	0.03369						R squared (eta squared)	0.6032						R squared (eta squared)	0.6695
			F test to compare variances							F test to compare variances							F test to compare variances
			F, DFn, Dfd	1,126, 4, 4						F, DFn, Dfd	4,066, 4, 4						F, DFn, Dfd	11,92, 4, 4
			P value	0.9112						P value	0.203						P value	0.0341
			P value summary	ns						P value summary	ns						P value summary	*
			Significantly different (P < 0.05)?	No						Significantly different (P < 0.05)?	No						Significantly different (P < 0.05)?	Yes
			Data analyzed							Data analyzed							Data analyzed
			Sample size, column A	5						Sample size, column A	5						Sample size, column A	5
			Sample size, column B	5						Sample size, column B	5						Sample size, column B	5

## Sheet: Fig. 3 m
MFI CD103	MFI GrK	Subset
232	6884	AD
222	7212	AD
945	8231	WT
1139	8319	WT
1264	6638	WT
132	11292	AD
-2.7	11446	AD
107	9352	AD
265	6970	WT
607	8277	WT

## Sheet: Fig. 3 o
CD103+	CD103- Trm		Table Analyzed	3xtg BRAIN CD103- GrK HIGH+med VS CD103+ GrK HIGH+med | MFI GRK
6360	7290
8532	9200		Column B	CD103- Trm
7225	12509		vs.	vs,
7401	11659		Column A	CD103+
8576	9313
			Unpaired t test
			P value	0.0492
			P value summary	*
			Significantly different (P < 0.05)?	Yes
			One- or two-tailed P value?	Two-tailed
			t, df	t=2,316, df=8
			How big is the difference?
			Mean of column A	7619
			Mean of column B	9994
			Difference between means (B - A) ± SEM	2375 ± 1026
			95% confidence interval	10,17 to 4741
			R squared (eta squared)	0.4014
			F test to compare variances
			F, DFn, Dfd	4,948, 4, 4
			P value	0.1506
			P value summary	ns
			Significantly different (P < 0.05)?	No
			Data analyzed
			Sample size, column A	5
			Sample size, column B	5
