# Supplementary material for: CD103–CD8+ T cells promote neurotoxic inflammation in Alzheimer’s disease via granzyme K–PAR-1 signaling
Source: Nat Commun. 2025 Sep 24;16:8372. doi: 10.1038/s41467-025-62405-6 (PMC12460627; doi:10.1038/s41467-025-62405-6)
Supplement: Supplementary file 12 — Source data. [file 41467_2025_62405_MOESM12_ESM.zip › Terrabuio et al All source data files/Data Source Fig. 8_ .xlsx]

## Sheet: Fig. 8 a
CD103- Intraparenchymal			Table Analyzed	CD103- parenchyma % CD8			CD103+ Intraparenchymal			Table Analyzed	CD103+ parenchyma % CD8			CD103- GrK+ Intraparenchymal			Table Analyzed	GrK+ parenchyma % CD103-
CTRL	AD						70	40.7407						CTRL	AD
30	59.2593		Column B	AD			55	45.7143		Column B	AD			16.6667	43.75		Column B	AD
45	54.2857		vs.	vs,			60	30		vs.	vs,			22.2222	42.1053		vs.	vs,
40	70		Column A	CTRL						Column A	CTRL			0	57.1429		Column A	CTRL
			Unpaired t test							Unpaired t test							Unpaired t test
			P value	0.0234						P value	0.0234						P value	0.0134
			P value summary	*						P value summary	*						P value summary	*
			Significantly different (P < 0.05)?	Yes						Significantly different (P < 0.05)?	Yes						Significantly different (P < 0.05)?	Yes
			One- or two-tailed P value?	Two-tailed						One- or two-tailed P value?	Two-tailed						One- or two-tailed P value?	Two-tailed
			t, df	t=3,571, df=4						t, df	t=3,571, df=4						t, df	t=4,231, df=4
			How big is the difference?							How big is the difference?							How big is the difference?
			Mean of column A	38.33						Mean of column A	61.67						Mean of column A	12.96
			Mean of column B	61.18						Mean of column B	38.82						Mean of column B	47.67
			Difference between means (B - A) ± SEM	22,85 ± 6,399						Difference between means (B - A) ± SEM	-22,85 ± 6,399						Difference between means (B - A) ± SEM	34,70 ± 8,201
			95% confidence interval	5,082 to 40,61						95% confidence interval	-40,61 to -5,082						95% confidence interval	11,93 to 57,47
			R squared (eta squared)	0.7612						R squared (eta squared)	0.7612						R squared (eta squared)	0.8174
			F test to compare variances							F test to compare variances							F test to compare variances
			F, DFn, Dfd	1,106, 2, 2						F, DFn, Dfd	1,106, 2, 2						F, DFn, Dfd	1,966, 2, 2
			P value	0.9497						P value	0.9497						P value	0.6743
			P value summary	ns						P value summary	ns						P value summary	ns
			Significantly different (P < 0.05)?	No						Significantly different (P < 0.05)?	No						Significantly different (P < 0.05)?	No
			Data analyzed							Data analyzed							Data analyzed
			Sample size, column A	3						Sample size, column A	3						Sample size, column A	3
			Sample size, column B	3						Sample size, column B	3						Sample size, column B	3

## Sheet: Fig. 8 b
CD103- Intravascular			Table Analyzed	CD103- vessels % CD8			CD103- GrK+ Intravascular			Table Analyzed	GrK+ vessels % CD103-
CTRL	AD						CTRL	AD
63.6364	65.6716		Column B	AD			7.14286	9.09091		Column B	AD
38.0952	75.2381		vs.	vs,			12.5	26.5823		vs.	vs,
72.7273	88.6364		Column A	CTRL			0	33.3333		Column A	CTRL
			Unpaired t test							Unpaired t test
			P value	0.2104						P value	0.1114
			P value summary	ns						P value summary	ns
			Significantly different (P < 0.05)?	No						Significantly different (P < 0.05)?	No
			One- or two-tailed P value?	Two-tailed						One- or two-tailed P value?	Two-tailed
			t, df	t=1,490, df=4						t, df	t=2,036, df=4
			How big is the difference?							How big is the difference?
			Mean of column A	58.15						Mean of column A	6.548
			Mean of column B	76.52						Mean of column B	23
			Difference between means (B - A) ± SEM	18,36 ± 12,32						Difference between means (B - A) ± SEM	16,45 ± 8,080
			95% confidence interval	-15,85 to 52,57						95% confidence interval	-5,979 to 38,89
			R squared (eta squared)	0.357						R squared (eta squared)	0.509
			F test to compare variances							F test to compare variances
			F, DFn, Dfd	2,423, 2, 2						F, DFn, Dfd	3,980, 2, 2
			P value	0.5843						P value	0.4016
			P value summary	ns						P value summary	ns
			Significantly different (P < 0.05)?	No						Significantly different (P < 0.05)?	No
			Data analyzed							Data analyzed
			Sample size, column A	3						Sample size, column A	3
			Sample size, column B	3						Sample size, column B	3
