# Supplementary material for: CD103–CD8+ T cells promote neurotoxic inflammation in Alzheimer’s disease via granzyme K–PAR-1 signaling
Source: Nat Commun. 2025 Sep 24;16:8372. doi: 10.1038/s41467-025-62405-6 (PMC12460627; doi:10.1038/s41467-025-62405-6)
Supplement: Supplementary file 12 — Source data. [file 41467_2025_62405_MOESM12_ESM.zip › Terrabuio et al All source data files/Data Source Fig. 7_.xlsx]

## Sheet: Fig. 7 f
CD103- Trm				CD103+ Trm
HC	MCI	AD		HC	MCI	AD
87.5	96.27	95.57		12.5	3.73	4.43
87.6	83.44	83.49		12.4	16.56	16.51
90.34	84.75			9.66	15.25
80.25	88.32			19.75	11.68
88.76				11.24
