# Supplementary material for: CD103–CD8+ T cells promote neurotoxic inflammation in Alzheimer’s disease via granzyme K–PAR-1 signaling
Source: Nat Commun. 2025 Sep 24;16:8372. doi: 10.1038/s41467-025-62405-6 (PMC12460627; doi:10.1038/s41467-025-62405-6)
Supplement: Supplementary file 12 — Source data. [file 41467_2025_62405_MOESM12_ESM.zip › Terrabuio et al All source data files/Data Source Fig. 10_.xlsx]

## Sheet: Fig. 10 a
AT8
Ctrl-	GrK stimulated	GrK stimulated + SCH79797	SCH79797				AT8
579.036	8649.08	689.494	143.756			Data sets analyzed	A-D
254.688	2055.25	714.976	2339.78
417.694	1147.91	1955.17	1394.75			ANOVA summary
388.462	467.998	2171.39	1055.85			F	15.21
1040.49	472.329	5328.23	719.597			P value	<0,0001
252.655	1791.56	434.568	1061.43			P value summary	****
62.398	310.67	212.28	553.686			Significant diff. among means (P < 0.05)?	Yes
69.158	6654.11	419.569	4655.74			R squared	0.1813
688.913	9519.61	667.92	398.233
111.83	5929.97	445.553	504.887			Brown-Forsythe test
17.2697	2799.25	740.563	2182.24			F (DFn, DFd)	11,25 (3, 206)
342.463	3190.3	510.354	3660.38			P value	<0,0001
2307.06	3783.51	675.894				P value summary	****
385.452	499.369	917.3				Are SDs significantly different (P < 0.05)?	Yes
5645.79	828.258	1148.38
302.933	254.319	530.211				Bartlett's test
610.354	4297.54					Bartlett's statistic (corrected)	158.8
710.671	3390.69					P value	<0,0001
620.547	796.175					P value summary	****
						Are SDs significantly different (P < 0.05)?	Yes
10611.7	14158.4	7221.71	2980.02			ANOVA table	SS	DF	MS	F (DFn, DFd)	P value
3389.88	11920.9	6530.66	8800.25			Treatment (between columns)	1120510406	3	373503469	F (3, 206) = 15,21	P<0,0001
5527.67	7204.47	9289.82	466.678			Residual (within columns)	5060181309	206	24563987
5987.04	17542	3665.82	462.743			Total	6180691715	209
3751.56	21832.7	2430.88	2765.5
991.924	12539	4376.04	1499.69			Data summary
7481.29	14873.9	4319.9	5057.22			Number of treatments (columns)	4
6848.49	15070.3	427.755	1421.13			Number of values (total)	210
5504.3	36076.1	3501.2	480.382
2539.52	38078.4	1475.42	1643.21
10009.4	4053.94	5797.7	703.172			Number of families	1
6335.02	5692.9	982.048	1424.17			Number of comparisons per family	6
5599.6	5626.85	6878.06	1388.86			Alpha	0.05
808.322	1801.33	8623.33	637.553
7221.82	2674.06	5404.46	411.145			Tukey's multiple comparisons test	Mean Diff,	95,00% CI of diff,	Below threshold?	Summary	Adjusted P Value
1519.47	15798.7	3376.41	4755.77			Ctrl- vs. GrK stimulated	-5338	-7809 to -2867	Yes	****	<0,0001	A-B
	1374.52	6387.12	6066.26			Ctrl- vs. GrK stimulated + SCH79797	-705.4	-3211 to 1800	No	ns	0.8853	A-C
	35857.8	2788.39	835.547			Ctrl- vs. SCH79797	279.2	-2252 to 2810	No	ns	0.9918	A-D
						GrK stimulated vs. GrK stimulated + SCH79797	4633	2150 to 7116	Yes	****	<0,0001	B-C
						GrK stimulated vs. SCH79797	5617	3109 to 8126	Yes	****	<0,0001	B-D
						GrK stimulated + SCH79797 vs. SCH79797	984.6	-1558 to 3527	No	ns	0.7478	C-D
588.067	199.235	2896.84	427.174			Test details	Mean 1	Mean 2	Mean Diff,	SE of diff,	n1	n2	q	DF
534.859	2411.68	653.475	1086.12			Ctrl- vs. GrK stimulated	2015	7353	-5338	954	53	55	7.913	206
1181.39	741.514	332.93	2394.73			Ctrl- vs. GrK stimulated + SCH79797	2015	2720	-705.4	967.4	53	52	1.031	206
260.075	1277.11	1088.99	658.757			Ctrl- vs. SCH79797	2015	1735	279.2	977.1	53	50	0.4041	206
72.2475	8347.6	523.953	1278.91			GrK stimulated vs. GrK stimulated + SCH79797	7353	2720	4633	958.6	55	52	6.834	206
29.8127	4650.91	137.893	1003.33			GrK stimulated vs. SCH79797	7353	1735	5617	968.5	55	50	8.203	206
0	8520.82	7310.89	514.077			GrK stimulated + SCH79797 vs. SCH79797	2720	1735	984.6	981.7	52	50	1.418	206
291.472	3153.94	4787.72	506.71
332.904	7004.36	7738.69	1133.57			Compact letter display
750.941	3964.66	3910.13	7318.52			GrK stimulated	A
252.444	2055.54	179.008	906.843			GrK stimulated + SCH79797	B
1266.68	2520.32	1334.78	1094.83			Ctrl-	B
34.8563	3437.57	1032.3	2069.43			SCH79797	B
1409.01	2141.2	368.394	351.203
48.7195	10965.5	836.444	957.306
513.311	5031.39	3164.39	2065.58
108.213	13664.2	1598.24	683.447
161.078	5286.93	2501.12	1114.21
			109.982
			622.527

## Sheet: Fig. 10 b
AT100
Ctrl-	GrK stimulated	GrK stimulated + SCH79797	SCH79797			Table Analyzed	AT100
4438.44	8591.78	2229.93	5088.01			Data sets analyzed	A-D
5108.18	6580.68	3839.63	113.415
5925.27	31341.7	11106.8	161.58			ANOVA summary
283.049	11381.5	5533.24	2558.4			F	32.93
2771.57	1523.98	6894.14	10336.2			P value	<0,0001
4695.53	5760.13	3903.64	9195			P value summary	****
550.359	4531.34	3374.98	1737.64			Significant diff. among means (P < 0.05)?	Yes
3070.7	18035.5	1990.56	8962.55			R squared	0.3149
1679.38	20313.9	4132.08	1821.82
3746.91	12316.9	5062.63	2579.63			Brown-Forsythe test
8975.48	5568.07	5201.37	8050.9			F (DFn, DFd)	18,15 (3, 215)
2892.65	6669.11	10116.8	3325.21			P value	<0,0001
6149.62	5650.59	3344.35	2229.85			P value summary	****
7816.3	22090	5462.13	7388.81			Are SDs significantly different (P < 0.05)?	Yes
1065.25	5715.5	7976.14	3987.79
3596.19	3616.31	5340.77	5352.6			Bartlett's test
521.471	7871.73	2926.79	2988.1			Bartlett's statistic (corrected)	100.8
	12222.9		3881.45			P value	<0,0001
	6869.67					P value summary	****
	5993.08					Are SDs significantly different (P < 0.05)?	Yes
						ANOVA table	SS	DF	MS	F (DFn, DFd)	P value
						Treatment (between columns)	3082101195	3	1027367065	F (3, 215) = 32,93	P<0,0001
10206.2	9059.91	7569.93	3130.43			Residual (within columns)	6706920451	215	31194979
10223.3	2203.97	11106.3	5535.3			Total	9789021646	218
8505.72	5311.54	13959.5	3615.54
5085.9	14654.5	3241.21	5067.62			Data summary
9980.4	4132.76	2468.32	3417.18			Number of treatments (columns)	4
13365	8756.92	3666.59	5693.06			Number of values (total)	219
5794.51	19897.8	189.042	2369.75
3902.05	20242	2185.04	1059.34
735.256	7171.65	3917.05	4857.67
2.79906	33123.5	12872.8	6135.97			Number of families	1
2159.79	23917.7	4118.95	3634.71			Number of comparisons per family	6
256.748	7795.55	2893.57	11012			Alpha	0.05
5827.6	29224	4735.96	1019.25
8921.59	32185.8		3255.81			Tukey's multiple comparisons test	Mean Diff,	95,00% CI of diff,	Below threshold?	Summary	Adjusted P Value
6713.02	16680.2		1984.77			Ctrl- vs. GrK stimulated	-8517	-11238 to -5795	Yes	****	<0,0001	A-B
7870.07	17389		8094.04			Ctrl- vs. GrK stimulated + SCH79797	-281.6	-3122 to 2559	No	ns	0.9941	A-C
2485.36	33424.8		3010.68			Ctrl- vs. SCH79797	178.7	-2555 to 2912	No	ns	0.9983	A-D
12841.6	4146.44		3977.97			GrK stimulated vs. GrK stimulated + SCH79797	8235	5429 to 11041	Yes	****	<0,0001	B-C
1614.87	7214.4		1813.29			GrK stimulated vs. SCH79797	8695	5998 to 11393	Yes	****	<0,0001	B-D
	31583.4					GrK stimulated + SCH79797 vs. SCH79797	460.3	-2357 to 3278	No	ns	0.9745	C-D
						Test details	Mean 1	Mean 2	Mean Diff,	SE of diff,	n1	n2	q	DF
506.762	1819.6	4314.78	996.44			Ctrl- vs. GrK stimulated	3971	12488	-8517	1051	55	58	11.46	215
445.262	5624.35	1719.5	8192.49			Ctrl- vs. GrK stimulated + SCH79797	3971	4253	-281.6	1097	55	49	0.363	215
91.5505	17872.9	2198.45	1823.25			Ctrl- vs. SCH79797	3971	3793	178.7	1056	55	57	0.2394	215
5165.43	7691.22	916.165	11786.3			GrK stimulated vs. GrK stimulated + SCH79797	12488	4253	8235	1084	58	49	10.75	215
739.19	11853.4	931.137	12.0677			GrK stimulated vs. SCH79797	12488	3793	8695	1042	58	57	11.8	215
228.889	4991.84	5214.73	1970.33			GrK stimulated + SCH79797 vs. SCH79797	4253	3793	460.3	1088	49	57	0.5983	215
410.802	5306.02	6329.47	5109.98
709.272	2897.21	4294.24	1518.68			Compact letter display
15439.7	2660.06	10.3777	1717.65			GrK stimulated	A
4561.86	13766.3	127.542	6.3375			GrK stimulated + SCH79797	B
2854.96	4600.76	4537.62	2290.93			Ctrl-	B
951.232	14611.5	1970.41	1423.77			SCH79797	B
976.741	15708	213.098	6159.47
1655.94	24583.6	278.454	7630.88
643.177	4561.73	594.801	3.30078
2466.42	27774.6	1.74281	3283.93
460.736	7685.41	2618.39	275.444
97.5447	19537.4	7179.99	727.703
243.36		3587.21	15.4213
			2796.55

## Sheet: Fig. 10 c
AT180
Ctrl-	GrK stimulated	GrK stimulated + SCH79797	SCH79797			Table Analyzed	AT180
1030.61	6014.92	1485.38	63.2958			Data sets analyzed	A-D
109.929	9519.64	2.93109	101.611
216.716	8207.96	13177	161.395			ANOVA summary
1638.72	644.629	774.971	284.659			F	2.282
171.033	1143.65	1575.92	189.359			P value	0.0801
242.885	196.357	1512.1	217.667			P value summary	ns
147.928	404.174	6961.37	238.448			Significant diff. among means (P < 0.05)?	No
163.323	927.704	6673.86	42.1708			R squared	0.03073
336.257	903.78	2297.66	164.352
217.218	555.931	4094.5	84.1303			Brown-Forsythe test
2235.79	1902.89	365.964	132.691			F (DFn, DFd)	2,286 (3, 216)
252.734	705.997	2.69344	78.8491			P value	0.0797
164.273	4969.15		112.174			P value summary	ns
151.387	1662.17		186.27			Are SDs significantly different (P < 0.05)?	No
118.749	1454.64		227.543
155.929	733.592		129.76			Bartlett's test
188.382	1451		110.352			Bartlett's statistic (corrected)	19.17
			130.024			P value	0.0003
			111.778			P value summary	***
						Are SDs significantly different (P < 0.05)?	Yes
						ANOVA table	SS	DF	MS	F (DFn, DFd)	P value
						Treatment (between columns)	128434056	3	42811352	F (3, 216) = 2,282	P=0,0801
1835.37	167.231	272.988	327.121			Residual (within columns)	4051622655	216	18757512
331.214	234.752	107.421	1418.28			Total	4180056711	219
484.581	377.319	130.711	174.334
176.605	442.991	10.6945	912.019			Data summary
1069.11	153.13	114.075	102.905			Number of treatments (columns)	4
374.942	144.653	454.055	526.99			Number of values (total)	220
1748.57	216.241	3.06312	393.585
1239.91	132.005	442.12	64.9066
9961.6	4379.45	202.8	116.372
1754.62	298.787	162.689	287.723			Number of families	1
2206.45	952.473	97.0694	178.665			Number of comparisons per family	6
271.852	154.793	1582.45	70.2406			Alpha	0.05
221.047	135.174	910.62	1071.3
525.035	212.333	82.81	650.069			Tukey's multiple comparisons test	Mean Diff,	95,00% CI of diff,	Below threshold?	Summary	Adjusted P Value
1503.18	384.845	63.9823	86.0316			Ctrl- vs. GrK stimulated	-1357	-3486 to 772,0	No	ns	0.3528	A-B
1890.48	174.889	2075.87	1046.53			Ctrl- vs. GrK stimulated + SCH79797	-1897	-4088 to 294,3	No	ns	0.1155	A-C
1294.65	2093.83	1373.36	720.759			Ctrl- vs. SCH79797	-274.8	-2377 to 1827	No	ns	0.9866	A-D
118.326	445.051	3476.2	64.6953			GrK stimulated vs. GrK stimulated + SCH79797	-540	-2722 to 1642	No	ns	0.9186	B-C
121.073	109.295	36.5727	6266.34			GrK stimulated vs. SCH79797	1082	-1010 to 3174	No	ns	0.5391	B-D
	351.388	31.6611	131.53			GrK stimulated + SCH79797 vs. SCH79797	1622	-533,5 to 3778	No	ns	0.2111	C-D
						Test details	Mean 1	Mean 2	Mean Diff,	SE of diff,	n1	n2	q	DF
						Ctrl- vs. GrK stimulated	2190	3546	-1357	822.2	55	56	2.334	216
3004.4	2016.35	7531.88	2790.43			Ctrl- vs. GrK stimulated + SCH79797	2190	4086	-1897	846.3	55	50	3.17	216
6735.49	9851.96	12780	1969.01			Ctrl- vs. SCH79797	2190	2464	-274.8	811.8	55	59	0.4787	216
6641.54	7233.73	3833.16	3066.35			GrK stimulated vs. GrK stimulated + SCH79797	3546	4086	-540	842.7	56	50	0.9063	216
4819.09	5517.72	3754.1	2464.97			GrK stimulated vs. SCH79797	3546	2464	1082	808	56	59	1.894	216
2191.69	9344.96	2464.44	2189.42			GrK stimulated + SCH79797 vs. SCH79797	4086	2464	1622	832.5	50	59	2.755	216
2469.7	5710.51	10585.1	10295.9
764.989	4064.13	5400.32	3742.85			Compact letter display
3379.52	10675.1	7555.12	2518.73			GrK stimulated + SCH79797	A
1562.54	2925.87	11997.7	7641.89			GrK stimulated	A
1563.25	3302.39	8219.21	2657.58			SCH79797	A
4006.73	1656.94	4350.93	5409.72			Ctrl-	A
3491.62	5864.83	4877.37	4134.27
5195.51	7110.41	10829	6493.64
6697.87	16480.2	14885.3	5244.99
9329.99	17056	8539.25	7337.72
2671.1	9096.95	9201.55	6371.35
2156.49	17420.5	19695.6	32590.2
12399.6	7983.72	7269.14	13246
6680.65	2332.2		4230.76
			3630.67

## Sheet: Fig. 10 d
AT8														AT8														AT180
Ctrl-	GrK	GrK+SCH79797	SCH79797		Tukey's multiple comparisons test	Mean Diff,	95,00% CI of diff,	Below threshold?	Summary	Adjusted P Value				Ctrl-	GrK	GrK+SCH79797	SCH79797		Tukey's multiple comparisons test	Mean Diff,	95,00% CI of diff,	Below threshold?	Summary	Adjusted P Value				Ctrl-	GrK	GrK+SCH79797	SCH79797		Tukey's multiple comparisons test	Mean Diff,	95,00% CI of diff,	Below threshold?	Summary	Adjusted P Value
1667.06	1891.65	1892.21	1479.63		Ctrl- vs. GrK	-429.2	-857,2 to -1,280	Yes	*	0.0491	A-B			329.875	522.461	408.788	212.988		Ctrl- vs. GrK	-163	-222,7 to -103,4	Yes	****	<0,0001	A-B			171.415	144.235	115.81	118.449		Ctrl- vs. GrK	-4.252	-53,43 to 44,93	No	ns	0.9937	A-B
1794.79	2026.44	1944.56	1719.23		Ctrl- vs. GrK+SCH79797	20.84	-388,4 to 430,0	No	ns	0.9991	A-C			357.913	489.995	386.296	236.52		Ctrl- vs. GrK+SCH79797	-73.42	-154,2 to 7,389	No	ns	0.0841	A-C			178.99	139.6	118.654	124.26		Ctrl- vs. GrK+SCH79797	15.98	-33,20 to 65,16	No	ns	0.7715	A-C
1182.78	2071.63	1670.57	1509.4		Ctrl- vs. SCH79797	77.39	-302,0 to 456,7	No	ns	0.9461	A-D			326.202	453.803	419.736	301.284		Ctrl- vs. SCH79797	52	-7,686 to 111,7	No	ns	0.1031	A-D			101.487	142.35	125.883	157.567		Ctrl- vs. SCH79797	1.175	-48,00 to 50,35	No	ns	0.9999	A-D
1026.17	2156.44	1732.22	1701.73		GrK vs. GrK+SCH79797	450.1	74,19 to 826,0	Yes	*	0.0136	B-C			309.576	411.257		372.166		GrK vs. GrK+SCH79797	89.62	8,812 to 170,4	Yes	*	0.026	B-C			103.889	146.607	131.521	150.805		GrK vs. GrK+SCH79797	20.23	-28,95 to 69,41	No	ns	0.6259	B-C
1672.15	1846.91	992.526	1316.36		GrK vs. SCH79797	506.6	163,5 to 849,8	Yes	**	0.0018	B-D			319.056	514.778		272.935		GrK vs. SCH79797	215	155,4 to 274,7	Yes	****	<0,0001	B-D								GrK vs. SCH79797	5.427	-43,75 to 54,61	No	ns	0.9872	B-D
1418.66	1922.35	918.654	1210.24		GrK+SCH79797 vs. SCH79797	56.56	-262,9 to 376,0	No	ns	0.9637	C-D			288.959	529.008		299.475		GrK+SCH79797 vs. SCH79797	125.4	44,61 to 206,2	Yes	**	0.0014	C-D								GrK+SCH79797 vs. SCH79797	-14.8	-63,98 to 34,38	No	ns	0.8083	C-D
	1507.91	888.462	901.008											341.355	466.92		228.408
	1692.77	1103.13	999.81											379.224	568.264		312.421
		1639.91	1301.08
		1612.09	1240.09
			1459.03
			1508.89
			1288.21
			1350.32
			1565.76
			1575.25
