# Supplementary material for: CD103–CD8+ T cells promote neurotoxic inflammation in Alzheimer’s disease via granzyme K–PAR-1 signaling
Source: Nat Commun. 2025 Sep 24;16:8372. doi: 10.1038/s41467-025-62405-6 (PMC12460627; doi:10.1038/s41467-025-62405-6)
Supplement: Supplementary file 12 — Source data. [file 41467_2025_62405_MOESM12_ESM.zip › Terrabuio et al All source data files/Data Source Fig. 5_.xlsx]

## Sheet: Fig. 5 a
CD103- Trm					Number of families	1										CD103+ Trm					Number of families	1
WT Isotype	WT CD8	3xTg-AD isotype	3xTg-AD CD8		Number of comparisons per family	6										WT Isotype	WT CD8	3xTg-AD isotype	3xTg-AD CD8		Number of comparisons per family	6
79.6	55.7	71.1	73		Alpha	0.05										9.52	22.1	4.05	3.35		Alpha	0.05
55.4	70.1	70.5	71.1													31.9	4.21	2.24	6.22
61	49.6	93.9	64.5		Tukey's multiple comparisons test	Mean Diff,	95,00% CI of diff,	Below threshold?	Summary	Adjusted P Value						37.3	44.2	4.92	14.2		Tukey's multiple comparisons test	Mean Diff,	95,00% CI of diff,	Below threshold?	Summary	Adjusted P Value
71.4	76.3	82.5	68.9		WT Isotype vs. WT CD8	-1.2	-16,43 to 14,03	No	ns	0.9963	A-B					23.7	18.3	7.69	8.06		WT Isotype vs. WT CD8	6.952	-6,123 to 20,03	No	ns	0.4759	A-B
51.1	59.8	66.6	47.9		WT Isotype vs. 3xTg-AD isotype	-16.22	-30,12 to -2,323	Yes	*	0.0177	A-C					44.9	24.9	5.8	6.25		WT Isotype vs. 3xTg-AD isotype	22.9	10,97 to 34,84	Yes	****	<0,0001	A-C
62.5	76.7	84	59.3		WT Isotype vs. 3xTg-AD CD8	-3.444	-17,34 to 10,46	No	ns	0.9038	A-D					23.2	15.1	5.32	7.59		WT Isotype vs. 3xTg-AD CD8	21.15	9,214 to 33,09	Yes	***	0.0003	A-D
		84.7	68.1		WT CD8 vs. 3xTg-AD isotype	-15.02	-28,92 to -1,123	Yes	*	0.0306	B-C							5.9	2.78		WT CD8 vs. 3xTg-AD isotype	15.95	4,014 to 27,88	Yes	**	0.0057	B-C
		84.1	74.9		WT CD8 vs. 3xTg-AD CD8	-2.244	-16,14 to 11,66	No	ns	0.9704	B-D							6.1	11		WT CD8 vs. 3xTg-AD CD8	14.2	2,263 to 26,13	Yes	*	0.0153	B-D
		80.1	74.8		3xTg-AD isotype vs. 3xTg-AD CD8	12.78	0,3455 to 25,21	Yes	*	0.0423	C-D							7.65	5.98		3xTg-AD isotype vs. 3xTg-AD CD8	-1.751	-12,43 to 8,924	No	ns	0.969	C-D
					Test details	Mean 1	Mean 2	Mean Diff,	SE of diff,	n1	n2	q	DF								Test details	Mean 1	Mean 2	Mean Diff,	SE of diff,	n1	n2	q	DF
					WT Isotype vs. WT CD8	63.5	64.7	-1.2	5.55	6	6	0.3058	26								WT Isotype vs. WT CD8	28.42	21.47	6.952	4.766	6	6	2.063	26
					WT Isotype vs. 3xTg-AD isotype	63.5	79.72	-16.22	5.067	6	9	4.528	26								WT Isotype vs. 3xTg-AD isotype	28.42	5.519	22.9	4.351	6	9	7.444	26
					WT Isotype vs. 3xTg-AD CD8	63.5	66.94	-3.444	5.067	6	9	0.9614	26								WT Isotype vs. 3xTg-AD CD8	28.42	7.27	21.15	4.351	6	9	6.875	26
					WT CD8 vs. 3xTg-AD isotype	64.7	79.72	-15.02	5.067	6	9	4.193	26								WT CD8 vs. 3xTg-AD isotype	21.47	5.519	15.95	4.351	6	9	5.184	26
					WT CD8 vs. 3xTg-AD CD8	64.7	66.94	-2.244	5.067	6	9	0.6265	26								WT CD8 vs. 3xTg-AD CD8	21.47	7.27	14.2	4.351	6	9	4.615	26
					3xTg-AD isotype vs. 3xTg-AD CD8	79.72	66.94	12.78	4.532	9	9	3.987	26								3xTg-AD isotype vs. 3xTg-AD CD8	5.519	7.27	-1.751	3.891	9	9	0.6364	26

## Sheet: Fig. 5 b
	WT Isotype																									WT Anti-CD8α
1st Day	19.4	60	58.9333	44.0333	42.2333	39.2333		27.7	28.9	38.1	22.9	29.5		47.5	28.4667	32.2333	60	39.6333		25.4333	11.4	39.0667	60	60	51.2	37.7	33.4333	60*	48.5667	46.6667	34.4667	53.9667		27.3	22.9	56.1	40.4
2nd day	29.8333	51.2667	42.5667	42.8667	60	15.6333		24.9	48.7	41.6	56.8	42.6		32.2	26.6667	25.9333	18.5667	34		26	44.3667	34.3333	60	60	43.4333	22.1333	9.93333	60*	32.5333	48.9667	23.3667	12.6333		11.4	27.7	24.6	26.5
3th day	33.2667	60	60	60	60	42.4667		48.7	15.6	7.5	26.5	11.7		49.8	32.8333	52.2	15.4333	28.4667		10.0667	43.3	22.6667	43.4	60	26.6333	24.7333	26.5	60*	41.0333	48.4	5.7	12.8333		45.9	17.5	26.3	38.6
Number of families	3
Number of comparisons per family	6
Alpha	0.05
Tukey's multiple comparisons test	Mean Diff,	95,00% CI of diff,	Below threshold?	Summary	Adjusted P Value
1st Day
WT Isotype vs. WT Anti-CD8α	-0.7924	-13,78 to 12,19	No	ns	0.9982
WT Isotype vs. 3xTg-AD Isotype	-6.042	-18,63 to 6,550	No	ns	0.5739
WT Isotype vs. 3xTg-AD Anti-CD8α	-6.376	-18,06 to 5,310	No	ns	0.4698
WT Anti-CD8α vs. 3xTg-AD Isotype	-5.25	-18,91 to 8,412	No	ns	0.7155
WT Anti-CD8α vs. 3xTg-AD Anti-CD8α	-5.583	-18,49 to 7,321	No	ns	0.6327
3xTg-AD Isotype vs. 3xTg-AD Anti-CD8α	-0.3333	-12,84 to 12,17	No	ns	0.9999
2nd day
WT Isotype vs. WT Anti-CD8α	15.22	2,206 to 28,23	Yes	*	0.0183
WT Isotype vs. 3xTg-AD Isotype	-8.786	-18,92 to 1,345	No	ns	0.1091
WT Isotype vs. 3xTg-AD Anti-CD8α	2.703	-8,321 to 13,73	No	ns	0.9126
WT Anti-CD8α vs. 3xTg-AD Isotype	-24	-36,51 to -11,49	Yes	***	0.0002
WT Anti-CD8α vs. 3xTg-AD Anti-CD8α	-12.51	-25,64 to 0,6130	No	ns	0.0652
3xTg-AD Isotype vs. 3xTg-AD Anti-CD8α	11.49	1,181 to 21,80	Yes	*	0.0239
3th day
WT Isotype vs. WT Anti-CD8α	8.092	-8,536 to 24,72	No	ns	0.5413
WT Isotype vs. 3xTg-AD Isotype	1.611	-12,91 to 16,13	No	ns	0.9906
WT Isotype vs. 3xTg-AD Anti-CD8α	5.276	-8,132 to 18,68	No	ns	0.7184
WT Anti-CD8α vs. 3xTg-AD Isotype	-6.481	-22,98 to 10,01	No	ns	0.6947
WT Anti-CD8α vs. 3xTg-AD Anti-CD8α	-2.817	-18,48 to 12,85	No	ns	0.9559
3xTg-AD Isotype vs. 3xTg-AD Anti-CD8α	3.665	-9,558 to 16,89	No	ns	0.877

## Sheet: Fig. 5 d
WT Isotype	3xTg-AD Isotype	WT CD8	3xTg-AD CD8		Number of families	1
0.168	0.05	0.079	0.018		Number of comparisons per family	6
0.135	0.044	0.037	0.049		Alpha	0.05
0.101	0.004	0.047	0.024
0.114	0.031	0.052	0.056		Tukey's multiple comparisons test	Mean Diff,	95,00% CI of diff,	Below threshold?	Summary	Adjusted P Value
0.065	0.075	0.038	0.064		WT Isotype vs. 3xTg-AD Isotype	0.05039	0,02521 to 0,07557	Yes	****	<0,0001	A-B
0.036	0.027	0.098	0.057		WT Isotype vs. WT CD8	0.0342	0,003980 to 0,06442	Yes	*	0.0203	A-C
0.059	0.065	0.038	0.043		WT Isotype vs. 3xTg-AD CD8	0.041	0,01683 to 0,06517	Yes	***	0.0002	A-D
0.07	0.04	0.074	0.04		3xTg-AD Isotype vs. WT CD8	-0.01619	-0,04744 to 0,01506	No	ns	0.5256	B-C
0.094	0.085	0.059	0.076		3xTg-AD Isotype vs. 3xTg-AD CD8	-0.009389	-0,03484 to 0,01606	No	ns	0.7658	B-D
0.072	0.04	0.086	0.069		WT CD8 vs. 3xTg-AD CD8	0.0068	-0,02364 to 0,03724	No	ns	0.9352	C-D
0.094	0.043		0.017
0.139	0.011		0.036		Test details	Mean 1	Mean 2	Mean Diff,	SE of diff,	n1	n2	q	DF
0.044	0.015		0.075		WT Isotype vs. 3xTg-AD Isotype	0.095	0.04461	0.05039	0.009558	22	18	7.455	67
0.091	0.05		0.081		WT Isotype vs. WT CD8	0.095	0.0608	0.0342	0.01147	22	10	4.217	67
0.107	0.048		0.069		WT Isotype vs. 3xTg-AD CD8	0.095	0.054	0.041	0.009175	22	21	6.32	67
0.112	0.064		0.118		3xTg-AD Isotype vs. WT CD8	0.04461	0.0608	-0.01619	0.01186	18	10	1.93	67
0.098	0.027		0.063		3xTg-AD Isotype vs. 3xTg-AD CD8	0.04461	0.054	-0.009389	0.00966	18	21	1.374	67
0.152	0.084		0.033		WT CD8 vs. 3xTg-AD CD8	0.0608	0.054	0.0068	0.01155	10	21	0.8323	67
0.176			0.046
0.06			0.062
0.077			0.038
0.026

## Sheet: Fig. 5 e
WT Isotype	3xTg-AD Isotype	WT CD8	3xTg-AD CD8			Number of families	1
5	9	2	9			Number of comparisons per family	6
6	7	6	4			Alpha	0.05
7	8	6	5
3	10	4	6			Tukey's multiple comparisons test	Mean Diff,	95,00% CI of diff,	Below threshold?	Summary	Adjusted P Value
5	7	6	8			WT Isotype vs. 3xTg-AD Isotype	-4.884	-6,370 to -3,398	Yes	****	<0,0001	A-B
5	14	4	5			WT Isotype vs. WT CD8	0.02727	-1,756 to 1,811	No	ns	>0,9999	A-C
6	12	5	5			WT Isotype vs. 3xTg-AD CD8	-1.987	-3,414 to -0,5605	Yes	**	0.0027	A-D
6	8	5	7			3xTg-AD Isotype vs. WT CD8	4.911	3,067 to 6,755	Yes	****	<0,0001	B-C
5	9	6	7			3xTg-AD Isotype vs. 3xTg-AD CD8	2.897	1,395 to 4,399	Yes	****	<0,0001	B-D
5	13	3	5			WT CD8 vs. 3xTg-AD CD8	-2.014	-3,811 to -0,2178	Yes	*	0.0219	C-D
5	9		8
3	5		8			Test details	Mean 1	Mean 2	Mean Diff,	SE of diff,	n1	n2	q	DF
5	11		4			WT Isotype vs. 3xTg-AD Isotype	4.727	9.611	-4.884	0.564	22	18	12.25	67
6	8		8			WT Isotype vs. WT CD8	4.727	4.7	0.02727	0.6769	22	10	0.05698	67
2	8		7			WT Isotype vs. 3xTg-AD CD8	4.727	6.714	-1.987	0.5414	22	21	5.19	67
4	12		8			3xTg-AD Isotype vs. WT CD8	9.611	4.7	4.911	0.7	18	10	9.922	67
4	13		10			3xTg-AD Isotype vs. 3xTg-AD CD8	9.611	6.714	2.897	0.5701	18	21	7.187	67
7	10		8			WT CD8 vs. 3xTg-AD CD8	4.7	6.714	-2.014	0.6819	10	21	4.178	67
4			7
4			6
4			6
3

## Sheet: Fig. 5 f
WT isotype	WT Anti-CD8α	3xTg-AD Isotype	3xTg-AD Anti-CD8α			Number of families	1
73.2	54.9333	19.6667	37.7333			Number of comparisons per family	6
40.8	50.6667	53.6667	38.1333			Alpha	0.05
67.7333	37.8667	49.4667	63.7333
70.5333	65.0667	43.1333	59.0667			Tukey's multiple comparisons test	Mean Diff,	95,00% CI of diff,	Below threshold?	Summary	Adjusted P Value
85.4	65.7333	33.2667	54.8			WT isotype vs. WT Anti-CD8α	1.99	-10,94 to 14,93	No	ns	0.9769	A-B
42.1333	39.4	36.3333	37.2667			WT isotype vs. 3xTg-AD Isotype	21.91	10,45 to 33,37	Yes	****	<0,0001	A-C
44.0667	53.6667	33.5333	49.6667			WT isotype vs. 3xTg-AD Anti-CD8α	8.042	-2,732 to 18,82	No	ns	0.2089	A-D
49	66.6667	26.6	42.9333			WT Anti-CD8α vs. 3xTg-AD Isotype	19.92	5,842 to 34,00	Yes	**	0.0024	B-C
60.5333	73.8	19.6	65.4667			WT Anti-CD8α vs. 3xTg-AD Anti-CD8α	6.051	-7,476 to 19,58	No	ns	0.6387	B-D
34.8667		26.8	33			3xTg-AD Isotype vs. 3xTg-AD Anti-CD8α	-13.87	-25,99 to -1,746	Yes	*	0.0189	C-D
73.0667		34.0667	52.3333
54.5333		44.5333	52.5333
67.2		53.8667	64.8667
66.7333			49.4
59.4			60.9333
71.0667			44.0667
65.2
54
39
57
51.2

## Sheet: Fig. 5 g
3xTg-AD Isotype	3xTg-AD Anti-CD8α		Table Analyzed	6e10 Hippocampus
101.306	4787.82
116.765	1982.89		Column B	3xTg-AD Anti-CD8α
12437	523.586		vs.	vs,
3560.76	18.9108		Column A	3xTg-AD Isotype
629.581	9822.72
752.633	1985.93		Unpaired t test
1055.37	164.687		P value	0.0056
14130.6	916.443		P value summary	**
169.634	306.958		Significantly different (P < 0.05)?	Yes
1889.98	7362.15		One- or two-tailed P value?	Two-tailed
19.478	1431.84		t, df	t=2,826, df=108
105.325	368.38
367.196	1019.76		How big is the difference?
591.192	684.305		Mean of column A	3320
286.501	117.28		Mean of column B	1334
1982.73	4123.61		Difference between means (B - A) ± SEM	-1986 ± 702,7
1772.6	1730.29		95% confidence interval	-3379 to -593,2
685.799	38.9552		R squared (eta squared)	0.06887
149.949	231.983
9219.31	571.199		F test to compare variances
3025.22	241.362		F, DFn, Dfd	5,085, 49, 59
1179.09	495.399		P value	<0,0001
4176.37	786.951		P value summary	****
2468.29	192.768		Significantly different (P < 0.05)?	Yes
13036.1	0
224.46	156.442		Data analyzed
8.96605	391.208		Sample size, column A	50
8036.21	6.13184		Sample size, column B	60
276.814	292.891
476.437	119.391
1143.79	508.952
10320.6	4618.45
589.234	236.57
63.6898	45.294
5863.95	29.6807
23200.8	0
155.207	8007.61
9854.61	829.72
1179.14	157.009
1273.8	64.5135
234.456	1203.1
8576.9	73.7895
1471.57	353.128
11.2849	503.696
307.628	2927
5673.96	2736.81
9894.14	508.746
2128.72	1641.66
823.691	7197.78
305.773	447.479
	358.745
	1263.29
	3546.84
	0
	0
	0
	1881.63
	0
	0
	31.7419

## Sheet: Fig. 5 h
3xTg-AD Isotype	3xTg-AD Anti-CD8α		Table Analyzed	AT180 Hippocampus
20847.7	501.635
3634.34	3482.12		Column B	3xTg-AD Anti-CD8α
1017.18	160.307		vs.	vs,
2016.54	264.292		Column A	3xTg-AD Isotype
1151.06	63.7929
1914.97	3392.57		Unpaired t test
4142.98	5561.01		P value	0.0012
25280.2	1284.41		P value summary	**
9203.39	1520.16		Significantly different (P < 0.05)?	Yes
1123.74	2415.63		One- or two-tailed P value?	Two-tailed
64.875	3269.36		t, df	t=3,375, df=67
834.409	476.334
2397.44	2327.98		How big is the difference?
4166.22	4953.38		Mean of column A	8705
17352.4	162.368		Mean of column B	2678
1016.67	721.303		Difference between means (B - A) ± SEM	-6027 ± 1786
1766.52	11.594		95% confidence interval	-9591 to -2462
28971.4	5843.08		R squared (eta squared)	0.1453
4475.09	7591.56
18285.4	1668.82		F test to compare variances
14599.7	9279.86		F, DFn, Dfd	13,73, 36, 31
27628.5	4983.27		P value	<0,0001
8679.8	604.693		P value summary	****
2752.94	495.76		Significantly different (P < 0.05)?	Yes
28013.5	50.6015
15495.2	3747.09		Data analyzed
618.142	54.5177		Sample size, column A	37
941.177	2911.44		Sample size, column B	32
8060.58	75.2323
283.77	6587.73
355.344	7132.44
7811.64	4117.37
2018.7
3301.15
27004.9
891.452
23969.3

## Sheet: Fig. 5 i
3xTg-AD Isotype	3xTg-AD Anti-CD8α			Table Analyzed	HT7 Hippocampus
7959.99	13224.8
44820.3	23156.4			Column B	3xTg-AD Anti-CD8α
5239.47	51040.3			vs.	vs,
13885	85703.1			Column A	3xTg-AD Isotype
57657.8	71765.5
69128	72388.4			Unpaired t test
11643.1	74418.5			P value	0.8296
23310.7	14914			P value summary	ns
1569.32	979			Significantly different (P < 0.05)?	No
33675.7	3357.47			One- or two-tailed P value?	Two-tailed
4572.73	17577.2			t, df	t=0,2161, df=63
9351.02	51424.6
30981.5	13336.8			How big is the difference?
64205.7	6169.46			Mean of column A	28066
27953.7	56395.7			Mean of column B	29528
4262.79	17278.1			Difference between means (B - A) ± SEM	1462 ± 6766
5319.44	86171.7			95% confidence interval	-12059 to 14982
872.901	35997.8			R squared (eta squared)	0.0007405
10856.6	59468.9
1847.32	5704.57			F test to compare variances
68673.5	8071.61			F, DFn, Dfd	1,256, 33, 30
60554.1	1862.88			P value	0.5311
28958.7	3128.43			P value summary	ns
15987.4	62694.1			Significantly different (P < 0.05)?	No
8217.54	1758.84
63103	4911.64			Data analyzed
83362.9	7938.2			Sample size, column A	31
65752.2	64460.4			Sample size, column B	34
26131.5	5664.22
7176.08	3981.85
13028.9	44590.9
	6065.74
	26039.8
	2321.38

## Sheet: Fig. 5 j
1-40 soluble			Table Analyzed	1-40 soluble			1-40 insoluble			Table Analyzed	1-40 insoluble			1-42 soluble			Table Analyzed	1-42 soluble			1-42 insoluble			Table Analyzed	1-42 insoluble
Isotype	anti-CD8a						Isotype	anti-CD8a						Isotype	anti-CD8a						Isotype	anti-CD8a
713.121	594.208		Column B	anti-CD8a			3391.35	2973.36		Column B	anti-CD8a			15.0715	10.7681		Column B	anti-CD8a			286.776	185.861		Column B	anti-CD8a
721.985	620.184		vs.	vs,			2220.42	1277.96		vs.	vs,			12.5059	9.64715		vs.	vs,			309.416	175.182		vs.	vs,
757.016	673.535		Column A	Isotype			2394.96	1671.99		Column A	Isotype			18.203	13.2598		Column A	Isotype			684.721	249.207		Column A	Isotype
783.283	678.464						4118.9	2885.55						19.3076	13.4794						664.174	207.428
708.21	535.125		Unpaired t test				2048.41	1887.87		Unpaired t test				12.3498	7.69818		Unpaired t test				363.927	328.981		Unpaired t test
598.38	748.98		P value	0.0111			2135.72	2134.49		P value	0.0259			25.0119	7.09802		P value	0.0316			329.005	348.473		P value	0.0066
1040.26	448.697		P value summary	*			2363.7	1615.21		P value summary	*			9.2598	9.42372		P value summary	*			230.118	232.446		P value summary	**
1050.93	571.827		Significantly different (P < 0.05)?	Yes			3610.29	1387.81		Significantly different (P < 0.05)?	Yes			16.3152	7.0647		Significantly different (P < 0.05)?	Yes			250.228	237.988		Significantly different (P < 0.05)?	Yes
803.258	672.18		One- or two-tailed P value?	Two-tailed			4743.52			One- or two-tailed P value?	Two-tailed			6.69824	18.7416		One- or two-tailed P value?	Two-tailed			252.059	182.214		One- or two-tailed P value?	Two-tailed
1118.72	762.317		t, df	t=2,799, df=20			2438.49			t, df	t=2,454, df=16			23.7319	8.41897		t, df	t=2,321, df=19			331.426	271.962		t, df	t=2,933, df=28
	559.362														14.3996						307.203	161.317
	927.798		How big is the difference?							How big is the difference?							How big is the difference?				314.985	289.794		How big is the difference?
			Mean of column A	829.5						Mean of column A	2947						Mean of column A	15.85			362.594	216.571		Mean of column A	365.7
			Mean of column B	649.4						Mean of column B	1979						Mean of column B	10.91			432.731	305.118		Mean of column B	251.8
			Difference between means (B - A) ± SEM	-180,1 ± 64,36						Difference between means (B - A) ± SEM	-967,3 ± 394,1						Difference between means (B - A) ± SEM	-4,936 ± 2,127				288.954		Difference between means (B - A) ± SEM	-113,9 ± 38,84
			95% confidence interval	-314,4 to -45,87						95% confidence interval	-1803 to -131,8						95% confidence interval	-9,389 to -0,4844				346.701		95% confidence interval	-193,5 to -34,35
			R squared (eta squared)	0.2814						R squared (eta squared)	0.2735						R squared (eta squared)	0.2209						R squared (eta squared)	0.235
			F test to compare variances							F test to compare variances							F test to compare variances							F test to compare variances
			F, DFn, Dfd	1,961, 9, 11						F, DFn, Dfd	2,174, 9, 7						F, DFn, Dfd	2,587, 9, 10						F, DFn, Dfd	5,183, 13, 15
			P value	0.2905						P value	0.3184						P value	0.1549						P value	0.0034
			P value summary	ns						P value summary	ns						P value summary	ns						P value summary	**
			Significantly different (P < 0.05)?	No						Significantly different (P < 0.05)?	No						Significantly different (P < 0.05)?	No						Significantly different (P < 0.05)?	Yes
			Data analyzed							Data analyzed							Data analyzed							Data analyzed
			Sample size, column A	10						Sample size, column A	10						Sample size, column A	10						Sample size, column A	14
			Sample size, column B	12						Sample size, column B	8						Sample size, column B	11						Sample size, column B	16

## Sheet: Fig. 5 k
pTau soluble			Table Analyzed	pT231 soluble			pTau insoluble			Table Analyzed	pT231 insoluble
Isotype	anti-CD8a						Isotype	anti-CD8a
505.039	447.446		Column B	anti-CD8a			330.753	188.644		Column B	anti-CD8a
496.611	456.109		vs.	vs,			337.175	201.002		vs.	vs,
495.923	423.031		Column A	Isotype			221.309	129.257		Column A	Isotype
456.609	487.384						211.145	122.5
494.831	404.394		Unpaired t test				192.783	169.341		Unpaired t test
652.746	440.719		P value	0.0092			239.892	165.487		P value	0.0096
658.594	571.601		P value summary	**			463.358	225.54		P value summary	**
695.866	476.694		Significantly different (P < 0.05)?	Yes			485.248	243.892		Significantly different (P < 0.05)?	Yes
694.86	460.89		One- or two-tailed P value?	Two-tailed						One- or two-tailed P value?	Two-tailed
			t, df	t=2,959, df=16						t, df	t=2,997, df=14
			How big is the difference?							How big is the difference?
			Mean of column A	572.3						Mean of column A	310.2
			Mean of column B	463.1						Mean of column B	180.7
			Difference between means (B - A) ± SEM	-109,2 ± 36,91						Difference between means (B - A) ± SEM	-129,5 ± 43,21
			95% confidence interval	-187,4 to -30,96						95% confidence interval	-222,2 to -36,82
			R squared (eta squared)	0.3536						R squared (eta squared)	0.3908
			F test to compare variances							F test to compare variances
			F, DFn, Dfd	4,331, 8, 8						F, DFn, Dfd	7,123, 7, 7
			P value	0.0534						P value	0.019
			P value summary	ns						P value summary	*
			Significantly different (P < 0.05)?	No						Significantly different (P < 0.05)?	Yes
			Data analyzed							Data analyzed
			Sample size, column A	9						Sample size, column A	8
			Sample size, column B	9						Sample size, column B	8

[truncated: 2 more sheets: Fig. 5 l, Fig. 5 m]
