# Supplementary material for: CD103–CD8+ T cells promote neurotoxic inflammation in Alzheimer’s disease via granzyme K–PAR-1 signaling
Source: Nat Commun. 2025 Sep 24;16:8372. doi: 10.1038/s41467-025-62405-6 (PMC12460627; doi:10.1038/s41467-025-62405-6)
Supplement: Supplementary file 12 — Source data. [file 41467_2025_62405_MOESM12_ESM.zip › Terrabuio et al All source data files/Data Source Supplementary Fig. 1.xlsx]

## Sheet: Ext. Fig. 1e
	3xTg-AD	WT	Proportion_WT	Proportion_3xTg-AD	Odds_WT	Odds_3xTg-AD	Odds_Ratio	OR_CI_Low	OR_CI_High	p_value	Adjusted_p_value
Effector	74	164	0.123493975903614	0.0963541666666667	0.140893470790378	0.106628242074928	0.756800449848879	0.566214273245205	101153741252197	0.1112	0.1112
CD103+ Trm	146	159	0.119728915662651	0.190104166666667	0.13601368691189	0.234726688102894	172575785152379	135100459651494	220446338212223	0	0
CD103- Trm	466	905	0.681475903614458	0.606770833333333	213947990543735	154304635761589	0.721224982620468	0.599306367674363	0.867945851425575	0.0919	0.1112
Trmprol	15	69	0.0519578313253012	0.01953125	0.0548054011119936	0.0199203187250996	0.363473641665223	0.206454232572284	0.639914651006843	0.0132	22
Tcm	67	31	0.0233433734939759	0.0872395833333333	0.0239013107170393	0.0955777460770328	399884956973908	258689627422905	618146078785784	0	0

## Sheet: Ext. Fig. 1g
	Root	Arm A	Arm B
CD103+ Trm	33.0827	36.5915	30.3258
CD103- Trm	37.9271	25.9681	36.1048

## Sheet: Ext. Fig. 1i
	CD103- Trm			CD103+ Trm			Effector			Tcm			TrmPROL
	WT	3xTg-AD		WT	3xTg-AD		WT	3xTg-AD		WT	3xTg-AD		WT	3xTg-AD
Root	50	73		23.8	9.1		19	8.4		2.4	2.6		4.8	6.9
Arm B	50.4	75.8		18	7		9	9.7		18	1.1		0	6.5
Arm A	45.9	73.4		26	14.9		14.3	9.6		9.5	2.1		3.5	0

## Sheet: Ext. Fig 1l
	CD103- Trm			CD103+ Trm			Effector			Tcm			TrmPROL
	WT	3xTg-AD		WT	3xTg-AD		WT	3xTg-AD		WT	3xTg-AD		WT	3xTg-AD
Root	65.5	60.1		11	18.1		14.1	9.8		2.6	9		6.8	2.9
Arm B	70.4	61.7		11.6	18.1		12.3	10.4		2	8.6		3.7	1.2
Arm A	67.5	62.6		15.2	21.1		9.9	6.5		2.3	7.3		5	2.4

## Sheet: Ext. Fig. 1n
Percentages			Table Analyzed	Meninges CD103- percentages			Absolute numbers			Table Analyzed	Meninges CD103- Absolute numbers
WT	3xTg-AD						WT	3xTg-AD
81	98.9		Column B	3xTg-AD			8190	8510.72		Column B	3xTg-AD
77.7	96.6		vs.	vs,			11307.6	8850.16		vs.	vs,
80.7	98.3		Column A	WT			6570.24	9415.28		Column A	WT
81.5	97.4						10006.8	8804.96
			Unpaired t test							Unpaired t test
			P value	<0,0001						P value	0.9106
			P value summary	****						P value summary	ns
			Significantly different (P < 0.05)?	Yes						Significantly different (P < 0.05)?	No
			One- or two-tailed P value?	Two-tailed						One- or two-tailed P value?	Two-tailed
			t, df	t=17,66, df=6						t, df	t=0,1171, df=6
			How big is the difference?							How big is the difference?
			Mean of column A	80.23						Mean of column A	9019
			Mean of column B	97.8						Mean of column B	8895
			Difference between means (B - A) ± SEM	17,58 ± 0,9953						Difference between means (B - A) ± SEM	-123,4 ± 1054
			95% confidence interval	15,14 to 20,01						95% confidence interval	-2702 to 2455
			R squared (eta squared)	0.9811						R squared (eta squared)	0.00228
			F test to compare variances							F test to compare variances
			F, DFn, Dfd	2,885, 3, 3						F, DFn, Dfd	30,10, 3, 3
			P value	0.4074						P value	0.0194
			P value summary	ns						P value summary	*
			Significantly different (P < 0.05)?	No						Significantly different (P < 0.05)?	Yes
			Data analyzed							Data analyzed
			Sample size, column A	4						Sample size, column A	4
			Sample size, column B	4						Sample size, column B	4

## Sheet: Ext. Fig. 1o
Percentages			Table Analyzed	Meninges CD103+ percentages			Absolute numbers			Table Analyzed	Meninges CD103+ Absolute numbers
WT	3xTg-AD						WT	3xTg-AD
52.2	8.77		Column B	3xTg-AD			2652.4	177.408		Column B	3xTg-AD
46.8	10.3		vs.	vs,			3657.2	211.896		vs.	vs,
52.8	5.56		Column A	WT			2393.2	189.932		Column A	WT
55.7	9.82						2937.8	107.576
			Unpaired t test							Unpaired t test
			P value	<0,0001						P value	<0,0001
			P value summary	****						P value summary	****
			Significantly different (P < 0.05)?	Yes						Significantly different (P < 0.05)?	Yes
			One- or two-tailed P value?	Two-tailed						One- or two-tailed P value?	Two-tailed
			t, df	t=20,21, df=6						t, df	t=10,01, df=6
			How big is the difference?							How big is the difference?
			Mean of column A	51.88						Mean of column A	2910
			Mean of column B	8.613						Mean of column B	171.7
			Difference between means (B - A) ± SEM	-43,26 ± 2,141						Difference between means (B - A) ± SEM	-2738 ± 273,7
			95% confidence interval	-48,50 to -38,02						95% confidence interval	-3408 to -2069
			R squared (eta squared)	0.9855						R squared (eta squared)	0.9435
			F test to compare variances							F test to compare variances
			F, DFn, Dfd	3,030, 3, 3						F, DFn, Dfd	146,5, 3, 3
			P value	0.387						P value	0.0019
			P value summary	ns						P value summary	**
			Significantly different (P < 0.05)?	No						Significantly different (P < 0.05)?	Yes
			Data analyzed							Data analyzed
			Sample size, column A	4						Sample size, column A	4
			Sample size, column B	4						Sample size, column B	4
